# Supplementary material for: Latent brain subtypes of chronotype reveal unique behavioral and health profiles across population cohorts
Source: Nat Commun. 2025 Dec 22;16:11550. doi: 10.1038/s41467-025-66784-8 (PMC12749713; doi:10.1038/s41467-025-66784-8)
Supplement: Supplementary file 4 — Source data [file 41467_2025_66784_MOESM4_ESM.zip]

Archive with 32 entries (31 files):
- Source Data/
- __MACOSX/._Source Data
- Source Data/SFig1.xlsx
- __MACOSX/Source Data/._SFig1.xlsx
- Source Data/Fig-7.xlsx
- __MACOSX/Source Data/._Fig-7.xlsx
- Source Data/.DS_Store
- __MACOSX/Source Data/._.DS_Store
- Source Data/Fig-6.xlsx
- __MACOSX/Source Data/._Fig-6.xlsx
- Source Data/Fig-1.xlsx
- __MACOSX/Source Data/._Fig-1.xlsx
- Source Data/SFig7.xlsx
- __MACOSX/Source Data/._SFig7.xlsx
- Source Data/Fig-3.xlsx
- __MACOSX/Source Data/._Fig-3.xlsx
- Source Data/SFig5.xlsx
- __MACOSX/Source Data/._SFig5.xlsx
- Source Data/SFig4.xlsx
- __MACOSX/Source Data/._SFig4.xlsx
- Source Data/Fig-2.xlsx
- __MACOSX/Source Data/._Fig-2.xlsx
- Source Data/SFig8.xlsx
- __MACOSX/Source Data/._SFig8.xlsx
- Source Data/SFig3.xlsx
- __MACOSX/Source Data/._SFig3.xlsx
- Source Data/Fig-5.xlsx
- __MACOSX/Source Data/._Fig-5.xlsx
- Source Data/Fig-4.xlsx
- __MACOSX/Source Data/._Fig-4.xlsx
- Source Data/SFig2.xlsx
- __MACOSX/Source Data/._SFig2.xlsx
