# Supplementary material for: Latent brain subtypes of chronotype reveal unique behavioral and health profiles across population cohorts
Source: Nat Commun. 2025 Dec 22;16:11550. doi: 10.1038/s41467-025-66784-8 (PMC12749713; doi:10.1038/s41467-025-66784-8)
Supplement: Supplementary file 4 — Source data [file 41467_2025_66784_MOESM4_ESM.zip › Source Data/SFig1.xlsx]

## Sheet: sMRI
	loadings	err_lower	err_upper
Frontal Pole (left)	0.0216192	0.0152055	0.0200593
Frontal Pole (right)	0.0215106	0.0177315	0.0225569
Superior Frontal Gyrus (left)	0.0200981	0.0188785	0.0230816
Superior Frontal Gyrus (right)	0.0220522	0.020196	0.0231154
Inferior Frontal Gyrus pars triangularis (left)	0.0611263	0.0265117	0.034985
Inferior Frontal Gyrus pars triangularis (right)	0.0674956	0.0289923	0.0382095
Inferior Frontal Gyrus pars opercularis (left)	0.0497637	0.0243198	0.0297988
Inferior Frontal Gyrus pars opercularis (right)	0.0456192	0.0203321	0.0261172
Precentral Gyrus (left)	0.0329818	0.0180287	0.0204991
Precentral Gyrus (right)	0.0296259	0.0169549	0.0199273
Temporal Pole (left)	0.0310521	0.0229289	0.0286208
Temporal Pole (right)	0.0275035	0.022945	0.0295647
Superior Temporal Gyrus anterior division (left)	0.0386894	0.0205592	0.0251881
Superior Temporal Gyrus anterior division (right)	0.034233	0.0207438	0.0252249
Superior Temporal Gyrus posterior division (left)	0.0349005	0.0197458	0.0232227
Superior Temporal Gyrus posterior division (right)	0.02185	0.017496	0.0203185
Middle Temporal Gyrus temporooccipital part (left)	-0.034588	0.0235532	0.0252749
Middle Temporal Gyrus temporooccipital part (right)	-0.0241312	0.0196248	0.0221045
Supramarginal Gyrus anterior division (left)	-0.0245963	0.0208946	0.0194304
Supramarginal Gyrus anterior division (right)	-0.0351258	0.0278087	0.0256048
Supramarginal Gyrus posterior division (left)	-0.0318648	0.0240882	0.0219517
Angular Gyrus (left)	-0.0413529	0.0279345	0.0260219
Frontal Medial Cortex (left)	0.0314632	0.0201174	0.0248256
Frontal Medial Cortex (right)	0.0303407	0.0200814	0.0242347
Juxtapositional Lobule Cortex (formerly Supplementary Motor Cortex) (left)	0.0217958	0.0197291	0.0215988
Juxtapositional Lobule Cortex (formerly Supplementary Motor Cortex) (right)	0.0307081	0.0186984	0.0225622
Paracingulate Gyrus (left)	0.0524139	0.0250303	0.0289818
Paracingulate Gyrus (right)	0.0638951	0.0292369	0.0295492
Cingulate Gyrus anterior division (left)	-0.0667665	0.036017	0.042501
Cingulate Gyrus anterior division (right)	-0.0718971	0.0369817	0.0431282
Cingulate Gyrus posterior division (left)	-0.0382243	0.0250282	0.0281748
Cingulate Gyrus posterior division (right)	-0.0444069	0.0264029	0.0307124
Frontal Orbital Cortex (left)	0.0292953	0.0185921	0.0227936
Frontal Orbital Cortex (right)	0.0366829	0.0220335	0.0272818
Parahippocampal Gyrus posterior division (left)	0.0340545	0.025927	0.0300309
Parahippocampal Gyrus posterior division (right)	0.0286651	0.0238549	0.028469
Temporal Occipital Fusiform Cortex (left)	-0.0220817	0.020861	0.0216757
Occipital Fusiform Gyrus (left)	0.0280857	0.0183616	0.0191702
Occipital Fusiform Gyrus (right)	0.0350422	0.0209317	0.019209
Frontal Operculum Cortex (left)	0.0671339	0.0267223	0.0361739
Frontal Operculum Cortex (right)	0.0665132	0.0285023	0.0332919
Central Opercular Cortex (left)	0.0406868	0.0223673	0.0256569
Central Opercular Cortex (right)	0.0239965	0.0221801	0.0251503
Planum Polare (left)	0.0455037	0.0226879	0.0263239
Planum Polare (right)	0.0519619	0.0232728	0.0275648
Heschl's Gyrus (includes H1 and H2) (left)	0.054917	0.023614	0.0303493
Heschl's Gyrus (includes H1 and H2) (right)	0.0434728	0.0214587	0.0285208
Occipital Pole (left)	0.040661	0.0256	0.0284315
Occipital Pole (right)	0.0307443	0.023992	0.0285638
Caudate (left)	-0.0986641	0.0593319	0.0893283
Caudate (right)	-0.107139	0.0587291	0.0928739
Pallidum (left)	-0.0717255	0.03677	0.0421825
Pallidum (right)	-0.0893804	0.044372	0.0532027
Amygdala (left)	0.0398512	0.0342449	0.0321908
Amygdala (right)	0.0415356	0.0305289	0.0295285
Brain-Stem	0.0511666	0.0434732	0.0384563

## Sheet: dMRI
	loadings	err_lower	err_upper
fornix on FA skeleton	0.133359	0.0776029	0.0586004
anterior corona radiata on FA skeleton (right)	0.164368	0.15038	0.0931218
anterior corona radiata on FA skeleton (left)	0.173661	0.151943	0.0936773
posterior thalamic radiation on FA skeleton (left)	0.150818	0.150212	0.0938844
fornix cres+stria terminalis on FA skeleton (right)	0.134467	0.100613	0.0657315
fornix cres+stria terminalis on FA skeleton (left)	0.129322	0.0985896	0.0651586
superior fronto-occipital fasciculus on FA skeleton (left)	0.121444	0.116676	0.0767411
tapetum on FA skeleton (right)	0.120625	0.107668	0.0646988
tapetum on FA skeleton (left)	0.120834	0.0961346	0.056409

## Sheet: rfMRI
	loadings	err_lower	err_upper
Visual lateral -Default mode network	0.0616068	0.0415206	0.0328218
Somatsensory-Default mode network	0.103013	0.0476257	0.0399475
Visual V1/V2/V3 medial-Default mode network	-0.0537118	0.0362668	0.032987
Visual V1/V2/V3 medial-Visual lateral	-0.114089	0.0390224	0.0553297
Visual V1/V2/V3 medial-Somatsensory	-0.0373793	0.0214898	0.0236547
Dorsal attention right-Default mode network	0.0681331	0.031054	0.0261808
Dorsal attention right-Visual lateral	0.0459183	0.0275498	0.0347218
Dorsal attention right-Somatsensory	0.147115	0.0534816	0.0500653
Dorsal attention right-Visual V1/V2/V3 medial	-0.059835	0.047649	0.042006
Dorsal attention left-Default mode network	0.0768293	0.0303593	0.0277416
Dorsal attention left-Visual lateral	0.0231872	0.0227094	0.0259165
Dorsal attention left-Somatsensory	-0.0381292	0.026143	0.027228
Dorsal attention left-Visual V1/V2/V3 medial	-0.0419246	0.0504421	0.0410982
Parietal-Default mode network	-0.109088	0.0344251	0.0362062
Parietal-Visual lateral	0.0612848	0.0384482	0.0469716
Parietal-Dorsal attention left	0.0866913	0.0327863	0.0320095
Visual V1 medial-Default mode network	-0.0707108	0.0352772	0.0336972
Visual V1 medial-Visual V1/V2/V3 medial	0.136118	0.052865	0.0482585
Visual V1 medial-Dorsal attention right	-0.0499612	0.0318568	0.0292718
Visual V1 medial-Dorsal attention left	-0.079127	0.0313878	0.0336887
Visual V1 medial-Parietal	0.0319445	0.0298647	0.0310206
Dorsal attention-Default mode network	-0.0893536	0.025314	0.0348241
Dorsal attention-Visual lateral	-0.079762	0.0556908	0.0474968
Dorsal attention-Somatsensory	0.0586745	0.031697	0.0281941
Dorsal attention-Visual V1/V2/V3 medial	-0.0882672	0.0322097	0.0356239
Dorsal attention-Dorsal attention right	0.0565007	0.0274978	0.0348962
Dorsal attention-Parietal	0.15392	0.0522942	0.0453657
Dorsal attention-Visual V1 medial	-0.0916805	0.0319281	0.0435665
Primary somatosensory-Default mode network	0.0442038	0.0198759	0.0240008
Primary somatosensory-Visual lateral	0.0981976	0.0663991	0.0545221
Primary somatosensory-Dorsal attention left	0.0548438	0.0273583	0.0383722
Primary somatosensory-Parietal	0.0297076	0.0231446	0.0251915
Primary somatosensory-Dorsal attention	-0.11891	0.0430647	0.0620913
Primary motor-Default mode network	0.0319754	0.0231975	0.0208139
Primary motor-Somatsensory	0.0410968	0.0257328	0.0316725
Primary motor-Dorsal attention right	0.0436657	0.0239936	0.0251802
Primary motor-Dorsal attention left	0.0530484	0.0270699	0.0264057
Primary motor-Parietal	0.0452283	0.0325433	0.0261858
Primary motor-Dorsal attention	-0.0561911	0.0303123	0.0406793
Primary motor-Primary somatosensory	0.192879	0.0865304	0.0483124
Somatomotor medial-Somatsensory	-0.115846	0.0313	0.0569868
Somatomotor medial-Visual V1/V2/V3 medial	0.0675873	0.0452967	0.0376868
Somatomotor medial-Dorsal attention left	0.0397724	0.0294532	0.024163
Somatomotor medial-Parietal	0.0314698	0.0271899	0.0256481
Somatomotor medial-Dorsal attention	-0.0638489	0.0369789	0.0477932
Somatomotor medial-Primary somatosensory	0.167451	0.0840629	0.0491033
Somatomotor medial-Primary motor	0.136006	0.0712085	0.0438466
Temporal medial-Default mode network	0.123246	0.0526682	0.0347465
Temporal medial-Visual lateral	0.0266002	0.0224372	0.0264029
Temporal medial-Dorsal attention right	0.142984	0.0475852	0.0327177
Temporal medial-Parietal	0.135752	0.0478687	0.0396902
Temporal medial-Visual V1 medial	-0.0635662	0.0370372	0.0334741
Temporal medial-Dorsal attention	-0.136902	0.0363514	0.0557714
Temporal medial-Primary somatosensory	0.129879	0.0467582	0.0338093
Temporal medial-Primary motor	0.10993	0.0436403	0.0305101
Temporal medial-Somatomotor medial	0.0750491	0.0400238	0.0293198
Cingulate cortex-Default mode network	-0.150599	0.0290354	0.0488824
Cingulate cortex-Visual lateral	-0.0769761	0.031199	0.0303822
Cingulate cortex-Somatsensory	0.0654286	0.0252451	0.0231848
Cingulate cortex-Visual V1/V2/V3 medial	-0.0592095	0.026533	0.0293673
Cingulate cortex-Parietal	-0.0587145	0.0306731	0.0274098
Cingulate cortex-Visual V1 medial	-0.0795303	0.0367347	0.0369567
Cingulate cortex-Dorsal attention	0.138171	0.0413942	0.0277111
Cingulate cortex-Primary somatosensory	-0.060058	0.0299166	0.0379659
Cingulate cortex-Primary motor	-0.100315	0.0307708	0.0477954
Cingulate cortex-Somatomotor medial	-0.103087	0.0342578	0.0539167
Cerbellum-Default mode network	0.0317387	0.021352	0.0242253
Cerbellum-Visual lateral	-0.10642	0.0357809	0.0489816
Cerbellum-Somatsensory	0.0369592	0.0259956	0.0216891
Cerbellum-Visual V1/V2/V3 medial	-0.0982774	0.0274186	0.0382739
Cerbellum-Dorsal attention right	0.0472862	0.0326539	0.0240419
Cerbellum-Dorsal attention left	0.0404456	0.0306932	0.0256337
Cerbellum-Parietal	0.0457692	0.0351779	0.02647
Cerbellum-Visual V1 medial	-0.061408	0.0328007	0.0307936
Cerbellum-Dorsal attention	0.098759	0.0480838	0.0344901
Cerbellum-Primary somatosensory	-0.208941	0.050744	0.0934077
Cerbellum-Primary motor	-0.163064	0.0437645	0.0738677
Cerbellum-Somatomotor medial	-0.171277	0.058018	0.0967431
Cerbellum-Temporal medial	-0.0980705	0.0256153	0.0324117
Cerbellum-Cingulate cortex	0.118912	0.0425548	0.0323143
Prefrontal lateral-Default mode network	0.140643	0.0462698	0.0335491
Prefrontal lateral-Visual V1/V2/V3 medial	-0.074714	0.0302171	0.0449218
Prefrontal lateral-Dorsal attention right	0.0467058	0.0254659	0.0224676
Prefrontal lateral-Dorsal attention left	0.0852932	0.0367591	0.0267823
Prefrontal lateral-Parietal	-0.0770332	0.0259391	0.0250143
Prefrontal lateral-Visual V1 medial	-0.0685577	0.033444	0.032768
Prefrontal lateral-Dorsal attention	-0.0339367	0.0225782	0.0212086
Prefrontal lateral-Primary somatosensory	-0.0591608	0.029458	0.041015
Prefrontal lateral-Primary motor	-0.0289444	0.0228168	0.0233745
Prefrontal lateral-Temporal medial	-0.0423326	0.0223736	0.0279394
Prefrontal lateral-Cingulate cortex	-0.0400603	0.0205383	0.0185192
Prefrontal lateral-Cerbellum	0.0581199	0.0270777	0.018093
Temporal superior-Visual V1/V2/V3 medial	-0.0425407	0.0270641	0.0318614
Temporal superior-Dorsal attention right	-0.0372137	0.0280399	0.0333393
Temporal superior-Parietal	0.0865463	0.0346205	0.0321875
Temporal superior-Visual V1 medial	-0.131183	0.0431975	0.048819
Temporal superior-Primary somatosensory	0.144156	0.0557652	0.0364929
Temporal superior-Primary motor	0.0989639	0.0365371	0.025616
Temporal superior-Somatomotor medial	0.0960335	0.0512103	0.0375751
Temporal superior-Temporal medial	0.11797	0.0474528	0.0349748
Temporal superior-Cerbellum	-0.102775	0.0397762	0.0590068
Temporal superior-Prefrontal lateral	0.0346115	0.020089	0.0208456
Basal ganglia-Default mode network	-0.0405094	0.025285	0.0267744
Basal ganglia-Visual lateral	-0.0906053	0.0313738	0.0486096
Basal ganglia-Somatsensory	0.104052	0.0378287	0.0247045
Basal ganglia-Visual V1/V2/V3 medial	-0.0900137	0.0371143	0.0469901
Basal ganglia-Dorsal attention right	0.0586473	0.0383653	0.0279375
Basal ganglia-Dorsal attention left	0.0714697	0.0312034	0.0253573
Basal ganglia-Parietal	0.0517446	0.0296801	0.0225825
Basal ganglia-Visual V1 medial	-0.0536987	0.0257073	0.0236541
Basal ganglia-Dorsal attention	0.142697	0.0510704	0.034239
Basal ganglia-Primary somatosensory	-0.209348	0.0495891	0.0896083
Basal ganglia-Primary motor	-0.152357	0.0500451	0.0779823
Basal ganglia-Somatomotor medial	-0.18285	0.0506182	0.0866665
Basal ganglia-Cingulate cortex	0.0960701	0.0311888	0.0311104
Basal ganglia-Cerbellum	0.18291	0.0814609	0.0447603
Basal ganglia-Prefrontal lateral	0.104183	0.0389804	0.027137
Basal ganglia-Temporal superior	-0.0796828	0.0413438	0.0556986
Visual V1 lateral-Default mode network	-0.134203	0.0296642	0.0540397
Visual V1 lateral-Visual lateral	-0.0522449	0.0307588	0.0401391
Visual V1 lateral-Visual V1/V2/V3 medial	-0.099608	0.0531432	0.0505539
Visual V1 lateral-Dorsal attention right	-0.105773	0.0333101	0.0363906
Visual V1 lateral-Visual V1 medial	0.155643	0.0486121	0.0348384
Visual V1 lateral-Primary somatosensory	-0.106358	0.0298471	0.044459
Visual V1 lateral-Somatomotor medial	-0.0684232	0.0399195	0.0414073
Visual V1 lateral-Prefrontal lateral	-0.143029	0.027327	0.0477813
Visual V1 lateral-Temporal superior	-0.0530291	0.0310575	0.0381678
Visual V1 lateral-Basal ganglia	0.0282039	0.0251357	0.0212302
Posteromedial cortex-Default mode network	-0.0414651	0.0252969	0.0318359
Posteromedial cortex-Visual lateral	-0.0585984	0.0241581	0.0300716
Posteromedial cortex-Somatsensory	0.0629597	0.0321294	0.0275666
Posteromedial cortex-Dorsal attention right	-0.018	0.0178211	0.0177544
Posteromedial cortex-Parietal	-0.113846	0.02308	0.0345977
Posteromedial cortex-Dorsal attention	0.138559	0.0497148	0.031646
Posteromedial cortex-Primary somatosensory	-0.110992	0.0334102	0.0536537
Posteromedial cortex-Primary motor	-0.112254	0.0280521	0.0493741
Posteromedial cortex-Somatomotor medial	-0.0777759	0.0325347	0.0475703
Posteromedial cortex-Temporal medial	-0.155953	0.0298146	0.0539272
Posteromedial cortex-Cingulate cortex	0.167659	0.059917	0.0333013
Posteromedial cortex-Cerbellum	0.153433	0.0670855	0.0397837
Posteromedial cortex-Temporal superior	-0.0682622	0.0280691	0.0422032
Posteromedial cortex-Basal ganglia	0.0507596	0.0292135	0.0235352
Ventral attention network-Visual lateral	-0.0590166	0.0332452	0.0363163
Ventral attention network-Somatsensory	-0.0944144	0.0408096	0.0361598
Ventral attention network-Dorsal attention left	0.141717	0.0448868	0.0331743
Ventral attention network-Parietal	0.0697491	0.030355	0.0328224
Ventral attention network-Visual V1 medial	-0.0564055	0.0199416	0.0247251
Ventral attention network-Primary somatosensory	-0.0369724	0.0250836	0.0320222
Ventral attention network-Primary motor	0.0229622	0.0217617	0.0232646
Ventral attention network-Somatomotor medial	-0.0473964	0.0231395	0.0314472
Ventral attention network-Temporal medial	-0.0865102	0.0417217	0.0423092
Ventral attention network-Cingulate cortex	0.109137	0.0467105	0.0408484
Ventral attention network-Cerbellum	0.0399216	0.0275544	0.0229525
Ventral attention network-Prefrontal lateral	0.0958743	0.0426771	0.049157
Ventral attention network-Temporal superior	-0.0276158	0.0224332	0.0237211
Ventral attention network-Basal ganglia	0.109122	0.0451993	0.0296378
Ventral attention network-Visual V1 lateral	0.0877679	0.0357008	0.0278389
Ventral attention network-Posteromedial cortex	0.0432353	0.0194779	0.0201551
