# Supplementary material for: Latent brain subtypes of chronotype reveal unique behavioral and health profiles across population cohorts
Source: Nat Commun. 2025 Dec 22;16:11550. doi: 10.1038/s41467-025-66784-8 (PMC12749713; doi:10.1038/s41467-025-66784-8)
Supplement: Supplementary file 4 — Source data [file 41467_2025_66784_MOESM4_ESM.zip › Source Data/Fig-7.xlsx]

## Sheet: Sheet1
UKB/years	subtype1	subtype2	subtype3	subtyp4	subtype5
40-50	0.775 +/- 0.022	0.153 +/- 0.026	-0.265 +/- 0.023	-0.571 +/- 0.026	-0.813 +/- 0.043
50-55	-0.007 +/- 0.027	-0.181 +/- 0.032	-0.076 +/- 0.030	0.081 +/- 0.033	0.439 +/- 0.058
55-60	-0.058 +/- 0.023	-0.066 +/- 0.028	0.001 +/- 0.024	0.067 +/- 0.027	0.169 +/- 0.045
60-65	0.007 +/- 0.020	-0.113 +/- 0.024	-0.051 +/- 0.021	0.044 +/- 0.023	0.284 +/- 0.038
65-70	-0.119 +/- 0.013	-0.007 +/- 0.016	0.022 +/- 0.014	0.084 +/- 0.016	0.166 +/- 0.025
ABCD/months	subtype1	subtype2	subtype3	subtyp4	subtype5
100-110	-0.448 +/- 0.102	0.740 +/- 0.138	0.743 +/- 0.106	0.260 +/- 0.062	0.088 +/- 0.053
110-120	-0.238 +/- 0.077	0.173 +/- 0.099	0.178 +/- 0.076	0.027 +/- 0.043	0.061 +/- 0.039
120-130	0.398 +/- 0.074	-0.417 +/- 0.098	-0.426 +/- 0.075	-0.123 +/- 0.044	-0.074 +/- 0.040
130-140	0.840 +/- 0.174	-0.632 +/- 0.226	-0.596 +/- 0.177	-0.231 +/- 0.103	0.014 +/- 0.092
