# Supplementary material for: Latent brain subtypes of chronotype reveal unique behavioral and health profiles across population cohorts
Source: Nat Commun. 2025 Dec 22;16:11550. doi: 10.1038/s41467-025-66784-8 (PMC12749713; doi:10.1038/s41467-025-66784-8)
Supplement: Supplementary file 4 — Source data [file 41467_2025_66784_MOESM4_ESM.zip › Source Data/Fig-6.xlsx]

## Sheet: a. subtype1
	cat_id	phe_name	r_value	p_value	-logp_value	description
0	Demographics	('sex_official', '')_F	-0.0430015	9.94591e-06	5.00236	Sex of subject at birth
1	Demographics	('sex_official', '')_M	0.0430015	9.94591e-06	5.00236	Sex of subject at birth
2	Demographics	('site', '')_site01	6.93889e-18	1	2.89298e-16	Site ID at each event
3	Demographics	('site', '')_site02	-2.37169e-17	1	2.89298e-16	Site ID at each event
4	Demographics	('site', '')_site03	5.42101e-18	1	2.89298e-16	Site ID at each event
5	Demographics	('site', '')_site04	-1.12757e-17	1	2.89298e-16	Site ID at each event
6	Demographics	('site', '')_site05	1.19262e-17	1	2.89298e-16	Site ID at each event
7	Demographics	('site', '')_site06	1.88651e-17	1	2.89298e-16	Site ID at each event
8	Demographics	('site', '')_site07	2.42861e-17	1	2.89298e-16	Site ID at each event
9	Demographics	('site', '')_site08	-4.33681e-18	1	2.89298e-16	Site ID at each event
10	Demographics	('site', '')_site09	1.0842e-17	1	2.89298e-16	Site ID at each event
11	Demographics	('site', '')_site10	-1.02999e-17	1	2.89298e-16	Site ID at each event
12	Demographics	('site', '')_site11	-2.77285e-17	1	2.89298e-16	Site ID at each event
13	Demographics	('site', '')_site12	-2.71051e-17	1	2.89298e-16	Site ID at each event
14	Demographics	('site', '')_site13	-1.51517e-17	1	2.89298e-16	Site ID at each event
15	Demographics	('site', '')_site14	-1.60462e-17	1	2.89298e-16	Site ID at each event
16	Demographics	('site', '')_site15	-2.17111e-17	1	2.89298e-16	Site ID at each event
17	Demographics	('site', '')_site16	-1.66967e-17	1	2.89298e-16	Site ID at each event
18	Demographics	('site', '')_site17	3.92481e-17	1	2.89298e-16	Site ID at each event
19	Demographics	('site', '')_site18	1.19262e-17	1	2.89298e-16	Site ID at each event
20	Demographics	('site', '')_site19	-1.6263e-17	1	2.89298e-16	Site ID at each event
21	Demographics	('site', '')_site20	1.58294e-17	1	2.89298e-16	Site ID at each event
22	Demographics	('site', '')_site21	2.72135e-17	1	2.89298e-16	Site ID at each event
23	Demographics	('interview_age', 'baseline_year_1_arm_1')	0.0878031	1.64128e-19	18.7848	Age in months at the time of the interview/test/sampling/imaging.
24	Demographics	('interview_age', 'screener_arm_1')	0.0878031	1.64128e-19	18.7848	Age in months at the time of the interview/test/sampling/imaging.
25	Demographics	('demo_prnt_age_v2_l', 'baseline_year_1_arm_1')	0.0584752	1.84825e-09	8.73324	How old are you? ¿Qué edad tiene usted?
26	Demographics	('demo_brthdat_v2', 'baseline_year_1_arm_1')	0.0792622	3.54603e-16	15.4503	How old is the child? ¿Qué edad tiene el/la niño(a)?
27	Demographics	('demo_prnt_age_v2', 'baseline_year_1_arm_1')	0.0600855	6.55683e-10	9.18331	How old are you? ¿Qué edad tiene usted?
28	Demographics	('demo_prnt_years_us_v2', 'baseline_year_1_arm_1')	0.0426405	1.1802e-05	4.92804	How many years have you lived in the United States? ¿Cuántos años lleva usted viviendo en los Estados Unidos?
29	Demographics	('demo_roster_v2', 'baseline_year_1_arm_1')	-0.00484483	0.618786	0.20846	How many people are living at your address? INCLUDE everyone who is living or staying at your address for more than 2 months. ¿Cuántas personas están viviendo o quedándose en su domicilio? INCLUYA a todas las personas que lleven viviendo o quedándose en su domicilio durante más de 2 meses.
30	Demographics	('demo_prnt_gender_id_v2_l', 'baseline_year_1_arm_1')_1.0	0.023551	0.0155613	1.80796	What is your current gender identity? ¿Cuál es su identidad de género actual?
31	Demographics	('demo_prnt_gender_id_v2_l', 'baseline_year_1_arm_1')_2.0	-0.0255651	0.00863964	2.0635	What is your current gender identity? ¿Cuál es su identidad de género actual?
32	Demographics	('demo_prim', 'baseline_year_1_arm_1')_1.0	-0.0180911	0.0631514	1.19962	You are the: Usted es:
33	Demographics	('demo_prim', 'baseline_year_1_arm_1')_2.0	0.0193675	0.0466743	1.33092	You are the: Usted es:
34	Demographics	('demo_prim', 'baseline_year_1_arm_1')_3.0	0.0034466	0.723361	0.140645	You are the: Usted es:
35	Demographics	('demo_prim', 'baseline_year_1_arm_1')_5.0	0.00116986	0.904368	0.043655	You are the: Usted es:
36	Demographics	('demo_ed_v2', 'baseline_year_1_arm_1')_3.0	-0.0386324	7.21543e-05	4.14174	What grade is the child in? If it is summer, indicate grade starting in the fall. ¿En qué grado está el/la niño(a)? [Si es verano, indique el grado que iniciará en el otoño]
37	Demographics	('demo_ed_v2', 'baseline_year_1_arm_1')_4.0	-0.0493921	3.86043e-07	6.41336	What grade is the child in? If it is summer, indicate grade starting in the fall. ¿En qué grado está el/la niño(a)? [Si es verano, indique el grado que iniciará en el otoño]
38	Demographics	('demo_ed_v2', 'baseline_year_1_arm_1')_5.0	0.0698064	7.07688e-13	12.1502	What grade is the child in? If it is summer, indicate grade starting in the fall. ¿En qué grado está el/la niño(a)? [Si es verano, indique el grado que iniciará en el otoño]
39	Demographics	('demo_ed_v2', 'baseline_year_1_arm_1')_6.0	0.0345493	0.000386251	3.41313	What grade is the child in? If it is summer, indicate grade starting in the fall. ¿En qué grado está el/la niño(a)? [Si es verano, indique el grado que iniciará en el otoño]
40	Demographics	('demo_sex_v2', 'baseline_year_1_arm_1')_1.0	0.0427822	1.10374e-05	4.95713	What sex was the child assigned at birth, on the original birth certificate? ¿Qué sexo se le asignó al/la niño(a) cuando nació, en su acta de nacimiento original?
41	Demographics	('demo_sex_v2', 'baseline_year_1_arm_1')_2.0	-0.0428351	1.07642e-05	4.96802	What sex was the child assigned at birth, on the original birth certificate? ¿Qué sexo se le asignó al/la niño(a) cuando nació, en su acta de nacimiento original?
42	Demographics	('demo_gender_id_v2', 'baseline_year_1_arm_1')_1.0	0.041211	2.29357e-05	4.63949	What is the child's current gender identity? ¿Cuál es la identidad de género actual de el/la niño(a)?
43	Demographics	('demo_gender_id_v2', 'baseline_year_1_arm_1')_2.0	-0.0423131	1.37668e-05	4.86117	What is the child's current gender identity? ¿Cuál es la identidad de género actual de el/la niño(a)?
44	Demographics	('demo_race_a_p___10', 'baseline_year_1_arm_1')_0.0	-0.0899157	2.17914e-20	19.6617	What race do you consider the child to be? Please check all that apply. ¿De qué raza considera que es el/la niño(a)? Seleccione 1 o más de estas categorías: (10, White Blanca)
45	Demographics	('demo_race_a_p___10', 'baseline_year_1_arm_1')_1.0	0.0899157	2.17914e-20	19.6617	What race do you consider the child to be? Please check all that apply. ¿De qué raza considera que es el/la niño(a)? Seleccione 1 o más de estas categorías: (10, White Blanca)
46	Demographics	('demo_race_a_p___11', 'baseline_year_1_arm_1')_0.0	0.094162	3.25857e-22	21.487	What race do you consider the child to be? Please check all that apply. ¿De qué raza considera que es el/la niño(a)? Seleccione 1 o más de estas categorías: (11, Black/African American Negra o afroamericana)
47	Demographics	('demo_race_a_p___11', 'baseline_year_1_arm_1')_1.0	-0.094162	3.25857e-22	21.487	What race do you consider the child to be? Please check all that apply. ¿De qué raza considera que es el/la niño(a)? Seleccione 1 o más de estas categorías: (11, Black/African American Negra o afroamericana)
48	Demographics	('demo_race_a_p___12', 'baseline_year_1_arm_1')_0.0	0.00165392	0.86512	0.0629235	What race do you consider the child to be? Please check all that apply. ¿De qué raza considera que es el/la niño(a)? Seleccione 1 o más de estas categorías: (12, American Indian, Native American India Americana, India Nativa Americana)
49	Demographics	('demo_race_a_p___12', 'baseline_year_1_arm_1')_1.0	-0.00165392	0.86512	0.0629235	What race do you consider the child to be? Please check all that apply. ¿De qué raza considera que es el/la niño(a)? Seleccione 1 o más de estas categorías: (12, American Indian, Native American India Americana, India Nativa Americana)
50	Demographics	('demo_race_a_p___19', 'baseline_year_1_arm_1')_0.0	0.0238856	0.0141505	1.84923	What race do you consider the child to be? Please check all that apply. ¿De qué raza considera que es el/la niño(a)? Seleccione 1 o más de estas categorías: (19, Chinese China)
51	Demographics	('demo_race_a_p___19', 'baseline_year_1_arm_1')_1.0	-0.0238856	0.0141505	1.84923	What race do you consider the child to be? Please check all that apply. ¿De qué raza considera que es el/la niño(a)? Seleccione 1 o más de estas categorías: (19, Chinese China)
52	Demographics	('demo_race_a_p___20', 'baseline_year_1_arm_1')_0.0	0.00670261	0.491218	0.308726	What race do you consider the child to be? Please check all that apply. ¿De qué raza considera que es el/la niño(a)? Seleccione 1 o más de estas categorías: (20, Filipino Filipina)
53	Demographics	('demo_race_a_p___20', 'baseline_year_1_arm_1')_1.0	-0.00670261	0.491218	0.308726	What race do you consider the child to be? Please check all that apply. ¿De qué raza considera que es el/la niño(a)? Seleccione 1 o más de estas categorías: (20, Filipino Filipina)
54	Demographics	('demo_race_a_p___25', 'baseline_year_1_arm_1')_0.0	0.0137792	0.157007	0.804081	What race do you consider the child to be? Please check all that apply. ¿De qué raza considera que es el/la niño(a)? Seleccione 1 o más de estas categorías: (25, Other Race Otra raza)
55	Demographics	('demo_race_a_p___25', 'baseline_year_1_arm_1')_1.0	-0.0137792	0.157007	0.804081	What race do you consider the child to be? Please check all that apply. ¿De qué raza considera que es el/la niño(a)? Seleccione 1 o más de estas categorías: (25, Other Race Otra raza)
56	Demographics	('demo_ethn_v2', 'baseline_year_1_arm_1')_1.0	-0.0177788	0.0678431	1.16849	Do you consider the child Hispanic/Latino/Latina? ¿Considera que el/la niño(a) es hispano(a) o latino(a)?
57	Demographics	('demo_ethn_v2', 'baseline_year_1_arm_1')_2.0	0.0177788	0.0678431	1.16849	Do you consider the child Hispanic/Latino/Latina? ¿Considera que el/la niño(a) es hispano(a) o latino(a)?
58	Demographics	('demo_relig_v2', 'baseline_year_1_arm_1')_1.0	0.028068	0.00393676	2.40486	What is the child's religious preference? ¿Cuál es la preferencia religiosa del niño / de la niña?
59	Demographics	('demo_relig_v2', 'baseline_year_1_arm_1')_2.0	-0.00627562	0.519239	0.284632	What is the child's religious preference? ¿Cuál es la preferencia religiosa del niño / de la niña?
60	Demographics	('demo_relig_v2', 'baseline_year_1_arm_1')_3.0	-0.0293818	0.00254287	2.59468	What is the child's religious preference? ¿Cuál es la preferencia religiosa del niño / de la niña?
61	Demographics	('demo_relig_v2', 'baseline_year_1_arm_1')_4.0	0.00364202	0.708375	0.149737	What is the child's religious preference? ¿Cuál es la preferencia religiosa del niño / de la niña?
62	Demographics	('demo_relig_v2', 'baseline_year_1_arm_1')_5.0	0.0138292	0.155509	0.808246	What is the child's religious preference? ¿Cuál es la preferencia religiosa del niño / de la niña?
63	Demographics	('demo_relig_v2', 'baseline_year_1_arm_1')_6.0	0.0116139	0.232947	0.632743	What is the child's religious preference? ¿Cuál es la preferencia religiosa del niño / de la niña?
64	Demographics	('demo_relig_v2', 'baseline_year_1_arm_1')_13.0	-0.0246856	0.0112248	1.94982	What is the child's religious preference? ¿Cuál es la preferencia religiosa del niño / de la niña?
65	Demographics	('demo_relig_v2', 'baseline_year_1_arm_1')_14.0	-0.00305441	0.753755	0.12277	What is the child's religious preference? ¿Cuál es la preferencia religiosa del niño / de la niña?
66	Demographics	('demo_relig_v2', 'baseline_year_1_arm_1')_15.0	-0.00762564	0.433526	0.362985	What is the child's religious preference? ¿Cuál es la preferencia religiosa del niño / de la niña?
67	Demographics	('demo_relig_v2', 'baseline_year_1_arm_1')_16.0	-0.00233164	0.810747	0.0911144	What is the child's religious preference? ¿Cuál es la preferencia religiosa del niño / de la niña?
68	Demographics	('demo_relig_v2', 'baseline_year_1_arm_1')_17.0	-0.000173769	0.985762	0.00622814	What is the child's religious preference? ¿Cuál es la preferencia religiosa del niño / de la niña?
69	Demographics	('demo_prnt_gender_id_v2', 'baseline_year_1_arm_1')_1.0	0.0231198	0.0175609	1.75545	What is your current gender identity? ¿Cuál es su identidad de género actual?
70	Demographics	('demo_prnt_gender_id_v2', 'baseline_year_1_arm_1')_2.0	-0.0251387	0.00981779	2.00799	What is your current gender identity? ¿Cuál es su identidad de género actual?
71	Demographics	('demo_prnt_race_a_v2___10', 'baseline_year_1_arm_1')_0.0	-0.0905214	1.21071e-20	19.917	What race do you consider yourself to be? Please check all that apply. ¿De qué raza se considera usted? Seleccione 1 o más de estas categorías: (10, White Blanca)
72	Demographics	('demo_prnt_race_a_v2___10', 'baseline_year_1_arm_1')_1.0	0.0905214	1.21071e-20	19.917	What race do you consider yourself to be? Please check all that apply. ¿De qué raza se considera usted? Seleccione 1 o más de estas categorías: (10, White Blanca)
73	Demographics	('demo_prnt_race_a_v2___11', 'baseline_year_1_arm_1')_0.0	0.0848784	2.48307e-18	17.605	What race do you consider yourself to be? Please check all that apply. ¿De qué raza se considera usted? Seleccione 1 o más de estas categorías: (11, Black/African American Negra o afroamericana)
74	Demographics	('demo_prnt_race_a_v2___11', 'baseline_year_1_arm_1')_1.0	-0.0848784	2.48307e-18	17.605	What race do you consider yourself to be? Please check all that apply. ¿De qué raza se considera usted? Seleccione 1 o más de estas categorías: (11, Black/African American Negra o afroamericana)
75	Demographics	('demo_prnt_race_a_v2___12', 'baseline_year_1_arm_1')_0.0	0.0122648	0.207795	0.682366	What race do you consider yourself to be? Please check all that apply. ¿De qué raza se considera usted? Seleccione 1 o más de estas categorías: (12, American Indian, Native American India Americana, India Nativa Americana)
76	Demographics	('demo_prnt_race_a_v2___12', 'baseline_year_1_arm_1')_1.0	-0.0122648	0.207795	0.682366	What race do you consider yourself to be? Please check all that apply. ¿De qué raza se considera usted? Seleccione 1 o más de estas categorías: (12, American Indian, Native American India Americana, India Nativa Americana)
77	Demographics	('demo_prnt_race_a_v2___19', 'baseline_year_1_arm_1')_0.0	0.0325317	0.000832013	3.07987	What race do you consider yourself to be? Please check all that apply. ¿De qué raza se considera usted? Seleccione 1 o más de estas categorías: (19, Chinese China)
78	Demographics	('demo_prnt_race_a_v2___19', 'baseline_year_1_arm_1')_1.0	-0.0325317	0.000832013	3.07987	What race do you consider yourself to be? Please check all that apply. ¿De qué raza se considera usted? Seleccione 1 o más de estas categorías: (19, Chinese China)
79	Demographics	('demo_prnt_race_a_v2___25', 'baseline_year_1_arm_1')_0.0	0.0145186	0.13592	0.866716	What race do you consider yourself to be? Please check all that apply. ¿De qué raza se considera usted? Seleccione 1 o más de estas categorías: (25, Other Race Otra raza)
80	Demographics	('demo_prnt_race_a_v2___25', 'baseline_year_1_arm_1')_1.0	-0.0145186	0.13592	0.866716	What race do you consider yourself to be? Please check all that apply. ¿De qué raza se considera usted? Seleccione 1 o más de estas categorías: (25, Other Race Otra raza)
81	Demographics	('demo_prnt_race_a_v2___99', 'baseline_year_1_arm_1')_0.0	0.00249192	0.79801	0.0979917	What race do you consider yourself to be? Please check all that apply. ¿De qué raza se considera usted? Seleccione 1 o más de estas categorías: (99, Don't Know No lo sé)
82	Demographics	('demo_prnt_race_a_v2___99', 'baseline_year_1_arm_1')_1.0	-0.00249192	0.79801	0.0979917	What race do you consider yourself to be? Please check all that apply. ¿De qué raza se considera usted? Seleccione 1 o más de estas categorías: (99, Don't Know No lo sé)
83	Demographics	('demo_prnt_ethn_v2', 'baseline_year_1_arm_1')_1.0	-0.0208138	0.0325305	1.48771	Do you consider yourself Hispanic/Latino/Latina? ¿Se considera usted hispano(a) o latino(a)?
84	Demographics	('demo_prnt_ethn_v2', 'baseline_year_1_arm_1')_2.0	0.0208138	0.0325305	1.48771	Do you consider yourself Hispanic/Latino/Latina? ¿Se considera usted hispano(a) o latino(a)?
85	Demographics	('demo_prnt_16', 'baseline_year_1_arm_1')_0.0	0.0236374	0.0151854	1.81857	Was anyone in your child's family born outside of the United States? By your child's family, I mean you, your child's father (or mother if talking to father) or your child's maternal or paternal grandparents. ¿Hubo alguien en la familia de su niño(a) que nació fuera de los Estados Unidos? Por la familia de su niño(a), me refiero a usted, al padre de su niño(a) (o madre si habla con su padre) o lo…
86	Demographics	('demo_prnt_16', 'baseline_year_1_arm_1')_1.0	-0.0236374	0.0151854	1.81857	Was anyone in your child's family born outside of the United States? By your child's family, I mean you, your child's father (or mother if talking to father) or your child's maternal or paternal grandparents. ¿Hubo alguien en la familia de su niño(a) que nació fuera de los Estados Unidos? Por la familia de su niño(a), me refiero a usted, al padre de su niño(a) (o madre si habla con su padre) o lo…
87	Demographics	('demo_prnt_marital_v2', 'baseline_year_1_arm_1')_1.0	0.0460126	2.26688e-06	5.64457	Are you now married, widowed, divorced, separated, never married or living with a partner? ¿Usted actualmente está casado(a), viudo(a), divorciado(a), separado(a), nunca se ha casado(a) o vive con una pareja?
88	Demographics	('demo_prnt_marital_v2', 'baseline_year_1_arm_1')_3.0	-0.00344544	0.723451	0.140591	Are you now married, widowed, divorced, separated, never married or living with a partner? ¿Usted actualmente está casado(a), viudo(a), divorciado(a), separado(a), nunca se ha casado(a) o vive con una pareja?
89	Demographics	('demo_prnt_marital_v2', 'baseline_year_1_arm_1')_4.0	-0.0136695	0.160337	0.794967	Are you now married, widowed, divorced, separated, never married or living with a partner? ¿Usted actualmente está casado(a), viudo(a), divorciado(a), separado(a), nunca se ha casado(a) o vive con una pareja?
90	Demographics	('demo_prnt_marital_v2', 'baseline_year_1_arm_1')_5.0	-0.0389905	6.17859e-05	4.20911	Are you now married, widowed, divorced, separated, never married or living with a partner? ¿Usted actualmente está casado(a), viudo(a), divorciado(a), separado(a), nunca se ha casado(a) o vive con una pareja?
91	Demographics	('demo_prnt_marital_v2', 'baseline_year_1_arm_1')_6.0	-0.0249926	0.0102534	1.98913	Are you now married, widowed, divorced, separated, never married or living with a partner? ¿Usted actualmente está casado(a), viudo(a), divorciado(a), separado(a), nunca se ha casado(a) o vive con una pareja?
92	Demographics	('demo_prnt_ed_v2', 'baseline_year_1_arm_1')_9.0	-0.0107139	0.271176	0.566748	What is the highest grade or level of school you have completed or the highest degree you have received? ¿Cuál es su máximo nivel de estudios completados o el máximo título que ha recibido?
93	Demographics	('demo_prnt_ed_v2', 'baseline_year_1_arm_1')_11.0	-0.0152399	0.117527	0.929864	What is the highest grade or level of school you have completed or the highest degree you have received? ¿Cuál es su máximo nivel de estudios completados o el máximo título que ha recibido?
94	Demographics	('demo_prnt_ed_v2', 'baseline_year_1_arm_1')_12.0	-0.0124606	0.200628	0.697609	What is the highest grade or level of school you have completed or the highest degree you have received? ¿Cuál es su máximo nivel de estudios completados o el máximo título que ha recibido?
95	Demographics	('demo_prnt_ed_v2', 'baseline_year_1_arm_1')_13.0	-0.0321032	0.000974156	3.01137	What is the highest grade or level of school you have completed or the highest degree you have received? ¿Cuál es su máximo nivel de estudios completados o el máximo título que ha recibido?
96	Demographics	('demo_prnt_ed_v2', 'baseline_year_1_arm_1')_14.0	-0.00319191	0.743053	0.12898	What is the highest grade or level of school you have completed or the highest degree you have received? ¿Cuál es su máximo nivel de estudios completados o el máximo título que ha recibido?
97	Demographics	('demo_prnt_ed_v2', 'baseline_year_1_arm_1')_15.0	-0.0107999	0.267345	0.572927	What is the highest grade or level of school you have completed or the highest degree you have received? ¿Cuál es su máximo nivel de estudios completados o el máximo título que ha recibido?
98	Demographics	('demo_prnt_ed_v2', 'baseline_year_1_arm_1')_16.0	-0.0251613	0.00975216	2.0109	What is the highest grade or level of school you have completed or the highest degree you have received? ¿Cuál es su máximo nivel de estudios completados o el máximo título que ha recibido?
99	Demographics	('demo_prnt_ed_v2', 'baseline_year_1_arm_1')_17.0	-0.0188549	0.0527959	1.2774	What is the highest grade or level of school you have completed or the highest degree you have received? ¿Cuál es su máximo nivel de estudios completados o el máximo título que ha recibido?
100	Demographics	('demo_prnt_ed_v2', 'baseline_year_1_arm_1')_18.0	0.0270912	0.00538914	2.26848	What is the highest grade or level of school you have completed or the highest degree you have received? ¿Cuál es su máximo nivel de estudios completados o el máximo título que ha recibido?
101	Demographics	('demo_prnt_ed_v2', 'baseline_year_1_arm_1')_19.0	0.0225669	0.0204528	1.68925	What is the highest grade or level of school you have completed or the highest degree you have received? ¿Cuál es su máximo nivel de estudios completados o el máximo título que ha recibido?
102	Demographics	('demo_prnt_ed_v2', 'baseline_year_1_arm_1')_20.0	0.0265211	0.00644521	2.19076	What is the highest grade or level of school you have completed or the highest degree you have received? ¿Cuál es su máximo nivel de estudios completados o el máximo título que ha recibido?
103	Demographics	('demo_prnt_ed_v2', 'baseline_year_1_arm_1')_21.0	0.0228239	0.0190606	1.71986	What is the highest grade or level of school you have completed or the highest degree you have received? ¿Cuál es su máximo nivel de estudios completados o el máximo título que ha recibido?
104	Demographics	('demo_prnt_empl_v2', 'baseline_year_1_arm_1')_1.0	0.00817032	0.401405	0.396417	Are you working now, looking for work, retired, stay at home parent, a student, or something else? ¿Trabaja actualmente, está buscando trabajo, está retirado, se dedica al hogar, estudia o realiza alguna otra actividad?
105	Demographics	('demo_prnt_empl_v2', 'baseline_year_1_arm_1')_3.0	-0.0082632	0.396074	0.402224	Are you working now, looking for work, retired, stay at home parent, a student, or something else? ¿Trabaja actualmente, está buscando trabajo, está retirado, se dedica al hogar, estudia o realiza alguna otra actividad?
106	Demographics	('demo_prnt_empl_v2', 'baseline_year_1_arm_1')_5.0	0.0026167	0.788131	0.103401	Are you working now, looking for work, retired, stay at home parent, a student, or something else? ¿Trabaja actualmente, está buscando trabajo, está retirado, se dedica al hogar, estudia o realiza alguna otra actividad?
107	Demographics	('demo_prnt_empl_v2', 'baseline_year_1_arm_1')_6.0	-0.00327844	0.736343	0.13292	Are you working now, looking for work, retired, stay at home parent, a student, or something else? ¿Trabaja actualmente, está buscando trabajo, está retirado, se dedica al hogar, estudia o realiza alguna otra actividad?
108	Demographics	('demo_prnt_empl_v2', 'baseline_year_1_arm_1')_7.0	-0.00508245	0.601687	0.220629	Are you working now, looking for work, retired, stay at home parent, a student, or something else? ¿Trabaja actualmente, está buscando trabajo, está retirado, se dedica al hogar, estudia o realiza alguna otra actividad?
109	Demographics	('demo_prnt_empl_v2', 'baseline_year_1_arm_1')_8.0	-0.00594332	0.541604	0.266319	Are you working now, looking for work, retired, stay at home parent, a student, or something else? ¿Trabaja actualmente, está buscando trabajo, está retirado, se dedica al hogar, estudia o realiza alguna otra actividad?
110	Demographics	('demo_prnt_income_v2', 'baseline_year_1_arm_1')_1.0	-0.00442782	0.649293	0.187559	How much did you earn, before taxes and other deductions, during the past 12 months? ¿Cuál fue su ingreso, antes de impuestos y otras deducciones, en los últimos 12 meses?
111	Demographics	('demo_prnt_income_v2', 'baseline_year_1_arm_1')_2.0	-0.0152857	0.116427	0.933946	How much did you earn, before taxes and other deductions, during the past 12 months? ¿Cuál fue su ingreso, antes de impuestos y otras deducciones, en los últimos 12 meses?
112	Demographics	('demo_prnt_income_v2', 'baseline_year_1_arm_1')_3.0	-0.00572851	0.556312	0.254682	How much did you earn, before taxes and other deductions, during the past 12 months? ¿Cuál fue su ingreso, antes de impuestos y otras deducciones, en los últimos 12 meses?
113	Demographics	('demo_prnt_income_v2', 'baseline_year_1_arm_1')_4.0	-0.00952293	0.328056	0.484052	How much did you earn, before taxes and other deductions, during the past 12 months? ¿Cuál fue su ingreso, antes de impuestos y otras deducciones, en los últimos 12 meses?
114	Demographics	('demo_prnt_income_v2', 'baseline_year_1_arm_1')_5.0	-0.00157413	0.87157	0.0596978	How much did you earn, before taxes and other deductions, during the past 12 months? ¿Cuál fue su ingreso, antes de impuestos y otras deducciones, en los últimos 12 meses?
115	Demographics	('demo_prnt_income_v2', 'baseline_year_1_arm_1')_6.0	-0.023185	0.0172448	1.76334	How much did you earn, before taxes and other deductions, during the past 12 months? ¿Cuál fue su ingreso, antes de impuestos y otras deducciones, en los últimos 12 meses?
116	Demographics	('demo_prnt_income_v2', 'baseline_year_1_arm_1')_7.0	0.0253974	0.00908719	2.04157	How much did you earn, before taxes and other deductions, during the past 12 months? ¿Cuál fue su ingreso, antes de impuestos y otras deducciones, en los últimos 12 meses?
117	Demographics	('demo_prnt_income_v2', 'baseline_year_1_arm_1')_8.0	0.0109868	0.259157	0.586436	How much did you earn, before taxes and other deductions, during the past 12 months? ¿Cuál fue su ingreso, antes de impuestos y otras deducciones, en los últimos 12 meses?
118	Demographics	('demo_prnt_income_v2', 'baseline_year_1_arm_1')_9.0	0.020333	0.0367587	1.43464	How much did you earn, before taxes and other deductions, during the past 12 months? ¿Cuál fue su ingreso, antes de impuestos y otras deducciones, en los últimos 12 meses?
119	Demographics	('demo_prnt_income_v2', 'baseline_year_1_arm_1')_10.0	0.00324895	0.738627	0.131575	How much did you earn, before taxes and other deductions, during the past 12 months? ¿Cuál fue su ingreso, antes de impuestos y otras deducciones, en los últimos 12 meses?
120	Demographics	('demo_prnt_prtnr_v2', 'baseline_year_1_arm_1')_1.0	0.0383528	8.13715e-05	4.08953	Do you have a partner? ¿Usted tiene una pareja?
121	Demographics	('demo_prnt_prtnr_v2', 'baseline_year_1_arm_1')_2.0	-0.0383528	8.13715e-05	4.08953	Do you have a partner? ¿Usted tiene una pareja?
122	Demographics	('demo_comb_income_v2', 'baseline_year_1_arm_1')_1.0	-0.0210905	0.0302919	1.51867	What is your TOTAL COMBINED FAMILY INCOME for the past 12 months? This should include income (before taxes and deductions) from all sources, wages, rent from properties, social security, disability and/or veteran's benefits, unemployment benefits, workman's compensation, help from relative (include child payments and alimony), and so on. ¿Cuál de estas categorías es la que mejor describe su INGRE…
123	Demographics	('demo_comb_income_v2', 'baseline_year_1_arm_1')_2.0	-0.0486791	5.66317e-07	6.24694	What is your TOTAL COMBINED FAMILY INCOME for the past 12 months? This should include income (before taxes and deductions) from all sources, wages, rent from properties, social security, disability and/or veteran's benefits, unemployment benefits, workman's compensation, help from relative (include child payments and alimony), and so on. ¿Cuál de estas categorías es la que mejor describe su INGRE…
124	Demographics	('demo_comb_income_v2', 'baseline_year_1_arm_1')_3.0	-0.0135873	0.162866	0.78817	What is your TOTAL COMBINED FAMILY INCOME for the past 12 months? This should include income (before taxes and deductions) from all sources, wages, rent from properties, social security, disability and/or veteran's benefits, unemployment benefits, workman's compensation, help from relative (include child payments and alimony), and so on. ¿Cuál de estas categorías es la que mejor describe su INGRE…
125	Demographics	('demo_comb_income_v2', 'baseline_year_1_arm_1')_4.0	-0.0184727	0.0577854	1.23818	What is your TOTAL COMBINED FAMILY INCOME for the past 12 months? This should include income (before taxes and deductions) from all sources, wages, rent from properties, social security, disability and/or veteran's benefits, unemployment benefits, workman's compensation, help from relative (include child payments and alimony), and so on. ¿Cuál de estas categorías es la que mejor describe su INGRE…
126	Demographics	('demo_comb_income_v2', 'baseline_year_1_arm_1')_5.0	0.00178047	0.854911	0.068079	What is your TOTAL COMBINED FAMILY INCOME for the past 12 months? This should include income (before taxes and deductions) from all sources, wages, rent from properties, social security, disability and/or veteran's benefits, unemployment benefits, workman's compensation, help from relative (include child payments and alimony), and so on. ¿Cuál de estas categorías es la que mejor describe su INGRE…
127	Demographics	('demo_comb_income_v2', 'baseline_year_1_arm_1')_6.0	-0.0134449	0.167319	0.776454	What is your TOTAL COMBINED FAMILY INCOME for the past 12 months? This should include income (before taxes and deductions) from all sources, wages, rent from properties, social security, disability and/or veteran's benefits, unemployment benefits, workman's compensation, help from relative (include child payments and alimony), and so on. ¿Cuál de estas categorías es la que mejor describe su INGRE…
128	Demographics	('demo_comb_income_v2', 'baseline_year_1_arm_1')_7.0	-0.0189954	0.0510545	1.29197	What is your TOTAL COMBINED FAMILY INCOME for the past 12 months? This should include income (before taxes and deductions) from all sources, wages, rent from properties, social security, disability and/or veteran's benefits, unemployment benefits, workman's compensation, help from relative (include child payments and alimony), and so on. ¿Cuál de estas categorías es la que mejor describe su INGRE…
129	Demographics	('demo_comb_income_v2', 'baseline_year_1_arm_1')_8.0	0.00341272	0.72597	0.139081	What is your TOTAL COMBINED FAMILY INCOME for the past 12 months? This should include income (before taxes and deductions) from all sources, wages, rent from properties, social security, disability and/or veteran's benefits, unemployment benefits, workman's compensation, help from relative (include child payments and alimony), and so on. ¿Cuál de estas categorías es la que mejor describe su INGRE…
130	Demographics	('demo_comb_income_v2', 'baseline_year_1_arm_1')_9.0	0.0369344	0.000147944	3.8299	What is your TOTAL COMBINED FAMILY INCOME for the past 12 months? This should include income (before taxes and deductions) from all sources, wages, rent from properties, social security, disability and/or veteran's benefits, unemployment benefits, workman's compensation, help from relative (include child payments and alimony), and so on. ¿Cuál de estas categorías es la que mejor describe su INGRE…
131	Demographics	('demo_comb_income_v2', 'baseline_year_1_arm_1')_10.0	0.0331289	0.000665755	3.17669	What is your TOTAL COMBINED FAMILY INCOME for the past 12 months? This should include income (before taxes and deductions) from all sources, wages, rent from properties, social security, disability and/or veteran's benefits, unemployment benefits, workman's compensation, help from relative (include child payments and alimony), and so on. ¿Cuál de estas categorías es la que mejor describe su INGRE…
132	Demographics	('demo_fam_exp1_v2', 'baseline_year_1_arm_1')_0.0	0.0343034	0.000425026	3.37158	In the past 12 months, has there been a time when you and your immediate family experienced any of the following: Needed food but couldn't afford to buy it or couldn't afford to go out to get it? ¿Necesitaban comida pero no les alcanzaba el dinero para comprarla o para salir a comprarla?
133	Demographics	('demo_fam_exp1_v2', 'baseline_year_1_arm_1')_1.0	-0.0343034	0.000425026	3.37158	In the past 12 months, has there been a time when you and your immediate family experienced any of the following: Needed food but couldn't afford to buy it or couldn't afford to go out to get it? ¿Necesitaban comida pero no les alcanzaba el dinero para comprarla o para salir a comprarla?
134	Demographics	('demo_fam_exp2_v2', 'baseline_year_1_arm_1')_0.0	0.0384878	7.679e-05	4.1147	In the past 12 months, has there been a time when you and your immediate family experienced any of the following: Were without telephone service because you could not afford it? ¿Estuvieron sin servicio telefónico porque no les alcanzaba el dinero?
135	Demographics	('demo_fam_exp2_v2', 'baseline_year_1_arm_1')_1.0	-0.0384878	7.679e-05	4.1147	In the past 12 months, has there been a time when you and your immediate family experienced any of the following: Were without telephone service because you could not afford it? ¿Estuvieron sin servicio telefónico porque no les alcanzaba el dinero?
136	Demographics	('demo_fam_exp3_v2', 'baseline_year_1_arm_1')_0.0	0.0465744	1.70277e-06	5.76884	In the past 12 months, has there been a time when you and your immediate family experienced any of the following: Didn't pay the full amount of the rent or mortgage because you could not afford it? ¿No pagaron el monto total de la renta o hipoteca porque no les alcanzaba el dinero?
137	Demographics	('demo_fam_exp3_v2', 'baseline_year_1_arm_1')_1.0	-0.0465744	1.70277e-06	5.76884	In the past 12 months, has there been a time when you and your immediate family experienced any of the following: Didn't pay the full amount of the rent or mortgage because you could not afford it? ¿No pagaron el monto total de la renta o hipoteca porque no les alcanzaba el dinero?
138	Demographics	('demo_fam_exp4_v2', 'baseline_year_1_arm_1')_0.0	0.0215371	0.0269569	1.56933	In the past 12 months, has there been a time when you and your immediate family experienced any of the following: Were evicted from your home for not paying the rent or mortgage? ¿Los desalojaron de su casa por no pagar la renta o hipoteca?
139	Demographics	('demo_fam_exp4_v2', 'baseline_year_1_arm_1')_1.0	-0.0215371	0.0269569	1.56933	In the past 12 months, has there been a time when you and your immediate family experienced any of the following: Were evicted from your home for not paying the rent or mortgage? ¿Los desalojaron de su casa por no pagar la renta o hipoteca?
140	Demographics	('demo_fam_exp5_v2', 'baseline_year_1_arm_1')_0.0	0.033817	0.000512689	3.29015	In the past 12 months, has there been a time when you and your immediate family experienced any of the following: Had services turned off by the gas or electric company, or the oil company wouldn't deliver oil because payments were not made? ¿Les suspendieron el servicio de gas o electricidad, o la compañía de petróleo se negó a abastecerles por falta de pago?
141	Demographics	('demo_fam_exp5_v2', 'baseline_year_1_arm_1')_1.0	-0.033817	0.000512689	3.29015	In the past 12 months, has there been a time when you and your immediate family experienced any of the following: Had services turned off by the gas or electric company, or the oil company wouldn't deliver oil because payments were not made? ¿Les suspendieron el servicio de gas o electricidad, o la compañía de petróleo se negó a abastecerles por falta de pago?
142	Demographics	('demo_fam_exp6_v2', 'baseline_year_1_arm_1')_0.0	0.0313853	0.00126369	2.89836	In the past 12 months, has there been a time when you and your immediate family experienced any of the following: Had someone who needed to see a doctor or go to the hospital but didn't go because you could not afford it? ¿Tuvieron a alguien quien necesitaba ir al médico o al hospital, pero no fueron porque no les alcanzaba el dinero?
143	Demographics	('demo_fam_exp6_v2', 'baseline_year_1_arm_1')_1.0	-0.0313853	0.00126369	2.89836	In the past 12 months, has there been a time when you and your immediate family experienced any of the following: Had someone who needed to see a doctor or go to the hospital but didn't go because you could not afford it? ¿Tuvieron a alguien quien necesitaba ir al médico o al hospital, pero no fueron porque no les alcanzaba el dinero?
144	Demographics	('demo_fam_exp7_v2', 'baseline_year_1_arm_1')_0.0	0.031459	0.0012307	2.90985	In the past 12 months, has there been a time when you and your immediate family experienced any of the following: Had someone who needed a dentist but couldn't go because you could not afford it? ¿Tuvieron a alguien quien necesitaba ir al dentista, pero no pudieron ir porque no les alcanzaba el dinero?
145	Demographics	('demo_fam_exp7_v2', 'baseline_year_1_arm_1')_1.0	-0.031459	0.0012307	2.90985	In the past 12 months, has there been a time when you and your immediate family experienced any of the following: Had someone who needed a dentist but couldn't go because you could not afford it? ¿Tuvieron a alguien quien necesitaba ir al dentista, pero no pudieron ir porque no les alcanzaba el dinero?
146	Demographics	('fam_roster_2c_v2', 'baseline_year_1_arm_1')_1.0	0.0480578	7.87495e-07	6.10375	Person #2, relationship to you (Person #1): Persona #2, parentesco a usted (Persona #1):
147	Demographics	('fam_roster_2c_v2', 'baseline_year_1_arm_1')_3.0	-0.036849	0.000153266	3.81455	Person #2, relationship to you (Person #1): Persona #2, parentesco a usted (Persona #1):
148	Demographics	('fam_roster_2c_v2', 'baseline_year_1_arm_1')_4.0	-0.0121532	0.211962	0.673743	Person #2, relationship to you (Person #1): Persona #2, parentesco a usted (Persona #1):
149	Demographics	('fam_roster_2c_v2', 'baseline_year_1_arm_1')_9.0	0.00778027	0.424259	0.372369	Person #2, relationship to you (Person #1): Persona #2, parentesco a usted (Persona #1):
150	Demographics	('fam_roster_2c_v2', 'baseline_year_1_arm_1')_10.0	-0.0241686	0.0130462	1.88452	Person #2, relationship to you (Person #1): Persona #2, parentesco a usted (Persona #1):
151	Demographics	('fam_roster_2c_v2', 'baseline_year_1_arm_1')_11.0	-0.0224013	0.0213961	1.66967	Person #2, relationship to you (Person #1): Persona #2, parentesco a usted (Persona #1):
152	Demographics	('fam_roster_3c_v2', 'baseline_year_1_arm_1')_3.0	0.01202	0.217014	0.663511	Person #3, relationship to you: Persona #3, parentesco a usted:
153	Demographics	('fam_roster_3c_v2', 'baseline_year_1_arm_1')_4.0	0.00667681	0.492888	0.307252	Person #3, relationship to you: Persona #3, parentesco a usted:
154	Demographics	('fam_roster_3c_v2', 'baseline_year_1_arm_1')_5.0	0.0111471	0.25227	0.598134	Person #3, relationship to you: Persona #3, parentesco a usted:
155	Demographics	('fam_roster_3c_v2', 'baseline_year_1_arm_1')_7.0	0.0115992	0.23354	0.631638	Person #3, relationship to you: Persona #3, parentesco a usted:
156	Demographics	('fam_roster_3c_v2', 'baseline_year_1_arm_1')_9.0	-0.0249103	0.0105061	1.97856	Person #3, relationship to you: Persona #3, parentesco a usted:
157	Demographics	('fam_roster_3c_v2', 'baseline_year_1_arm_1')_11.0	-0.0150532	0.122088	0.913328	Person #3, relationship to you: Persona #3, parentesco a usted:
158	Demographics	('demo_child_time_v2', 'baseline_year_1_arm_1')_0.0	0.00571809	0.55703	0.254121	Is there another household in which the child spends a significant amount of time? ¿Hay otro hogar en donde su niño(a) pase una cantidad importante de tiempo?
159	Demographics	('demo_child_time_v2', 'baseline_year_1_arm_1')_1.0	-0.00571809	0.55703	0.254121	Is there another household in which the child spends a significant amount of time? ¿Hay otro hogar en donde su niño(a) pase una cantidad importante de tiempo?
160	Demographics	('demo_yrs_1', 'baseline_year_1_arm_1')_0.0	-0.00313849	0.747205	0.12656	How often does your child attend religious services? ¿Con qué frecuencia asiste su niño(a) a servicios religiosos?
161	Demographics	('demo_yrs_1', 'baseline_year_1_arm_1')_1.0	-0.00560353	0.564958	0.247984	How often does your child attend religious services? ¿Con qué frecuencia asiste su niño(a) a servicios religiosos?
162	Demographics	('demo_yrs_1', 'baseline_year_1_arm_1')_2.0	-0.0140011	0.150436	0.822648	How often does your child attend religious services? ¿Con qué frecuencia asiste su niño(a) a servicios religiosos?
163	Demographics	('demo_yrs_1', 'baseline_year_1_arm_1')_3.0	0.0147031	0.131016	0.882674	How often does your child attend religious services? ¿Con qué frecuencia asiste su niño(a) a servicios religiosos?
164	Demographics	('demo_yrs_1', 'baseline_year_1_arm_1')_4.0	0.00964592	0.321847	0.49235	How often does your child attend religious services? ¿Con qué frecuencia asiste su niño(a) a servicios religiosos?
165	Demographics	('demo_yrs_2', 'baseline_year_1_arm_1')_1.0	0.00547398	0.573988	0.241097	In general, how important are your child's religious and spiritual beliefs in his/her daily life? ¿En general, cuán importantes son las creencias religiosas y espirituales en la vida diaria de su niño(a)?
166	Demographics	('demo_yrs_2', 'baseline_year_1_arm_1')_2.0	0.00448129	0.645347	0.190206	In general, how important are your child's religious and spiritual beliefs in his/her daily life? ¿En general, cuán importantes son las creencias religiosas y espirituales en la vida diaria de su niño(a)?
167	Demographics	('demo_yrs_2', 'baseline_year_1_arm_1')_3.0	-0.0108665	0.264409	0.577723	In general, how important are your child's religious and spiritual beliefs in his/her daily life? ¿En general, cuán importantes son las creencias religiosas y espirituales en la vida diaria de su niño(a)?
168	Demographics	('demo_yrs_2', 'baseline_year_1_arm_1')_4.0	0.00249196	0.798007	0.0979934	In general, how important are your child's religious and spiritual beliefs in his/her daily life? ¿En general, cuán importantes son las creencias religiosas y espirituales en la vida diaria de su niño(a)?
169	Demographics	('demo_yrs_2_no_display___1', 'baseline_year_1_arm_1')_0.0	-0.0337167	0.000532762	3.27347	Prior to 2/05/18, "Does your child's religion have rules forbidding the use of alcohol?" and ""Does your child's religion have rules forbidding the use of drugs?" only displayed if "less than once a month" or "More than once a week" were chosen for "How often does your child attend religious services?."
						These items should also have displayed when "Never," "One to three times a month," "About once a week," "Don't know" or "Declined" were chosen. From 2/06/18 - 2/27/18, these two questions still did not display when "Never" was chosen. On 2/28/18 the branching logic was removed so these two questions would always display. Those pGUIDs associated with the items that should have displayed prior to 2…
170	Demographics	('demo_yrs_2_no_display___1', 'baseline_year_1_arm_1')_1.0	0.0337167	0.000532762	3.27347	Prior to 2/05/18, "Does your child's religion have rules forbidding the use of alcohol?" and ""Does your child's religion have rules forbidding the use of drugs?" only displayed if "less than once a month" or "More than once a week" were chosen for "How often does your child attend religious services?."
						These items should also have displayed when "Never," "One to three times a month," "About once a week," "Don't know" or "Declined" were chosen. From 2/06/18 - 2/27/18, these two questions still did not display when "Never" was chosen. On 2/28/18 the branching logic was removed so these two questions would always display. Those pGUIDs associated with the items that should have displayed prior to 2…
171	Socioeconomic	('ethnicity', '')_1.0	0.100294	5.3562e-25	24.2711	Race Ethnicity (Child)
172	Socioeconomic	('ethnicity', '')_2.0	-0.0803781	1.35889e-16	15.8668	Race Ethnicity (Child)
173	Socioeconomic	('ethnicity', '')_3.0	-0.0199867	0.0400866	1.397	Race Ethnicity (Child)
174	Socioeconomic	('ethnicity', '')_4.0	-0.0258045	0.00803519	2.095	Race Ethnicity (Child)
175	Socioeconomic	('ethnicity', '')_5.0	-0.0330598	0.000683287	3.1654	Race Ethnicity (Child)
176	Socioeconomic	('acs_raked_propensity_score', 'baseline_year_1_arm_1')	0.00778129	0.424199	0.372431	Imputed raked propensity weight. The raked propensity weight merges the ACS and ABCD data (with missing data imputed), estimates the propensity model, computes and scales/trims the propensity weights and finally rakes the scaled weights to final ACS control totals by age, sex and race/ethnicity.
177	Socioeconomic	('genetic_af_african', 'baseline_year_1_arm_1')	-0.0914642	4.81259e-21	20.3176	Proportion of African ancestry
178	Socioeconomic	('genetic_af_european', 'baseline_year_1_arm_1')	0.111262	2.0393e-30	29.6905	Proportion of European ancestry
179	Socioeconomic	('genetic_af_east_asian', 'baseline_year_1_arm_1')	-0.0447415	4.27993e-06	5.36856	Proportion of East Asian ancestry
180	Socioeconomic	('genetic_af_american', 'baseline_year_1_arm_1')	-0.0218745	0.0246524	1.60814	Proportion of American ancestry
181	Socioeconomic	('reshist_addr1_d1a', 'baseline_year_1_arm_1')	-0.030522	0.00171636	2.76539	Residential history derived - gross residential density 1
182	Socioeconomic	('reshist_addr1_walkindex', 'baseline_year_1_arm_1')	-0.0193849	0.0464771	1.33276	Residential history derived - national walkability index 1
183	Socioeconomic	('reshist_addr1_grndtot', 'baseline_year_1_arm_1')	-0.00390258	0.688567	0.162054	Residential history derived - Uniform Crime Reports: grand total 1
184	Socioeconomic	('reshist_addr1_p1tot', 'baseline_year_1_arm_1')	-0.00263206	0.786917	0.104071	Residential history derived - Uniform Crime Reports: total adult offenses 1
185	Socioeconomic	('reshist_addr1_p1vlnt', 'baseline_year_1_arm_1')	4.81262e-05	0.996056	0.00171608	Residential history derived - Uniform Crime Reports: adult violent crimes 1
186	Socioeconomic	('reshist_addr1_drugtot', 'baseline_year_1_arm_1')	-0.00224444	0.817698	0.0874068	Residential history derived - Uniform Crime Reports: durg abose violations total 1
187	Socioeconomic	('reshist_addr1_drgsale', 'baseline_year_1_arm_1')	-0.00113169	0.907474	0.042166	Residential history derived - Uniform Crime Reports: drug sale total 1
188	Socioeconomic	('reshist_addr1_mjsale', 'baseline_year_1_arm_1')	0.000625194	0.948805	0.0228232	Residential history derived - Uniform Crime Reports: Marijuana sale 1
189	Socioeconomic	('reshist_addr1_drgposs', 'baseline_year_1_arm_1')	-0.00195087	0.841201	0.0751	Residential history derived - Uniform Crime Reports: drug possession total 1
190	Socioeconomic	('reshist_addr1_dui', 'baseline_year_1_arm_1')	-0.00379149	0.696987	0.156776	Residential history derived - Uniform Crime Reports: DUI 1
191	Socioeconomic	('reshist_addr1_adi_edu_l', 'baseline_year_1_arm_1')	-0.02953	0.00241798	2.61655	Residential history derived - Area Deprivation Index: Percentage of population aged >=25 y with <9 y of education 1
192	Socioeconomic	('reshist_addr1_adi_edu_h', 'baseline_year_1_arm_1')	0.0460465	2.22832e-06	5.65202	Residential history derived - Area Deprivation Index: Percentage of population aged >=25 y with at least a high school diploma 1
193	Socioeconomic	('reshist_addr1_adi_work_c', 'baseline_year_1_arm_1')	-0.00701711	0.471111	0.326877	Residential history derived - Area Deprivation Index: Percentage of employed persons aged >=16 y in white collar occupations 1
194	Socioeconomic	('reshist_addr1_adi_income', 'baseline_year_1_arm_1')	0.0594017	1.02157e-09	8.99073	Residential history derived - Area Deprivation Index: Median family income 1
195	Socioeconomic	('reshist_addr1_adi_in_dis', 'baseline_year_1_arm_1')	-0.0538883	3.05235e-08	7.51537	Residential history derived - Area Deprivation Index: Income disparity defined by Singh as the log of 100 x ratio of the number of households with <10000 annual income to the number of households with >50000 annual income. 1
196	Socioeconomic	('reshist_addr1_adi_home_v', 'baseline_year_1_arm_1')	0.0402362	3.56544e-05	4.44789	Residential history derived - Area Deprivation Index: Median home value 1
197	Socioeconomic	('reshist_addr1_adi_rent', 'baseline_year_1_arm_1')	0.0281854	0.00378857	2.42152	Residential history derived - Area Deprivation Index: Median gross rent 1
198	Socioeconomic	('reshist_addr1_adi_mortg', 'baseline_year_1_arm_1')	0.0430303	9.81069e-06	5.0083	Residential history derived - Area Deprivation Index: Median monthly mortgage 1
199	Socioeconomic	('reshist_addr1_adi_home_o', 'baseline_year_1_arm_1')	0.0483446	6.76677e-07	6.16962	Residential history derived - Area Deprivation Index: Percentage of owner 1
200	Socioeconomic	('reshist_addr1_adi_crowd', 'baseline_year_1_arm_1')	-0.0198792	0.0411699	1.38542	Residential history derived - Area Deprivation Index: Percentage of occupied housing units with >1 person per room (crowding) 1
201	Socioeconomic	('reshist_addr1_adi_unemp', 'baseline_year_1_arm_1')	-0.057321	3.8207e-09	8.41786	Residential history derived - Area Deprivation Index: Percentage of civilian labor force population aged >=16 y unemployed (unemployment rate) 1
202	Socioeconomic	('reshist_addr1_adi_pov', 'baseline_year_1_arm_1')	-0.0634379	6.95133e-11	10.1579	Residential history derived - Area Deprivation Index: Percentage of families below the poverty level 1
203	Socioeconomic	('reshist_addr1_adi_b138', 'baseline_year_1_arm_1')	-0.0561913	7.67413e-09	8.11497	Residential history derived - Area Deprivation Index: Percentage of population below 138% of the poverty threshold 1
204	Socioeconomic	('reshist_addr1_adi_sp', 'baseline_year_1_arm_1')	-0.0711738	2.50012e-13	12.602	Residential history derived - Area Deprivation Index: Percentage of single 1
205	Socioeconomic	('reshist_addr1_adi_ncar', 'baseline_year_1_arm_1')	-0.0461873	2.07461e-06	5.68306	Residential history derived - Area Deprivation Index: Percentage of occupied housing units without a motor vehicle 1
206	Socioeconomic	('reshist_addr1_adi_ntel', 'baseline_year_1_arm_1')	-0.0130402	0.180473	0.743588	Residential history derived - Area Deprivation Index: Percentage of occupied housing units without a telephone 1
207	Socioeconomic	('reshist_addr1_adi_nplumb', 'baseline_year_1_arm_1')	-0.0109987	0.258639	0.587306	Residential history derived - Area Deprivation Index: Percentage of occupied housing units without complete plumbing (log) 1
208	Socioeconomic	('reshist_addr1_adi_wsum', 'baseline_year_1_arm_1')	-0.04989	2.94472e-07	6.53096	Residential history derived - Area Deprivation Index: scaled weighted sum based on Kind et al., Annals of Internal Medicine, 2014 1
209	Socioeconomic	('reshist_addr1_adi_perc', 'baseline_year_1_arm_1')	-0.0664243	8.52767e-12	11.0692	Residential history derived - Area Deprivation Index: national percentiles, higher means higher value of ADI 1
210	Socioeconomic	('reshist_addr1_popdensity', 'baseline_year_1_arm_1')	-0.0182095	0.0614442	1.21152	Residential history derived - UN adjusted population density 1
211	Socioeconomic	('reshist_addr1_no2', 'baseline_year_1_arm_1')	-0.00557849	0.566698	0.246648	Residential history derived - 3 years average of ground level NO2 at 10x10km2 1
212	Socioeconomic	('reshist_addr1_pm25', 'baseline_year_1_arm_1')	-0.0086081	0.376654	0.424057	Residential history derived - annual average of PM 2.5 at 10x10km2 1
213	Socioeconomic	('reshist_addr1_proxrd', 'baseline_year_1_arm_1')	0.0172371	0.0766603	1.11543	Residential history derived - proximity to major roads, in meters 1
214	Socioeconomic	('reshist_addr1_percentile', 'baseline_year_1_arm_1')	0.00244142	0.802018	0.095816	percentage of time spent at primary residential address
215	Socioeconomic	('reshist_addr1_move_in_year', 'baseline_year_1_arm_1')	-0.005647	0.561943	0.250308	Move in year of current residence 1
216	Socioeconomic	('reshist_addr1_move_out_year', 'baseline_year_1_arm_1')	-0.000236748	0.980602	0.00850724	Move out year of current residence 1
217	Socioeconomic	('reshist_addr1_pm252016aa', 'baseline_year_1_arm_1')	-0.00751261	0.440373	0.35618	Residential history derived - annual average of PM 2.5 in 2016 at primary residential address at 1x1km2
218	Socioeconomic	('reshist_addr1_leadrisk_poverty', 'baseline_year_1_arm_1')	-0.0587654	1.53649e-09	8.81347	Percentage of individuals below -125 percent of poverty level in census tract of primary residential address
219	Socioeconomic	('reshist_addr1_leadrisk_housing', 'baseline_year_1_arm_1')	-0.0117231	0.228582	0.640958	Estimated percentage of homes at risk for lead exposure given lead-based paint in census tract of primary residential address
220	Socioeconomic	('reshist_addr1_leadrisk', 'baseline_year_1_arm_1')	-0.0347847	0.000352234	3.45317	Estimated lead risk in census tract of primary residential address (1-10 scale)
221	Socioeconomic	('reshist_state_sexism_factor', 'baseline_year_1_arm_1')	0.00063922	0.947658	0.0233485	State level indicators of sexism from survey and implicit bias measures
222	Socioeconomic	('reshist_state_racism_factor', 'baseline_year_1_arm_1')	0.000323855	0.973467	0.0116787	State level indicators of racism from survey and implicit bias measures and state level structural variables
223	Socioeconomic	('reshist_state_so_factor', 'baseline_year_1_arm_1')	-0.000326398	0.973259	0.0117717	State level indicators of bias against sexual orientation from structural variables
224	Socioeconomic	('reshist_state_immigrant_factor', 'baseline_year_1_arm_1')	-0.00183928	0.850174	0.0704922	State level indicators of immigrant bias from survey and implicit bias measures and state level structural variables
225	Socioeconomic	('reshist_addr1_o3_2016_annavg', 'baseline_year_1_arm_1')	0.000981702	0.919692	0.0363576	Residential history derived - annual average of O3 in 2016 at primary residential address at 1x1km2
226	Socioeconomic	('reshist_addr1_traffic_count', 'baseline_year_1_arm_1')	-0.0176792	0.0693984	1.15865	Average Annual Daily Traffic Counts at current address #1
227	Socioeconomic	('reshist_addr1_no2_2016_aavg', 'baseline_year_1_arm_1')	-0.0193589	0.0467713	1.33002	Residential history derived - annual average of NO2 in 2016 at primary residential address at 1x1km2
228	Socioeconomic	('reshist_addr1_coi_z_coi_nat', 'baseline_year_1_arm_1')	0.0652821	1.92368e-11	10.7159	Z-scores, overall COI, nationally-normed: Weighted average of three domain averaged z-scores (z_ED_nat, z_HE_nat, z_SE_nat), nationally normed.
229	Socioeconomic	('reshist_addr1_coi_c5_ed_nat', 'baseline_year_1_arm_1')	0.0434838	7.89746e-06	5.10251	Child Opportunity Levels, education domain, nationally-normed: Nationally-normed Child Opportunity Levels (from ''very low'' to ''very high'') for the education domain.
230	Socioeconomic	('reshist_addr1_coi_c5_he_nat', 'baseline_year_1_arm_1')	0.0518948	9.64724e-08	7.0156	Child Opportunity Levels, health and environment domain, nationally-normed: Nationally-normed Child Opportunity Levels (from ''very low'' to ''very high'') for the health and environment domain.
231	Socioeconomic	('reshist_addr1_coi_c5_se_nat', 'baseline_year_1_arm_1')	0.0660316	1.1297e-11	10.947	Child Opportunity Levels, social and economic domain, nationally-normed: Nationally-normed Child Opportunity Levels (from ''very low'' to ''very high'') for the social and economic domain.
232	Socioeconomic	('reshist_addr1_coi_c5_coi_nat', 'baseline_year_1_arm_1')	0.075956	5.62664e-15	14.2498	Child Opportunity Levels, overall COI, nationally-normed: Nationally-normed Child Opportunity Levels (from ''very low'' to ''very high'') for the overall COI.
233	Socioeconomic	('reshist_addr1_coi_r_ed_nat', 'baseline_year_1_arm_1')	0.0533025	4.29888e-08	7.36664	Child Opportunity Scores, education domain, nationally-normed: Nationally-normed Child Opportunity Scores (from 1 to 100) for the education domain.
234	Socioeconomic	('reshist_addr1_coi_r_he_nat', 'baseline_year_1_arm_1')	0.0499461	2.8558e-07	6.54427	Child Opportunity Scores, health and environment domain, nationally-normed: Nationally-normed Child Opportunity Scores (from 1 to 100) for the health and environment domain.
235	Socioeconomic	('reshist_addr1_coi_r_se_nat', 'baseline_year_1_arm_1')	0.0699738	6.23689e-13	12.205	Child Opportunity Scores, social and economic domain, nationally-normed: Nationally-normed Child Opportunity Scores (from 1 to 100) for the social and economic domain.
236	Socioeconomic	('reshist_addr1_coi_r_coi_nat', 'baseline_year_1_arm_1')	0.0651517	2.10905e-11	10.6759	Child Opportunity Scores, overall COI, nationally-normed: Nationally-normed Child Opportunity Scores (from 1 to 100) for the overall COI.
237	Socioeconomic	('reshist_addr1_coi_c5_ed_stt', 'baseline_year_1_arm_1')	0.0483676	6.68454e-07	6.17493	Child Opportunity Levels, education domain, state-normed: State-normed Child Opportunity Levels (from ''very low'' to ''very high'') for the education domain.
238	Socioeconomic	('reshist_addr1_coi_c5_he_stt', 'baseline_year_1_arm_1')	0.0623406	1.46785e-10	9.83332	Child Opportunity Levels, health and environment domain, state-normed: State-normed Child Opportunity Levels (from ''very low'' to ''very high'') for the health and environment domain.
239	Socioeconomic	('reshist_addr1_coi_c5_se_stt', 'baseline_year_1_arm_1')	0.0740689	2.58802e-14	13.587	Child Opportunity Levels, social and economic domain, state-normed: State-normed Child Opportunity Levels (from ''very low'' to ''very high'') for the social and economic domain.
240	Socioeconomic	('reshist_addr1_coi_c5_coi_stt', 'baseline_year_1_arm_1')	0.0670884	5.28063e-12	11.2773	Child Opportunity Levels, overall COI, state-normed: State-normed Child Opportunity Levels (from ''very low'' to ''very high'') for the overall COI.
241	Socioeconomic	('reshist_addr1_coi_r_ed_stt', 'baseline_year_1_arm_1')	0.0464649	1.8009e-06	5.74451	Child Opportunity Scores, education domain, state-normed: State-normed Child Opportunity Scores (from 1 to 100) for the education domain.
242	Socioeconomic	('reshist_addr1_coi_r_he_stt', 'baseline_year_1_arm_1')	0.0653395	1.8473e-11	10.7335	Child Opportunity Scores, health and environment domain, state-normed: State-normed Child Opportunity Scores (from 1 to 100) for the health and environment domain.
243	Socioeconomic	('reshist_addr1_coi_r_se_stt', 'baseline_year_1_arm_1')	0.0763634	4.02768e-15	14.3949	Child Opportunity Scores, social and economic domain, state-normed: State-normed Child Opportunity Scores (from 1 to 100) for the social and economic domain.
244	Socioeconomic	('reshist_addr1_coi_r_coi_stt', 'baseline_year_1_arm_1')	0.0685822	1.7666e-12	11.7529	Child Opportunity Scores, overall COI, state-normed: State-normed Child Opportunity Scores (from 1 to 100) for the overall COI.
245	Socioeconomic	('reshist_addr1_o3_2016_max', 'baseline_year_1_arm_1')	-0.00459628	0.636894	0.195933	Residential history derived - maximum of O3 in 2016 at primary residential address at 1x1km2
246	Socioeconomic	('reshist_addr1_coi_ed_apenr', 'baseline_year_1_arm_1')	0.0122446	0.208545	0.680801	Education Domain: Advanced Placement course enrollment
247	Socioeconomic	('reshist_addr1_coi_ed_attain', 'baseline_year_1_arm_1')	0.0483795	6.64235e-07	6.17768	Education Domain: Adult educational attainment
248	Socioeconomic	('reshist_addr1_coi_ed_college', 'baseline_year_1_arm_1')	0.00711925	0.464679	0.332847	Education Domain: College enrollment in nearby institutions
249	Socioeconomic	('reshist_addr1_coi_ed_ecenrol', 'baseline_year_1_arm_1')	0.0268208	0.00586892	2.23144	Education Domain: Early childhood education enrollment
250	Socioeconomic	('reshist_addr1_coi_ed_hsgrad', 'baseline_year_1_arm_1')	0.0110893	0.254736	0.59391	Education Domain: High school graduation rate
251	Socioeconomic	('reshist_addr1_coi_ed_math', 'baseline_year_1_arm_1')	0.0369103	0.000149425	3.82558	Education Domain: Third grade math proficiency
252	Socioeconomic	('reshist_addr1_coi_ed_reading', 'baseline_year_1_arm_1')	0.0367384	0.000160426	3.79473	Education Domain: Third grade reading proficiency
253	Socioeconomic	('reshist_addr1_coi_ed_schpov', 'baseline_year_1_arm_1')	-0.0502588	2.40573e-07	6.61875	Education Domain: School poverty
254	Socioeconomic	('reshist_addr1_coi_ed_teachxp', 'baseline_year_1_arm_1')	-0.0285189	0.00339489	2.46917	Education Domain: Teacher experience
255	Socioeconomic	('reshist_addr1_coi_ed_prxece', 'baseline_year_1_arm_1')	-0.0271698	0.00525649	2.2793	Education Domain: Early childhood education centers
256	Socioeconomic	('reshist_addr1_coi_ed_prxhqece', 'baseline_year_1_arm_1')	-0.016992	0.0809458	1.09181	Education Domain: High-quality early childhood education centers
257	Socioeconomic	('reshist_addr1_coi_he_food', 'baseline_year_1_arm_1')	-0.0341359	0.000453505	3.34342	Health and Environment Domain: Access to healthy food
258	Socioeconomic	('reshist_addr1_coi_he_green', 'baseline_year_1_arm_1')	-0.034266	0.000431234	3.36529	Health and Environment Domain: Access to green space
259	Socioeconomic	('reshist_addr1_coi_he_heat', 'baseline_year_1_arm_1')	-0.0081775	0.400991	0.396865	Health and Environment Domain: Extreme heat exposure
260	Socioeconomic	('reshist_addr1_coi_he_hlthins', 'baseline_year_1_arm_1')	0.0409217	2.61703e-05	4.58219	Health and Environment Domain: Health insurance coverage
261	Socioeconomic	('reshist_addr1_coi_he_ozone', 'baseline_year_1_arm_1')	-0.00933526	0.337679	0.471496	Health and Environment Domain: Ozone concentration
262	Socioeconomic	('reshist_addr1_coi_he_pm25', 'baseline_year_1_arm_1')	-0.0010286	0.91587	0.0381664	Health and Environment Domain: Airborne microparticles
263	Socioeconomic	('reshist_addr1_coi_he_vacancy', 'baseline_year_1_arm_1')	-0.0408479	2.70625e-05	4.56763	Health and Environment Domain: Housing vacancy rate
264	Socioeconomic	('reshist_addr1_coi_he_walk', 'baseline_year_1_arm_1')	-0.0169848	0.0810743	1.09112	Health and Environment Domain: Walkability
265	Socioeconomic	('reshist_addr1_coi_he_suprfnd', 'baseline_year_1_arm_1')	-0.0143019	0.141862	0.848135	Health and Environment Domain: Hazardous waste dump sites
266	Socioeconomic	('reshist_addr1_coi_he_rsei', 'baseline_year_1_arm_1')	-0.0267357	0.0060276	2.21986	Health and Environment Domain: Industrial pollutants in air, water or soil
267	Socioeconomic	('reshist_addr1_coi_se_povrate', 'baseline_year_1_arm_1')	-0.0607521	4.23596e-10	9.37305	Social and Economic Domain: Poverty rate
268	Socioeconomic	('reshist_addr1_coi_se_public', 'baseline_year_1_arm_1')	-0.0594894	9.65341e-10	9.01532	Social and Economic Domain: Public assistance rate
269	Socioeconomic	('reshist_addr1_coi_se_home', 'baseline_year_1_arm_1')	0.0459963	2.28571e-06	5.64098	Social and Economic Domain: Homeownership rate
270	Socioeconomic	('reshist_addr1_coi_se_occ', 'baseline_year_1_arm_1')	0.0478783	8.65572e-07	6.0627	Social and Economic Domain: High-skill employment
271	Socioeconomic	('reshist_addr1_pm25_2016_max', 'baseline_year_1_arm_1')	-0.00931326	0.338819	0.470033	Residential history derived - maximum of PM2.5 in 2016 at primary residential address at 1x1km2
272	Socioeconomic	('reshist_addr1_coi_se_mhe', 'baseline_year_1_arm_1')	0.0506647	1.92273e-07	6.71608	Social and Economic Domain: Median household income
273	Socioeconomic	('reshist_addr1_coi_se_emprat', 'baseline_year_1_arm_1')	0.0497374	3.20049e-07	6.49478	Social and Economic Domain: Employment rate
274	Socioeconomic	('reshist_addr1_coi_se_jobprox', 'baseline_year_1_arm_1')	-0.00357377	0.713596	0.146548	Social and Economic Domain: Commute duration
275	Socioeconomic	('reshist_addr1_coi_se_single', 'baseline_year_1_arm_1')	-0.0729988	6.0464e-14	13.2185	Social and Economic Domain: Single-headed households
276	Socioeconomic	('reshist_addr1_coi_zed_apenr', 'baseline_year_1_arm_1')	0.0118789	0.222456	0.652756	Educational Domain Adult educational attainment: Ratio of students enrolled in at least one AP course to the number of 11th and 12th graders, transformed to z-scores.
277	Socioeconomic	('reshist_addr1_coi_zed_attain', 'baseline_year_1_arm_1')	0.0516258	1.12325e-07	6.94952	Educational Domain College enrollment in nearby institutions: Percentage adults ages 25 and over with a college degree or higher, transformed to z-scores.
278	Socioeconomic	('reshist_addr1_coi_zed_college', 'baseline_year_1_arm_1')	0.00690693	0.478103	0.320479	Educational Domain Early childhood education enrollment: Percentage 18-24 year-olds enrolled in college within 25-mile radius, transformed to z-scores.
279	Socioeconomic	('reshist_addr1_coi_zed_ecenrol', 'baseline_year_1_arm_1')	0.0263218	0.00685622	2.16392	Educational Domain High school graduation rate: Percentage 3- and 4-year-olds enrolled in nursery school, preschool or kindergarten, transformed to z-scores.
280	Socioeconomic	('reshist_addr1_coi_zed_hsgrad', 'baseline_year_1_arm_1')	0.00784405	0.420471	0.376264	Educational Domain Third grade math proficiency: Percentage ninth graders graduating from high school on time, transformed to z-scores.
281	Socioeconomic	('reshist_addr1_coi_zed_math', 'baseline_year_1_arm_1')	0.0394287	5.10118e-05	4.29233	Educational Domain Third grade reading proficiency: Percentage third graders scoring proficient on standardized math tests, converted to NAEP scale score points, transformed to z-scores.
282	Socioeconomic	('reshist_addr1_coi_zed_reading', 'baseline_year_1_arm_1')	0.0378411	0.000101193	3.99485	Educational Domain School poverty: Percentage third graders scoring proficient on standardized reading tests, converted to NAEP scale score points, transformed to z-scores.
283	Socioeconomic	('reshist_addr1_coi_zed_schpov', 'baseline_year_1_arm_1')	0.0544649	2.17139e-08	7.66326	Educational Domain Teacher experience: Percentage students in elementary schools eligible for free or reduced-price lunches, transformed to z-scores and multiplied by -1.
284	Socioeconomic	('reshist_addr1_coi_zed_teachxp', 'baseline_year_1_arm_1')	0.0313986	0.00125771	2.90042	Educational Domain Early childhood education centers: Percentage teachers in their first and second year, transformed to z-scores and multiplied by -1.
285	Socioeconomic	('reshist_addr1_coi_zed_prxece', 'baseline_year_1_arm_1')	-0.0255862	0.00858475	2.06627	Educational Domain High-quality early childhood education centers: Number of ECE centers within a 5-mile radius, converted to natural log units, transformed to z-scores.
286	Socioeconomic	('reshist_addr1_coi_zed_prxhqece', 'baseline_year_1_arm_1')	-0.0163583	0.0929322	1.03183	Educational Domain Access to healthy food: Number of NAEYC accredited centers within a 5-mile radius, converted to natural log units, transformed to z-scores.
287	Socioeconomic	('reshist_addr1_coi_zhe_food', 'baseline_year_1_arm_1')	0.0364065	0.000183854	3.73553	Health and Environment Domain Access to green space: Percentage households without a car located further than a half-mile from the nearest supermarket, transformed to z-scores and multiplied by -1.
288	Socioeconomic	('reshist_addr1_coi_zhe_green', 'baseline_year_1_arm_1')	0.0342398	0.000435637	3.36088	Health and Environment Domain Extreme heat exposure: Percentage impenetrable surface areas such as rooftops, roads or parking lots, transformed to z-scores and multiplied by -1.
289	Socioeconomic	('reshist_addr1_coi_zhe_heat', 'baseline_year_1_arm_1')	0.00929763	0.33963	0.468994	Health and Environment Domain Health insurance coverage: Summer days with maximum temperature above 90F, transformed to z-scores and multiplied by -1.
290	Socioeconomic	('reshist_addr1_coi_zhe_hlthins', 'baseline_year_1_arm_1')	0.0433234	8.52926e-06	5.06909	Health and Environment Domain Ozone concentration: Percentage individuals ages 0-64 with health insurance coverage, transformed to z-scores.
291	Socioeconomic	('reshist_addr1_coi_zhe_ozone', 'baseline_year_1_arm_1')	-0.000713289	0.941603	0.0261323	Health and Environment Domain Airborne microparticles: Mean estimated 8-hour average ozone concentration, transformed to z-scores and multiplied by -1.
292	Socioeconomic	('reshist_addr1_coi_zhe_pm25', 'baseline_year_1_arm_1')	0.00799079	0.411831	0.385281	Health and Environment Domain Housing vacancy rate: Mean estimated microparticle (PM2.5) concentration, transformed to z-scores and multiplied by -1.
293	Socioeconomic	('reshist_addr1_coi_zhe_vacancy', 'baseline_year_1_arm_1')	0.0439192	6.40003e-06	5.19382	Health and Environment Domain Walkability: Percentage housing units that are vacant, transformed to z-scores and multiplied by -1.
294	Socioeconomic	('reshist_addr1_coi_zhe_walk', 'baseline_year_1_arm_1')	-0.0199458	0.0404958	1.39259	Health and Environment Domain Hazardous waste dump sites: EPA Walkability Index, transformed to z-scores.
295	Socioeconomic	('reshist_addr1_coi_zhe_suprfnd', 'baseline_year_1_arm_1')	0.0165795	0.0885973	1.05258	Health and Environment Domain Industrial pollutants in air, water or soil: Average number of Superfund sites within a 2-mile radius, converted to natural log units, transformed to z-scores and multiplied by -1.
296	Socioeconomic	('reshist_addr1_coi_zhe_rsei', 'baseline_year_1_arm_1')	0.020474	0.0354724	1.45011	Industrial pollutants in air, water or soil: Index of toxic chemicals released by industrial facilities, converted to natural log units, transformed to z-scores and multiplied by -1.
297	Socioeconomic	('reshist_addr1_coi_zse_povrate', 'baseline_year_1_arm_1')	0.0550499	1.53174e-08	7.81481	Social and Economic Domain: Poverty rate z-score
298	Socioeconomic	('reshist_addr1_coi_zse_public', 'baseline_year_1_arm_1')	0.0601913	6.11953e-10	9.21328	Social and Economic Domain: Public assistance rate z-score
299	Socioeconomic	('reshist_addr1_coi_zse_home', 'baseline_year_1_arm_1')	0.0382248	8.59549e-05	4.06573	Social and Economic Domain: Homeownership rate z-score
300	Socioeconomic	('reshist_addr1_coi_zse_occ', 'baseline_year_1_arm_1')	0.0515141	1.19623e-07	6.92218	Social and Economic Domain: High-skill employment z-score
301	Socioeconomic	('reshist_addr1_coi_zse_mhe', 'baseline_year_1_arm_1')	0.0560158	8.54196e-09	8.06844	Social and Economic Domain: Median household income z-score
302	Socioeconomic	('reshist_addr1_no2_2016_max', 'baseline_year_1_arm_1')	-0.0152083	0.118288	0.927058	Residential history derived - maximum of NO2 in 2016 at primary residential address at 1x1km2
303	Socioeconomic	('reshist_addr1_coi_zse_emprat', 'baseline_year_1_arm_1')	0.0545499	2.06452e-08	7.68518	Employment rate: Percentage adults ages 25-54 who are employed, transformed to z-scores.
304	Socioeconomic	('reshist_addr1_coi_zse_jobprox', 'baseline_year_1_arm_1')	0.0088016	0.366022	0.436493	Commute duration: Percentage workers commuting more than one hour one way, transformed to z-scores and multiplied by -1.
305	Socioeconomic	('reshist_addr1_coi_zse_single', 'baseline_year_1_arm_1')	0.0744721	1.87385e-14	13.7273	Single-headed households: Percentage family households that are single-parent headed, transformed to z-scores and multiplied by -1.
306	Socioeconomic	('reshist_addr1_coi_zse_ecres', 'baseline_year_1_arm_1')	0.0613476	2.85599e-10	9.54424	Economic resource index: combines poverty rate, public assistance rate, homeownership rate, high skill employment, and median household income, transformed to z-scores.
307	Socioeconomic	('reshist_addr1_pm25_2016daysepa', 'baseline_year_1_arm_1')	-0.00503958	0.604756	0.21842	Residential history derived - number of days in 2016 PM2.5 was above EPA daily standards (35) at primary residential address at 1x1km2
308	Socioeconomic	('reshist_addr1_svi_tot_20142018', 'baseline_year_1_arm_1')	-0.0645767	3.1576e-11	10.5006	Residential history derived - Census tract CDC Social Vulnerability Index (SVI) (overall percentile) at primary residential address (ACS 2014-2018 5 yr avg)
309	Socioeconomic	('reshist_addr1_svi_pov_20142018', 'baseline_year_1_arm_1')	-0.0642221	4.04291e-11	10.3933	Residential history derived - Census tract CDC SVI (percentile % below poverty subcomponent) at primary residential address (ACS 2014-2018 5 yr avg)
310	Socioeconomic	('reshist_addr1_svi_emp_20142018', 'baseline_year_1_arm_1')	-0.0523619	7.39427e-08	7.1311	Residential history derived - Census tract CDC SVI (percentile unemployment rate subcomponent) at primary residential address (ACS 2014-2018 5 yr avg)
311	Socioeconomic	('reshist_addr1_svi_cap_20142018', 'baseline_year_1_arm_1')	-0.0607	4.38387e-10	9.35814	Residential history derived - Census tract CDC SVI (percentile per capita income subcomponent) at primary residential address (ACS 2014-2018 5 yr avg)
312	Socioeconomic	('reshist_addr1_o3_2016_min', 'baseline_year_1_arm_1')	-0.00227101	0.815579	0.0885342	Residential history derived - minimum of O3 in 2016 at primary residential address at 1x1km2
313	Socioeconomic	('reshist_addr1_svi_hs_20142018', 'baseline_year_1_arm_1')	-0.0501338	2.57686e-07	6.58891	Residential history derived - Census tract CDC SVI (percentile % no high school diploma subcomponent) at primary residential address (ACS 2014-2018 5 yr avg)
314	Socioeconomic	('reshist_addr1_svi_65_20142018', 'baseline_year_1_arm_1')	0.0250658	0.0100331	1.99856	Residential history derived - Census tract CDC SVI (percentile % persons 65 and older subcomponent) at primary residential address (ACS 2014-2018 5 yr avg)
315	Socioeconomic	('reshist_addr1_svi_17_20142018', 'baseline_year_1_arm_1')	-0.0286041	0.00330043	2.48143	Residential history derived - Census tract CDC SVI (percentile % persons 17 and younger subcomponent) at primary residential address (ACS 2014-2018 5 yr avg)
316	Socioeconomic	('reshist_addr1_svi_dis_20142018', 'baseline_year_1_arm_1')	-0.0422679	1.40616e-05	4.85196	Residential history derived - Census tract CDC SVI (percentile % population with a disability subcomponent) at primary residential address (ACS 2014-2018 5 yr avg)
317	Socioeconomic	('reshist_addr1_svi_sin_20142018', 'baseline_year_1_arm_1')	-0.0622102	1.60289e-10	9.7951	Residential history derived - Census tract CDC SVI (percentile % single parent households with children under 18 subcomponent) at primary residential address (ACS 2014-2018 5 yr avg)
318	Socioeconomic	('reshist_addr1_svi_min_20142018', 'baseline_year_1_arm_1')	-0.0654401	1.72036e-11	10.7644	Residential history derived - Census tract CDC SVI (percentile % minority subcomponent) at primary residential address (ACS 2014-2018 5 yr avg)
319	Socioeconomic	('reshist_addr1_svi_eng_20142018', 'baseline_year_1_arm_1')	-0.0170574	0.0797838	1.09809	Residential history derived - Census tract CDC SVI (percentile % persons who speak English ''less than well'' subcomponent) at primary residential address (ACS 2014-2018 5 yr avg)
320	Socioeconomic	('reshist_addr1_svi_hous20142018', 'baseline_year_1_arm_1')	-0.00412219	0.672037	0.172607	Residential history derived - Census tract CDC SVI (percentile % housing structures with 10 or more units subcomponent) at primary residential address (ACS 2014-2018 5 yr avg)
321	Socioeconomic	('reshist_addr1_svi_mob_20142018', 'baseline_year_1_arm_1')	-0.00814494	0.402869	0.394836	Residential history derived - Census tract CDC SVI (percentile % mobile homes subcomponent) at primary residential address (ACS 2014-2018 5 yr avg)
322	Socioeconomic	('reshist_addr1_svi_crwd20142018', 'baseline_year_1_arm_1')	-0.026289	0.0069262	2.1595	Residential history derived - Census tract CDC SVI (percentile % crowding subcomponent) at primary residential address (ACS 2014-2018 5 yr avg)
323	Socioeconomic	('reshist_addr1_svi_veh_20142018', 'baseline_year_1_arm_1')	-0.0397171	4.49207e-05	4.34755	Residential history derived - Census tract CDC SVI (percentile % households with no vehicle) at primary residential address (ACS 2014-2018 5 yr avg)
324	Socioeconomic	('reshist_addr1_svi_grp_20142018', 'baseline_year_1_arm_1')	0.00165772	0.864814	0.0630773	Residential history derived - Census tract CDC SVI (percentile % persons in group quarters) at primary residential address (ACS 2014-2018 5 yr avg)
325	Socioeconomic	('reshist_addr1_svi_th1_20142018', 'baseline_year_1_arm_1')	-0.0682837	2.20284e-12	11.657	Residential history derived - Census tract CDC SVI (percentile socioeconomic theme) at primary residential address (ACS 2014-2018 5 yr avg)
326	Socioeconomic	('reshist_addr1_svi_th2_20142018', 'baseline_year_1_arm_1')	-0.0553958	1.24405e-08	7.90516	Residential history derived - Census tract CDC SVI (percentile household composition theme) at primary residential address (ACS 2014-2018 5 yr avg)
327	Socioeconomic	('reshist_addr1_svi_th3_20142018', 'baseline_year_1_arm_1')	-0.0480122	8.06685e-07	6.0933	Residential history derived - Census tract CDC SVI (percentile minority/language theme) at primary residential address (ACS 2014-2018 5 yr avg)
328	Socioeconomic	('reshist_addr1_svi_th4_20142018', 'baseline_year_1_arm_1')	-0.0311965	0.00135207	2.869	Residential history derived - Census tract CDC SVI (percentile housing type/transportation theme) at primary residential address (ACS 2014-2018 5 yr avg)
329	Socioeconomic	('reshist_addr1_pm25_2016_min', 'baseline_year_1_arm_1')	-0.00199745	0.837463	0.0770345	Residential history derived - minimum of PM2.5 in 2016 at primary residential address at 1x1km2
330	Socioeconomic	('reshist_addr1_opat_kfrpp_p1', 'baseline_year_1_arm_1')	0.0552817	1.33261e-08	7.8753	Residential history derived - Opportunity Atlas Mean household income rank for children whose parents were at the 1st percentile of the national income distribution. Incomes for children were measured as mean earnings in 2014-2015 when they were between the ages 31-37 at census tract level.
331	Socioeconomic	('reshist_addr1_opat_kfrpp_p25', 'baseline_year_1_arm_1')	0.0633666	7.29991e-11	10.1367	Residential history derived - Opportunity Atlas Mean household income rank for children whose parents were at the 25th percentile of the national income distribution. Incomes for children were measured as mean earnings in 2014-2015 when they were between the ages 31-37 at census tract level. The 25th percentile variable is what is termed as ''upward mobility'' by Chetty, et al.
332	Socioeconomic	('reshist_addr1_opat_kfrpp_p50', 'baseline_year_1_arm_1')	0.0678291	3.07728e-12	11.5118	Residential history derived - Opportunity Atlas Mean household income rank for children whose parents were at the 50th percentile of the national income distribution. Incomes for children were measured as mean earnings in 2014-2015 when they were between the ages 31-37 at census tract level.
333	Socioeconomic	('reshist_addr1_opat_kfrpp_p75', 'baseline_year_1_arm_1')	0.0708218	3.27419e-13	12.4849	Residential history derived - Opportunity Atlas Mean household income rank for children whose parents were at the 75th percentile of the national income distribution. Incomes for children were measured as mean earnings in 2014-2015 when they were between the ages 31-37 at census tract level.
334	Socioeconomic	('reshist_addr1_opat_kfrpp_p100', 'baseline_year_1_arm_1')	0.0528633	5.54404e-08	7.25617	Residential history derived - Opportunity Atlas Mean household income rank for children whose parents were at the 100thth percentile of the national income distribution. Incomes for children were measured as mean earnings in 2014-2015 when they were between the ages 31-37 at census tract level at census tract level.
335	Socioeconomic	('reshist_addr1_opat_kfrpp_avg', 'baseline_year_1_arm_1')	0.0681048	2.51314e-12	11.5998	Residential history derived - Opportunity Atlas Mean outcome for all children
336	Socioeconomic	('reshist_addr1_no2_2016_min', 'baseline_year_1_arm_1')	-0.0133459	0.170468	0.768357	Residential history derived - minimum of NO2 in 2016 at primary residential address at 1x1km2
337	Socioeconomic	('reshist_addr1_opat_kfrpp_n', 'baseline_year_1_arm_1')	-0.00137998	0.887297	0.051931	Residential history derived - Opportunity Atlas # of children for all
338	Socioeconomic	('reshist_addr1_opat_kfrppavg_se', 'baseline_year_1_arm_1')	0.0233578	0.0164309	1.78434	Residential history derived - Opportunity Atlas Estimated standard error all children
339	Socioeconomic	('reshist_addr1_coi_z_ed_nat', 'baseline_year_1_arm_1')	0.050732	1.85223e-07	6.7323	Z-scores, education domain, nationally-normed: Weighted average of education domain component indicator z-scores, nationally normed.
340	Socioeconomic	('reshist_addr1_coi_z_he_nat', 'baseline_year_1_arm_1')	0.0560194	8.523e-09	8.06941	Z-scores, health and environment domain, nationally-normed: Weighted average of health and environment domain component indicator z-scores, nationally normed.
341	Socioeconomic	('reshist_addr1_coi_z_se_nat', 'baseline_year_1_arm_1')	0.0692571	1.06892e-12	11.9711	Z-scores, social and economic domain, nationally-normed: Weighted average of social and economic domain component indicator z-scores, nationally normed.
342	Socioeconomic	('rel_relationship', 'baseline_year_1_arm_1')_0.0	-0.0397482	4.43068e-05	4.35353	Relationship of the participant in his or her family
343	Socioeconomic	('rel_relationship', 'baseline_year_1_arm_1')_1.0	-0.000288364	0.976374	0.0103839	Relationship of the participant in his or her family
344	Socioeconomic	('rel_relationship', 'baseline_year_1_arm_1')_2.0	0.0487939	5.32625e-07	6.27358	Relationship of the participant in his or her family
345	Socioeconomic	('reshist_addr1_valid', 'baseline_year_1_arm_1')_0.0	-0.000994075	0.918683	0.0368342	Residential history valid 1
346	Socioeconomic	('reshist_addr1_valid', 'baseline_year_1_arm_1')_1.0	0.000994075	0.918683	0.0368342	Residential history valid 1
347	Socioeconomic	('reshist_addr1_years', 'baseline_year_1_arm_1')_0.0	-0.00931706	0.338622	0.470285	Residential history years of residence 1
348	Socioeconomic	('reshist_addr1_years', 'baseline_year_1_arm_1')_1.0	-0.0242634	0.0126938	1.89641	Residential history years of residence 1
349	Socioeconomic	('reshist_addr1_years', 'baseline_year_1_arm_1')_2.0	-0.000205892	0.98313	0.00738918	Residential history years of residence 1
350	Socioeconomic	('reshist_addr1_years', 'baseline_year_1_arm_1')_3.0	-0.0206272	0.0341189	1.46701	Residential history years of residence 1
351	Socioeconomic	('reshist_addr1_years', 'baseline_year_1_arm_1')_4.0	-0.00176502	0.856156	0.0674473	Residential history years of residence 1
352	Socioeconomic	('reshist_addr1_years', 'baseline_year_1_arm_1')_5.0	0.0118345	0.224192	0.64938	Residential history years of residence 1
353	Socioeconomic	('reshist_addr1_years', 'baseline_year_1_arm_1')_6.0	0.000388578	0.968167	0.0140497	Residential history years of residence 1
354	Socioeconomic	('reshist_addr1_years', 'baseline_year_1_arm_1')_7.0	-0.0123224	0.205668	0.686834	Residential history years of residence 1
355	Socioeconomic	('reshist_addr1_years', 'baseline_year_1_arm_1')_8.0	0.00527934	0.587683	0.230857	Residential history years of residence 1
356	Socioeconomic	('reshist_addr1_years', 'baseline_year_1_arm_1')_9.0	-0.00676215	0.487376	0.312135	Residential history years of residence 1
357	Socioeconomic	('reshist_addr1_years', 'baseline_year_1_arm_1')_10.0	0.0167125	0.0860686	1.06516	Residential history years of residence 1
358	Socioeconomic	('reshist_addr1_years', 'baseline_year_1_arm_1')_11.0	0.0399707	4.01401e-05	4.39642	Residential history years of residence 1
359	Socioeconomic	('reshist_state_mj_laws', 'baseline_year_1_arm_1')_1.0	-0.00710568	0.465531	0.332051	Marijuana state law during the same year as the assessment
360	Socioeconomic	('reshist_state_mj_laws', 'baseline_year_1_arm_1')_2.0	0.00139154	0.886359	0.0523902	Marijuana state law during the same year as the assessment
361	Socioeconomic	('reshist_state_mj_laws', 'baseline_year_1_arm_1')_3.0	-0.00300074	0.757946	0.120362	Marijuana state law during the same year as the assessment
362	Socioeconomic	('reshist_state_mj_laws', 'baseline_year_1_arm_1')_4.0	0.023589	0.0153951	1.81262	Marijuana state law during the same year as the assessment
363	Socioeconomic	('reshist_addr1_urban_area', 'baseline_year_1_arm_1')_1.0	-0.0140657	0.148562	0.828091	Census Tract Urban Classification at current address #1
364	Socioeconomic	('reshist_addr1_urban_area', 'baseline_year_1_arm_1')_2.0	0.0176368	0.0700707	1.15446	Census Tract Urban Classification at current address #1
365	Socioeconomic	('reshist_addr1_urban_area', 'baseline_year_1_arm_1')_3.0	0.00498558	0.608632	0.215646	Census Tract Urban Classification at current address #1
366	Socioeconomic	('rel_ingroup_order', 'baseline_year_1_arm_1')_1.0	-0.019818	0.0417975	1.37885	In-Group Order ID (twins and triplets in the same family and in the same group have different values)
367	Socioeconomic	('rel_ingroup_order', 'baseline_year_1_arm_1')_2.0	0.0203783	0.0363412	1.4396	In-Group Order ID (twins and triplets in the same family and in the same group have different values)
368	Socioeconomic	('reshist_addr1_status', 'baseline_year_1_arm_1')_OK	0.00026907	0.977954	0.00968148	Residential history status message 1
369	Summary	('pgbi_p_ss_score', 'baseline_year_1_arm_1')	-0.0162982	0.0941392	1.02623	Parent General Behavior Inventory SUM: gen_child_behav_1 + gen_child_behav_2 + gen_child_behav_3 + gen_child_behav_4 + gen_child_behav_5 + gen_child_behav_6 + gen_child_behav_7 + gen_child_behav_8 + gen_child_behav_9 + gen_child_behav_10; Validation: All items must be answered
370	Summary	('pps_y_ss_number', 'baseline_year_1_arm_1')	-0.0423198	1.37236e-05	4.86253	Prodromal Psychosis Scale: Number of Yes Responses Sum: prodromal_1_y, prodromal_2_y, prodromal_3_y, prodromal_4_y, prodromal_5_y, prodromal_6_y, prodromal_7_y, prodromal_8_y, prodromal_9_y, prodromal_10_y, prodromal_11_y, prodromal_12_y, prodromal_13_y, prodromal_14_y, [prodromal_15_y, prodromal_16_y, prodromal_17_y], prodromal_18_y, prodromal_19_y], prodromal_20_y], prodromal_21_y; No minimum n…
371	Summary	('pps_y_ss_bother_sum_nm', 'baseline_year_1_arm_1')	0.042134	1.49699e-05	4.82478	Prodromal Psychosis Scale, Number of Yes Responses to Did it Bother You? Number Missing Answers
372	Summary	('pps_y_ss_bother_n_1_nm', 'baseline_year_1_arm_1')	0.042134	1.49699e-05	4.82478	Prodromal Psychosis Scale, Number of No Responses to Did it Bother You? Number Missing Answers
373	Summary	('pps_y_ss_severity_score', 'baseline_year_1_arm_1')	-0.0449678	3.82672e-06	5.41717	Prodromal Psychosis: Severity Score Sum: (prodromal_1b_y, prodromal_2b_y, prodromal_3b_y, prodromal_4b_y, prodromal_5b_y, prodromal_6b_y, prodromal_7b_y, prodromal_8b_y, prodromal_9b_y, prodromal_10b_y, prodromal_11b_y, prodromal_12b_y, prodromal_13b_y, prodromal_14b_y, [prodromal_15b_y, prodromal_16b_y, prodromal_17b_y, prodromal_18b_y, prodromal_19b_y, prodromal_20b_y, prodromal_21b_y) + (pps_y…
374	Summary	('pps_y_ss_severity_score_nm', 'baseline_year_1_arm_1')	0.0427207	1.13632e-05	4.9445	Prodromal Psychosis, Severity Score: Number Missing Answers
375	Summary	('upps_y_ss_negative_urgency', 'baseline_year_1_arm_1')	-0.00937726	0.33551	0.474295	UPPS-P for Children Short Form (ABCD-version), Negative Urgency: upps7_y + upps11_y + upps17_y + upps20_y; Validation: Minimum of three items answered
376	Summary	('upps_y_ss_lack_of_planning', 'baseline_year_1_arm_1')	0.00535446	0.582379	0.234794	UPPS-P for Children Short Form (ABCD-version), Lack of Planning: upps6_y + upps16_y + upps23_y + upps28_y; Validation: Minimum of three items answered
377	Summary	('upps_y_ss_sensation_seeking', 'baseline_year_1_arm_1')	0.0167864	0.0846887	1.07217	UPPS-P for Children Short Form (ABCD-version), Sensation Seeking: upps12_y + upps18_y + upps21_y + upps27_y; Validation: Minimum of three items answered
378	Summary	('upps_y_ss_positive_urgency', 'baseline_year_1_arm_1')	-0.0388233	6.64374e-05	4.17759	UPPS-P for Children Short Form (ABCD-version), Positive Urgency: upps35_y + upps36_y + upps37_y + upps39_y; Validation: Minimum of three items answered
379	Summary	('upps_y_ss_lack_of_perseverance', 'baseline_year_1_arm_1')	-0.0224408	0.0211673	1.67434	UPPS: Lack of Perseverance (GSSF)
						upps15_y plus upps19_y plus upps22_y plus upps24_y
						Validation : Minimum of three items answered
380	Summary	('bis_y_ss_bis_sum', 'baseline_year_1_arm_1')	-0.00810789	0.405013	0.392531	BIS/BAS: BIS Sum: bisbas1_y + bisbas2_y + bisbas3_y + bisbas4_y + bisbas5_y + bisbas6_y+ bisbas7_y; Validation: All items must be answered
381	Summary	('bis_y_ss_bas_rr', 'baseline_year_1_arm_1')	-0.000148573	0.987826	0.00531959	BIS/BAS: BAS Reward Responsiveness: bisbas8_y + bisbas9_y + bisbas10_y + bisbas11_y + bisbas12_y; Validation: All items must be answered
382	Summary	('bis_y_ss_bas_drive', 'baseline_year_1_arm_1')	-0.0143423	0.140739	0.851586	BIS/BAS: BAS drive: bisbas13_y + bisbas14_y + bisbas15_y + bisbas16_y; Validation: All items must be answered
383	Summary	('bis_y_ss_bas_fs', 'baseline_year_1_arm_1')	-0.00923056	0.343125	0.464547	BIS/BAS: BAS Fun Seeking: bisbas17_y + bisbas18_y + bisbas19_y + bisbas20_y; Validation: All items must be answered
384	Summary	('bis_y_ss_bism_sum', 'baseline_year_1_arm_1')	-0.00378728	0.697306	0.156576	BIS/BAS: BIS Sum (modified): bisbas2_y + bisbas3_y + bisbas4_y + bisbas6_y; Validation: All items must be answered
385	Summary	('bis_y_ss_basm_rr', 'baseline_year_1_arm_1')	-0.00243365	0.802634	0.0954822	BIS/BAS: BAS Reward Responsiveness (modified): bisbas8_y + bisbas9_y + bisbas11_y + bisbas12_y; Validation: All items must be answered
386	Summary	('bis_y_ss_basm_drive', 'baseline_year_1_arm_1')	-0.0143011	0.141883	0.84807	BIS/BAS: BAS drive (modified): bisbas13_y + bisbas14_y + bisbas15_y + bisbas16_y; Validation: All items must be answered
387	Med History	('sds_p_ss_dims', 'baseline_year_1_arm_1')	-0.00067106	0.945054	0.0245432	Disorders of Initiating and Maintaining Sleep (DIMS) SUM: sleepdisturb1_p + sleepdisturb2_p + sleepdisturb3_p + sleepdisturb4_p + sleepdisturb5_p + sleepdisturb10_p + sleepdisturb11_p; Validation: All items must be answered
388	Med History	('sds_p_ss_sbd', 'baseline_year_1_arm_1')	0.000693453	0.943224	0.0253852	Sleep Breathing disorders (SBD): SUM sleepdisturb13_p + sleepdisturb14_p + sleepdisturb15_p; Validation: All items must be answered
389	Med History	('sds_p_ss_da', 'baseline_year_1_arm_1')	-6.18274e-05	0.994934	0.00220587	Disorder of Arousal (DA) SUM: sleepdisturb17_p + sleepdisturb20_p + sleepdisturb21_p; Validation: All items must be answered
390	Med History	('sds_p_ss_swtd', 'baseline_year_1_arm_1')	-0.00126948	0.896268	0.0475619	Sleep-Wake transition Disorders (SWTD) SUM: sleepdisturb6_p + sleepdisturb7_p + sleepdisturb8_p + sleepdisturb12_p + sleepdisturb18_p + sleepdisturb19_p; Validation: All items must be answered
391	Med History	('sds_p_ss_does', 'baseline_year_1_arm_1')	0.000327951	0.973132	0.0118284	Disorders of Excessive Somnolence (DOES) SUM: sleepdisturb22_p + sleepdisturb23_p + sleepdisturb24_p + sleepdisturb25_p + sleepdisturb26_p; Validation: All items must be answered
392	Med History	('sds_p_ss_total', 'baseline_year_1_arm_1')	0.000817404	0.933098	0.0300729	Total Score (Sum of 6 Factors): sds_p_ss_dims + sds_p_ss_sbd + sds_p_ss_da + sds_p_ss_swtd + sds_p_ss_does + sds_p_ss_shy; Validation: All items must be answered
393	Med History	('devhx_ss_9_alcohol_avg_p', 'baseline_year_1_arm_1')	0.012537	0.197881	0.703595	Alcohol?
394	Med History	('medhx_ss_6b_times_p', 'baseline_year_1_arm_1')	0.00894375	0.358331	0.445716	Sprains
395	Med History	('medhx_ss_6c_times_p', 'baseline_year_1_arm_1')	-0.00654843	0.501242	0.299953	Scrapes
396	Med History	('medhx_ss_6f_times_p', 'baseline_year_1_arm_1')	-0.00369741	0.704147	0.152337	Falls
397	Med History	('medhx_ss_6h_times_p', 'baseline_year_1_arm_1')	-0.0250952	0.0099459	2.00236	High Fever
398	Med History	('medhx_ss_6l_times_p', 'baseline_year_1_arm_1')	-0.0219116	0.0244099	1.61243	Asthma Attack
399	Med History	('medhx_ss_6p_times_p', 'baseline_year_1_arm_1')	-0.00258939	0.790291	0.102213	Seizure
400	Med History	('devhx_ss_8_cigs_per_day_p', 'baseline_year_1_arm_1')	-0.0126659	0.193309	0.713748	Tobacco?
						How many times per day?
401	Med History	('devhx_ss_8_alcohol_max_p', 'baseline_year_1_arm_1')	0.0220218	0.0237013	1.62523	Alcohol?
						Maximum drinks in one sitting?
402	Med History	('devhx_ss_8_alcohol_avg_p', 'baseline_year_1_arm_1')	0.00880383	0.3659	0.436638	Alcohol? Average drinks per week?
403	Med History	('devhx_ss_8_alcohol_effects_p', 'baseline_year_1_arm_1')	0.0231536	0.0173964	1.75954	Alcohol?
						How many drinks did it take to feel the effects of alcohol?
404	Med History	('devhx_ss_8_marijuana_amt_p', 'baseline_year_1_arm_1')	-0.00816296	0.40183	0.395958	Marijuana?
						How many times per day?
405	Med History	('devhx_ss_9_cigs_per_day_p', 'baseline_year_1_arm_1')	0.00270135	0.781448	0.1071	Tobacco?
						How many times per day?
406	Med History	('devhx_ss_9_alcohol_max_p', 'baseline_year_1_arm_1')	0.00517976	0.594746	0.225668	Alcohol?
						Maximum drinks in one sitting?
407	Med History	('devhx_ss_9_alcohol_effects_p', 'baseline_year_1_arm_1')	-0.00530732	0.585704	0.232322	Alcohol?
						How many drinks did it take to feel the effects of alcohol?
408	Med History	('devhx_ss_9_marijuana_amt_p', 'baseline_year_1_arm_1')	0.00162621	0.86736	0.0618009	Marijuana?
						How many times per day?
409	Med History	('stq_y_ss_weekday', 'baseline_year_1_arm_1')	-0.0298429	0.00217251	2.66304	Screen Time Youth: Weekday Sum: screen1_wkdy_y + screen2_wkdy_y + screen3_wkdy_y + screen4_wkdy_y + screen5_wkdy_y + screen_wkdy_y; Validation: No minimum
410	Med History	('stq_y_ss_weekend', 'baseline_year_1_arm_1')	-0.028693	0.0032045	2.49424	Screen Time Youth: Weekend Sum: screen7_wknd_y plus screen8_wknd_y plus screen9_wknd_y plus screen10_wknd_y plus screen11_wknd plus screen12_wknd_y; Validation: No minimum
411	Med History	('famhx_1b_p', 'baseline_year_1_arm_1')	-0.0113611	0.243276	0.6139	# maternal aunt (s) of the child # de tía(s) materna(s) del niño(a)
412	Med History	('famhx_2a_p', 'baseline_year_1_arm_1')	-0.0162664	0.0947836	1.02327	# paternal uncle (s) of the child # de tío(s) paterno(s) del niño(a)
413	Med History	('famhx_2b_p', 'baseline_year_1_arm_1')	-0.0175926	0.0707746	1.15012	# paternal aunt(s) of the child # de tía(s) paterna(s) del niño(a)
414	Med History	('fhx_3a_p', 'baseline_year_1_arm_1')	0.0119096	0.221266	0.655085	# brother (s) # de hermano(s)
415	Med History	('fhx_3b_p', 'baseline_year_1_arm_1')	0.0117591	0.227159	0.643671	# sister (s) # de hermana(s)
416	Med History	('fhx_3ha_p', 'baseline_year_1_arm_1')	-0.0370382	0.000141711	3.8486	# half brother(s) # de medio hermano(s)
417	Med History	('fhx_3hb_p', 'baseline_year_1_arm_1')	-0.0439937	6.17261e-06	5.20953	# half sisters # de medio hermana(s)
418	Med History	('medhx_ss_6i_times_p', 'baseline_year_1_arm_1')	0.0152344	0.117659	0.929375	Head Injury: How many times?
419	Med History	('medhx_ss_6k_times_p', 'baseline_year_1_arm_1')	0.0063592	0.51369	0.289299	Bruises: How many times?
420	Med History	('medhx_ss_9b_p', 'baseline_year_1_arm_1')	-0.0173726	0.0743723	1.12859	Has he/she ever had general anesthesia or sedation for any surgery or procedure: How many times?
421	Med History	('devhx_ss_12_p', 'baseline_year_1_arm_1')_0.0	-0.029499	0.00244363	2.61196	About how many weeks premature was the child when they were born?
422	Med History	('devhx_ss_12_p', 'baseline_year_1_arm_1')_2.0	0.0192621	0.0478817	1.31983	About how many weeks premature was the child when they were born?
423	Med History	('devhx_ss_12_p', 'baseline_year_1_arm_1')_3.0	0.00902728	0.353859	0.451169	About how many weeks premature was the child when they were born?
424	Med History	('devhx_ss_12_p', 'baseline_year_1_arm_1')_4.0	0.00975969	0.316173	0.500075	About how many weeks premature was the child when they were born?
425	Med History	('devhx_ss_12_p', 'baseline_year_1_arm_1')_5.0	0.0115815	0.234252	0.630316	About how many weeks premature was the child when they were born?
426	Med History	('devhx_ss_12_p', 'baseline_year_1_arm_1')_6.0	0.00251376	0.796278	0.0989351	About how many weeks premature was the child when they were born?
427	Med History	('devhx_ss_12_p', 'baseline_year_1_arm_1')_8.0	0.00256181	0.792472	0.101016	About how many weeks premature was the child when they were born?
428	Med History	('famhx_select_language___1', 'baseline_year_1_arm_1')_0.0	0.0109335	0.261473	0.582573	¿Español? (1, Sí)
429	Med History	('famhx_select_language___1', 'baseline_year_1_arm_1')_1.0	-0.0109335	0.261473	0.582573	¿Español? (1, Sí)
430	Med History	('famhx_1a_p', 'baseline_year_1_arm_1')_0.0	-0.00275791	0.776992	0.109583	# maternal uncle (s) of the child # de tío(s) materno(s) del niño(a)
431	Med History	('famhx_1a_p', 'baseline_year_1_arm_1')_1.0	0.00548223	0.573411	0.241534	# maternal uncle (s) of the child # de tío(s) materno(s) del niño(a)
432	Med History	('famhx_1a_p', 'baseline_year_1_arm_1')_2.0	0.00116894	0.904442	0.0436193	# maternal uncle (s) of the child # de tío(s) materno(s) del niño(a)
433	Med History	('famhx_1a_p', 'baseline_year_1_arm_1')_3.0	-0.00555814	0.568114	0.245564	# maternal uncle (s) of the child # de tío(s) materno(s) del niño(a)
434	Med History	('famhx_1a_p', 'baseline_year_1_arm_1')_4.0	0.00326456	0.737418	0.132286	# maternal uncle (s) of the child # de tío(s) materno(s) del niño(a)
435	Med History	('famhx_1a_p', 'baseline_year_1_arm_1')_5.0	-0.00873368	0.369732	0.432113	# maternal uncle (s) of the child # de tío(s) materno(s) del niño(a)
436	Med History	('famhx_4_p', 'baseline_year_1_arm_1')_0.0	-0.0022068	0.820703	0.085814	4. Has ANY blood relative of your child ever had any problems due to alcohol, such as: Marital separation or divorce; Laid off or fired from work; Arrests or DUIs; Alcohol harmed their health; In an alcohol treatment program; Suspended or expelled from school 2 or more times; Isolated self from family, caused arguments or were drunk a lot. ¿Algún pariente consanguíneo de su niño(a) ha tenido algu…
437	Med History	('famhx_4_p', 'baseline_year_1_arm_1')_1.0	0.00101864	0.916681	0.0377816	4. Has ANY blood relative of your child ever had any problems due to alcohol, such as: Marital separation or divorce; Laid off or fired from work; Arrests or DUIs; Alcohol harmed their health; In an alcohol treatment program; Suspended or expelled from school 2 or more times; Isolated self from family, caused arguments or were drunk a lot. ¿Algún pariente consanguíneo de su niño(a) ha tenido algu…
438	Med History	('famhx4b_p___0', 'baseline_year_1_arm_1')_0.0	0.00107484	0.912102	0.0399564	paternal grandfather Abuelo paterno (No Problems Sin Problemas)
439	Med History	('famhx4b_p___0', 'baseline_year_1_arm_1')_1.0	-0.00107484	0.912102	0.0399564	paternal grandfather Abuelo paterno (No Problems Sin Problemas)
440	Med History	('famhx4b_p___1', 'baseline_year_1_arm_1')_0.0	-0.00550084	0.57211	0.24252	paternal grandfather Abuelo paterno (Marital Matrimonial)
441	Med History	('famhx4b_p___1', 'baseline_year_1_arm_1')_1.0	0.00550084	0.57211	0.24252	paternal grandfather Abuelo paterno (Marital Matrimonial)
442	Med History	('famhx4b_p___2', 'baseline_year_1_arm_1')_0.0	0.00247801	0.799114	0.0973915	paternal grandfather Abuelo paterno (Work Laboral)
443	Med History	('famhx4b_p___2', 'baseline_year_1_arm_1')_1.0	-0.00247801	0.799114	0.0973915	paternal grandfather Abuelo paterno (Work Laboral)
444	Med History	('famhx4b_p___3', 'baseline_year_1_arm_1')_0.0	-0.000568126	0.953472	0.020692	paternal grandfather Abuelo paterno (Arrests/DUI Arrestos/DUI)
445	Med History	('famhx4b_p___3', 'baseline_year_1_arm_1')_1.0	0.000568126	0.953472	0.020692	paternal grandfather Abuelo paterno (Arrests/DUI Arrestos/DUI)
446	Med History	('famhx4b_p___7', 'baseline_year_1_arm_1')_0.0	0.0122662	0.207742	0.682477	paternal grandfather Abuelo paterno (Health Salud)
447	Med History	('famhx4b_p___7', 'baseline_year_1_arm_1')_1.0	-0.0122662	0.207742	0.682477	paternal grandfather Abuelo paterno (Health Salud)
448	Med History	('famhx4b_p___4', 'baseline_year_1_arm_1')_0.0	-0.00671422	0.490468	0.30939	paternal grandfather Abuelo paterno (Alcohol treatment program Programas por el uso de drogas)
449	Med History	('famhx4b_p___4', 'baseline_year_1_arm_1')_1.0	0.00671422	0.490468	0.30939	paternal grandfather Abuelo paterno (Alcohol treatment program Programas por el uso de drogas)
450	Med History	('famhx4b_p___6', 'baseline_year_1_arm_1')_0.0	0.00252288	0.795556	0.0993291	paternal grandfather Abuelo paterno (Isolated self, arguments, drunk a lot Se aÃ­slo de la familia, Discusiones, drogado/a con frecuencia)
451	Med History	('famhx4b_p___6', 'baseline_year_1_arm_1')_1.0	-0.00252288	0.795556	0.0993291	paternal grandfather Abuelo paterno (Isolated self, arguments, drunk a lot Se aÃ­slo de la familia, Discusiones, drogado/a con frecuencia)
452	Med History	('famhx4b_p___999', 'baseline_year_1_arm_1')_0.0	-0.00495003	0.61119	0.213824	paternal grandfather Abuelo paterno (Don't know No sÃ©)
453	Med History	('famhx4b_p___999', 'baseline_year_1_arm_1')_1.0	0.00495003	0.61119	0.213824	paternal grandfather Abuelo paterno (Don't know No sÃ©)
454	Med History	('famhx_4c_p___0', 'baseline_year_1_arm_1')_0.0	-0.0117741	0.226566	0.644805	paternal grandmother Abuela paterna (No Problems Sin Problemas)
455	Med History	('famhx_4c_p___0', 'baseline_year_1_arm_1')_1.0	0.0117741	0.226566	0.644805	paternal grandmother Abuela paterna (No Problems Sin Problemas)
456	Med History	('famhx_4c_p___1', 'baseline_year_1_arm_1')_0.0	0.0109287	0.261681	0.582227	paternal grandmother Abuela paterna (Marital Matrimonial)
457	Med History	('famhx_4c_p___1', 'baseline_year_1_arm_1')_1.0	-0.0109287	0.261681	0.582227	paternal grandmother Abuela paterna (Marital Matrimonial)
458	Med History	('famhx_4c_p___2', 'baseline_year_1_arm_1')_0.0	0.0239654	0.013831	1.85915	paternal grandmother Abuela paterna (Work Laboral)
459	Med History	('famhx_4c_p___2', 'baseline_year_1_arm_1')_1.0	-0.0239654	0.013831	1.85915	paternal grandmother Abuela paterna (Work Laboral)
460	Med History	('famhx_4c_p___3', 'baseline_year_1_arm_1')_0.0	0.0225234	0.0206969	1.68409	paternal grandmother Abuela paterna (Arrests/DUI Arrestos/DUI)
461	Med History	('famhx_4c_p___3', 'baseline_year_1_arm_1')_1.0	-0.0225234	0.0206969	1.68409	paternal grandmother Abuela paterna (Arrests/DUI Arrestos/DUI)
462	Med History	('famhx_4c_p___7', 'baseline_year_1_arm_1')_0.0	0.0112608	0.247462	0.606492	paternal grandmother Abuela paterna (Health Salud)
463	Med History	('famhx_4c_p___7', 'baseline_year_1_arm_1')_1.0	-0.0112608	0.247462	0.606492	paternal grandmother Abuela paterna (Health Salud)
464	Med History	('famhx_4c_p___4', 'baseline_year_1_arm_1')_0.0	0.0135358	0.164468	0.783918	paternal grandmother Abuela paterna (Alcohol treatment program Programas por el uso de drogas)
465	Med History	('famhx_4c_p___4', 'baseline_year_1_arm_1')_1.0	-0.0135358	0.164468	0.783918	paternal grandmother Abuela paterna (Alcohol treatment program Programas por el uso de drogas)
466	Med History	('famhx_4c_p___6', 'baseline_year_1_arm_1')_0.0	0.0171378	0.0783742	1.10583	paternal grandmother Abuela paterna (Isolated self, arguments, drunk a lot Se aÃ­slo de la familia, Discusiones, drogado/a con frecuencia)
467	Med History	('famhx_4c_p___6', 'baseline_year_1_arm_1')_1.0	-0.0171378	0.0783742	1.10583	paternal grandmother Abuela paterna (Isolated self, arguments, drunk a lot Se aÃ­slo de la familia, Discusiones, drogado/a con frecuencia)
468	Med History	('famhx_4c_p___999', 'baseline_year_1_arm_1')_0.0	0.00931775	0.338586	0.470331	paternal grandmother Abuela paterna (Don't know No sÃ©)
469	Med History	('famhx_4c_p___999', 'baseline_year_1_arm_1')_1.0	-0.00931775	0.338586	0.470331	paternal grandmother Abuela paterna (Don't know No sÃ©)
470	Med History	('famhx_4d_p___0', 'baseline_year_1_arm_1')_0.0	-0.00572976	0.556225	0.254749	biological mother Madre biolÃ³gica (No Problems Sin Problemas)
471	Med History	('famhx_4d_p___0', 'baseline_year_1_arm_1')_1.0	0.00572976	0.556225	0.254749	biological mother Madre biolÃ³gica (No Problems Sin Problemas)
472	Med History	('famhx_4d_p___1', 'baseline_year_1_arm_1')_0.0	0.00386063	0.691742	0.160056	biological mother Madre biolÃ³gica (Marital Matrimonial)
473	Med History	('famhx_4d_p___1', 'baseline_year_1_arm_1')_1.0	-0.00386063	0.691742	0.160056	biological mother Madre biolÃ³gica (Marital Matrimonial)
474	Med History	('famhx_4d_p___2', 'baseline_year_1_arm_1')_0.0	-0.000707251	0.942096	0.0259047	biological mother Madre biolÃ³gica (Work Laboral)
475	Med History	('famhx_4d_p___2', 'baseline_year_1_arm_1')_1.0	0.000707251	0.942096	0.0259047	biological mother Madre biolÃ³gica (Work Laboral)
476	Med History	('famhx_4d_p___3', 'baseline_year_1_arm_1')_0.0	0.0101795	0.295806	0.528994	biological mother Madre biolÃ³gica (Arrests/DUI Arrestos/DUI)
477	Med History	('famhx_4d_p___3', 'baseline_year_1_arm_1')_1.0	-0.0101795	0.295806	0.528994	biological mother Madre biolÃ³gica (Arrests/DUI Arrestos/DUI)
478	Med History	('famhx_4d_p___7', 'baseline_year_1_arm_1')_0.0	-0.00516783	0.595596	0.225049	biological mother Madre biolÃ³gica (Health Salud)
479	Med History	('famhx_4d_p___7', 'baseline_year_1_arm_1')_1.0	0.00516783	0.595596	0.225049	biological mother Madre biolÃ³gica (Health Salud)
480	Med History	('famhx_4d_p___4', 'baseline_year_1_arm_1')_0.0	-0.00142966	0.883268	0.0539074	biological mother Madre biolÃ³gica (Alcohol treatment program Programas por el uso de drogas)
481	Med History	('famhx_4d_p___4', 'baseline_year_1_arm_1')_1.0	0.00142966	0.883268	0.0539074	biological mother Madre biolÃ³gica (Alcohol treatment program Programas por el uso de drogas)
482	Med History	('famhx_4d_p___6', 'baseline_year_1_arm_1')_0.0	0.0106793	0.272726	0.564273	biological mother Madre biolÃ³gica (Isolated self, arguments, drunk a lot Se aÃ­slo de la familia, Discusiones, drogado/a con frecuencia)
483	Med History	('famhx_4d_p___6', 'baseline_year_1_arm_1')_1.0	-0.0106793	0.272726	0.564273	biological mother Madre biolÃ³gica (Isolated self, arguments, drunk a lot Se aÃ­slo de la familia, Discusiones, drogado/a con frecuencia)
484	Med History	('famhx_4e_p___0', 'baseline_year_1_arm_1')_0.0	-0.00541202	0.578331	0.237823	maternal grandfather Abuelo materno (No Problems Sin Problemas)
485	Med History	('famhx_4e_p___0', 'baseline_year_1_arm_1')_1.0	0.00541202	0.578331	0.237823	maternal grandfather Abuelo materno (No Problems Sin Problemas)
486	Med History	('famhx_4e_p___1', 'baseline_year_1_arm_1')_0.0	0.0154952	0.111504	0.952708	maternal grandfather Abuelo materno (Marital Matrimonial)
487	Med History	('famhx_4e_p___1', 'baseline_year_1_arm_1')_1.0	-0.0154952	0.111504	0.952708	maternal grandfather Abuelo materno (Marital Matrimonial)
488	Med History	('famhx_4e_p___2', 'baseline_year_1_arm_1')_0.0	0.00852766	0.38113	0.418927	maternal grandfather Abuelo materno (Work Laboral)
489	Med History	('famhx_4e_p___2', 'baseline_year_1_arm_1')_1.0	-0.00852766	0.38113	0.418927	maternal grandfather Abuelo materno (Work Laboral)
490	Med History	('famhx_4e_p___3', 'baseline_year_1_arm_1')_0.0	0.00535385	0.582422	0.234762	maternal grandfather Abuelo materno (Arrests/DUI Arrestos/DUI)
491	Med History	('famhx_4e_p___3', 'baseline_year_1_arm_1')_1.0	-0.00535385	0.582422	0.234762	maternal grandfather Abuelo materno (Arrests/DUI Arrestos/DUI)
492	Med History	('famhx_4e_p___7', 'baseline_year_1_arm_1')_0.0	-0.00916363	0.346636	0.460126	maternal grandfather Abuelo materno (Health Salud)
493	Med History	('famhx_4e_p___7', 'baseline_year_1_arm_1')_1.0	0.00916363	0.346636	0.460126	maternal grandfather Abuelo materno (Health Salud)
494	Med History	('famhx_4e_p___4', 'baseline_year_1_arm_1')_0.0	0.00213683	0.826296	0.0828644	maternal grandfather Abuelo materno (Alcohol treatment program Programas por el uso de drogas)
495	Med History	('famhx_4e_p___4', 'baseline_year_1_arm_1')_1.0	-0.00213683	0.826296	0.0828644	maternal grandfather Abuelo materno (Alcohol treatment program Programas por el uso de drogas)
496	Med History	('famhx_4e_p___6', 'baseline_year_1_arm_1')_0.0	0.00462709	0.634638	0.197474	maternal grandfather Abuelo materno (Isolated self, arguments, drunk a lot Se aÃ­slo de la familia, Discusiones, drogado/a con frecuencia)
497	Med History	('famhx_4e_p___6', 'baseline_year_1_arm_1')_1.0	-0.00462709	0.634638	0.197474	maternal grandfather Abuelo materno (Isolated self, arguments, drunk a lot Se aÃ­slo de la familia, Discusiones, drogado/a con frecuencia)
498	Med History	('famhx_4e_p___999', 'baseline_year_1_arm_1')_0.0	0.00597194	0.539659	0.267881	maternal grandfather Abuelo materno (Don't know No sÃ©)
499	Med History	('famhx_4e_p___999', 'baseline_year_1_arm_1')_1.0	-0.00597194	0.539659	0.267881	maternal grandfather Abuelo materno (Don't know No sÃ©)
500	Med History	('famhx_4f_p___0', 'baseline_year_1_arm_1')_0.0	-0.00935576	0.336619	0.472861	maternal grandmother Abuela materna (No Problems Sin Problemas)
501	Med History	('famhx_4f_p___0', 'baseline_year_1_arm_1')_1.0	0.00935576	0.336619	0.472861	maternal grandmother Abuela materna (No Problems Sin Problemas)
502	Med History	('famhx_4f_p___1', 'baseline_year_1_arm_1')_0.0	0.0217585	0.025425	1.59474	maternal grandmother Abuela materna (Marital Matrimonial)
503	Med History	('famhx_4f_p___1', 'baseline_year_1_arm_1')_1.0	-0.0217585	0.025425	1.59474	maternal grandmother Abuela materna (Marital Matrimonial)
504	Med History	('famhx_4f_p___2', 'baseline_year_1_arm_1')_0.0	0.0156009	0.109083	0.962244	maternal grandmother Abuela materna (Work Laboral)
505	Med History	('famhx_4f_p___2', 'baseline_year_1_arm_1')_1.0	-0.0156009	0.109083	0.962244	maternal grandmother Abuela materna (Work Laboral)
506	Med History	('famhx_4f_p___3', 'baseline_year_1_arm_1')_0.0	0.0116493	0.231527	0.635398	maternal grandmother Abuela materna (Arrests/DUI Arrestos/DUI)
507	Med History	('famhx_4f_p___3', 'baseline_year_1_arm_1')_1.0	-0.0116493	0.231527	0.635398	maternal grandmother Abuela materna (Arrests/DUI Arrestos/DUI)
508	Med History	('famhx_4f_p___7', 'baseline_year_1_arm_1')_0.0	0.0145593	0.134827	0.870222	maternal grandmother Abuela materna (Health Salud)
509	Med History	('famhx_4f_p___7', 'baseline_year_1_arm_1')_1.0	-0.0145593	0.134827	0.870222	maternal grandmother Abuela materna (Health Salud)
510	Med History	('famhx_4f_p___4', 'baseline_year_1_arm_1')_0.0	0.000298717	0.975526	0.0107612	maternal grandmother Abuela materna (Alcohol treatment program Programas por el uso de drogas)
511	Med History	('famhx_4f_p___4', 'baseline_year_1_arm_1')_1.0	-0.000298717	0.975526	0.0107612	maternal grandmother Abuela materna (Alcohol treatment program Programas por el uso de drogas)
512	Med History	('famhx_4f_p___6', 'baseline_year_1_arm_1')_0.0	0.0107789	0.268279	0.571413	maternal grandmother Abuela materna (Isolated self, arguments, drunk a lot Se aÃ­slo de la familia, Discusiones, drogado/a con frecuencia)
513	Med History	('famhx_4f_p___6', 'baseline_year_1_arm_1')_1.0	-0.0107789	0.268279	0.571413	maternal grandmother Abuela materna (Isolated self, arguments, drunk a lot Se aÃ­slo de la familia, Discusiones, drogado/a con frecuencia)
514	Med History	('famhx_4f_p___999', 'baseline_year_1_arm_1')_0.0	0.0115489	0.235574	0.627873	maternal grandmother Abuela materna (Don't know No sÃ©)
515	Med History	('famhx_4f_p___999', 'baseline_year_1_arm_1')_1.0	-0.0115489	0.235574	0.627873	maternal grandmother Abuela materna (Don't know No sÃ©)
516	Med History	('famhx4a_p___0', 'baseline_year_1_arm_1')_0.0	0.00257728	0.791249	0.101687	biological father Padre biolÃ³gico (No Problems Sin Problemas)
517	Med History	('famhx4a_p___0', 'baseline_year_1_arm_1')_1.0	-0.00257728	0.791249	0.101687	biological father Padre biolÃ³gico (No Problems Sin Problemas)
518	Med History	('famhx4a_p___1', 'baseline_year_1_arm_1')_0.0	-0.0134871	0.165992	0.779913	biological father Padre biolÃ³gico (Marital Matrimonial)
519	Med History	('famhx4a_p___1', 'baseline_year_1_arm_1')_1.0	0.0134871	0.165992	0.779913	biological father Padre biolÃ³gico (Marital Matrimonial)
520	Med History	('famhx4a_p___2', 'baseline_year_1_arm_1')_0.0	-0.000731077	0.940149	0.0268032	biological father Padre biolÃ³gico (Work Laboral)
521	Med History	('famhx4a_p___2', 'baseline_year_1_arm_1')_1.0	0.000731077	0.940149	0.0268032	biological father Padre biolÃ³gico (Work Laboral)
522	Med History	('famhx4a_p___3', 'baseline_year_1_arm_1')_0.0	0.000114252	0.990638	0.00408502	biological father Padre biolÃ³gico (Arrests/DUI Arrestos/DUI)
523	Med History	('famhx4a_p___3', 'baseline_year_1_arm_1')_1.0	-0.000114252	0.990638	0.00408502	biological father Padre biolÃ³gico (Arrests/DUI Arrestos/DUI)
524	Med History	('famhx4a_p___7', 'baseline_year_1_arm_1')_0.0	-0.00381407	0.695272	0.157845	biological father Padre biolÃ³gico (Health Salud)
525	Med History	('famhx4a_p___7', 'baseline_year_1_arm_1')_1.0	0.00381407	0.695272	0.157845	biological father Padre biolÃ³gico (Health Salud)
526	Med History	('famhx4a_p___4', 'baseline_year_1_arm_1')_0.0	-0.0102634	0.291844	0.534849	biological father Padre biolÃ³gico (Alcohol treatment program Programas por el uso de drogas)
527	Med History	('famhx4a_p___4', 'baseline_year_1_arm_1')_1.0	0.0102634	0.291844	0.534849	biological father Padre biolÃ³gico (Alcohol treatment program Programas por el uso de drogas)
528	Med History	('famhx4a_p___5', 'baseline_year_1_arm_1')_0.0	-0.00928763	0.34015	0.46833	biological father Padre biolÃ³gico (School Escolares)
529	Med History	('famhx4a_p___5', 'baseline_year_1_arm_1')_1.0	0.00928763	0.34015	0.46833	biological father Padre biolÃ³gico (School Escolares)
530	Med History	('famhx4a_p___6', 'baseline_year_1_arm_1')_0.0	0.00576551	0.553764	0.256675	biological father Padre biolÃ³gico (Isolated self, arguments, drunk a lot Se aÃ­slo de la familia, Discusiones, drogado/a con frecuencia)
531	Med History	('famhx4a_p___6', 'baseline_year_1_arm_1')_1.0	-0.00576551	0.553764	0.256675	biological father Padre biolÃ³gico (Isolated self, arguments, drunk a lot Se aÃ­slo de la familia, Discusiones, drogado/a con frecuencia)
532	Med History	('famhx4a_p___999', 'baseline_year_1_arm_1')_0.0	0.00041006	0.966408	0.0148394	biological father Padre biolÃ³gico (Don't know No sÃ©)
533	Med History	('famhx4a_p___999', 'baseline_year_1_arm_1')_1.0	-0.00041006	0.966408	0.0148394	biological father Padre biolÃ³gico (Don't know No sÃ©)
534	Med History	('q4g_pat_uncle1_alc___0', 'baseline_year_1_arm_1')_0.0	0.00220107	0.821161	0.0855718	paternal uncle TÃ­o paterno (1) (No Problems Sin Problemas)
535	Med History	('q4g_pat_uncle1_alc___0', 'baseline_year_1_arm_1')_1.0	-0.00220107	0.821161	0.0855718	paternal uncle TÃ­o paterno (1) (No Problems Sin Problemas)
536	Med History	('q4g_pat_uncle1_alc___1', 'baseline_year_1_arm_1')_0.0	0.0111697	0.25131	0.59979	paternal uncle TÃ­o paterno (1) (Marital Matrimonial)
537	Med History	('q4g_pat_uncle1_alc___1', 'baseline_year_1_arm_1')_1.0	-0.0111697	0.25131	0.59979	paternal uncle TÃ­o paterno (1) (Marital Matrimonial)
538	Med History	('q4g_pat_uncle1_alc___2', 'baseline_year_1_arm_1')_0.0	0.00439713	0.651563	0.186044	paternal uncle TÃ­o paterno (1) (Work Laboral)
539	Med History	('q4g_pat_uncle1_alc___2', 'baseline_year_1_arm_1')_1.0	-0.00439713	0.651563	0.186044	paternal uncle TÃ­o paterno (1) (Work Laboral)
540	Med History	('q4g_pat_uncle1_alc___3', 'baseline_year_1_arm_1')_0.0	0.00598342	0.538879	0.268509	paternal uncle TÃ­o paterno (1) (Arrests/DUI Arrestos/DUI)
541	Med History	('q4g_pat_uncle1_alc___3', 'baseline_year_1_arm_1')_1.0	-0.00598342	0.538879	0.268509	paternal uncle TÃ­o paterno (1) (Arrests/DUI Arrestos/DUI)
542	Med History	('q4g_pat_uncle1_alc___7', 'baseline_year_1_arm_1')_0.0	0.000514953	0.957823	0.0187149	paternal uncle TÃ­o paterno (1) (Health Salud)
543	Med History	('q4g_pat_uncle1_alc___7', 'baseline_year_1_arm_1')_1.0	-0.000514953	0.957823	0.0187149	paternal uncle TÃ­o paterno (1) (Health Salud)
544	Med History	('q4g_pat_uncle1_alc___4', 'baseline_year_1_arm_1')_0.0	-0.00715766	0.462274	0.335101	paternal uncle TÃ­o paterno (1) (Alcohol treatment program Programas por el uso de drogas)
545	Med History	('q4g_pat_uncle1_alc___4', 'baseline_year_1_arm_1')_1.0	0.00715766	0.462274	0.335101	paternal uncle TÃ­o paterno (1) (Alcohol treatment program Programas por el uso de drogas)
546	Med History	('q4g_pat_uncle1_alc___6', 'baseline_year_1_arm_1')_0.0	-0.00768636	0.429873	0.36666	paternal uncle TÃ­o paterno (1) (Isolated self, arguments, drunk a lot Se aÃ­slo de la familia, Discusiones, drogado/a con frecuencia)
547	Med History	('q4g_pat_uncle1_alc___6', 'baseline_year_1_arm_1')_1.0	0.00768636	0.429873	0.36666	paternal uncle TÃ­o paterno (1) (Isolated self, arguments, drunk a lot Se aÃ­slo de la familia, Discusiones, drogado/a con frecuencia)
548	Med History	('q4g_pat_uncle1_alc___999', 'baseline_year_1_arm_1')_0.0	-0.00925916	0.341632	0.466441	paternal uncle TÃ­o paterno (1) (Don't know No sÃ©)
549	Med History	('q4g_pat_uncle1_alc___999', 'baseline_year_1_arm_1')_1.0	0.00925916	0.341632	0.466441	paternal uncle TÃ­o paterno (1) (Don't know No sÃ©)
550	Med History	('q4g_pat_uncle2_alc___0', 'baseline_year_1_arm_1')_0.0	0.0157848	0.104972	0.978928	paternal uncle TÃ­o paterno (2) (No Problems Sin Problemas)
551	Med History	('q4g_pat_uncle2_alc___0', 'baseline_year_1_arm_1')_1.0	-0.0157848	0.104972	0.978928	paternal uncle TÃ­o paterno (2) (No Problems Sin Problemas)
552	Med History	('q4g_pat_uncle2_alc___6', 'baseline_year_1_arm_1')_0.0	-0.00117795	0.903709	0.0439712	paternal uncle TÃ­o paterno (2) (Isolated self, arguments, drunk a lot Se aÃ­slo de la familia, Discusiones, drogado/a con frecuencia)
553	Med History	('q4g_pat_uncle2_alc___6', 'baseline_year_1_arm_1')_1.0	0.00117795	0.903709	0.0439712	paternal uncle TÃ­o paterno (2) (Isolated self, arguments, drunk a lot Se aÃ­slo de la familia, Discusiones, drogado/a con frecuencia)
554	Med History	('q4g_pat_uncle3_alc___0', 'baseline_year_1_arm_1')_0.0	0.0102821	0.290965	0.53616	paternal uncle TÃ­o paterno (3) (No Problems Sin Problemas)
555	Med History	('q4g_pat_uncle3_alc___0', 'baseline_year_1_arm_1')_1.0	-0.0102821	0.290965	0.53616	paternal uncle TÃ­o paterno (3) (No Problems Sin Problemas)
556	Med History	('q4g_pat_uncle4_alc___0', 'baseline_year_1_arm_1')_0.0	0.00146349	0.880526	0.0552578	paternal uncle TÃ­o paterno (4) (No Problems Sin Problemas)
557	Med History	('q4g_pat_uncle4_alc___0', 'baseline_year_1_arm_1')_1.0	-0.00146349	0.880526	0.0552578	paternal uncle TÃ­o paterno (4) (No Problems Sin Problemas)
558	Med History	('q4h_pat_aunt1_alc___0', 'baseline_year_1_arm_1')_0.0	0.00920073	0.344687	0.462575	paternal aunt TÃ­a paterna (1) (No Problems Sin Problemas)
559	Med History	('q4h_pat_aunt1_alc___0', 'baseline_year_1_arm_1')_1.0	-0.00920073	0.344687	0.462575	paternal aunt TÃ­a paterna (1) (No Problems Sin Problemas)
560	Med History	('q4h_pat_aunt1_alc___6', 'baseline_year_1_arm_1')_0.0	0.0137386	0.158234	0.8007	paternal aunt TÃ­a paterna (1) (Isolated self, arguments, drunk a lot Se aÃ­slo de la familia, Discusiones, drogado/a con frecuencia)
561	Med History	('q4h_pat_aunt1_alc___6', 'baseline_year_1_arm_1')_1.0	-0.0137386	0.158234	0.8007	paternal aunt TÃ­a paterna (1) (Isolated self, arguments, drunk a lot Se aÃ­slo de la familia, Discusiones, drogado/a con frecuencia)
562	Med History	('q4h_pat_aunt1_alc___999', 'baseline_year_1_arm_1')_0.0	0.00732337	0.451974	0.344886	paternal aunt TÃ­a paterna (1) (Don't know No sÃ©)
563	Med History	('q4h_pat_aunt1_alc___999', 'baseline_year_1_arm_1')_1.0	-0.00732337	0.451974	0.344886	paternal aunt TÃ­a paterna (1) (Don't know No sÃ©)
564	Med History	('q4h_pat_aunt2_alc___0', 'baseline_year_1_arm_1')_0.0	0.0164161	0.0917829	1.03724	paternal aunt TÃ­a paterna (2) (No Problems Sin Problemas)
565	Med History	('q4h_pat_aunt2_alc___0', 'baseline_year_1_arm_1')_1.0	-0.0164161	0.0917829	1.03724	paternal aunt TÃ­a paterna (2) (No Problems Sin Problemas)
566	Med History	('q4h_pat_aunt3_alc___0', 'baseline_year_1_arm_1')_0.0	0.0148348	0.1276	0.894151	paternal aunt TÃ­a paterna (3) (No Problems Sin Problemas)
567	Med History	('q4h_pat_aunt3_alc___0', 'baseline_year_1_arm_1')_1.0	-0.0148348	0.1276	0.894151	paternal aunt TÃ­a paterna (3) (No Problems Sin Problemas)
568	Med History	('q4h_pat_aunt4_alc___0', 'baseline_year_1_arm_1')_0.0	0.019783	0.0421605	1.37509	paternal aunt TÃ­a paterna (4) (No Problems Sin Problemas)
569	Med History	('q4h_pat_aunt4_alc___0', 'baseline_year_1_arm_1')_1.0	-0.019783	0.0421605	1.37509	paternal aunt TÃ­a paterna (4) (No Problems Sin Problemas)
570	Med History	('q4i_mat_uncle1_alc___0', 'baseline_year_1_arm_1')_0.0	-0.0028276	0.771512	0.112657	maternal uncle TÃ­o materno (1) (No Problems Sin Problemas)
571	Med History	('q4i_mat_uncle1_alc___0', 'baseline_year_1_arm_1')_1.0	0.0028276	0.771512	0.112657	maternal uncle TÃ­o materno (1) (No Problems Sin Problemas)
572	Med History	('q4i_mat_uncle1_alc___1', 'baseline_year_1_arm_1')_0.0	0.0151842	0.118872	0.924919	maternal uncle TÃ­o materno (1) (Marital Matrimonial)
573	Med History	('q4i_mat_uncle1_alc___1', 'baseline_year_1_arm_1')_1.0	-0.0151842	0.118872	0.924919	maternal uncle TÃ­o materno (1) (Marital Matrimonial)
574	Med History	('q4i_mat_uncle1_alc___2', 'baseline_year_1_arm_1')_0.0	0.0133305	0.170961	0.767102	maternal uncle TÃ­o materno (1) (Work Laboral)
575	Med History	('q4i_mat_uncle1_alc___2', 'baseline_year_1_arm_1')_1.0	-0.0133305	0.170961	0.767102	maternal uncle TÃ­o materno (1) (Work Laboral)
576	Med History	('q4i_mat_uncle1_alc___3', 'baseline_year_1_arm_1')_0.0	0.00312361	0.748363	0.125888	maternal uncle TÃ­o materno (1) (Arrests/DUI Arrestos/DUI)
577	Med History	('q4i_mat_uncle1_alc___3', 'baseline_year_1_arm_1')_1.0	-0.00312361	0.748363	0.125888	maternal uncle TÃ­o materno (1) (Arrests/DUI Arrestos/DUI)
578	Med History	('q4i_mat_uncle1_alc___7', 'baseline_year_1_arm_1')_0.0	-0.00679335	0.48537	0.313927	maternal uncle TÃ­o materno (1) (Health Salud)
579	Med History	('q4i_mat_uncle1_alc___7', 'baseline_year_1_arm_1')_1.0	0.00679335	0.48537	0.313927	maternal uncle TÃ­o materno (1) (Health Salud)
580	Med History	('q4i_mat_uncle1_alc___4', 'baseline_year_1_arm_1')_0.0	-0.00192487	0.843291	0.0740228	maternal uncle TÃ­o materno (1) (Alcohol treatment program Programas por el uso de drogas)
581	Med History	('q4i_mat_uncle1_alc___4', 'baseline_year_1_arm_1')_1.0	0.00192487	0.843291	0.0740228	maternal uncle TÃ­o materno (1) (Alcohol treatment program Programas por el uso de drogas)
582	Med History	('q4i_mat_uncle1_alc___5', 'baseline_year_1_arm_1')_0.0	0.00688763	0.479334	0.319362	maternal uncle TÃ­o materno (1) (School Escolares)
583	Med History	('q4i_mat_uncle1_alc___5', 'baseline_year_1_arm_1')_1.0	-0.00688763	0.479334	0.319362	maternal uncle TÃ­o materno (1) (School Escolares)
584	Med History	('q4i_mat_uncle1_alc___6', 'baseline_year_1_arm_1')_0.0	0.00664203	0.495144	0.305269	maternal uncle TÃ­o materno (1) (Isolated self, arguments, drunk a lot Se aÃ­slo de la familia, Discusiones, drogado/a con frecuencia)
585	Med History	('q4i_mat_uncle1_alc___6', 'baseline_year_1_arm_1')_1.0	-0.00664203	0.495144	0.305269	maternal uncle TÃ­o materno (1) (Isolated self, arguments, drunk a lot Se aÃ­slo de la familia, Discusiones, drogado/a con frecuencia)
586	Med History	('q4i_mat_uncle2_alc___0', 'baseline_year_1_arm_1')_0.0	0.0151295	0.120208	0.920066	maternal uncle TÃ­o materno (2) (No Problems Sin Problemas)
587	Med History	('q4i_mat_uncle2_alc___0', 'baseline_year_1_arm_1')_1.0	-0.0151295	0.120208	0.920066	maternal uncle TÃ­o materno (2) (No Problems Sin Problemas)
588	Med History	('q4i_mat_uncle3_alc___0', 'baseline_year_1_arm_1')_0.0	-0.00185787	0.848678	0.071257	maternal uncle TÃ­o materno (3) (No Problems Sin Problemas)
589	Med History	('q4i_mat_uncle3_alc___0', 'baseline_year_1_arm_1')_1.0	0.00185787	0.848678	0.071257	maternal uncle TÃ­o materno (3) (No Problems Sin Problemas)
590	Med History	('q4i_mat_uncle4_alc___0', 'baseline_year_1_arm_1')_0.0	-0.00505267	0.603818	0.219094	maternal uncle TÃ­o materno (4) (No Problems Sin Problemas)
591	Med History	('q4i_mat_uncle4_alc___0', 'baseline_year_1_arm_1')_1.0	0.00505267	0.603818	0.219094	maternal uncle TÃ­o materno (4) (No Problems Sin Problemas)
592	Med History	('q4j_mat_aunt1_alc___0', 'baseline_year_1_arm_1')_0.0	0.00252074	0.795726	0.0992366	maternal aunt TÃ­a materna (1) (No Problems Sin Problemas)
593	Med History	('q4j_mat_aunt1_alc___0', 'baseline_year_1_arm_1')_1.0	-0.00252074	0.795726	0.0992366	maternal aunt TÃ­a materna (1) (No Problems Sin Problemas)
594	Med History	('q4j_mat_aunt1_alc___3', 'baseline_year_1_arm_1')_0.0	-0.00058566	0.952038	0.0213458	maternal aunt TÃ­a materna (1) (Arrests/DUI Arrestos/DUI)
595	Med History	('q4j_mat_aunt1_alc___3', 'baseline_year_1_arm_1')_1.0	0.00058566	0.952038	0.0213458	maternal aunt TÃ­a materna (1) (Arrests/DUI Arrestos/DUI)
596	Med History	('q4j_mat_aunt1_alc___6', 'baseline_year_1_arm_1')_0.0	0.00256133	0.792511	0.100995	maternal aunt TÃ­a materna (1) (Isolated self, arguments, drunk a lot Se aÃ­slo de la familia, Discusiones, drogado/a con frecuencia)
597	Med History	('q4j_mat_aunt1_alc___6', 'baseline_year_1_arm_1')_1.0	-0.00256133	0.792511	0.100995	maternal aunt TÃ­a materna (1) (Isolated self, arguments, drunk a lot Se aÃ­slo de la familia, Discusiones, drogado/a con frecuencia)
598	Med History	('q4j_mat_aunt2_alc___0', 'baseline_year_1_arm_1')_0.0	0.00203721	0.834274	0.0786913	maternal aunt TÃ­a materna (2) (No Problems Sin Problemas)
599	Med History	('q4j_mat_aunt2_alc___0', 'baseline_year_1_arm_1')_1.0	-0.00203721	0.834274	0.0786913	maternal aunt TÃ­a materna (2) (No Problems Sin Problemas)
600	Med History	('q4j_mat_aunt3_alc___0', 'baseline_year_1_arm_1')_0.0	0.00103575	0.915286	0.038443	maternal aunt TÃ­a materna (3) (No Problems Sin Problemas)
601	Med History	('q4j_mat_aunt3_alc___0', 'baseline_year_1_arm_1')_1.0	-0.00103575	0.915286	0.038443	maternal aunt TÃ­a materna (3) (No Problems Sin Problemas)
602	Med History	('q4j_mat_aunt4_alc___0', 'baseline_year_1_arm_1')_0.0	0.00905992	0.352122	0.453307	maternal aunt TÃ­a materna (4) (No Problems Sin Problemas)
603	Med History	('q4j_mat_aunt4_alc___0', 'baseline_year_1_arm_1')_1.0	-0.00905992	0.352122	0.453307	maternal aunt TÃ­a materna (4) (No Problems Sin Problemas)
604	Med History	('q4k_full_sib_young1_alc___0', 'baseline_year_1_arm_1')_0.0	-0.0111524	0.252043	0.598526	full sibling-younger Hermano(a) de doble vÃ­nculo- menor (1) (No Problems Sin Problemas)
605	Med History	('q4k_full_sib_young1_alc___0', 'baseline_year_1_arm_1')_1.0	0.0111524	0.252043	0.598526	full sibling-younger Hermano(a) de doble vÃ­nculo- menor (1) (No Problems Sin Problemas)
606	Med History	('q4k_full_sib_young2_alc___0', 'baseline_year_1_arm_1')_0.0	0.00688095	0.47976	0.318976	full sibling-younger Hermano(a) de doble vÃ­nculo- menor (2) (No Problems Sin Problemas)
607	Med History	('q4k_full_sib_young2_alc___0', 'baseline_year_1_arm_1')_1.0	-0.00688095	0.47976	0.318976	full sibling-younger Hermano(a) de doble vÃ­nculo- menor (2) (No Problems Sin Problemas)
608	Med History	('q4k_full_sib_young3_alc___0', 'baseline_year_1_arm_1')_0.0	-0.00887922	0.361809	0.44152	full sibling-younger Hermano(a) de doble vÃ­nculo- menor (3) (No Problems Sin Problemas)
609	Med History	('q4k_full_sib_young3_alc___0', 'baseline_year_1_arm_1')_1.0	0.00887922	0.361809	0.44152	full sibling-younger Hermano(a) de doble vÃ­nculo- menor (3) (No Problems Sin Problemas)
610	Med History	('q4l_full_sib_old1_alc___0', 'baseline_year_1_arm_1')_0.0	0.00905861	0.352191	0.453222	full sibling-older Hermano(a) de doble vÃ­nculo- mayor (1) (No Problems Sin Problemas)
611	Med History	('q4l_full_sib_old1_alc___0', 'baseline_year_1_arm_1')_1.0	-0.00905861	0.352191	0.453222	full sibling-older Hermano(a) de doble vÃ­nculo- mayor (1) (No Problems Sin Problemas)
612	Med History	('q4l_full_sib_old2_alc___0', 'baseline_year_1_arm_1')_0.0	0.00123175	0.899334	0.0460788	full sibling-older Hermano(a) de doble vÃ­nculo- mayor (2) (No Problems Sin Problemas)
613	Med History	('q4l_full_sib_old2_alc___0', 'baseline_year_1_arm_1')_1.0	-0.00123175	0.899334	0.0460788	full sibling-older Hermano(a) de doble vÃ­nculo- mayor (2) (No Problems Sin Problemas)
614	Med History	('q4l_full_sib_old3_alc___0', 'baseline_year_1_arm_1')_0.0	0.00382242	0.694639	0.158241	full sibling-older Hermano(a) de doble vÃ­nculo- mayor (3) (No Problems Sin Problemas)
615	Med History	('q4l_full_sib_old3_alc___0', 'baseline_year_1_arm_1')_1.0	-0.00382242	0.694639	0.158241	full sibling-older Hermano(a) de doble vÃ­nculo- mayor (3) (No Problems Sin Problemas)
616	Med History	('q4m_half_sib_young1_alc___0', 'baseline_year_1_arm_1')_0.0	0.0282241	0.00374095	2.42702	half sibling-younger Medio Hermano(a)- menor (1) (No Problems Sin Problemas)
617	Med History	('q4m_half_sib_young1_alc___0', 'baseline_year_1_arm_1')_1.0	-0.0282241	0.00374095	2.42702	half sibling-younger Medio Hermano(a)- menor (1) (No Problems Sin Problemas)
618	Med History	('q4m_half_sib_young2_alc___0', 'baseline_year_1_arm_1')_0.0	0.0171311	0.0784913	1.10518	half sibling-younger Medio Hermano(a)- menor (2) (No Problems Sin Problemas)
619	Med History	('q4m_half_sib_young2_alc___0', 'baseline_year_1_arm_1')_1.0	-0.0171311	0.0784913	1.10518	half sibling-younger Medio Hermano(a)- menor (2) (No Problems Sin Problemas)
620	Med History	('q4m_half_sib_young3_alc___0', 'baseline_year_1_arm_1')_0.0	0.0253505	0.00921589	2.03546	half sibling-younger Medio Hermano(a)- menor (3) (No Problems Sin Problemas)
621	Med History	('q4m_half_sib_young3_alc___0', 'baseline_year_1_arm_1')_1.0	-0.0253505	0.00921589	2.03546	half sibling-younger Medio Hermano(a)- menor (3) (No Problems Sin Problemas)
622	Med History	('q4n_half_sib_old1_alc___0', 'baseline_year_1_arm_1')_0.0	0.0129643	0.183024	0.737492	half sibling-older Medio Hermano(a)- mayor (1) (No Problems Sin Problemas)
623	Med History	('q4n_half_sib_old1_alc___0', 'baseline_year_1_arm_1')_1.0	-0.0129643	0.183024	0.737492	half sibling-older Medio Hermano(a)- mayor (1) (No Problems Sin Problemas)
624	Med History	('q4n_half_sib_old2_alc___0', 'baseline_year_1_arm_1')_0.0	0.00183702	0.850356	0.0703992	half sibling-older Medio Hermano(a)- mayor (2) (No Problems Sin Problemas)
625	Med History	('q4n_half_sib_old2_alc___0', 'baseline_year_1_arm_1')_1.0	-0.00183702	0.850356	0.0703992	half sibling-older Medio Hermano(a)- mayor (2) (No Problems Sin Problemas)
626	Med History	('q4n_half_sib_old3_alc___0', 'baseline_year_1_arm_1')_0.0	0.00232066	0.811622	0.0906462	half sibling-older Medio Hermano(a)- mayor (3) (No Problems Sin Problemas)
627	Med History	('q4n_half_sib_old3_alc___0', 'baseline_year_1_arm_1')_1.0	-0.00232066	0.811622	0.0906462	half sibling-older Medio Hermano(a)- mayor (3) (No Problems Sin Problemas)
628	Med History	('q4n_half_sib_old4_alc___0', 'baseline_year_1_arm_1')_0.0	-0.000934296	0.923558	0.0345359	half sibling-older Medio Hermano(a)- mayor (4) (No Problems Sin Problemas)
629	Med History	('q4n_half_sib_old4_alc___0', 'baseline_year_1_arm_1')_1.0	0.000934296	0.923558	0.0345359	half sibling-older Medio Hermano(a)- mayor (4) (No Problems Sin Problemas)
630	Med History	('q4m_full_sib_same1_alc___0', 'baseline_year_1_arm_1')_0.0	-0.0244107	0.012163	1.91496	full sibling-same age Hermano(a) de doble vÃ­nculo- con la misma edad (1) (No Problems Sin Problemas)
631	Med History	('q4m_full_sib_same1_alc___0', 'baseline_year_1_arm_1')_1.0	0.0244107	0.012163	1.91496	full sibling-same age Hermano(a) de doble vÃ­nculo- con la misma edad (1) (No Problems Sin Problemas)
632	Med History	('fam_history_5_yes_no', 'baseline_year_1_arm_1')_0.0	0.0181451	0.0623678	1.20504	5. Has ANY blood relative of your child ever had any problems due to drugs, such as: Marital separation or divorce; Laid off or fired from work; Arrests or DUIs; Drugs harmed their health; In a drug treatment program; Suspended or expelled from school 2 or more times; Isolated self from family, caused arguments or were high a lot. ¿ALGÚN pariente consanguíneo de su niño(a) ha tenido alguna vez pr…
633	Med History	('fam_history_5_yes_no', 'baseline_year_1_arm_1')_1.0	-0.018765	0.0539358	1.26812	5. Has ANY blood relative of your child ever had any problems due to drugs, such as: Marital separation or divorce; Laid off or fired from work; Arrests or DUIs; Drugs harmed their health; In a drug treatment program; Suspended or expelled from school 2 or more times; Isolated self from family, caused arguments or were high a lot. ¿ALGÚN pariente consanguíneo de su niño(a) ha tenido alguna vez pr…
634	Med History	('fam_history_q5a_drugs___0', 'baseline_year_1_arm_1')_0.0	0.0166366	0.0875031	1.05798	biological father Padre biolÃ³gico (No Problems Sin Problemas)
635	Med History	('fam_history_q5a_drugs___0', 'baseline_year_1_arm_1')_1.0	-0.0166366	0.0875031	1.05798	biological father Padre biolÃ³gico (No Problems Sin Problemas)
636	Med History	('fam_history_q5a_drugs___1', 'baseline_year_1_arm_1')_0.0	0.00477464	0.623877	0.204901	biological father Padre biolÃ³gico (Marital Matrimonial)
637	Med History	('fam_history_q5a_drugs___1', 'baseline_year_1_arm_1')_1.0	-0.00477464	0.623877	0.204901	biological father Padre biolÃ³gico (Marital Matrimonial)
638	Med History	('fam_history_q5a_drugs___2', 'baseline_year_1_arm_1')_0.0	0.0144774	0.137036	0.863164	biological father Padre biolÃ³gico (Work Laboral)
639	Med History	('fam_history_q5a_drugs___2', 'baseline_year_1_arm_1')_1.0	-0.0144774	0.137036	0.863164	biological father Padre biolÃ³gico (Work Laboral)
640	Med History	('fam_history_q5a_drugs___3', 'baseline_year_1_arm_1')_0.0	-0.00083463	0.931691	0.0307281	biological father Padre biolÃ³gico (Arrests/DUI Arrestos/DUI)
641	Med History	('fam_history_q5a_drugs___3', 'baseline_year_1_arm_1')_1.0	0.00083463	0.931691	0.0307281	biological father Padre biolÃ³gico (Arrests/DUI Arrestos/DUI)
642	Med History	('fam_history_q5a_drugs___7', 'baseline_year_1_arm_1')_0.0	0.00910735	0.349606	0.456421	biological father Padre biolÃ³gico (Health Salud)
643	Med History	('fam_history_q5a_drugs___7', 'baseline_year_1_arm_1')_1.0	-0.00910735	0.349606	0.456421	biological father Padre biolÃ³gico (Health Salud)
644	Med History	('fam_history_q5a_drugs___4', 'baseline_year_1_arm_1')_0.0	0.00431893	0.65736	0.182196	biological father Padre biolÃ³gico (Drug treatment program Programas por el uso de drogas)
645	Med History	('fam_history_q5a_drugs___4', 'baseline_year_1_arm_1')_1.0	-0.00431893	0.65736	0.182196	biological father Padre biolÃ³gico (Drug treatment program Programas por el uso de drogas)
646	Med History	('fam_history_q5a_drugs___5', 'baseline_year_1_arm_1')_0.0	-0.00221722	0.819871	0.0862545	biological father Padre biolÃ³gico (School Escolares)
647	Med History	('fam_history_q5a_drugs___5', 'baseline_year_1_arm_1')_1.0	0.00221722	0.819871	0.0862545	biological father Padre biolÃ³gico (School Escolares)
648	Med History	('fam_history_q5a_drugs___6', 'baseline_year_1_arm_1')_0.0	0.0085194	0.381592	0.418401	biological father Padre biolÃ³gico (Isolated self, arguments, was high a lot Se aÃ­slo de la familia, Discusiones, drogado/a con frecuencia)
649	Med History	('fam_history_q5a_drugs___6', 'baseline_year_1_arm_1')_1.0	-0.0085194	0.381592	0.418401	biological father Padre biolÃ³gico (Isolated self, arguments, was high a lot Se aÃ­slo de la familia, Discusiones, drogado/a con frecuencia)
650	Med History	('fam_history_q5a_drugs___999', 'baseline_year_1_arm_1')_0.0	0.00667141	0.493238	0.306943	biological father Padre biolÃ³gico (Don't know No sÃ©)
651	Med History	('fam_history_q5a_drugs___999', 'baseline_year_1_arm_1')_1.0	-0.00667141	0.493238	0.306943	biological father Padre biolÃ³gico (Don't know No sÃ©)
652	Med History	('fam_history_q5b_drugs___0', 'baseline_year_1_arm_1')_0.0	0.0157393	0.105977	0.97479	paternal grandfather Abuelo paterno (No Problems Sin Problemas)
653	Med History	('fam_history_q5b_drugs___0', 'baseline_year_1_arm_1')_1.0	-0.0157393	0.105977	0.97479	paternal grandfather Abuelo paterno (No Problems Sin Problemas)
654	Med History	('fam_history_q5b_drugs___1', 'baseline_year_1_arm_1')_0.0	0.00975938	0.316188	0.500055	paternal grandfather Abuelo paterno (Marital Matrimonial)
655	Med History	('fam_history_q5b_drugs___1', 'baseline_year_1_arm_1')_1.0	-0.00975938	0.316188	0.500055	paternal grandfather Abuelo paterno (Marital Matrimonial)
656	Med History	('fam_history_q5b_drugs___2', 'baseline_year_1_arm_1')_0.0	0.00388893	0.6896	0.161403	paternal grandfather Abuelo paterno (Work Laboral)
657	Med History	('fam_history_q5b_drugs___2', 'baseline_year_1_arm_1')_1.0	-0.00388893	0.6896	0.161403	paternal grandfather Abuelo paterno (Work Laboral)
658	Med History	('fam_history_q5b_drugs___3', 'baseline_year_1_arm_1')_0.0	0.0149446	0.124806	0.903764	paternal grandfather Abuelo paterno (Arrests/DUI Arrestos/DUI)
659	Med History	('fam_history_q5b_drugs___3', 'baseline_year_1_arm_1')_1.0	-0.0149446	0.124806	0.903764	paternal grandfather Abuelo paterno (Arrests/DUI Arrestos/DUI)
660	Med History	('fam_history_q5b_drugs___7', 'baseline_year_1_arm_1')_0.0	0.0156384	0.108235	0.965634	paternal grandfather Abuelo paterno (Health Salud)
661	Med History	('fam_history_q5b_drugs___7', 'baseline_year_1_arm_1')_1.0	-0.0156384	0.108235	0.965634	paternal grandfather Abuelo paterno (Health Salud)
662	Med History	('fam_history_q5b_drugs___6', 'baseline_year_1_arm_1')_0.0	0.00957824	0.325255	0.487777	paternal grandfather Abuelo paterno (Isolated self, arguments, was high a lot Se aÃ­slo de la familia, Discusiones, drogado/a con frecuencia)
663	Med History	('fam_history_q5b_drugs___6', 'baseline_year_1_arm_1')_1.0	-0.00957824	0.325255	0.487777	paternal grandfather Abuelo paterno (Isolated self, arguments, was high a lot Se aÃ­slo de la familia, Discusiones, drogado/a con frecuencia)
664	Med History	('fam_history_q5b_drugs___999', 'baseline_year_1_arm_1')_0.0	0.00237462	0.807327	0.0929508	paternal grandfather Abuelo paterno (Don't know No sÃ©)
665	Med History	('fam_history_q5b_drugs___999', 'baseline_year_1_arm_1')_1.0	-0.00237462	0.807327	0.0929508	paternal grandfather Abuelo paterno (Don't know No sÃ©)
666	Med History	('fam_history_q5c_drugs___0', 'baseline_year_1_arm_1')_0.0	0.0165373	0.0894102	1.04861	paternal grandmother Abuela paterna (No Problems Sin Problemas)
667	Med History	('fam_history_q5c_drugs___0', 'baseline_year_1_arm_1')_1.0	-0.0165373	0.0894102	1.04861	paternal grandmother Abuela paterna (No Problems Sin Problemas)
668	Med History	('fam_history_q5c_drugs___1', 'baseline_year_1_arm_1')_0.0	0.016431	0.0914895	1.03863	paternal grandmother Abuela paterna (Marital Matrimonial)
669	Med History	('fam_history_q5c_drugs___1', 'baseline_year_1_arm_1')_1.0	-0.016431	0.0914895	1.03863	paternal grandmother Abuela paterna (Marital Matrimonial)
670	Med History	('fam_history_q5c_drugs___2', 'baseline_year_1_arm_1')_0.0	0.0126411	0.194184	0.711787	paternal grandmother Abuela paterna (Work Laboral)
671	Med History	('fam_history_q5c_drugs___2', 'baseline_year_1_arm_1')_1.0	-0.0126411	0.194184	0.711787	paternal grandmother Abuela paterna (Work Laboral)
672	Med History	('fam_history_q5c_drugs___7', 'baseline_year_1_arm_1')_0.0	0.0136591	0.160657	0.7941	paternal grandmother Abuela paterna (Health Salud)
673	Med History	('fam_history_q5c_drugs___7', 'baseline_year_1_arm_1')_1.0	-0.0136591	0.160657	0.7941	paternal grandmother Abuela paterna (Health Salud)
674	Med History	('fam_history_q5c_drugs___6', 'baseline_year_1_arm_1')_0.0	0.0152625	0.116981	0.931883	paternal grandmother Abuela paterna (Isolated self, arguments, was high a lot Se aÃ­slo de la familia, Discusiones, drogado/a con frecuencia)
675	Med History	('fam_history_q5c_drugs___6', 'baseline_year_1_arm_1')_1.0	-0.0152625	0.116981	0.931883	paternal grandmother Abuela paterna (Isolated self, arguments, was high a lot Se aÃ­slo de la familia, Discusiones, drogado/a con frecuencia)
676	Med History	('fam_history_q5c_drugs___999', 'baseline_year_1_arm_1')_0.0	-0.00279359	0.774185	0.111155	paternal grandmother Abuela paterna (Don't know No sÃ©)
677	Med History	('fam_history_q5c_drugs___999', 'baseline_year_1_arm_1')_1.0	0.00279359	0.774185	0.111155	paternal grandmother Abuela paterna (Don't know No sÃ©)
678	Med History	('fam_history_q5d_drugs___0', 'baseline_year_1_arm_1')_0.0	0.0193308	0.0470917	1.32706	biological mother Madre biolÃ³gica (No Problems Sin Problemas)
679	Med History	('fam_history_q5d_drugs___0', 'baseline_year_1_arm_1')_1.0	-0.0193308	0.0470917	1.32706	biological mother Madre biolÃ³gica (No Problems Sin Problemas)
680	Med History	('fam_history_q5d_drugs___1', 'baseline_year_1_arm_1')_0.0	0.00553821	0.569503	0.244504	biological mother Madre biolÃ³gica (Marital Matrimonial)
681	Med History	('fam_history_q5d_drugs___1', 'baseline_year_1_arm_1')_1.0	-0.00553821	0.569503	0.244504	biological mother Madre biolÃ³gica (Marital Matrimonial)
682	Med History	('fam_history_q5d_drugs___2', 'baseline_year_1_arm_1')_0.0	-0.011197	0.250153	0.601795	biological mother Madre biolÃ³gica (Work Laboral)
683	Med History	('fam_history_q5d_drugs___2', 'baseline_year_1_arm_1')_1.0	0.011197	0.250153	0.601795	biological mother Madre biolÃ³gica (Work Laboral)
684	Med History	('fam_history_q5d_drugs___3', 'baseline_year_1_arm_1')_0.0	-0.0135471	0.164115	0.784852	biological mother Madre biolÃ³gica (Arrests/DUI Arrestos/DUI)
685	Med History	('fam_history_q5d_drugs___3', 'baseline_year_1_arm_1')_1.0	0.0135471	0.164115	0.784852	biological mother Madre biolÃ³gica (Arrests/DUI Arrestos/DUI)
686	Med History	('fam_history_q5d_drugs___7', 'baseline_year_1_arm_1')_0.0	-0.00888482	0.361507	0.441884	biological mother Madre biolÃ³gica (Health Salud)
687	Med History	('fam_history_q5d_drugs___7', 'baseline_year_1_arm_1')_1.0	0.00888482	0.361507	0.441884	biological mother Madre biolÃ³gica (Health Salud)
688	Med History	('fam_history_q5d_drugs___4', 'baseline_year_1_arm_1')_0.0	-0.00724882	0.456592	0.340472	biological mother Madre biolÃ³gica (Drug treatment program Programas por el uso de drogas)
689	Med History	('fam_history_q5d_drugs___4', 'baseline_year_1_arm_1')_1.0	0.00724882	0.456592	0.340472	biological mother Madre biolÃ³gica (Drug treatment program Programas por el uso de drogas)
690	Med History	('fam_history_q5d_drugs___5', 'baseline_year_1_arm_1')_0.0	0.0131428	0.177067	0.751863	biological mother Madre biolÃ³gica (School Escolares)
691	Med History	('fam_history_q5d_drugs___5', 'baseline_year_1_arm_1')_1.0	-0.0131428	0.177067	0.751863	biological mother Madre biolÃ³gica (School Escolares)
692	Med History	('fam_history_q5d_drugs___6', 'baseline_year_1_arm_1')_0.0	-0.000851385	0.930323	0.0313661	biological mother Madre biolÃ³gica (Isolated self, arguments, was high a lot Se aÃ­slo de la familia, Discusiones, drogado/a con frecuencia)
693	Med History	('fam_history_q5d_drugs___6', 'baseline_year_1_arm_1')_1.0	0.000851385	0.930323	0.0313661	biological mother Madre biolÃ³gica (Isolated self, arguments, was high a lot Se aÃ­slo de la familia, Discusiones, drogado/a con frecuencia)
694	Med History	('fam_history_q5e_drugs___0', 'baseline_year_1_arm_1')_0.0	0.00752319	0.43973	0.356814	maternal grandfather Abuelo materno (No Problems Sin Problemas)
695	Med History	('fam_history_q5e_drugs___0', 'baseline_year_1_arm_1')_1.0	-0.00752319	0.43973	0.356814	maternal grandfather Abuelo materno (No Problems Sin Problemas)
696	Med History	('fam_history_q5e_drugs___1', 'baseline_year_1_arm_1')_0.0	0.00808961	0.406072	0.391397	maternal grandfather Abuelo materno (Marital Matrimonial)
697	Med History	('fam_history_q5e_drugs___1', 'baseline_year_1_arm_1')_1.0	-0.00808961	0.406072	0.391397	maternal grandfather Abuelo materno (Marital Matrimonial)
698	Med History	('fam_history_q5e_drugs___2', 'baseline_year_1_arm_1')_0.0	0.0211784	0.0296087	1.52858	maternal grandfather Abuelo materno (Work Laboral)
699	Med History	('fam_history_q5e_drugs___2', 'baseline_year_1_arm_1')_1.0	-0.0211784	0.0296087	1.52858	maternal grandfather Abuelo materno (Work Laboral)
700	Med History	('fam_history_q5e_drugs___3', 'baseline_year_1_arm_1')_0.0	0.0169037	0.0825364	1.08335	maternal grandfather Abuelo materno (Arrests/DUI Arrestos/DUI)
701	Med History	('fam_history_q5e_drugs___3', 'baseline_year_1_arm_1')_1.0	-0.0169037	0.0825364	1.08335	maternal grandfather Abuelo materno (Arrests/DUI Arrestos/DUI)
702	Med History	('fam_history_q5e_drugs___7', 'baseline_year_1_arm_1')_0.0	0.00883263	0.364334	0.438501	maternal grandfather Abuelo materno (Health Salud)
703	Med History	('fam_history_q5e_drugs___7', 'baseline_year_1_arm_1')_1.0	-0.00883263	0.364334	0.438501	maternal grandfather Abuelo materno (Health Salud)
704	Med History	('fam_history_q5e_drugs___4', 'baseline_year_1_arm_1')_0.0	0.018621	0.0558043	1.25333	maternal grandfather Abuelo materno (Drug treatment program Programas por el uso de drogas)
705	Med History	('fam_history_q5e_drugs___4', 'baseline_year_1_arm_1')_1.0	-0.018621	0.0558043	1.25333	maternal grandfather Abuelo materno (Drug treatment program Programas por el uso de drogas)
706	Med History	('fam_history_q5e_drugs___6', 'baseline_year_1_arm_1')_0.0	0.014951	0.124644	0.90433	maternal grandfather Abuelo materno (Isolated self, arguments, was high a lot Se aÃ­slo de la familia, Discusiones, drogado/a con frecuencia)
707	Med History	('fam_history_q5e_drugs___6', 'baseline_year_1_arm_1')_1.0	-0.014951	0.124644	0.90433	maternal grandfather Abuelo materno (Isolated self, arguments, was high a lot Se aÃ­slo de la familia, Discusiones, drogado/a con frecuencia)
708	Med History	('fam_history_q5e_drugs___999', 'baseline_year_1_arm_1')_0.0	0.00117608	0.903862	0.0438979	maternal grandfather Abuelo materno (Don't know No sÃ©)
709	Med History	('fam_history_q5e_drugs___999', 'baseline_year_1_arm_1')_1.0	-0.00117608	0.903862	0.0438979	maternal grandfather Abuelo materno (Don't know No sÃ©)
710	Med History	('fam_history_q5f_drugs___0', 'baseline_year_1_arm_1')_0.0	0.00888958	0.36125	0.442193	maternal grandmother Abuela materna (No Problems Sin Problemas)
711	Med History	('fam_history_q5f_drugs___0', 'baseline_year_1_arm_1')_1.0	-0.00888958	0.36125	0.442193	maternal grandmother Abuela materna (No Problems Sin Problemas)
712	Med History	('fam_history_q5f_drugs___1', 'baseline_year_1_arm_1')_0.0	0.0208441	0.0322783	1.49109	maternal grandmother Abuela materna (Marital Matrimonial)
713	Med History	('fam_history_q5f_drugs___1', 'baseline_year_1_arm_1')_1.0	-0.0208441	0.0322783	1.49109	maternal grandmother Abuela materna (Marital Matrimonial)
714	Med History	('fam_history_q5f_drugs___2', 'baseline_year_1_arm_1')_0.0	0.0187248	0.0544516	1.26399	maternal grandmother Abuela materna (Work Laboral)
715	Med History	('fam_history_q5f_drugs___2', 'baseline_year_1_arm_1')_1.0	-0.0187248	0.0544516	1.26399	maternal grandmother Abuela materna (Work Laboral)
716	Med History	('fam_history_q5f_drugs___3', 'baseline_year_1_arm_1')_0.0	0.0297219	0.00226456	2.64502	maternal grandmother Abuela materna (Arrests/DUI Arrestos/DUI)
717	Med History	('fam_history_q5f_drugs___3', 'baseline_year_1_arm_1')_1.0	-0.0297219	0.00226456	2.64502	maternal grandmother Abuela materna (Arrests/DUI Arrestos/DUI)
718	Med History	('fam_history_q5f_drugs___7', 'baseline_year_1_arm_1')_0.0	0.017562	0.071266	1.14712	maternal grandmother Abuela materna (Health Salud)
719	Med History	('fam_history_q5f_drugs___7', 'baseline_year_1_arm_1')_1.0	-0.017562	0.071266	1.14712	maternal grandmother Abuela materna (Health Salud)
720	Med History	('fam_history_q5f_drugs___4', 'baseline_year_1_arm_1')_0.0	0.0259488	0.00768935	2.11411	maternal grandmother Abuela materna (Drug treatment program Programas por el uso de drogas)
721	Med History	('fam_history_q5f_drugs___4', 'baseline_year_1_arm_1')_1.0	-0.0259488	0.00768935	2.11411	maternal grandmother Abuela materna (Drug treatment program Programas por el uso de drogas)
722	Med History	('fam_history_q5f_drugs___6', 'baseline_year_1_arm_1')_0.0	0.0140185	0.149928	0.824117	maternal grandmother Abuela materna (Isolated self, arguments, was high a lot Se aÃ­slo de la familia, Discusiones, drogado/a con frecuencia)
723	Med History	('fam_history_q5f_drugs___6', 'baseline_year_1_arm_1')_1.0	-0.0140185	0.149928	0.824117	maternal grandmother Abuela materna (Isolated self, arguments, was high a lot Se aÃ­slo de la familia, Discusiones, drogado/a con frecuencia)
724	Med History	('fam_history_q5f_drugs___999', 'baseline_year_1_arm_1')_0.0	0.00163181	0.866907	0.0620276	maternal grandmother Abuela materna (Don't know No sÃ©)
725	Med History	('fam_history_q5f_drugs___999', 'baseline_year_1_arm_1')_1.0	-0.00163181	0.866907	0.0620276	maternal grandmother Abuela materna (Don't know No sÃ©)
726	Med History	('q5g_pat_uncle1_drugs___0', 'baseline_year_1_arm_1')_0.0	0.0142877	0.142258	0.846923	paternal uncle TÃ­o paterno (1) (No Problems Sin Problemas)
727	Med History	('q5g_pat_uncle1_drugs___0', 'baseline_year_1_arm_1')_1.0	-0.0142877	0.142258	0.846923	paternal uncle TÃ­o paterno (1) (No Problems Sin Problemas)
728	Med History	('q5g_pat_uncle1_drugs___1', 'baseline_year_1_arm_1')_0.0	-0.00260513	0.789046	0.102898	paternal uncle TÃ­o paterno (1) (Marital Matrimonial)
729	Med History	('q5g_pat_uncle1_drugs___1', 'baseline_year_1_arm_1')_1.0	0.00260513	0.789046	0.102898	paternal uncle TÃ­o paterno (1) (Marital Matrimonial)
730	Med History	('q5g_pat_uncle1_drugs___2', 'baseline_year_1_arm_1')_0.0	-0.00133912	0.890613	0.0503111	paternal uncle TÃ­o paterno (1) (Work Laboral)
731	Med History	('q5g_pat_uncle1_drugs___2', 'baseline_year_1_arm_1')_1.0	0.00133912	0.890613	0.0503111	paternal uncle TÃ­o paterno (1) (Work Laboral)
732	Med History	('q5g_pat_uncle1_drugs___3', 'baseline_year_1_arm_1')_0.0	-0.00288347	0.767126	0.115133	paternal uncle TÃ­o paterno (1) (Arrests/DUI Arrestos/DUI)
733	Med History	('q5g_pat_uncle1_drugs___3', 'baseline_year_1_arm_1')_1.0	0.00288347	0.767126	0.115133	paternal uncle TÃ­o paterno (1) (Arrests/DUI Arrestos/DUI)
734	Med History	('q5g_pat_uncle1_drugs___7', 'baseline_year_1_arm_1')_0.0	-0.00225692	0.816702	0.0879363	paternal uncle TÃ­o paterno (1) (Health Salud)
735	Med History	('q5g_pat_uncle1_drugs___7', 'baseline_year_1_arm_1')_1.0	0.00225692	0.816702	0.0879363	paternal uncle TÃ­o paterno (1) (Health Salud)
736	Med History	('q5g_pat_uncle1_drugs___4', 'baseline_year_1_arm_1')_0.0	-0.0208728	0.0320412	1.49429	paternal uncle TÃ­o paterno (1) (Drug treatment program Programas por el uso de drogas)
737	Med History	('q5g_pat_uncle1_drugs___4', 'baseline_year_1_arm_1')_1.0	0.0208728	0.0320412	1.49429	paternal uncle TÃ­o paterno (1) (Drug treatment program Programas por el uso de drogas)
738	Med History	('q5g_pat_uncle1_drugs___6', 'baseline_year_1_arm_1')_0.0	-0.0191274	0.049462	1.30573	paternal uncle TÃ­o paterno (1) (Isolated self, arguments, was high a lot Se aÃ­slo de la familia, Discusiones, drogado/a con frecuencia)
739	Med History	('q5g_pat_uncle1_drugs___6', 'baseline_year_1_arm_1')_1.0	0.0191274	0.049462	1.30573	paternal uncle TÃ­o paterno (1) (Isolated self, arguments, was high a lot Se aÃ­slo de la familia, Discusiones, drogado/a con frecuencia)
740	Med History	('q5g_pat_uncle1_drugs___999', 'baseline_year_1_arm_1')_0.0	-0.00528327	0.587404	0.231063	paternal uncle TÃ­o paterno (1) (Don't know No sÃ©)
741	Med History	('q5g_pat_uncle1_drugs___999', 'baseline_year_1_arm_1')_1.0	0.00528327	0.587404	0.231063	paternal uncle TÃ­o paterno (1) (Don't know No sÃ©)
742	Med History	('q5g_pat_uncle2_drugs___0', 'baseline_year_1_arm_1')_0.0	0.0240835	0.0133699	1.87387	paternal uncle TÃ­o paterno (2) (No Problems Sin Problemas)
743	Med History	('q5g_pat_uncle2_drugs___0', 'baseline_year_1_arm_1')_1.0	-0.0240835	0.0133699	1.87387	paternal uncle TÃ­o paterno (2) (No Problems Sin Problemas)
744	Med History	('q5g_pat_uncle3_drugs___0', 'baseline_year_1_arm_1')_0.0	0.0292595	0.00265041	2.57669	paternal uncle TÃ­o paterno (3) (No Problems Sin Problemas)
745	Med History	('q5g_pat_uncle3_drugs___0', 'baseline_year_1_arm_1')_1.0	-0.0292595	0.00265041	2.57669	paternal uncle TÃ­o paterno (3) (No Problems Sin Problemas)
746	Med History	('q5g_pat_uncle4_drugs___0', 'baseline_year_1_arm_1')_0.0	0.0155679	0.109836	0.959256	paternal uncle TÃ­o paterno (4) (No Problems Sin Problemas)
747	Med History	('q5g_pat_uncle4_drugs___0', 'baseline_year_1_arm_1')_1.0	-0.0155679	0.109836	0.959256	paternal uncle TÃ­o paterno (4) (No Problems Sin Problemas)
748	Med History	('q5h_pat_aunt1_drugs___0', 'baseline_year_1_arm_1')_0.0	0.0131336	0.17737	0.75112	paternal aunt TÃ­a paterna (1) (No Problems Sin Problemas)
749	Med History	('q5h_pat_aunt1_drugs___0', 'baseline_year_1_arm_1')_1.0	-0.0131336	0.17737	0.75112	paternal aunt TÃ­a paterna (1) (No Problems Sin Problemas)
750	Med History	('q5h_pat_aunt1_drugs___6', 'baseline_year_1_arm_1')_0.0	0.00778966	0.4237	0.372941	paternal aunt TÃ­a paterna (1) (Isolated self, arguments, was high a lot Se aÃ­slo de la familia, Discusiones, drogado/a con frecuencia)
751	Med History	('q5h_pat_aunt1_drugs___6', 'baseline_year_1_arm_1')_1.0	-0.00778966	0.4237	0.372941	paternal aunt TÃ­a paterna (1) (Isolated self, arguments, was high a lot Se aÃ­slo de la familia, Discusiones, drogado/a con frecuencia)
752	Med History	('q5h_pat_aunt2_drugs___0', 'baseline_year_1_arm_1')_0.0	0.027136	0.00531322	2.27464	paternal aunt TÃ­a paterna (2) (No Problems Sin Problemas)
753	Med History	('q5h_pat_aunt2_drugs___0', 'baseline_year_1_arm_1')_1.0	-0.027136	0.00531322	2.27464	paternal aunt TÃ­a paterna (2) (No Problems Sin Problemas)
754	Med History	('q5h_pat_aunt3_drugs___0', 'baseline_year_1_arm_1')_0.0	0.0240958	0.0133227	1.87541	paternal aunt TÃ­a paterna (3) (No Problems Sin Problemas)
755	Med History	('q5h_pat_aunt3_drugs___0', 'baseline_year_1_arm_1')_1.0	-0.0240958	0.0133227	1.87541	paternal aunt TÃ­a paterna (3) (No Problems Sin Problemas)
756	Med History	('q5h_pat_aunt4_drugs___0', 'baseline_year_1_arm_1')_0.0	0.0300039	0.00205527	2.68713	paternal aunt TÃ­a paterna (4) (No Problems Sin Problemas)
757	Med History	('q5h_pat_aunt4_drugs___0', 'baseline_year_1_arm_1')_1.0	-0.0300039	0.00205527	2.68713	paternal aunt TÃ­a paterna (4) (No Problems Sin Problemas)
758	Med History	('q5i_mat_uncle1_drugs___0', 'baseline_year_1_arm_1')_0.0	0.00719755	0.459783	0.337448	maternal uncle TÃ­o materno (1) (No Problems Sin Problemas)
759	Med History	('q5i_mat_uncle1_drugs___0', 'baseline_year_1_arm_1')_1.0	-0.00719755	0.459783	0.337448	maternal uncle TÃ­o materno (1) (No Problems Sin Problemas)
760	Med History	('q5i_mat_uncle1_drugs___1', 'baseline_year_1_arm_1')_0.0	-0.0062998	0.51763	0.28598	maternal uncle TÃ­o materno (1) (Marital Matrimonial)
761	Med History	('q5i_mat_uncle1_drugs___1', 'baseline_year_1_arm_1')_1.0	0.0062998	0.51763	0.28598	maternal uncle TÃ­o materno (1) (Marital Matrimonial)
762	Med History	('q5i_mat_uncle1_drugs___2', 'baseline_year_1_arm_1')_0.0	0.00306248	0.753126	0.123133	maternal uncle TÃ­o materno (1) (Work Laboral)
763	Med History	('q5i_mat_uncle1_drugs___2', 'baseline_year_1_arm_1')_1.0	-0.00306248	0.753126	0.123133	maternal uncle TÃ­o materno (1) (Work Laboral)
764	Med History	('q5i_mat_uncle1_drugs___3', 'baseline_year_1_arm_1')_0.0	0.0066095	0.497259	0.303418	maternal uncle TÃ­o materno (1) (Arrests/DUI Arrestos/DUI)
765	Med History	('q5i_mat_uncle1_drugs___3', 'baseline_year_1_arm_1')_1.0	-0.0066095	0.497259	0.303418	maternal uncle TÃ­o materno (1) (Arrests/DUI Arrestos/DUI)
766	Med History	('q5i_mat_uncle1_drugs___7', 'baseline_year_1_arm_1')_0.0	0.00676211	0.487379	0.312133	maternal uncle TÃ­o materno (1) (Health Salud)
767	Med History	('q5i_mat_uncle1_drugs___7', 'baseline_year_1_arm_1')_1.0	-0.00676211	0.487379	0.312133	maternal uncle TÃ­o materno (1) (Health Salud)
768	Med History	('q5i_mat_uncle1_drugs___4', 'baseline_year_1_arm_1')_0.0	0.00208751	0.830243	0.0807947	maternal uncle TÃ­o materno (1) (Drug treatment program Programas por el uso de drogas)
769	Med History	('q5i_mat_uncle1_drugs___4', 'baseline_year_1_arm_1')_1.0	-0.00208751	0.830243	0.0807947	maternal uncle TÃ­o materno (1) (Drug treatment program Programas por el uso de drogas)
770	Med History	('q5i_mat_uncle1_drugs___5', 'baseline_year_1_arm_1')_0.0	-0.0190649	0.0502112	1.2992	maternal uncle TÃ­o materno (1) (School Escolares)
771	Med History	('q5i_mat_uncle1_drugs___5', 'baseline_year_1_arm_1')_1.0	0.0190649	0.0502112	1.2992	maternal uncle TÃ­o materno (1) (School Escolares)
772	Med History	('q5i_mat_uncle1_drugs___6', 'baseline_year_1_arm_1')_0.0	0.00765582	0.431708	0.36481	maternal uncle TÃ­o materno (1) (Isolated self, arguments, was high a lot Se aÃ­slo de la familia, Discusiones, drogado/a con frecuencia)
773	Med History	('q5i_mat_uncle1_drugs___6', 'baseline_year_1_arm_1')_1.0	-0.00765582	0.431708	0.36481	maternal uncle TÃ­o materno (1) (Isolated self, arguments, was high a lot Se aÃ­slo de la familia, Discusiones, drogado/a con frecuencia)
774	Med History	('q5i_mat_uncle2_drugs___0', 'baseline_year_1_arm_1')_0.0	0.018438	0.0582572	1.23465	maternal uncle TÃ­o materno (2) (No Problems Sin Problemas)
775	Med History	('q5i_mat_uncle2_drugs___0', 'baseline_year_1_arm_1')_1.0	-0.018438	0.0582572	1.23465	maternal uncle TÃ­o materno (2) (No Problems Sin Problemas)
776	Med History	('q5i_mat_uncle3_drugs___0', 'baseline_year_1_arm_1')_0.0	0.00881884	0.365083	0.437608	maternal uncle TÃ­o materno (3) (No Problems Sin Problemas)
777	Med History	('q5i_mat_uncle3_drugs___0', 'baseline_year_1_arm_1')_1.0	-0.00881884	0.365083	0.437608	maternal uncle TÃ­o materno (3) (No Problems Sin Problemas)
778	Med History	('q5i_mat_uncle4_drugs___0', 'baseline_year_1_arm_1')_0.0	0.00617599	0.525894	0.279102	maternal uncle TÃ­o materno (4) (No Problems Sin Problemas)
779	Med History	('q5i_mat_uncle4_drugs___0', 'baseline_year_1_arm_1')_1.0	-0.00617599	0.525894	0.279102	maternal uncle TÃ­o materno (4) (No Problems Sin Problemas)
780	Med History	('q5j_mat_aunt1_drugs___0', 'baseline_year_1_arm_1')_0.0	0.00700031	0.472173	0.325899	maternal aunt TÃ­a materna (1) (No Problems Sin Problemas)
781	Med History	('q5j_mat_aunt1_drugs___0', 'baseline_year_1_arm_1')_1.0	-0.00700031	0.472173	0.325899	maternal aunt TÃ­a materna (1) (No Problems Sin Problemas)
782	Med History	('q5j_mat_aunt1_drugs___2', 'baseline_year_1_arm_1')_0.0	0.00510365	0.600172	0.221725	maternal aunt TÃ­a materna (1) (Work Laboral)
783	Med History	('q5j_mat_aunt1_drugs___2', 'baseline_year_1_arm_1')_1.0	-0.00510365	0.600172	0.221725	maternal aunt TÃ­a materna (1) (Work Laboral)
784	Med History	('q5j_mat_aunt1_drugs___3', 'baseline_year_1_arm_1')_0.0	0.00625334	0.520724	0.283393	maternal aunt TÃ­a materna (1) (Arrests/DUI Arrestos/DUI)
785	Med History	('q5j_mat_aunt1_drugs___3', 'baseline_year_1_arm_1')_1.0	-0.00625334	0.520724	0.283393	maternal aunt TÃ­a materna (1) (Arrests/DUI Arrestos/DUI)
786	Med History	('q5j_mat_aunt1_drugs___7', 'baseline_year_1_arm_1')_0.0	0.0107249	0.270682	0.56754	maternal aunt TÃ­a materna (1) (Health Salud)
787	Med History	('q5j_mat_aunt1_drugs___7', 'baseline_year_1_arm_1')_1.0	-0.0107249	0.270682	0.56754	maternal aunt TÃ­a materna (1) (Health Salud)
788	Med History	('q5j_mat_aunt1_drugs___4', 'baseline_year_1_arm_1')_0.0	0.0064166	0.509897	0.292518	maternal aunt TÃ­a materna (1) (Drug treatment program Programas por el uso de drogas)
789	Med History	('q5j_mat_aunt1_drugs___4', 'baseline_year_1_arm_1')_1.0	-0.0064166	0.509897	0.292518	maternal aunt TÃ­a materna (1) (Drug treatment program Programas por el uso de drogas)
790	Med History	('q5j_mat_aunt1_drugs___6', 'baseline_year_1_arm_1')_0.0	0.0146036	0.133645	0.874047	maternal aunt TÃ­a materna (1) (Isolated self, arguments, was high a lot Se aÃ­slo de la familia, Discusiones, drogado/a con frecuencia)
791	Med History	('q5j_mat_aunt1_drugs___6', 'baseline_year_1_arm_1')_1.0	-0.0146036	0.133645	0.874047	maternal aunt TÃ­a materna (1) (Isolated self, arguments, was high a lot Se aÃ­slo de la familia, Discusiones, drogado/a con frecuencia)
792	Med History	('q5j_mat_aunt2_drugs___0', 'baseline_year_1_arm_1')_0.0	0.00217976	0.822863	0.0846723	maternal aunt TÃ­a materna (2) (No Problems Sin Problemas)
793	Med History	('q5j_mat_aunt2_drugs___0', 'baseline_year_1_arm_1')_1.0	-0.00217976	0.822863	0.0846723	maternal aunt TÃ­a materna (2) (No Problems Sin Problemas)
794	Med History	('q5j_mat_aunt3_drugs___0', 'baseline_year_1_arm_1')_0.0	0.00454886	0.640375	0.193566	maternal aunt TÃ­a materna (3) (No Problems Sin Problemas)
795	Med History	('q5j_mat_aunt3_drugs___0', 'baseline_year_1_arm_1')_1.0	-0.00454886	0.640375	0.193566	maternal aunt TÃ­a materna (3) (No Problems Sin Problemas)
796	Med History	('q5j_mat_aunt4_drugs___0', 'baseline_year_1_arm_1')_0.0	0.0191476	0.0492222	1.30784	maternal aunt TÃ­a materna (4) (No Problems Sin Problemas)
797	Med History	('q5j_mat_aunt4_drugs___0', 'baseline_year_1_arm_1')_1.0	-0.0191476	0.0492222	1.30784	maternal aunt TÃ­a materna (4) (No Problems Sin Problemas)
798	Med History	('q5k_full_sib_young1_drugs___0', 'baseline_year_1_arm_1')_0.0	-0.00108907	0.910943	0.0405088	full sibling-younger Hermano(a) de doble vÃ­nculo- menor (1) (No Problems Sin Problemas)
799	Med History	('q5k_full_sib_young1_drugs___0', 'baseline_year_1_arm_1')_1.0	0.00108907	0.910943	0.0405088	full sibling-younger Hermano(a) de doble vÃ­nculo- menor (1) (No Problems Sin Problemas)
800	Med History	('q5k_full_sib_young2_drugs___0', 'baseline_year_1_arm_1')_0.0	0.00394995	0.684989	0.164317	full sibling-younger Hermano(a) de doble vÃ­nculo- menor (2) (No Problems Sin Problemas)
801	Med History	('q5k_full_sib_young2_drugs___0', 'baseline_year_1_arm_1')_1.0	-0.00394995	0.684989	0.164317	full sibling-younger Hermano(a) de doble vÃ­nculo- menor (2) (No Problems Sin Problemas)
802	Med History	('q5k_full_sib_young3_drugs___0', 'baseline_year_1_arm_1')_0.0	0.00294287	0.762472	0.117776	full sibling-younger Hermano(a) de doble vÃ­nculo- menor (3) (No Problems Sin Problemas)
803	Med History	('q5k_full_sib_young3_drugs___0', 'baseline_year_1_arm_1')_1.0	-0.00294287	0.762472	0.117776	full sibling-younger Hermano(a) de doble vÃ­nculo- menor (3) (No Problems Sin Problemas)
804	Med History	('q5l_full_sib_old1_drugs___0', 'baseline_year_1_arm_1')_0.0	0.022654	0.0199711	1.6996	full sibling-older Hermano(a) de doble vÃ­nculo- mayor (1) (No Problems Sin Problemas)
805	Med History	('q5l_full_sib_old1_drugs___0', 'baseline_year_1_arm_1')_1.0	-0.022654	0.0199711	1.6996	full sibling-older Hermano(a) de doble vÃ­nculo- mayor (1) (No Problems Sin Problemas)
806	Med History	('q5l_full_sib_old2_drugs___0', 'baseline_year_1_arm_1')_0.0	0.0153768	0.114265	0.942086	full sibling-older Hermano(a) de doble vÃ­nculo- mayor (2) (No Problems Sin Problemas)
807	Med History	('q5l_full_sib_old2_drugs___0', 'baseline_year_1_arm_1')_1.0	-0.0153768	0.114265	0.942086	full sibling-older Hermano(a) de doble vÃ­nculo- mayor (2) (No Problems Sin Problemas)
808	Med History	('q5l_full_sib_old3_drugs___0', 'baseline_year_1_arm_1')_0.0	0.00327893	0.736305	0.132942	full sibling-older Hermano(a) de doble vÃ­nculo- mayor (3) (No Problems Sin Problemas)
809	Med History	('q5l_full_sib_old3_drugs___0', 'baseline_year_1_arm_1')_1.0	-0.00327893	0.736305	0.132942	full sibling-older Hermano(a) de doble vÃ­nculo- mayor (3) (No Problems Sin Problemas)
810	Med History	('q5m_half_sib_young1_drugs___0', 'baseline_year_1_arm_1')_0.0	0.0276689	0.00448077	2.34865	half sibling-younger Medio hermano(a)- menor (1) (No Problems Sin Problemas)
811	Med History	('q5m_half_sib_young1_drugs___0', 'baseline_year_1_arm_1')_1.0	-0.0276689	0.00448077	2.34865	half sibling-younger Medio hermano(a)- menor (1) (No Problems Sin Problemas)
812	Med History	('q5m_half_sib_young2_drugs___0', 'baseline_year_1_arm_1')_0.0	0.0198626	0.0413396	1.38363	half sibling-younger Medio hermano(a)- menor (2) (No Problems Sin Problemas)
813	Med History	('q5m_half_sib_young2_drugs___0', 'baseline_year_1_arm_1')_1.0	-0.0198626	0.0413396	1.38363	half sibling-younger Medio hermano(a)- menor (2) (No Problems Sin Problemas)
814	Med History	('q5m_half_sib_young3_drugs___0', 'baseline_year_1_arm_1')_0.0	0.0228779	0.0187791	1.72632	half sibling-younger Medio hermano(a)- menor (3) (No Problems Sin Problemas)
815	Med History	('q5m_half_sib_young3_drugs___0', 'baseline_year_1_arm_1')_1.0	-0.0228779	0.0187791	1.72632	half sibling-younger Medio hermano(a)- menor (3) (No Problems Sin Problemas)
816	Med History	('q5n_half_sib_old1_drugs___0', 'baseline_year_1_arm_1')_0.0	0.0251346	0.00982982	2.00745	half sibling-older Medio Hermano(a)- mayor (1) (No Problems Sin Problemas)
817	Med History	('q5n_half_sib_old1_drugs___0', 'baseline_year_1_arm_1')_1.0	-0.0251346	0.00982982	2.00745	half sibling-older Medio Hermano(a)- mayor (1) (No Problems Sin Problemas)
818	Med History	('q5n_half_sib_old2_drugs___0', 'baseline_year_1_arm_1')_0.0	0.0242138	0.0128771	1.89018	half sibling-older Medio Hermano(a)- mayor (2) (No Problems Sin Problemas)
819	Med History	('q5n_half_sib_old2_drugs___0', 'baseline_year_1_arm_1')_1.0	-0.0242138	0.0128771	1.89018	half sibling-older Medio Hermano(a)- mayor (2) (No Problems Sin Problemas)
820	Med History	('q5n_half_sib_old3_drugs___0', 'baseline_year_1_arm_1')_0.0	0.0193312	0.0470862	1.32711	half sibling-older Medio Hermano(a)- mayor (3) (No Problems Sin Problemas)
821	Med History	('q5n_half_sib_old3_drugs___0', 'baseline_year_1_arm_1')_1.0	-0.0193312	0.0470862	1.32711	half sibling-older Medio Hermano(a)- mayor (3) (No Problems Sin Problemas)
822	Med History	('q5n_half_sib_old4_drugs___0', 'baseline_year_1_arm_1')_0.0	0.0207431	0.0331247	1.47985	half sibling-older Medio Hermano(a)- mayor (4) (No Problems Sin Problemas)
823	Med History	('q5n_half_sib_old4_drugs___0', 'baseline_year_1_arm_1')_1.0	-0.0207431	0.0331247	1.47985	half sibling-older Medio Hermano(a)- mayor (4) (No Problems Sin Problemas)
824	Med History	('q5m_full_sib_same1_drugs___0', 'baseline_year_1_arm_1')_0.0	-0.00868212	0.372565	0.428798	full sibling-same age Hermano(a) de doble vÃ­nculo- con la misma edad (1) (No Problems Sin Problemas)
825	Med History	('q5m_full_sib_same1_drugs___0', 'baseline_year_1_arm_1')_1.0	0.00868212	0.372565	0.428798	full sibling-same age Hermano(a) de doble vÃ­nculo- con la misma edad (1) (No Problems Sin Problemas)
826	Med History	('fam_history_6_yes_no', 'baseline_year_1_arm_1')_0.0	-0.0154008	0.113702	0.944233	6. Has ANY blood relative of your child ever suffered from depression, that is, have they felt so low for a period of at least two weeks that they hardly ate or slept or couldn't work or do whatever they usually do? ¿ALGÚN pariente consanguíneo de su niño(a) alguna vez ha sufrido depresión? Es decir, ¿se ha sentido tan decaído por un período de al menos dos semanas en el que apenas comía, dormía …
827	Med History	('fam_history_6_yes_no', 'baseline_year_1_arm_1')_1.0	0.015778	0.10512	0.978314	6. Has ANY blood relative of your child ever suffered from depression, that is, have they felt so low for a period of at least two weeks that they hardly ate or slept or couldn't work or do whatever they usually do? ¿ALGÚN pariente consanguíneo de su niño(a) alguna vez ha sufrido depresión? Es decir, ¿se ha sentido tan decaído por un período de al menos dos semanas en el que apenas comía, dormía …
828	Med History	('famhx_ss_fath_prob_alc_p', 'baseline_year_1_arm_1')_0.0	-0.00347341	0.721298	0.141885	father alcohol problem
829	Med History	('famhx_ss_fath_prob_alc_p', 'baseline_year_1_arm_1')_1.0	0.00347341	0.721298	0.141885	father alcohol problem
830	Med History	('famhx_ss_patgf_prob_alc_p', 'baseline_year_1_arm_1')_0.0	0.00376285	0.699164	0.155421	paternal grandfather alcohol problem
831	Med History	('famhx_ss_patgf_prob_alc_p', 'baseline_year_1_arm_1')_1.0	-0.00376285	0.699164	0.155421	paternal grandfather alcohol problem
832	Med History	('famhx_ss_patgm_prob_alc_p', 'baseline_year_1_arm_1')_0.0	0.0179427	0.0653459	1.18478	paternal grandmother alcohol problem
833	Med History	('famhx_ss_patgm_prob_alc_p', 'baseline_year_1_arm_1')_1.0	-0.0179427	0.0653459	1.18478	paternal grandmother alcohol problem
834	Med History	('famhx_ss_moth_prob_alc_p', 'baseline_year_1_arm_1')_0.0	0.0154987	0.111424	0.953023	mother alcohol problem
835	Med History	('famhx_ss_moth_prob_alc_p', 'baseline_year_1_arm_1')_1.0	-0.0154987	0.111424	0.953023	mother alcohol problem
836	Med History	('famhx_ss_matgf_prob_alc_p', 'baseline_year_1_arm_1')_0.0	0.00497425	0.609447	0.215064	maternal grandfather alcohol problem
837	Med History	('famhx_ss_matgf_prob_alc_p', 'baseline_year_1_arm_1')_1.0	-0.00497425	0.609447	0.215064	maternal grandfather alcohol problem
838	Med History	('famhx_ss_matgm_prob_alc_p', 'baseline_year_1_arm_1')_0.0	0.00952825	0.327786	0.484409	maternal grandmother alcohol problem
839	Med History	('famhx_ss_matgm_prob_alc_p', 'baseline_year_1_arm_1')_1.0	-0.00952825	0.327786	0.484409	maternal grandmother alcohol problem
840	Med History	('famhx_ss_momdad_alc_p', 'baseline_year_1_arm_1')_0.0	0.00532897	0.584176	0.233456	Either parent with alcohol problem
841	Med History	('famhx_ss_momdad_alc_p', 'baseline_year_1_arm_1')_1.0	-0.00532897	0.584176	0.233456	Either parent with alcohol problem
842	Med History	('famhx_ss_parent_alc_p', 'baseline_year_1_arm_1')_0.0	0.00283301	0.771087	0.112897	Overall parents alcohol problem
843	Med History	('famhx_ss_parent_alc_p', 'baseline_year_1_arm_1')_1.0	0.00250738	0.796785	0.098659	Overall parents alcohol problem
844	Med History	('famhx_ss_parent_alc_p', 'baseline_year_1_arm_1')_2.0	-0.0181027	0.0629819	1.20078	Overall parents alcohol problem
845	Med History	('famhx_ss_parent_alc_p', 'baseline_year_1_arm_1')_3.0	0.00313017	0.747852	0.126184	Overall parents alcohol problem
846	Med History	('famhx_ss_fath_prob_dg_p', 'baseline_year_1_arm_1')_0.0	0.00211338	0.828172	0.0818793	father drug use problem
847	Med History	('famhx_ss_fath_prob_dg_p', 'baseline_year_1_arm_1')_1.0	-0.00211338	0.828172	0.0818793	father drug use problem
848	Med History	('famhx_ss_patgf_prob_dg_p', 'baseline_year_1_arm_1')_0.0	0.0117463	0.227665	0.642704	paternal grandfather drug use problem
849	Med History	('famhx_ss_patgf_prob_dg_p', 'baseline_year_1_arm_1')_1.0	-0.0117463	0.227665	0.642704	paternal grandfather drug use problem
850	Med History	('famhx_ss_patgm_prob_dg_p', 'baseline_year_1_arm_1')_0.0	0.0085507	0.379845	0.420393	paternal grandmother drug use problem
851	Med History	('famhx_ss_patgm_prob_dg_p', 'baseline_year_1_arm_1')_1.0	-0.0085507	0.379845	0.420393	paternal grandmother drug use problem
852	Med History	('famhx_ss_moth_prob_dg_p', 'baseline_year_1_arm_1')_0.0	-0.00289218	0.766443	0.11552	mother drug use problem
853	Med History	('famhx_ss_moth_prob_dg_p', 'baseline_year_1_arm_1')_1.0	0.00289218	0.766443	0.11552	mother drug use problem
854	Med History	('famhx_ss_matgf_prob_dg_p', 'baseline_year_1_arm_1')_0.0	0.0225605	0.0204883	1.68849	maternal grandfather drug use problem
855	Med History	('famhx_ss_matgf_prob_dg_p', 'baseline_year_1_arm_1')_1.0	-0.0225605	0.0204883	1.68849	maternal grandfather drug use problem
856	Med History	('famhx_ss_matgm_prob_dg_p', 'baseline_year_1_arm_1')_0.0	0.0270487	0.00546213	2.26264	maternal grandmother drug use problem
857	Med History	('famhx_ss_matgm_prob_dg_p', 'baseline_year_1_arm_1')_1.0	-0.0270487	0.00546213	2.26264	maternal grandmother drug use problem
858	Med History	('famhx_ss_momdad_dg_p', 'baseline_year_1_arm_1')_0.0	0.0101674	0.296379	0.528153	Either parent with drug use problem
859	Med History	('famhx_ss_momdad_dg_p', 'baseline_year_1_arm_1')_1.0	-0.0101674	0.296379	0.528153	Either parent with drug use problem
860	Med History	('famhx_ss_parent_dg_p', 'baseline_year_1_arm_1')_-1.0	0.00815874	0.402073	0.395695	Overall parents drug use problem
861	Med History	('famhx_ss_parent_dg_p', 'baseline_year_1_arm_1')_0.0	0.00666625	0.493572	0.306649	Overall parents drug use problem
862	Med History	('famhx_ss_parent_dg_p', 'baseline_year_1_arm_1')_1.0	0.00508212	0.601711	0.220612	Overall parents drug use problem
863	Med History	('famhx_ss_parent_dg_p', 'baseline_year_1_arm_1')_2.0	-0.00832484	0.39256	0.406094	Overall parents drug use problem
864	Med History	('famhx_ss_parent_dg_p', 'baseline_year_1_arm_1')_3.0	-0.00970475	0.318905	0.496339	Overall parents drug use problem
865	Med History	('famhx_ss_fath_prob_dprs_p', 'baseline_year_1_arm_1')_0.0	0.00396523	0.683836	0.165048	father depression problem
866	Med History	('famhx_ss_fath_prob_dprs_p', 'baseline_year_1_arm_1')_1.0	-0.00396523	0.683836	0.165048	father depression problem
867	Med History	('famhx_ss_patgf_prob_dprs_p', 'baseline_year_1_arm_1')_0.0	-0.00188306	0.846652	0.0722951	paternal grandfather depression problem
868	Med History	('famhx_ss_patgf_prob_dprs_p', 'baseline_year_1_arm_1')_1.0	0.00188306	0.846652	0.0722951	paternal grandfather depression problem
869	Med History	('famhx_ss_patgm_prob_dprs_p', 'baseline_year_1_arm_1')_0.0	0.00207419	0.83131	0.0802371	paternal grandmother depression problem
870	Med History	('famhx_ss_patgm_prob_dprs_p', 'baseline_year_1_arm_1')_1.0	-0.00207419	0.83131	0.0802371	paternal grandmother depression problem
871	Med History	('famhx_ss_moth_prob_dprs_p', 'baseline_year_1_arm_1')_0.0	0.0137409	0.158164	0.800892	mother depression problem
872	Med History	('famhx_ss_moth_prob_dprs_p', 'baseline_year_1_arm_1')_1.0	-0.0137409	0.158164	0.800892	mother depression problem
873	Med History	('famhx_ss_matgf_prob_dprs_p', 'baseline_year_1_arm_1')_0.0	-0.0160194	0.099904	1.00042	maternal grandfather depression problem
874	Med History	('famhx_ss_matgf_prob_dprs_p', 'baseline_year_1_arm_1')_1.0	0.0160194	0.099904	1.00042	maternal grandfather depression problem
875	Med History	('famhx_ss_matgm_prob_dprs_p', 'baseline_year_1_arm_1')_0.0	0.00173868	0.85828	0.0663712	maternal grandmother depression problem
876	Med History	('famhx_ss_matgm_prob_dprs_p', 'baseline_year_1_arm_1')_1.0	-0.00173868	0.85828	0.0663712	maternal grandmother depression problem
877	Med History	('famhx_ss_momdad_dprs_p', 'baseline_year_1_arm_1')_0.0	0.00980511	0.313925	0.503173	Either parent with depression problem
878	Med History	('famhx_ss_momdad_dprs_p', 'baseline_year_1_arm_1')_1.0	-0.00980511	0.313925	0.503173	Either parent with depression problem
879	Med History	('famhx_ss_parent_dprs_p', 'baseline_year_1_arm_1')_0.0	0.0136918	0.159657	0.796811	Overall parents depression problem
880	Med History	('famhx_ss_parent_dprs_p', 'baseline_year_1_arm_1')_1.0	-0.0142957	0.142034	0.847607	Overall parents depression problem
881	Med History	('famhx_ss_parent_dprs_p', 'baseline_year_1_arm_1')_2.0	-0.0148261	0.127824	0.893388	Overall parents depression problem
882	Med History	('famhx_ss_parent_dprs_p', 'baseline_year_1_arm_1')_3.0	0.00735779	0.449851	0.346931	Overall parents depression problem
883	Med History	('famhx_ss_fath_prob_ma_p', 'baseline_year_1_arm_1')_0.0	-0.00705217	0.468898	0.328922	father mania problem
884	Med History	('famhx_ss_fath_prob_ma_p', 'baseline_year_1_arm_1')_1.0	0.00705217	0.468898	0.328922	father mania problem
885	Med History	('famhx_ss_patgm_prob_ma_p', 'baseline_year_1_arm_1')_0.0	0.00926428	0.341365	0.466781	paternal grandmother mania problem
886	Med History	('famhx_ss_patgm_prob_ma_p', 'baseline_year_1_arm_1')_1.0	-0.00926428	0.341365	0.466781	paternal grandmother mania problem
887	Med History	('famhx_ss_moth_prob_ma_p', 'baseline_year_1_arm_1')_0.0	-0.00198977	0.838079	0.0767151	mother mania problem
888	Med History	('famhx_ss_moth_prob_ma_p', 'baseline_year_1_arm_1')_1.0	0.00198977	0.838079	0.0767151	mother mania problem
889	Med History	('famhx_ss_matgf_prob_ma_p', 'baseline_year_1_arm_1')_0.0	0.00184223	0.849937	0.0706135	maternal grandfather mania problem
890	Med History	('famhx_ss_matgf_prob_ma_p', 'baseline_year_1_arm_1')_1.0	-0.00184223	0.849937	0.0706135	maternal grandfather mania problem
891	Med History	('famhx_ss_matgm_prob_ma_p', 'baseline_year_1_arm_1')_0.0	0.0151602	0.119456	0.922791	maternal grandmother mania problem
892	Med History	('famhx_ss_matgm_prob_ma_p', 'baseline_year_1_arm_1')_1.0	-0.0151602	0.119456	0.922791	maternal grandmother mania problem
893	Med History	('famhx_ss_momdad_ma_p', 'baseline_year_1_arm_1')_0.0	-0.00577732	0.552952	0.257312	Either parent with mania problem
894	Med History	('famhx_ss_momdad_ma_p', 'baseline_year_1_arm_1')_1.0	0.00577732	0.552952	0.257312	Either parent with mania problem
895	Med History	('famhx_ss_parent_ma_p', 'baseline_year_1_arm_1')_0.0	-0.00340067	0.726899	0.138526	Overall parents mania problem
896	Med History	('famhx_ss_parent_ma_p', 'baseline_year_1_arm_1')_1.0	0.00618214	0.525482	0.279442	Overall parents mania problem
897	Med History	('famhx_ss_parent_ma_p', 'baseline_year_1_arm_1')_2.0	0.00055096	0.954876	0.0200528	Overall parents mania problem
898	Med History	('famhx_ss_fath_prob_vs_p', 'baseline_year_1_arm_1')_0.0	0.00561948	0.563851	0.248835	father visions of others spying/plotting problem
899	Med History	('famhx_ss_fath_prob_vs_p', 'baseline_year_1_arm_1')_1.0	-0.00561948	0.563851	0.248835	father visions of others spying/plotting problem
900	Med History	('famhx_ss_matgm_prob_vs_p', 'baseline_year_1_arm_1')_0.0	0.0126136	0.195154	0.709623	maternal grandmother visions of others spying/plotting problem
901	Med History	('famhx_ss_matgm_prob_vs_p', 'baseline_year_1_arm_1')_1.0	-0.0126136	0.195154	0.709623	maternal grandmother visions of others spying/plotting problem
902	Med History	('famhx_ss_momdad_vs_p', 'baseline_year_1_arm_1')_0.0	0.00671973	0.490112	0.309705	Either parent with visions of others spying/plotting problem
903	Med History	('famhx_ss_momdad_vs_p', 'baseline_year_1_arm_1')_1.0	-0.00671973	0.490112	0.309705	Either parent with visions of others spying/plotting problem
904	Med History	('famhx_ss_parent_vs_p', 'baseline_year_1_arm_1')_0.0	0.00775203	0.425943	0.370649	Overall parents visions of others spying/plotting problem
905	Med History	('famhx_ss_parent_vs_p', 'baseline_year_1_arm_1')_1.0	-0.000530994	0.95651	0.0193105	Overall parents visions of others spying/plotting problem
906	Med History	('famhx_ss_fath_prob_trb_p', 'baseline_year_1_arm_1')_0.0	0.0305816	0.00168087	2.77447	father trouble holds job/fights/police problem
907	Med History	('famhx_ss_fath_prob_trb_p', 'baseline_year_1_arm_1')_1.0	-0.0305816	0.00168087	2.77447	father trouble holds job/fights/police problem
908	Med History	('famhx_ss_patgf_prob_trb_p', 'baseline_year_1_arm_1')_0.0	0.00220083	0.82118	0.0855615	paternal grandfather trouble holds job/fights/police problem
909	Med History	('famhx_ss_patgf_prob_trb_p', 'baseline_year_1_arm_1')_1.0	-0.00220083	0.82118	0.0855615	paternal grandfather trouble holds job/fights/police problem
910	Med History	('famhx_ss_patgm_prob_trb_p', 'baseline_year_1_arm_1')_0.0	0.0134698	0.166534	0.778496	paternal grandmother trouble holds job/fights/police problem
911	Med History	('famhx_ss_patgm_prob_trb_p', 'baseline_year_1_arm_1')_1.0	-0.0134698	0.166534	0.778496	paternal grandmother trouble holds job/fights/police problem
912	Med History	('famhx_ss_moth_prob_trb_p', 'baseline_year_1_arm_1')_0.0	0.00206804	0.831803	0.0799796	mother trouble holds job/fights/police problem
913	Med History	('famhx_ss_moth_prob_trb_p', 'baseline_year_1_arm_1')_1.0	-0.00206804	0.831803	0.0799796	mother trouble holds job/fights/police problem
914	Med History	('famhx_ss_matgf_prob_trb_p', 'baseline_year_1_arm_1')_0.0	0.0190236	0.0507103	1.2949	maternal grandfather trouble holds job/fights/police problem
915	Med History	('famhx_ss_matgf_prob_trb_p', 'baseline_year_1_arm_1')_1.0	-0.0190236	0.0507103	1.2949	maternal grandfather trouble holds job/fights/police problem
916	Med History	('famhx_ss_matgm_prob_trb_p', 'baseline_year_1_arm_1')_0.0	0.0193578	0.0467835	1.32991	maternal grandmother trouble holds job/fights/police problem
917	Med History	('famhx_ss_matgm_prob_trb_p', 'baseline_year_1_arm_1')_1.0	-0.0193578	0.0467835	1.32991	maternal grandmother trouble holds job/fights/police problem
918	Med History	('famhx_ss_momdad_trb_p', 'baseline_year_1_arm_1')_0.0	0.0260177	0.00752897	2.12326	Either parent with trouble holds job/fights/police problem
919	Med History	('famhx_ss_momdad_trb_p', 'baseline_year_1_arm_1')_1.0	-0.0260177	0.00752897	2.12326	Either parent with trouble holds job/fights/police problem
920	Med History	('famhx_ss_parent_trb_p', 'baseline_year_1_arm_1')_0.0	0.0252517	0.00949238	2.02262	Overall parents trouble holds job/fights/police problem
921	Med History	('famhx_ss_parent_trb_p', 'baseline_year_1_arm_1')_1.0	-0.0276144	0.0045601	2.34103	Overall parents trouble holds job/fights/police problem
922	Med History	('famhx_ss_parent_trb_p', 'baseline_year_1_arm_1')_2.0	0.0108105	0.266878	0.573687	Overall parents trouble holds job/fights/police problem
923	Med History	('famhx_ss_parent_trb_p', 'baseline_year_1_arm_1')_3.0	-0.0145379	0.135403	0.868373	Overall parents trouble holds job/fights/police problem
924	Med History	('famhx_ss_fath_prob_nrv_p', 'baseline_year_1_arm_1')_0.0	0.0024242	0.803385	0.0950763	father nerves/nervous breakdown problem
925	Med History	('famhx_ss_fath_prob_nrv_p', 'baseline_year_1_arm_1')_1.0	-0.0024242	0.803385	0.0950763	father nerves/nervous breakdown problem
926	Med History	('famhx_ss_patgf_prob_nrv_p', 'baseline_year_1_arm_1')_0.0	0.00392194	0.687104	0.162978	paternal grandfather nerves/nervous breakdown problem
927	Med History	('famhx_ss_patgf_prob_nrv_p', 'baseline_year_1_arm_1')_1.0	-0.00392194	0.687104	0.162978	paternal grandfather nerves/nervous breakdown problem
928	Med History	('famhx_ss_patgm_prob_nrv_p', 'baseline_year_1_arm_1')_0.0	0.00548487	0.573226	0.241674	paternal grandmother nerves/nervous breakdown problem
929	Med History	('famhx_ss_patgm_prob_nrv_p', 'baseline_year_1_arm_1')_1.0	-0.00548487	0.573226	0.241674	paternal grandmother nerves/nervous breakdown problem
930	Med History	('famhx_ss_moth_prob_nrv_p', 'baseline_year_1_arm_1')_0.0	0.00732833	0.451668	0.345181	mother nerves/nervous breakdown problem
931	Med History	('famhx_ss_moth_prob_nrv_p', 'baseline_year_1_arm_1')_1.0	-0.00732833	0.451668	0.345181	mother nerves/nervous breakdown problem
932	Med History	('famhx_ss_matgf_prob_nrv_p', 'baseline_year_1_arm_1')_0.0	0.00588011	0.545911	0.262878	maternal grandfather nerves/nervous breakdown problem
933	Med History	('famhx_ss_matgf_prob_nrv_p', 'baseline_year_1_arm_1')_1.0	-0.00588011	0.545911	0.262878	maternal grandfather nerves/nervous breakdown problem
934	Med History	('famhx_ss_matgm_prob_nrv_p', 'baseline_year_1_arm_1')_0.0	0.014177	0.145375	0.837509	maternal grandmother nerves/nervous breakdown problem
935	Med History	('famhx_ss_matgm_prob_nrv_p', 'baseline_year_1_arm_1')_1.0	-0.014177	0.145375	0.837509	maternal grandmother nerves/nervous breakdown problem
936	Med History	('famhx_ss_momdad_nrv_p', 'baseline_year_1_arm_1')_0.0	0.0104023	0.285362	0.544603	Either parent with nerves/nervous breakdown problem
937	Med History	('famhx_ss_momdad_nrv_p', 'baseline_year_1_arm_1')_1.0	-0.0104023	0.285362	0.544603	Either parent with nerves/nervous breakdown problem
938	Med History	('famhx_ss_parent_nrv_p', 'baseline_year_1_arm_1')_0.0	0.00963476	0.322407	0.491595	Overall parents nerves/nervous breakdown problem
939	Med History	('famhx_ss_parent_nrv_p', 'baseline_year_1_arm_1')_1.0	-0.00853445	0.380751	0.419359	Overall parents nerves/nervous breakdown problem
940	Med History	('famhx_ss_parent_nrv_p', 'baseline_year_1_arm_1')_2.0	-0.00596228	0.540315	0.267353	Overall parents nerves/nervous breakdown problem
941	Med History	('famhx_ss_parent_nrv_p', 'baseline_year_1_arm_1')_3.0	0.0147254	0.130433	0.884613	Overall parents nerves/nervous breakdown problem
942	Med History	('famhx_ss_fath_prob_prf_p', 'baseline_year_1_arm_1')_0.0	-0.00790111	0.417099	0.379761	father been to a doctor or counselor due to emotional/mental problem
943	Med History	('famhx_ss_fath_prob_prf_p', 'baseline_year_1_arm_1')_1.0	0.00790111	0.417099	0.379761	father been to a doctor or counselor due to emotional/mental problem
944	Med History	('famhx_ss_patgf_prob_prf_p', 'baseline_year_1_arm_1')_0.0	-0.0085774	0.378359	0.422096	paternal grandfather been to a doctor or counselor due to emotional/mental problem
945	Med History	('famhx_ss_patgf_prob_prf_p', 'baseline_year_1_arm_1')_1.0	0.0085774	0.378359	0.422096	paternal grandfather been to a doctor or counselor due to emotional/mental problem
946	Med History	('famhx_ss_patgm_prob_prf_p', 'baseline_year_1_arm_1')_0.0	0.00167087	0.863752	0.063611	paternal grandmother been to a doctor or counselor due to emotional/mental problem
947	Med History	('famhx_ss_patgm_prob_prf_p', 'baseline_year_1_arm_1')_1.0	-0.00167087	0.863752	0.063611	paternal grandmother been to a doctor or counselor due to emotional/mental problem
948	Med History	('famhx_ss_moth_prob_prf_p', 'baseline_year_1_arm_1')_0.0	0.00246232	0.800359	0.0967153	mother been to a doctor or counselor due to emotional/mental problem
949	Med History	('famhx_ss_moth_prob_prf_p', 'baseline_year_1_arm_1')_1.0	-0.00246232	0.800359	0.0967153	mother been to a doctor or counselor due to emotional/mental problem
950	Med History	('famhx_ss_matgf_prob_prf_p', 'baseline_year_1_arm_1')_0.0	-0.00090379	0.926046	0.0333673	maternal grandfather been to a doctor or counselor due to emotional/mental problem
951	Med History	('famhx_ss_matgf_prob_prf_p', 'baseline_year_1_arm_1')_1.0	0.00090379	0.926046	0.0333673	maternal grandfather been to a doctor or counselor due to emotional/mental problem
952	Med History	('famhx_ss_matgm_prob_prf_p', 'baseline_year_1_arm_1')_0.0	-0.000663382	0.945682	0.0242548	maternal grandmother been to a doctor or counselor due to emotional/mental problem
953	Med History	('famhx_ss_matgm_prob_prf_p', 'baseline_year_1_arm_1')_1.0	0.000663382	0.945682	0.0242548	maternal grandmother been to a doctor or counselor due to emotional/mental problem
954	Med History	('famhx_ss_momdad_prf_p', 'baseline_year_1_arm_1')_0.0	0.00368838	0.704835	0.151913	Either parent been to a doctor or counselor due to emotional/mental problem
955	Med History	('famhx_ss_momdad_prf_p', 'baseline_year_1_arm_1')_1.0	-0.00368838	0.704835	0.151913	Either parent been to a doctor or counselor due to emotional/mental problem
956	Med History	('famhx_ss_parent_prf_p', 'baseline_year_1_arm_1')_-1.0	0.000497119	0.959282	0.0180537	Overall parents been to a doctor or counselor due to emotional/mental problem
957	Med History	('famhx_ss_parent_prf_p', 'baseline_year_1_arm_1')_0.0	0.000252014	0.979351	0.00906145	Overall parents been to a doctor or counselor due to emotional/mental problem
958	Med History	('famhx_ss_parent_prf_p', 'baseline_year_1_arm_1')_1.0	0.0129388	0.183885	0.735454	Overall parents been to a doctor or counselor due to emotional/mental problem
959	Med History	('famhx_ss_parent_prf_p', 'baseline_year_1_arm_1')_2.0	-0.0115891	0.233949	0.630879	Overall parents been to a doctor or counselor due to emotional/mental problem
960	Med History	('famhx_ss_parent_prf_p', 'baseline_year_1_arm_1')_3.0	0.00224057	0.818007	0.0872432	Overall parents been to a doctor or counselor due to emotional/mental problem
961	Med History	('famhx_ss_fath_prob_hspd_p', 'baseline_year_1_arm_1')_0.0	0.016139	0.0973985	1.01145	father hospitalized due to emotional/mental problem
962	Med History	('famhx_ss_fath_prob_hspd_p', 'baseline_year_1_arm_1')_1.0	-0.016139	0.0973985	1.01145	father hospitalized due to emotional/mental problem
963	Med History	('famhx_ss_patgf_prob_hspd_p', 'baseline_year_1_arm_1')_0.0	0.0116522	0.231411	0.635616	paternal grandfather hospitalized due to emotional/mental problem
964	Med History	('famhx_ss_patgf_prob_hspd_p', 'baseline_year_1_arm_1')_1.0	-0.0116522	0.231411	0.635616	paternal grandfather hospitalized due to emotional/mental problem
965	Med History	('famhx_ss_patgm_prob_hspd_p', 'baseline_year_1_arm_1')_0.0	0.0190549	0.050332	1.29816	paternal grandmother hospitalized due to emotional/mental problem
966	Med History	('famhx_ss_patgm_prob_hspd_p', 'baseline_year_1_arm_1')_1.0	-0.0190549	0.050332	1.29816	paternal grandmother hospitalized due to emotional/mental problem
967	Med History	('famhx_ss_moth_prob_hspd_p', 'baseline_year_1_arm_1')_0.0	0.00847815	0.383902	0.41578	mother hospitalized due to emotional/mental problem
968	Med History	('famhx_ss_moth_prob_hspd_p', 'baseline_year_1_arm_1')_1.0	-0.00847815	0.383902	0.41578	mother hospitalized due to emotional/mental problem
969	Med History	('famhx_ss_matgf_prob_hspd_p', 'baseline_year_1_arm_1')_0.0	-0.00244723	0.801557	0.0960658	maternal grandfather hospitalized due to emotional/mental problem
970	Med History	('famhx_ss_matgf_prob_hspd_p', 'baseline_year_1_arm_1')_1.0	0.00244723	0.801557	0.0960658	maternal grandfather hospitalized due to emotional/mental problem
971	Med History	('famhx_ss_matgm_prob_hspd_p', 'baseline_year_1_arm_1')_0.0	0.00200279	0.837034	0.0772567	maternal grandmother hospitalized due to emotional/mental problem
972	Med History	('famhx_ss_matgm_prob_hspd_p', 'baseline_year_1_arm_1')_1.0	-0.00200279	0.837034	0.0772567	maternal grandmother hospitalized due to emotional/mental problem
973	Med History	('famhx_ss_momdad_hspd_p', 'baseline_year_1_arm_1')_0.0	0.0173361	0.0749835	1.12503	Either parent hospitalized due to emotional/mental problem
974	Med History	('famhx_ss_momdad_hspd_p', 'baseline_year_1_arm_1')_1.0	-0.0173361	0.0749835	1.12503	Either parent hospitalized due to emotional/mental problem
975	Med History	('famhx_ss_parent_hspd_p', 'baseline_year_1_arm_1')_0.0	0.0137053	0.159245	0.797933	Overall parents hospitalized due to emotional/mental problem
976	Med History	('famhx_ss_parent_hspd_p', 'baseline_year_1_arm_1')_1.0	-0.0166842	0.0866007	1.06248	Overall parents hospitalized due to emotional/mental problem
977	Med History	('famhx_ss_parent_hspd_p', 'baseline_year_1_arm_1')_2.0	-0.00588505	0.545574	0.263147	Overall parents hospitalized due to emotional/mental problem
978	Med History	('famhx_ss_fath_prob_scd_p', 'baseline_year_1_arm_1')_0.0	0.00866918	0.373278	0.427968	father attempted or committed suicide
979	Med History	('famhx_ss_fath_prob_scd_p', 'baseline_year_1_arm_1')_1.0	-0.00866918	0.373278	0.427968	father attempted or committed suicide
980	Med History	('famhx_ss_patgm_prob_scd_p', 'baseline_year_1_arm_1')_0.0	0.000788263	0.935477	0.0289667	paternal grandmother attempted or committed suicide
981	Med History	('famhx_ss_patgm_prob_scd_p', 'baseline_year_1_arm_1')_1.0	-0.000788263	0.935477	0.0289667	paternal grandmother attempted or committed suicide
982	Med History	('famhx_ss_moth_prob_scd_p', 'baseline_year_1_arm_1')_0.0	0.0161541	0.097086	1.01284	mother attempted or committed suicide
983	Med History	('famhx_ss_moth_prob_scd_p', 'baseline_year_1_arm_1')_1.0	-0.0161541	0.097086	1.01284	mother attempted or committed suicide
984	Med History	('famhx_ss_matgf_prob_scd_p', 'baseline_year_1_arm_1')_0.0	-0.00654562	0.501425	0.299794	maternal grandfather attempted or committed suicide
985	Med History	('famhx_ss_matgf_prob_scd_p', 'baseline_year_1_arm_1')_1.0	0.00654562	0.501425	0.299794	maternal grandfather attempted or committed suicide
986	Med History	('famhx_ss_matgm_prob_scd_p', 'baseline_year_1_arm_1')_0.0	0.000424119	0.965257	0.015357	maternal grandmother attempted or committed suicide
987	Med History	('famhx_ss_matgm_prob_scd_p', 'baseline_year_1_arm_1')_1.0	-0.000424119	0.965257	0.015357	maternal grandmother attempted or committed suicide
988	Med History	('famhx_ss_momdad_scd_p', 'baseline_year_1_arm_1')_0.0	0.0198224	0.0417527	1.37932	Either parent attempted or committed suicide
989	Med History	('famhx_ss_momdad_scd_p', 'baseline_year_1_arm_1')_1.0	-0.0198224	0.0417527	1.37932	Either parent attempted or committed suicide
990	Med History	('famhx_ss_parent_scd_p', 'baseline_year_1_arm_1')_0.0	0.0167144	0.0860339	1.06533	Overall parents attempted or committed suicide
991	Med History	('famhx_ss_parent_scd_p', 'baseline_year_1_arm_1')_1.0	-0.00896848	0.357003	0.447328	Overall parents attempted or committed suicide
992	Med History	('famhx_ss_parent_scd_p', 'baseline_year_1_arm_1')_2.0	-0.0123689	0.203962	0.690451	Overall parents attempted or committed suicide
993	Med History	('medhx_select_language___1', 'baseline_year_1_arm_1')_0.0	0.0116753	0.230488	0.637351	¿Español? (1, Sí)
994	Med History	('medhx_select_language___1', 'baseline_year_1_arm_1')_1.0	-0.0116753	0.230488	0.637351	¿Español? (1, Sí)
995	Med History	('medhx_1a', 'baseline_year_1_arm_1')_0.0	-0.00623272	0.522099	0.282247	During the past year, has your child been to see a doctor, nurse, nurse practitioner, dentist, or any other health professional like that, OTHER than for regular checkups? /En el último año? / ¿su niño(a) ha visto a un médico, enfermero(a), dentista o algún otro profesional similar de la salud, por algún motivo distinto a sus chequeos periódicos?
996	Med History	('medhx_1a', 'baseline_year_1_arm_1')_1.0	0.00691851	0.477365	0.321149	During the past year, has your child been to see a doctor, nurse, nurse practitioner, dentist, or any other health professional like that, OTHER than for regular checkups? /En el último año? / ¿su niño(a) ha visto a un médico, enfermero(a), dentista o algún otro profesional similar de la salud, por algún motivo distinto a sus chequeos periódicos?
997	Med History	('medhx_1b', 'baseline_year_1_arm_1')_0.0	-0.0211709	0.029666	1.52774	has your child been to see a doctor, nurse, nurse practitioner, dentist, or any other health professional like that, OTHER than for regular checkups. What about the rest of his/her life before the past year? / ¿Y durante el resto de su vida antes del último año?
998	Med History	('medhx_1b', 'baseline_year_1_arm_1')_1.0	0.0259136	0.00777231	2.10945	has your child been to see a doctor, nurse, nurse practitioner, dentist, or any other health professional like that, OTHER than for regular checkups. What about the rest of his/her life before the past year? / ¿Y durante el resto de su vida antes del último año?
999	Med History	('medhx_1b', 'baseline_year_1_arm_1')_6.0	-0.0211678	0.0296902	1.52739	has your child been to see a doctor, nurse, nurse practitioner, dentist, or any other health professional like that, OTHER than for regular checkups. What about the rest of his/her life before the past year? / ¿Y durante el resto de su vida antes del último año?
1000	Med History	('medhx_2a', 'baseline_year_1_arm_1')_0.0	0.0204731	0.035481	1.45	Asthma Asma
1001	Med History	('medhx_2a', 'baseline_year_1_arm_1')_1.0	-0.0204731	0.035481	1.45	Asthma Asma
1002	Med History	('medhx_2b', 'baseline_year_1_arm_1')_0.0	0.00553593	0.569662	0.244383	Has she/he ever been to a doctor for any of these things… Allergies Alergias
1003	Med History	('medhx_2b', 'baseline_year_1_arm_1')_1.0	-0.00553593	0.569662	0.244383	Has she/he ever been to a doctor for any of these things… Allergies Alergias
1004	Med History	('medhx_2c', 'baseline_year_1_arm_1')_0.0	0.0166039	0.0881286	1.05488	Has she/he ever been to a doctor for any of these things…Brain Injury /Lesión Cerebral
1005	Med History	('medhx_2c', 'baseline_year_1_arm_1')_1.0	-0.0166039	0.0881286	1.05488	Has she/he ever been to a doctor for any of these things…Brain Injury /Lesión Cerebral
1006	Med History	('medhx_2d', 'baseline_year_1_arm_1')_0.0	0.00269193	0.782191	0.106687	Has she/he ever been to a doctor for any of these things…Bronchitis /Bronquitus
1007	Med History	('medhx_2d', 'baseline_year_1_arm_1')_1.0	-0.00269193	0.782191	0.106687	Has she/he ever been to a doctor for any of these things…Bronchitis /Bronquitus
1008	Med History	('medhx_2h', 'baseline_year_1_arm_1')_0.0	0.012681	0.19278	0.714939	Has she/he ever been to a doctor for any of these things… Epilepsy or Seizures Epilepsia o convulsiones
1009	Med History	('medhx_2h', 'baseline_year_1_arm_1')_1.0	-0.012681	0.19278	0.714939	Has she/he ever been to a doctor for any of these things… Epilepsy or Seizures Epilepsia o convulsiones
1010	Med History	('medhx_2i', 'baseline_year_1_arm_1')_0.0	0.00676013	0.487506	0.31202	Has she/he ever been to a doctor for any of these things… Hearing Problem Problema Auditivo
1011	Med History	('medhx_2i', 'baseline_year_1_arm_1')_1.0	-0.00676013	0.487506	0.31202	Has she/he ever been to a doctor for any of these things… Hearing Problem Problema Auditivo
1012	Med History	('medhx_2n', 'baseline_year_1_arm_1')_0.0	0.0197824	0.0421664	1.37503	Has she/he ever been to a doctor for any of these things… Has she/he ever been to a doctor for any of these things…Problems with Vision (including the need for glasses) /Problemas de la vista (incluyendo la necesidad de lentes/gafas)
1013	Med History	('medhx_2n', 'baseline_year_1_arm_1')_1.0	-0.0197824	0.0421664	1.37503	Has she/he ever been to a doctor for any of these things… Has she/he ever been to a doctor for any of these things…Problems with Vision (including the need for glasses) /Problemas de la vista (incluyendo la necesidad de lentes/gafas)
1014	Med History	('medhx_2o', 'baseline_year_1_arm_1')_0.0	0.00704192	0.469544	0.328324	Has she/he ever been to a doctor for any of these things… Problems with Heart Problemas del corazón
1015	Med History	('medhx_2o', 'baseline_year_1_arm_1')_1.0	-0.00704192	0.469544	0.328324	Has she/he ever been to a doctor for any of these things… Problems with Heart Problemas del corazón
1016	Med History	('medhx_2q', 'baseline_year_1_arm_1')_0.0	0.0118911	0.221984	0.653679	Has she/he ever been to a doctor for any of these things…Very Bad Headaches /Dolores de cabeza muy intensos
1017	Med History	('medhx_2q', 'baseline_year_1_arm_1')_1.0	-0.0118911	0.221984	0.653679	Has she/he ever been to a doctor for any of these things…Very Bad Headaches /Dolores de cabeza muy intensos
1018	Med History	('medhx_2r', 'baseline_year_1_arm_1')_0.0	-0.00724252	0.456983	0.3401	Has she/he ever been to a doctor for any of these things…An Operation /Cirugías
1019	Med History	('medhx_2r', 'baseline_year_1_arm_1')_1.0	0.00724252	0.456983	0.3401	Has she/he ever been to a doctor for any of these things…An Operation /Cirugías
1020	Med History	('medhx_2s', 'baseline_year_1_arm_1')_0.0	-0.00951145	0.32864	0.48328	Has she/he ever been to a doctor for any of these things…Any Other Illness /Cualquier otra enfermedad
1021	Med History	('medhx_2s', 'baseline_year_1_arm_1')_1.0	0.00951145	0.32864	0.48328	Has she/he ever been to a doctor for any of these things…Any Other Illness /Cualquier otra enfermedad
1022	Med History	('medhx_4a', 'baseline_year_1_arm_1')_0.0	0.014826	0.127825	0.893383	Has he/she been to an emergency room in the past year? / ¿Su niño(a) ha visitado una sala de emergencias en el último año?
1023	Med History	('medhx_4a', 'baseline_year_1_arm_1')_1.0	-0.0152781	0.11661	0.933265	Has he/she been to an emergency room in the past year? / ¿Su niño(a) ha visitado una sala de emergencias en el último año?
1024	Med History	('medhx_5a', 'baseline_year_1_arm_1')_0.0	-0.0130108	0.181458	0.741224	Has he/she been to the emergency room any time BEFORE this past year, that is, any other time in his/her whole life? / ¿Su niño(a) visitó la sala de emergencias en algún momento ANTES de este último año; es decir, en algún otro momento de su vida?
1025	Med History	('medhx_5a', 'baseline_year_1_arm_1')_1.0	0.0127767	0.189441	0.722527	Has he/she been to the emergency room any time BEFORE this past year, that is, any other time in his/her whole life? / ¿Su niño(a) visitó la sala de emergencias en algún momento ANTES de este último año; es decir, en algún otro momento de su vida?
1026	Med History	('medhx_5a', 'baseline_year_1_arm_1')_6.0	-0.00347049	0.721523	0.14175	Has he/she been to the emergency room any time BEFORE this past year, that is, any other time in his/her whole life? / ¿Su niño(a) visitó la sala de emergencias en algún momento ANTES de este último año; es decir, en algún otro momento de su vida?
1027	Med History	('medhx_6a', 'baseline_year_1_arm_1')_0.0	-0.0200946	0.0390225	1.40868	Has she/he ever been to a doctor for any of these things… Broken Bones Fracturas
1028	Med History	('medhx_6a', 'baseline_year_1_arm_1')_1.0	0.0200946	0.0390225	1.40868	Has she/he ever been to a doctor for any of these things… Broken Bones Fracturas
1029	Med History	('medhx_6b', 'baseline_year_1_arm_1')_0.0	-0.00894375	0.358331	0.445716	Has he/she ever been to a doctor, a nurse, nurse practitioner, the emergency room or a clinic because any of these things happened...Sprains /Esguinces
1030	Med History	('medhx_6b', 'baseline_year_1_arm_1')_1.0	0.00894375	0.358331	0.445716	Has he/she ever been to a doctor, a nurse, nurse practitioner, the emergency room or a clinic because any of these things happened...Sprains /Esguinces
1031	Med History	('medhx_6c', 'baseline_year_1_arm_1')_0.0	-0.00211912	0.827713	0.0821203	Has he/she ever been to a doctor, a nurse, nurse practitioner, the emergency room or a clinic because any of these things happened...Cuts or Scrapes /Cortadas o rasguños
1032	Med History	('medhx_6c', 'baseline_year_1_arm_1')_1.0	0.00211912	0.827713	0.0821203	Has he/she ever been to a doctor, a nurse, nurse practitioner, the emergency room or a clinic because any of these things happened...Cuts or Scrapes /Cortadas o rasguños
1033	Med History	('medhx_6d', 'baseline_year_1_arm_1')_0.0	-0.00820623	0.399339	0.398659	Has he/she ever been to a doctor, a nurse, nurse practitioner, the emergency room or a clinic because any of these things happened...Stitches /Suturas
1034	Med History	('medhx_6d', 'baseline_year_1_arm_1')_1.0	0.00820623	0.399339	0.398659	Has he/she ever been to a doctor, a nurse, nurse practitioner, the emergency room or a clinic because any of these things happened...Stitches /Suturas
1035	Med History	('medhx_6e', 'baseline_year_1_arm_1')_0.0	8.17942e-05	0.993298	0.00292063	Has he/she ever been to a doctor, a nurse, nurse practitioner, the emergency room or a clinic because any of these things happened...Other Serious Wounds /Otras heridas graves
1036	Med History	('medhx_6e', 'baseline_year_1_arm_1')_1.0	-8.17942e-05	0.993298	0.00292063	Has he/she ever been to a doctor, a nurse, nurse practitioner, the emergency room or a clinic because any of these things happened...Other Serious Wounds /Otras heridas graves
1037	Med History	('medhx_6f', 'baseline_year_1_arm_1')_0.0	0.000556261	0.954443	0.0202501	Has he/she ever been to a doctor, a nurse, nurse practitioner, the emergency room or a clinic because any of these things happened...Falls/ Caídas
1038	Med History	('medhx_6f', 'baseline_year_1_arm_1')_1.0	-0.000556261	0.954443	0.0202501	Has he/she ever been to a doctor, a nurse, nurse practitioner, the emergency room or a clinic because any of these things happened...Falls/ Caídas
1039	Med History	('medhx_6g', 'baseline_year_1_arm_1')_0.0	0.00086852	0.928925	0.0320195	Has he/she ever been to a doctor, a nurse, nurse practitioner, the emergency room or a clinic because any of these things happened...Burns /Quemaduras
1040	Med History	('medhx_6g', 'baseline_year_1_arm_1')_1.0	-0.00086852	0.928925	0.0320195	Has he/she ever been to a doctor, a nurse, nurse practitioner, the emergency room or a clinic because any of these things happened...Burns /Quemaduras
1041	Med History	('medhx_6h', 'baseline_year_1_arm_1')_0.0	0.0228633	0.0188549	1.72458	Has he/she ever been to a doctor, a nurse, nurse practitioner, the emergency room or a clinic because any of these things happened...High Fever /Fiebre alta
1042	Med History	('medhx_6h', 'baseline_year_1_arm_1')_1.0	-0.0228633	0.0188549	1.72458	Has he/she ever been to a doctor, a nurse, nurse practitioner, the emergency room or a clinic because any of these things happened...High Fever /Fiebre alta
1043	Med History	('medhx_6i', 'baseline_year_1_arm_1')_0.0	-0.0152344	0.117659	0.929375	Has he/she ever been to a doctor, a nurse, nurse practitioner, the emergency room or a clinic because any of these things happened...Head Injury /Lesión en la cabeza
1044	Med History	('medhx_6i', 'baseline_year_1_arm_1')_1.0	0.0152344	0.117659	0.929375	Has he/she ever been to a doctor, a nurse, nurse practitioner, the emergency room or a clinic because any of these things happened...Head Injury /Lesión en la cabeza
1045	Med History	('medhx_6j', 'baseline_year_1_arm_1')_0.0	-0.00464948	0.633	0.198596	Has he/she ever been to a doctor, a nurse, nurse practitioner, the emergency room or a clinic because any of these things happened...Knocked Unconscious/ Pérdida del conocimiento
1046	Med History	('medhx_6j', 'baseline_year_1_arm_1')_1.0	0.00464948	0.633	0.198596	Has he/she ever been to a doctor, a nurse, nurse practitioner, the emergency room or a clinic because any of these things happened...Knocked Unconscious/ Pérdida del conocimiento
1047	Med History	('medhx_6k', 'baseline_year_1_arm_1')_0.0	-0.00640651	0.510563	0.291951	Has he/she ever been to a doctor, a nurse, nurse practitioner, the emergency room or a clinic because any of these things happened...Bruises /Moretones
1048	Med History	('medhx_6k', 'baseline_year_1_arm_1')_1.0	0.00640651	0.510563	0.291951	Has he/she ever been to a doctor, a nurse, nurse practitioner, the emergency room or a clinic because any of these things happened...Bruises /Moretones
1049	Med History	('medhx_6l', 'baseline_year_1_arm_1')_0.0	0.012893	0.185444	0.731786	Since we last saw you, has she/he been to a doctor for any of these things? Has he/she ever been to a doctor, a nurse, nurse practitioner, the emergency room or a clinic because any of these things happened...Asthma Attack/ Ataque de asma
1050	Med History	('medhx_6l', 'baseline_year_1_arm_1')_1.0	-0.012893	0.185444	0.731786	Since we last saw you, has she/he been to a doctor for any of these things? Has he/she ever been to a doctor, a nurse, nurse practitioner, the emergency room or a clinic because any of these things happened...Asthma Attack/ Ataque de asma
1051	Med History	('medhx_6m', 'baseline_year_1_arm_1')_0.0	-0.00882475	0.364762	0.43799	Has he/she ever been to a doctor, a nurse, nurse practitioner, the emergency room or a clinic because any of these things happened...Broken Teeth/ Dientes rotos
1052	Med History	('medhx_6m', 'baseline_year_1_arm_1')_1.0	0.00882475	0.364762	0.43799	Has he/she ever been to a doctor, a nurse, nurse practitioner, the emergency room or a clinic because any of these things happened...Broken Teeth/ Dientes rotos
1053	Med History	('medhx_6n', 'baseline_year_1_arm_1')_0.0	-0.011453	0.239487	0.620717	Has he/she ever been to a doctor, a nurse, nurse practitioner, the emergency room or a clinic because any of these things happened...Animal Bite/ Mordedura de animal
1054	Med History	('medhx_6n', 'baseline_year_1_arm_1')_1.0	0.011453	0.239487	0.620717	Has he/she ever been to a doctor, a nurse, nurse practitioner, the emergency room or a clinic because any of these things happened...Animal Bite/ Mordedura de animal
1055	Med History	('medhx_6p', 'baseline_year_1_arm_1')_0.0	0.00384777	0.692717	0.159444	Has he/she ever been to a doctor, a nurse, nurse practitioner, the emergency room or a clinic because any of these things happened...Seizure/ Convulsión
1056	Med History	('medhx_6p', 'baseline_year_1_arm_1')_1.0	-0.00384777	0.692717	0.159444	Has he/she ever been to a doctor, a nurse, nurse practitioner, the emergency room or a clinic because any of these things happened...Seizure/ Convulsión
1057	Med History	('medhx_6t', 'baseline_year_1_arm_1')_0.0	-0.00618178	0.525506	0.279422	Has he/she ever been to a doctor, a nurse, nurse practitioner, the emergency room or a clinic because any of these things happened...Other /Otro hospitalization reasons
1058	Med History	('medhx_6t', 'baseline_year_1_arm_1')_1.0	0.00618178	0.525506	0.279422	Has he/she ever been to a doctor, a nurse, nurse practitioner, the emergency room or a clinic because any of these things happened...Other /Otro hospitalization reasons
1059	Med History	('medhx_8a', 'baseline_year_1_arm_1')_0.0	0.0096847	0.319906	0.494978	Has he/she ever been in the hospital overnight or longer? / ¿Él/ella ha pasado una noche o más en el hospital?
1060	Med History	('medhx_8a', 'baseline_year_1_arm_1')_1.0	-0.00593035	0.542486	0.265611	Has he/she ever been in the hospital overnight or longer? / ¿Él/ella ha pasado una noche o más en el hospital?
1061	Med History	('medhx_9a', 'baseline_year_1_arm_1')_0.0	-0.00121926	0.90035	0.0455888	Has he/she ever had general anesthesia or sedation for any surgery or procedure? / ¿Alguna vez él/ella ha estado bajo anestesia general o sedación para alguna cirugía o procedimiento?
1062	Med History	('medhx_9a', 'baseline_year_1_arm_1')_1.0	0.00379308	0.696866	0.156851	Has he/she ever had general anesthesia or sedation for any surgery or procedure? / ¿Alguna vez él/ella ha estado bajo anestesia general o sedación para alguna cirugía o procedimiento?
1063	Med History	('medhx_9a', 'baseline_year_1_arm_1')_6.0	-0.0121317	0.212769	0.672091	Has he/she ever had general anesthesia or sedation for any surgery or procedure? / ¿Alguna vez él/ella ha estado bajo anestesia general o sedación para alguna cirugía o procedimiento?
1064	Med History	('medhx_11', 'baseline_year_1_arm_1')_0.0	-0.0266458	0.00619958	2.20764	Is he/she able to see the difference between blue and green? / ¿Es su niño(a) capaz de ver la diferencia entre el azul y el verde?
1065	Med History	('medhx_11', 'baseline_year_1_arm_1')_1.0	0.0266458	0.00619958	2.20764	Is he/she able to see the difference between blue and green? / ¿Es su niño(a) capaz de ver la diferencia entre el azul y el verde?
1066	Med History	('medhx_12', 'baseline_year_1_arm_1')_0.0	-0.0229079	0.0186238	1.72993	How about the difference between blue and yellow? / ¿Qué tal la diferencia entre el azul y el amarillo?
1067	Med History	('medhx_12', 'baseline_year_1_arm_1')_1.0	0.0229079	0.0186238	1.72993	How about the difference between blue and yellow? / ¿Qué tal la diferencia entre el azul y el amarillo?
1068	Med History	('medhx_ss_4b_p', 'baseline_year_1_arm_1')_0.0	0.0153945	0.11385	0.943666	How many times has he/she been to the emergency room in that past year?
1069	Med History	('medhx_ss_4b_p', 'baseline_year_1_arm_1')_1.0	-0.0091839	0.345571	0.461463	How many times has he/she been to the emergency room in that past year?
1070	Med History	('medhx_ss_4b_p', 'baseline_year_1_arm_1')_2.0	-0.0131416	0.177108	0.751761	How many times has he/she been to the emergency room in that past year?
1071	Med History	('medhx_ss_4b_p', 'baseline_year_1_arm_1')_3.0	0.00150496	0.877168	0.0569174	How many times has he/she been to the emergency room in that past year?
1072	Med History	('medhx_ss_5b_p', 'baseline_year_1_arm_1')_0.0	-0.0123672	0.204021	0.690324	How many times did s(he) go to the emergency room before the past year?
1073	Med History	('medhx_ss_5b_p', 'baseline_year_1_arm_1')_1.0	0.0149824	0.123854	0.907089	How many times did s(he) go to the emergency room before the past year?
1074	Med History	('medhx_ss_5b_p', 'baseline_year_1_arm_1')_2.0	0.0209561	0.031362	1.5036	How many times did s(he) go to the emergency room before the past year?
1075	Med History	('medhx_ss_5b_p', 'baseline_year_1_arm_1')_3.0	-0.0222311	0.0224047	1.64966	How many times did s(he) go to the emergency room before the past year?
1076	Med History	('medhx_ss_5b_p', 'baseline_year_1_arm_1')_4.0	-0.00281091	0.772823	0.11192	How many times did s(he) go to the emergency room before the past year?
1077	Med History	('sds_p_ss_shy', 'baseline_year_1_arm_1')_2.0	-0.00240371	0.805014	0.0941966	Sleep Hyperhydrosis (SHY) SUM: sleepdisturb9_p + sleepdisturb16_p; Validation: All items must be answered
1078	Med History	('sds_p_ss_shy', 'baseline_year_1_arm_1')_3.0	0.00659053	0.498494	0.30234	Sleep Hyperhydrosis (SHY) SUM: sleepdisturb9_p + sleepdisturb16_p; Validation: All items must be answered
1079	Med History	('sds_p_ss_shy', 'baseline_year_1_arm_1')_4.0	-0.00155751	0.872914	0.0590286	Sleep Hyperhydrosis (SHY) SUM: sleepdisturb9_p + sleepdisturb16_p; Validation: All items must be answered
1080	Med History	('sds_p_ss_shy', 'baseline_year_1_arm_1')_5.0	0.00509387	0.600871	0.221219	Sleep Hyperhydrosis (SHY) SUM: sleepdisturb9_p + sleepdisturb16_p; Validation: All items must be answered
1081	Med History	('sds_p_ss_shy', 'baseline_year_1_arm_1')_6.0	-0.009381	0.335317	0.474545	Sleep Hyperhydrosis (SHY) SUM: sleepdisturb9_p + sleepdisturb16_p; Validation: All items must be answered
1082	Med History	('medhx_ss_6a_times_p', 'baseline_year_1_arm_1')_0.0	-0.0210874	0.030316	1.51833	Broken Bones
1083	Med History	('medhx_ss_6a_times_p', 'baseline_year_1_arm_1')_1.0	0.0160218	0.0998539	1.00063	Broken Bones
1084	Med History	('medhx_ss_6a_times_p', 'baseline_year_1_arm_1')_2.0	0.0111004	0.254262	0.594719	Broken Bones
1085	Med History	('medhx_ss_6d_times_p', 'baseline_year_1_arm_1')_0.0	-0.0080255	0.409803	0.387425	Stitches
1086	Med History	('medhx_ss_6d_times_p', 'baseline_year_1_arm_1')_1.0	0.00434886	0.655139	0.183667	Stitches
1087	Med History	('medhx_ss_6d_times_p', 'baseline_year_1_arm_1')_2.0	0.00460205	0.636472	0.196221	Stitches
1088	Med History	('medhx_ss_6e_times_p', 'baseline_year_1_arm_1')_0.0	8.17942e-05	0.993298	0.00292063	Other Serious Wounds
1089	Med History	('medhx_ss_6e_times_p', 'baseline_year_1_arm_1')_1.0	0.00202718	0.835078	0.0782729	Other Serious Wounds
1090	Med History	('medhx_ss_6g_times_p', 'baseline_year_1_arm_1')_0.0	0.00086852	0.928925	0.0320195	Burns
1091	Med History	('medhx_ss_6g_times_p', 'baseline_year_1_arm_1')_1.0	0.00154608	0.873839	0.0585686	Burns
1092	Med History	('medhx_ss_6j_times_p', 'baseline_year_1_arm_1')_0.0	-0.00464948	0.633	0.198596	Knocked Unconscious
1093	Med History	('medhx_ss_6m_times_p', 'baseline_year_1_arm_1')_0.0	-0.00947938	0.330273	0.481127	Broken Teeth
1094	Med History	('medhx_ss_6m_times_p', 'baseline_year_1_arm_1')_1.0	0.00848398	0.383574	0.416151	Broken Teeth
1095	Med History	('medhx_ss_6n_times_p', 'baseline_year_1_arm_1')_0.0	-0.011453	0.239487	0.620717	Animal Bite
1096	Med History	('medhx_ss_6n_times_p', 'baseline_year_1_arm_1')_1.0	0.0135407	0.164314	0.784326	Animal Bite
1097	Med History	('medhx_ss_6t_times_p', 'baseline_year_1_arm_1')_0.0	-0.0194419	0.0458368	1.33879	Other
						How many times?
1098	Med History	('medhx_ss_6t_times_p', 'baseline_year_1_arm_1')_1.0	0.0163533	0.0930324	1.03137	Other
						How many times?
1099	Med History	('medhx_ss_6t_times_p', 'baseline_year_1_arm_1')_2.0	0.0209083	0.0317508	1.49825	Other
						How many times?
1100	Task Based	('lmt_scr_num_correct', 'baseline_year_1_arm_1')	0.0629483	9.71778e-11	10.0124	Number correct
1101	Task Based	('lmt_scr_num_wrong', 'baseline_year_1_arm_1')	-0.0494321	3.7777e-07	6.42277	Number wrong, not including timed out
1102	Task Based	('lmt_scr_num_timed_out', 'baseline_year_1_arm_1')	-0.0222265	0.0224324	1.64912	Number timed out due to lack of response
1103	Task Based	('tfmri_nb_all_beh_ctotal_nt', 'baseline_year_1_arm_1')	0.0776154	1.42562e-15	14.846	Total number of correct responses
1104	Task Based	('tfmri_nb_all_beh_c2b_nt', 'baseline_year_1_arm_1')	0.0757192	6.82835e-15	14.1657	Number of times individual 2 back stimuli were answered correctly during run 1 and run 2
1105	Task Based	('tfmri_nb_r1_beh_c2b_nt', 'baseline_year_1_arm_1')	0.0717693	1.57941e-13	12.8015	Number of times individual 2 back stimuli were answered correctly during run 1
1106	Task Based	('tfmri_nb_r2_beh_c2b_nt', 'baseline_year_1_arm_1')	0.0774106	1.69153e-15	14.7717	Number of times individual 2 back stimuli were answered correctly during run 2
1107	Task Based	('tfmri_nb_all_beh_cpf_nt', 'baseline_year_1_arm_1')	0.0782185	8.59337e-16	15.0658	Number of times individual positive face stimuli were answered correctly during run 1 and run 2
1108	Task Based	('tfmri_nb_r1_beh_cpf_nt', 'baseline_year_1_arm_1')	0.0580984	2.34637e-09	8.6296	Number of times individual positive face stimuli were answered correctly during run 1
1109	Task Based	('tfmri_nb_r2_beh_cpf_nt', 'baseline_year_1_arm_1')	0.0769252	2.53232e-15	14.5965	Number of times individual positive face stimuli were answered correctly during run 2
1110	Task Based	('tfmri_nb_all_beh_c2bpf_nt', 'baseline_year_1_arm_1')	0.0645423	3.23461e-11	10.4902	Number of times individual 2 back with positive face stimuli were answered correctly during run 1 and run 2
1111	Task Based	('tfmri_nb_r1_beh_c2bpf_nt', 'baseline_year_1_arm_1')	0.0386153	7.26868e-05	4.13854	Number of times individual 2 back with positive face stimuli were answered correctly during run 1
1112	Task Based	('tfmri_nb_r2_beh_c2bpf_nt', 'baseline_year_1_arm_1')	0.0712863	2.29293e-13	12.6396	Number of times individual 2 back with positive face stimuli were answered correctly during run 2
1113	Task Based	('tfmri_nb_all_beh_c2bpfnl_nt', 'baseline_year_1_arm_1')	0.045531	2.88967e-06	5.53915	Number of times individual 2 back with positive face nonlure stimuli were answered correctly during run 1 and run 2
1114	Task Based	('tfmri_nb_all_beh_cnf_nt', 'baseline_year_1_arm_1')	0.0733785	4.48052e-14	13.3487	Number of times individual neutral face stimuli were answered correctly during run 1 and run 2
1115	Task Based	('tfmri_nb_r1_beh_cnf_nt', 'baseline_year_1_arm_1')	0.0627937	1.07968e-10	9.9667	Number of times individual neutral face stimuli were answered correctly during run 1
1116	Task Based	('tfmri_nb_r2_beh_cnf_nt', 'baseline_year_1_arm_1')	0.0727955	7.09483e-14	13.1491	Number of times individual neutral face stimuli were answered correctly during run 2
1117	Task Based	('tfmri_nb_all_beh_c2bnf_nt', 'baseline_year_1_arm_1')	0.0738803	3.00817e-14	13.5217	Number of times individual 2 back with neutral face stimuli were answered correctly during run 1 and run 2
1118	Task Based	('tfmri_nb_r1_beh_c2bnf_nt', 'baseline_year_1_arm_1')	0.057309	3.84953e-09	8.41459	Number of times individual 2 back with neutral face stimuli were answered correctly during run 1
1119	Task Based	('tfmri_nb_r2_beh_c2bnf_nt', 'baseline_year_1_arm_1')	0.0647115	2.87353e-11	10.5416	Number of times individual 2 back with neutral face stimuli were answered correctly during run 2
1120	Task Based	('tfmri_nb_all_beh_c2bnfnl_nt', 'baseline_year_1_arm_1')	0.0566872	5.65945e-09	8.24723	Number of times individual 2 back with neutral face nonlure stimuli were answered correctly during run 1 and run 2
1121	Task Based	('tfmri_nb_all_beh_cngf_nt', 'baseline_year_1_arm_1')	0.0691192	1.18493e-12	11.9263	Number of times individual negative face stimuli were answered correctly during run 1 and run 2
1122	Task Based	('tfmri_nb_r1_beh_cngf_nt', 'baseline_year_1_arm_1')	0.0655565	1.58424e-11	10.8002	Number of times individual negative face stimuli were answered correctly during run 1
1123	Task Based	('tfmri_nb_r2_beh_cngf_nt', 'baseline_year_1_arm_1')	0.0624089	1.40165e-10	9.85336	Number of times individual negative face stimuli were answered correctly during run 2
1124	Task Based	('tfmri_nb_all_beh_c2bngf_nt', 'baseline_year_1_arm_1')	0.0647671	2.76385e-11	10.5585	Number of times individual 2 back with negative face stimuli were answered correctly during run 1 and run 2
1125	Task Based	('tfmri_nb_r1_beh_c2bngf_nt', 'baseline_year_1_arm_1')	0.0620661	1.76624e-10	9.75295	Number of times individual 2 back with negative face stimuli were answered correctly during run 1
1126	Task Based	('tfmri_nb_r2_beh_c2bngf_nt', 'baseline_year_1_arm_1')	0.0550931	1.49254e-08	7.82607	Number of times individual 2 back with negative face stimuli were answered correctly during run 2
1127	Task Based	('tfmri_nb_all_beh_c2bngfnl_nt', 'baseline_year_1_arm_1')	0.0400086	3.94678e-05	4.40376	Number of times individual 2 back with negative face nonlure stimuli were answered correctly during run 1 and run 2
1128	Task Based	('tfmri_nb_all_beh_cplace_nt', 'baseline_year_1_arm_1')	0.0748265	1.40894e-14	13.8511	Number of times individual place stimuli were answered correctly during run 1 and run 2
1129	Task Based	('tfmri_nb_r1_beh_cplace_nt', 'baseline_year_1_arm_1')	0.0596352	8.78518e-10	9.05625	Number of times individual place stimuli were answered correctly during run 1
1130	Task Based	('tfmri_nb_r2_beh_cplace_nt', 'baseline_year_1_arm_1')	0.0675117	3.88112e-12	11.411	Number of times individual place stimuli were answered correctly during run 2
1131	Task Based	('tfmri_nb_all_beh_c2bp_nt', 'baseline_year_1_arm_1')	0.066597	7.53213e-12	11.1231	Number of times individual 2 back with place stimuli were answered correctly during run 1 and run 2
1132	Task Based	('tfmri_nb_r1_beh_c2bp_nt', 'baseline_year_1_arm_1')	0.0506168	1.97437e-07	6.70457	Number of times individual 2 back with place stimuli were answered correctly during run 1
1133	Task Based	('tfmri_nb_r2_beh_c2bp_nt', 'baseline_year_1_arm_1')	0.062357	1.4517e-10	9.83812	Number of times individual 2 back with place stimuli were answered correctly during run 2
1134	Task Based	('tfmri_nb_all_beh_c2bpnl_nt', 'baseline_year_1_arm_1')	0.0511545	1.46378e-07	6.83452	Number of times individual 2 back with place nonlure stimuli were answered correctly during run 1 and run 2
1135	Task Based	('tfmri_nb_all_beh_c0b_nt', 'baseline_year_1_arm_1')	0.0720736	1.24717e-13	12.9041	Number of times individual 0 back stimuli were answered correctly during run 1 and run 2
1136	Task Based	('tfmri_nb_r1_beh_c0b_nt', 'baseline_year_1_arm_1')	0.0655967	1.53964e-11	10.8126	Number of times individual 0 back stimuli were answered correctly during run 1
1137	Task Based	('tfmri_nb_r2_beh_c0b_nt', 'baseline_year_1_arm_1')	0.0686265	1.70951e-12	11.7671	Number of times individual 0 back stimuli were answered correctly during run 2
1138	Task Based	('tfmri_nb_all_beh_c0bpf_nt', 'baseline_year_1_arm_1')	0.068632	1.70264e-12	11.7689	Number of times individual 0 back with positive face stimuli were answered correctly during run 1 and run 2
1139	Task Based	('tfmri_nb_r1_beh_c0bpf_nt', 'baseline_year_1_arm_1')	0.0601874	6.1353e-10	9.21216	Number of times individual 0 back with positive face stimuli were answered correctly during run 1
1140	Task Based	('tfmri_nb_r2_beh_c0bpf_nt', 'baseline_year_1_arm_1')	0.0652283	1.99814e-11	10.6994	Number of times individual 0 back with positive face stimuli were answered correctly during run 2
1141	Task Based	('tfmri_nb_all_beh_c0bpfnl_nt', 'baseline_year_1_arm_1')	0.0469376	1.41274e-06	5.84994	Number of times individual 0 back with positive face nonlure stimuli were answered correctly during run 1 and run 2
1142	Task Based	('tfmri_nb_all_beh_c0bnf_nt', 'baseline_year_1_arm_1')	0.0590284	1.2986e-09	8.88652	Number of times individual 0 back with neutral face stimuli were answered correctly during run 1 and run 2
1143	Task Based	('tfmri_nb_r1_beh_c0bnf_nt', 'baseline_year_1_arm_1')	0.0469118	1.43169e-06	5.84415	Number of times individual 0 back with neutral face stimuli were answered correctly during run 1
1144	Task Based	('tfmri_nb_r2_beh_c0bnf_nt', 'baseline_year_1_arm_1')	0.0582138	2.18139e-09	8.66127	Number of times individual 0 back with neutral face stimuli were answered correctly during run 2
1145	Task Based	('tfmri_nb_all_beh_c0bnfnl_nt', 'baseline_year_1_arm_1')	0.048679	5.66375e-07	6.2469	Number of times individual 0 back with neutral face nonlure stimuli were answered correctly during run 1 and run 2
1146	Task Based	('tfmri_nb_all_beh_c0bngf_nt', 'baseline_year_1_arm_1')	0.0615224	2.54216e-10	9.5948	Number of times individual 0 back with negative face stimuli were answered correctly during run 1 and run 2
1147	Task Based	('tfmri_nb_r1_beh_c0bngf_nt', 'baseline_year_1_arm_1')	0.0475873	1.00819e-06	5.99646	Number of times individual 0 back with negative face stimuli were answered correctly during run 1
1148	Task Based	('tfmri_nb_r2_beh_c0bngf_nt', 'baseline_year_1_arm_1')	0.049044	4.65779e-07	6.33182	Number of times individual 0 back with negative face stimuli were answered correctly during run 2
1149	Task Based	('tfmri_nb_all_beh_c0bngfnl_nt', 'baseline_year_1_arm_1')	0.0483593	6.71399e-07	6.17302	Number of times individual 0 back with negative face nonlure stimuli were answered correctly during run 1 and run 2
1150	Task Based	('tfmri_nb_all_beh_c0bp_nt', 'baseline_year_1_arm_1')	0.0591894	1.17117e-09	8.93138	Number of times individual 0 back with place stimuli were answered correctly during run 1 and run 2
1151	Task Based	('tfmri_nb_r1_beh_c0bp_nt', 'baseline_year_1_arm_1')	0.0504698	2.14166e-07	6.66925	Number of times individual 0 back with place stimuli were answered correctly during run 1
1152	Task Based	('tfmri_nb_r2_beh_c0bp_nt', 'baseline_year_1_arm_1')	0.0528156	5.69875e-08	7.24422	Number of times individual 0 back with place stimuli were answered correctly during run 2
1153	Task Based	('tfmri_nb_all_beh_c0bpnl_nt', 'baseline_year_1_arm_1')	0.0533604	4.15644e-08	7.38128	Number of times individual 0 back with place nonlure stimuli were answered correctly during run 1 and run 2
1154	Task Based	('lmt_scr_perc_correct', 'baseline_year_1_arm_1')	0.0583862	1.95567e-09	8.7087	Percentage correct of all 32 presented trials
1155	Task Based	('lmt_scr_perc_wrong', 'baseline_year_1_arm_1')	-0.0492312	4.21104e-07	6.37561	Percentage wrong (including timed out) out of 32 trials.
1156	Task Based	('lmt_scr_avg_rt', 'baseline_year_1_arm_1')	0.0136246	0.161717	0.791245	Average reaction time for trials. Does not include timed out trials.
1157	Task Based	('lmt_scr_rt_correct', 'baseline_year_1_arm_1')	0.00504736	0.604199	0.21882	Average reaction for correct trials
1158	Task Based	('lmt_scr_rt_wrong', 'baseline_year_1_arm_1')	0.0279539	0.00408591	2.38871	Average reaction for incorrect trials. Does not include timed out.
1159	Task Based	('lmt_scr_correct_rt_stimtype1', 'baseline_year_1_arm_1')	0.0202774	0.0372765	1.42856	Latency (msec) for Correct Per Stimulus Type (Backward Down Left)
1160	Task Based	('lmt_scr_correct_rt_stimtype2', 'baseline_year_1_arm_1')	0.015041	0.122391	0.912252	Latency (msec) for Correct Per Stimulus Type (Backward Down Right)
1161	Task Based	('lmt_scr_correct_rt_stimtype7', 'baseline_year_1_arm_1')	-0.0118295	0.224389	0.648999	Latency (msec) for Correct Per Stimulus Type (Forward Up Left)
1162	Task Based	('lmt_scr_correct_rt_stimtype8', 'baseline_year_1_arm_1')	-0.00609571	0.531288	0.27467	Latency (msec) for Correct Per Stimulus Type (Forward Up Right)
1163	Task Based	('tfmri_nb_all_beh_ctotal_rate', 'baseline_year_1_arm_1')	0.0804528	1.27374e-16	15.8949	The rate of all correct responses
1164	Task Based	('tfmri_nb_all_beh_ctotal_mrt', 'baseline_year_1_arm_1')	-0.0295953	0.0023647	2.62622	Mean reaction time for all correct responses
1165	Task Based	('tfmri_nb_all_beh_ctotal_stdrt', 'baseline_year_1_arm_1')	-0.0431747	9.15809e-06	5.0382	Standard deviation of the reaction time reaction time for all correct responses
1166	Task Based	('tfmri_nb_all_beh_c2b_rate', 'baseline_year_1_arm_1')	0.0777402	1.28417e-15	14.8914	The rate of correct responses to 2 back stimuli during run 1 and run 2
1167	Task Based	('tfmri_nb_all_beh_c2b_mrt', 'baseline_year_1_arm_1')	-0.00757716	0.436455	0.360061	Average reaction time for all correct responses to 2 back stimuli during run 1 and run 2
1168	Task Based	('tfmri_nb_all_beh_c2b_stdrt', 'baseline_year_1_arm_1')	-0.0192174	0.0484009	1.31515	Standard deviation of the reaction time for all correct responses to 2 back stimuli during run 1 and run 2
1169	Task Based	('tfmri_nb_r1_beh_c2b_rate', 'baseline_year_1_arm_1')	0.0695281	8.72504e-13	12.0592	The rate of correct responses to 2 back stimuli during run 1
1170	Task Based	('tfmri_nb_r1_beh_c2b_mrt', 'baseline_year_1_arm_1')	0.000585208	0.952075	0.0213289	Average reaction time for all correct responses to 2 back stimuli during run 1
1171	Task Based	('tfmri_nb_r1_beh_c2b_stdrt', 'baseline_year_1_arm_1')	-0.0120692	0.215137	0.667286	Standard deviation of the reaction time for all correct responses to 2 back stimuli during run 1
1172	Task Based	('tfmri_nb_r2_beh_c2b_rate', 'baseline_year_1_arm_1')	0.0728524	6.78471e-14	13.1685	The rate of correct responses to 2 back stimuli during run 2
1173	Task Based	('tfmri_nb_r2_beh_c2b_mrt', 'baseline_year_1_arm_1')	-0.0168459	0.0835915	1.07784	Average reaction time for all correct responses to 2 back stimuli during run 2
1174	Task Based	('tfmri_nb_r2_beh_c2b_stdrt', 'baseline_year_1_arm_1')	-0.0191307	0.0494233	1.30607	Standard deviation of the reaction time for all correct responses to 2 back stimuli during run 2
1175	Task Based	('tfmri_nb_all_beh_cpf_rate', 'baseline_year_1_arm_1')	0.0785747	6.36072e-16	15.1965	The rate of correct responses to positive face stimuli during run 1 and run 2
1176	Task Based	('tfmri_nb_all_beh_cpf_mrt', 'baseline_year_1_arm_1')	-0.0266662	0.00616024	2.2104	Average reaction time for all correct responses to positive face stimuli during run 1 and run 2
1177	Task Based	('tfmri_nb_all_beh_cpf_stdrt', 'baseline_year_1_arm_1')	-0.0458146	2.50549e-06	5.60111	Standard deviation of the reaction time for all correct responses to positive face stimuli during run 1 and run 2
1178	Task Based	('tfmri_nb_r1_beh_cpf_rate', 'baseline_year_1_arm_1')	0.0582081	2.18918e-09	8.65972	The rate of correct responses to positive face stimuli during run 1
1179	Task Based	('tfmri_nb_r1_beh_cpf_mrt', 'baseline_year_1_arm_1')	-0.0200008	0.0399455	1.39853	Average reaction time for all correct responses to positive face stimuli during run 1
1180	Task Based	('tfmri_nb_r1_beh_cpf_stdrt', 'baseline_year_1_arm_1')	-0.0320503	0.000993215	3.00296	Standard deviation of the reaction time for all correct responses to positive face stimuli during run 1
1181	Task Based	('tfmri_nb_r2_beh_cpf_rate', 'baseline_year_1_arm_1')	0.0785714	6.37877e-16	15.1953	The rate of correct responses to positive face stimuli during run 2
1182	Task Based	('tfmri_nb_r2_beh_cpf_mrt', 'baseline_year_1_arm_1')	-0.0293096	0.00260585	2.58405	Average reaction time for all correct responses to positive face stimuli during run 2
1183	Task Based	('tfmri_nb_r2_beh_cpf_stdrt', 'baseline_year_1_arm_1')	-0.0334972	0.000579225	3.23715	Standard deviation of the reaction time for all correct responses to positive face stimuli during run 2
1184	Task Based	('tfmri_nb_all_beh_c2bpf_rate', 'baseline_year_1_arm_1')	0.0635898	6.26165e-11	10.2033	The rate of correct responses to 2 back with positive face stimuli during run 1 and run 2
1185	Task Based	('tfmri_nb_all_beh_c2bpf_mrt', 'baseline_year_1_arm_1')	-0.0104686	0.282299	0.549291	Average reaction time for all correct responses to 2 back with positive face stimuli during run 1 and run 2
1186	Task Based	('tfmri_nb_all_beh_c2bpf_stdrt', 'baseline_year_1_arm_1')	-0.0116053	0.233296	0.632094	Standard deviation of the reaction time for all correct responses to 2 back with positive face stimuli during run 1 and run 2
1187	Task Based	('tfmri_nb_r1_beh_c2bpf_rate', 'baseline_year_1_arm_1')	0.038724	6.93539e-05	4.15893	The rate of correct responses to 2 back with positive face stimuli during run 1
1188	Task Based	('tfmri_nb_r1_beh_c2bpf_mrt', 'baseline_year_1_arm_1')	-6.98407e-05	0.994277	0.00249258	Average reaction time for all correct responses to 2 back with positive face stimuli during run 1
1189	Task Based	('tfmri_nb_r1_beh_c2bpf_stdrt', 'baseline_year_1_arm_1')	0.00746223	0.443445	0.353161	Standard deviation of the reaction time for all correct responses to 2 back with positive face stimuli during run 1
1190	Task Based	('tfmri_nb_r2_beh_c2bpf_rate', 'baseline_year_1_arm_1')	0.0681821	2.37422e-12	11.6245	The rate of correct responses to 2 back with positive face stimuli during run 2
1191	Task Based	('tfmri_nb_r2_beh_c2bpf_mrt', 'baseline_year_1_arm_1')	-0.0135387	0.164378	0.784157	Average reaction time for all correct responses to 2 back with positive face stimuli during run 2
1192	Task Based	('tfmri_nb_r2_beh_c2bpf_stdrt', 'baseline_year_1_arm_1')	-0.00185006	0.849307	0.0709353	Standard deviation of the reaction time for all correct responses to 2 back with positive face stimuli during run 2
1193	Task Based	('tfmri_nb_all_beh_c2bpft_rate', 'baseline_year_1_arm_1')	0.0439958	6.1665e-06	5.20996	The rate of correct responses to 2 back with positive face target stimuli during run 1 and run 2
1194	Task Based	('tfmri_nb_all_beh_c2bpft_mrt', 'baseline_year_1_arm_1')	-0.0299556	0.00208979	2.6799	Average reaction time for all correct responses to 2 back with positive face target stimuli during run 1 and run 2
1195	Task Based	('tfmri_nb_all_beh_c2bpft_stdrt', 'baseline_year_1_arm_1')	0.00726782	0.455413	0.341595	Standard deviation of the reaction time for all correct responses to 2 back with positive face target stimuli during run 1 and run 2
1196	Task Based	('tfmri_nb_r1_beh_c2bpft_rate', 'baseline_year_1_arm_1')	0.0335609	0.000565368	3.24767	The rate of correct responses to 2 back with positive face target stimuli during run 1
1197	Task Based	('tfmri_nb_r1_beh_c2bpft_mrt', 'baseline_year_1_arm_1')	-0.00698612	0.473072	0.325073	Average reaction time for all correct responses to 2 back with positive face target stimuli during run 1
1198	Task Based	('tfmri_nb_r1_beh_c2bpft_stdrt', 'baseline_year_1_arm_1')	0.00822318	0.398366	0.399718	Standard deviation of the reaction time for all correct responses to 2 back with positive face target stimuli during run 1
1199	Task Based	('tfmri_nb_r2_beh_c2bpft_rate', 'baseline_year_1_arm_1')	0.0429383	1.02494e-05	4.9893	The rate of correct responses to 2 back with positive face target stimuli during run 2
1200	Task Based	('tfmri_nb_all_beh_c2bpfl_rate', 'baseline_year_1_arm_1')	0.0441621	5.68705e-06	5.24511	The rate of correct responses to 2 back with positive face lure stimuli during run 1 and run 2
1201	Task Based	('tfmri_nb_all_beh_c2bpfl_mrt', 'baseline_year_1_arm_1')	0.0107715	0.268607	0.570883	Average reaction time for all correct responses to 2 back with positive face lure stimuli during run 1 and run 2
1202	Task Based	('tfmri_nb_all_beh_c2bpfl_stdrt', 'baseline_year_1_arm_1')	0.00938942	0.334883	0.475106	Standard deviation of the reaction time for all correct responses to 2 back with positive face lure stimuli during run 1 and run 2
1203	Task Based	('tfmri_nb_r1_beh_c2bpfl_rate', 'baseline_year_1_arm_1')	0.0199583	0.0403701	1.39394	The rate of correct responses to 2 back with positive face lure stimuli during run 1
1204	Task Based	('tfmri_nb_r2_beh_c2bpfl_rate', 'baseline_year_1_arm_1')	0.055002	1.57635e-08	7.80235	The rate of correct responses to 2 back with positive face lure stimuli during run 2
1205	Task Based	('tfmri_nb_all_beh_c2bpfnl_rate', 'baseline_year_1_arm_1')	0.0493698	3.90733e-07	6.40812	The rate of correct responses to 2 back with positive face nonlure stimuli during run 1 and run 2
1206	Task Based	('tfmri_nb_all_beh_c2bpfnl_mrt', 'baseline_year_1_arm_1')	-0.0116083	0.233171	0.632325	Average reaction time for all correct responses to 2 back with positive face nonlure stimuli during run 1 and run 2
1207	Task Based	('tfmri_nb_all_beh_c2bpfnl_stdrt', 'baseline_year_1_arm_1')	-0.00588835	0.545349	0.263326	Standard deviation of the reaction time for all correct responses to 2 back with positive face nonlure stimuli during run 1 and run 2
1208	Task Based	('tfmri_nb_r1_beh_c2bpfnl_rate', 'baseline_year_1_arm_1')	0.0271248	0.00533197	2.27311	The rate of correct responses to 2 back with positive face nonlure stimuli during run 1
1209	Task Based	('tfmri_nb_r1_beh_c2bpfnl_mrt', 'baseline_year_1_arm_1')	-0.00794496	0.414518	0.382457	Average reaction time for all correct responses to 2 back with positive face nonlure stimuli during run 1
1210	Task Based	('tfmri_nb_r1_beh_c2bpfnl_stdrt', 'baseline_year_1_arm_1')	0.000692477	0.943304	0.0253484	Standard deviation of the reaction time for all correct responses to 2 back with positive face nonlure stimuli during run 1
1211	Task Based	('tfmri_nb_r2_beh_c2bpfnl_rate', 'baseline_year_1_arm_1')	0.0546757	1.91566e-08	7.71768	The rate of correct responses to 2 back with positive face nonlure stimuli during run 2
1212	Task Based	('tfmri_nb_r2_beh_c2bpfnl_mrt', 'baseline_year_1_arm_1')	-0.00513768	0.597744	0.223485	Average reaction time for all correct responses to 2 back with positive face nonlure stimuli during run 2
1213	Task Based	('tfmri_nb_r2_beh_c2bpfnl_stdrt', 'baseline_year_1_arm_1')	0.0113969	0.241795	0.616553	Standard deviation of the reaction time for all correct responses to 2 back with positive face nonlure stimuli during run 2
1214	Task Based	('tfmri_nb_all_beh_cnf_rate', 'baseline_year_1_arm_1')	0.0740402	2.64812e-14	13.5771	The rate of correct responses to neutral face stimuli during run 1 and run 2
1215	Task Based	('tfmri_nb_all_beh_cnf_mrt', 'baseline_year_1_arm_1')	-0.0242315	0.0128115	1.8924	Average reaction time for all correct responses to neutral face stimuli during run 1 and run 2
1216	Task Based	('tfmri_nb_all_beh_cnf_stdrt', 'baseline_year_1_arm_1')	-0.0322247	0.000931733	3.03071	Standard deviation of the reaction time for all correct responses to neutral face stimuli during run 1 and run 2
1217	Task Based	('tfmri_nb_r1_beh_cnf_rate', 'baseline_year_1_arm_1')	0.0619839	1.86654e-10	9.72896	The rate of correct responses to neutral face stimuli during run 1
1218	Task Based	('tfmri_nb_r1_beh_cnf_mrt', 'baseline_year_1_arm_1')	-0.0144767	0.137053	0.863111	Average reaction time for all correct responses to neutral face stimuli during run 1
1219	Task Based	('tfmri_nb_r1_beh_cnf_stdrt', 'baseline_year_1_arm_1')	-0.0139706	0.151326	0.820088	Standard deviation of the reaction time for all correct responses to neutral face stimuli during run 1
1220	Task Based	('tfmri_nb_r2_beh_cnf_rate', 'baseline_year_1_arm_1')	0.0751912	1.04911e-14	13.9792	The rate of correct responses to neutral face stimuli during run 2
1221	Task Based	('tfmri_nb_r2_beh_cnf_mrt', 'baseline_year_1_arm_1')	-0.0309934	0.00145347	2.83759	Average reaction time for all correct responses to neutral face stimuli during run 2
1222	Task Based	('tfmri_nb_r2_beh_cnf_stdrt', 'baseline_year_1_arm_1')	-0.0293682	0.00255459	2.59268	Standard deviation of the reaction time for all correct responses to neutral face stimuli during run 2
1223	Task Based	('tfmri_nb_all_beh_c2bnf_rate', 'baseline_year_1_arm_1')	0.0730065	6.00989e-14	13.2211	The rate of correct responses to 2 back with neutral face stimuli during run 1 and run 2
1224	Task Based	('tfmri_nb_all_beh_c2bnf_mrt', 'baseline_year_1_arm_1')	-0.00551166	0.571355	0.243094	Average reaction time for all correct responses to 2 back with neutral face stimuli during run 1 and run 2
1225	Task Based	('tfmri_nb_all_beh_c2bnf_stdrt', 'baseline_year_1_arm_1')	-0.0058342	0.549051	0.260387	Standard deviation of the reaction time for all correct responses to 2 back with neutral face stimuli during run 1 and run 2
1226	Task Based	('tfmri_nb_r1_beh_c2bnf_rate', 'baseline_year_1_arm_1')	0.0608494	3.9727e-10	9.40091	The rate of correct responses to 2 back with neutral face stimuli during run 1
1227	Task Based	('tfmri_nb_r1_beh_c2bnf_mrt', 'baseline_year_1_arm_1')	-0.00338979	0.727738	0.138025	Average reaction time for all correct responses to 2 back with neutral face stimuli during run 1
1228	Task Based	('tfmri_nb_r1_beh_c2bnf_stdrt', 'baseline_year_1_arm_1')	0.0133695	0.169715	0.77028	Standard deviation of the reaction time for all correct responses to 2 back with neutral face stimuli during run 1
1229	Task Based	('tfmri_nb_r2_beh_c2bnf_rate', 'baseline_year_1_arm_1')	0.0669962	5.64565e-12	11.2483	The rate of correct responses to 2 back with neutral face stimuli during run 2
1230	Task Based	('tfmri_nb_r2_beh_c2bnf_mrt', 'baseline_year_1_arm_1')	-0.00434782	0.655216	0.183615	Average reaction time for all correct responses to 2 back with neutral face stimuli during run 2
1231	Task Based	('tfmri_nb_r2_beh_c2bnf_stdrt', 'baseline_year_1_arm_1')	-0.0032064	0.741928	0.129638	Standard deviation of the reaction time for all correct responses to 2 back with neutral face stimuli during run 2
1232	Task Based	('tfmri_nb_all_beh_c2bnft_rate', 'baseline_year_1_arm_1')	0.0385217	7.56795e-05	4.12102	The rate of correct responses to 2 back with neutral face target stimuli during run 1 and run 2
1233	Task Based	('tfmri_nb_all_beh_c2bnft_mrt', 'baseline_year_1_arm_1')	-0.0116969	0.229624	0.638983	Average reaction time for all correct responses to 2 back with neutral face target stimuli during run 1 and run 2
1234	Task Based	('tfmri_nb_all_beh_c2bnft_stdrt', 'baseline_year_1_arm_1')	0.0138108	0.156059	0.806712	Standard deviation of the reaction time for all correct responses to 2 back with neutral face target stimuli during run 1 and run 2
1235	Task Based	('tfmri_nb_r1_beh_c2bnft_rate', 'baseline_year_1_arm_1')	0.0310359	0.00143168	2.84415	The rate of correct responses to 2 back with neutral face target stimuli during run 1
1236	Task Based	('tfmri_nb_r1_beh_c2bnft_mrt', 'baseline_year_1_arm_1')	-0.0131926	0.175432	0.755891	Average reaction time for all correct responses to 2 back with neutral face target stimuli during run 1
1237	Task Based	('tfmri_nb_r1_beh_c2bnft_stdrt', 'baseline_year_1_arm_1')	0.00863013	0.375435	0.425466	Standard deviation of the reaction time for all correct responses to 2 back with neutral face target stimuli during run 1
1238	Task Based	('tfmri_nb_r2_beh_c2bnft_rate', 'baseline_year_1_arm_1')	0.0294383	0.00249459	2.603	The rate of correct responses to 2 back with neutral face target stimuli during run 2
1239	Task Based	('tfmri_nb_r2_beh_c2bnft_mrt', 'baseline_year_1_arm_1')	-0.000311782	0.974456	0.0112378	Average reaction time for all correct responses to 2 back with neutral face target stimuli during run 2
1240	Task Based	('tfmri_nb_r2_beh_c2bnft_stdrt', 'baseline_year_1_arm_1')	0.0105668	0.277808	0.556255	Standard deviation of the reaction time for all correct responses to 2 back with neutral face target stimuli during run 2
1241	Task Based	('tfmri_nb_all_beh_c2bnfl_rate', 'baseline_year_1_arm_1')	0.0582031	2.19619e-09	8.65833	The rate of correct responses to 2 back with neutral face lure stimuli during run 1 and run 2
1242	Task Based	('tfmri_nb_all_beh_c2bnfl_mrt', 'baseline_year_1_arm_1')	0.00294432	0.762359	0.117841	Average reaction time for all correct responses to 2 back with neutral face lure stimuli during run 1 and run 2
1243	Task Based	('tfmri_nb_all_beh_c2bnfl_stdrt', 'baseline_year_1_arm_1')	0.00216816	0.82379	0.0841834	Standard deviation of the reaction time for all correct responses to 2 back with neutral face lure stimuli during run 1 and run 2
1244	Task Based	('tfmri_nb_r1_beh_c2bnfl_rate', 'baseline_year_1_arm_1')	0.0427633	1.11364e-05	4.95325	The rate of correct responses to 2 back with neutral face lure stimuli during run 1
1245	Task Based	('tfmri_nb_r2_beh_c2bnfl_rate', 'baseline_year_1_arm_1')	0.0511246	1.48844e-07	6.82727	The rate of correct responses to 2 back with neutral face lure stimuli during run 2
1246	Task Based	('tfmri_nb_all_beh_c2bnfnl_rate', 'baseline_year_1_arm_1')	0.061292	2.96347e-10	9.5282	The rate of correct responses to 2 back with neutral face nonlure stimuli during run 1 and run 2
1247	Task Based	('tfmri_nb_all_beh_c2bnfnl_mrt', 'baseline_year_1_arm_1')	-0.0100614	0.301445	0.520792	Average reaction time for all correct responses to 2 back with neutral face nonlure stimuli during run 1 and run 2
1248	Task Based	('tfmri_nb_all_beh_c2bnfnl_stdrt', 'baseline_year_1_arm_1')	0.00469503	0.629673	0.200885	Standard deviation of the reaction time for all correct responses to 2 back with neutral face nonlure stimuli during run 1 and run 2
1249	Task Based	('tfmri_nb_r1_beh_c2bnfnl_rate', 'baseline_year_1_arm_1')	0.0505721	2.02387e-07	6.69382	The rate of correct responses to 2 back with neutral face nonlure stimuli during run 1
1250	Task Based	('tfmri_nb_r1_beh_c2bnfnl_mrt', 'baseline_year_1_arm_1')	-0.00452545	0.642095	0.192401	Average reaction time for all correct responses to 2 back with neutral face nonlure stimuli during run 1
1251	Task Based	('tfmri_nb_r1_beh_c2bnfnl_stdrt', 'baseline_year_1_arm_1')	0.0246516	0.0113373	1.94549	Standard deviation of the reaction time for all correct responses to 2 back with neutral face nonlure stimuli during run 1
1252	Task Based	('tfmri_nb_r2_beh_c2bnfnl_rate', 'baseline_year_1_arm_1')	0.0493103	4.03503e-07	6.39415	The rate of correct responses to 2 back with neutral face nonlure stimuli during run 2
1253	Task Based	('tfmri_nb_r2_beh_c2bnfnl_mrt', 'baseline_year_1_arm_1')	-0.013051	0.180113	0.744455	Average reaction time for all correct responses to 2 back with neutral face nonlure stimuli during run 2
1254	Task Based	('tfmri_nb_r2_beh_c2bnfnl_stdrt', 'baseline_year_1_arm_1')	0.00542497	0.577422	0.238507	Standard deviation of the reaction time for all correct responses to 2 back with neutral face nonlure stimuli during run 2
1255	Task Based	('tfmri_nb_all_beh_cngf_rate', 'baseline_year_1_arm_1')	0.0706325	3.78314e-13	12.4221	The rate of correct responses to negative face stimuli during run 1 and run 2
1256	Task Based	('tfmri_nb_all_beh_cngf_mrt', 'baseline_year_1_arm_1')	-0.0311866	0.00135686	2.86746	Average reaction time for all correct responses to negative face stimuli during run 1 and run 2
1257	Task Based	('tfmri_nb_all_beh_cngf_stdrt', 'baseline_year_1_arm_1')	-0.0244545	0.012009	1.92049	Standard deviation of the reaction time for all correct responses to negative face stimuli during run 1 and run 2
1258	Task Based	('tfmri_nb_r1_beh_cngf_rate', 'baseline_year_1_arm_1')	0.0670581	5.39794e-12	11.2678	The rate of correct responses to negative face stimuli during run 1
1259	Task Based	('tfmri_nb_r1_beh_cngf_mrt', 'baseline_year_1_arm_1')	-0.0241541	0.013101	1.8827	Average reaction time for all correct responses to negative face stimuli during run 1
1260	Task Based	('tfmri_nb_r1_beh_cngf_stdrt', 'baseline_year_1_arm_1')	-0.0120029	0.217667	0.662207	Standard deviation of the reaction time for all correct responses to negative face stimuli during run 1
1261	Task Based	('tfmri_nb_r2_beh_cngf_rate', 'baseline_year_1_arm_1')	0.0624989	1.31882e-10	9.87982	The rate of correct responses to negative face stimuli during run 2
1262	Task Based	('tfmri_nb_r2_beh_cngf_mrt', 'baseline_year_1_arm_1')	-0.0332584	0.000634047	3.19788	Average reaction time for all correct responses to negative face stimuli during run 2
1263	Task Based	('tfmri_nb_r2_beh_cngf_stdrt', 'baseline_year_1_arm_1')	-0.0216214	0.0263643	1.57898	Standard deviation of the reaction time for all correct responses to negative face stimuli during run 2
1264	Task Based	('tfmri_nb_all_beh_c2bngf_rate', 'baseline_year_1_arm_1')	0.0674381	4.09519e-12	11.3877	The rate of correct responses to 2 back with negative face stimuli during run 1 and run 2
1265	Task Based	('tfmri_nb_all_beh_c2bngf_mrt', 'baseline_year_1_arm_1')	-0.0117173	0.228815	0.640516	Average reaction time for all correct responses to 2 back with negative face stimuli during run 1 and run 2
1266	Task Based	('tfmri_nb_all_beh_c2bngf_stdrt', 'baseline_year_1_arm_1')	-0.00557937	0.566637	0.246695	Standard deviation of the reaction time for all correct responses to 2 back with negative face stimuli during run 1 and run 2
1267	Task Based	('tfmri_nb_r1_beh_c2bngf_rate', 'baseline_year_1_arm_1')	0.0619979	1.84909e-10	9.73304	The rate of correct responses to 2 back with negative face stimuli during run 1
1268	Task Based	('tfmri_nb_r1_beh_c2bngf_mrt', 'baseline_year_1_arm_1')	-0.00683587	0.482642	0.316375	Average reaction time for all correct responses to 2 back with negative face stimuli during run 1
1269	Task Based	('tfmri_nb_r1_beh_c2bngf_stdrt', 'baseline_year_1_arm_1')	0.00563671	0.562656	0.249757	Standard deviation of the reaction time for all correct responses to 2 back with negative face stimuli during run 1
1270	Task Based	('tfmri_nb_r2_beh_c2bngf_rate', 'baseline_year_1_arm_1')	0.0517006	1.07683e-07	6.96785	The rate of correct responses to 2 back with negative face stimuli during run 2
1271	Task Based	('tfmri_nb_r2_beh_c2bngf_mrt', 'baseline_year_1_arm_1')	-0.013666	0.160446	0.794671	Average reaction time for all correct responses to 2 back with negative face stimuli during run 2
1272	Task Based	('tfmri_nb_r2_beh_c2bngf_stdrt', 'baseline_year_1_arm_1')	3.11819e-05	0.997445	0.00111111	Standard deviation of the reaction time for all correct responses to 2 back with negative face stimuli during run 2
1273	Task Based	('tfmri_nb_all_beh_c2bngft_rate', 'baseline_year_1_arm_1')	0.0526293	6.34367e-08	7.19766	The rate of correct responses to 2 back with negative face target stimuli during run 1 and run 2
1274	Task Based	('tfmri_nb_all_beh_c2bngft_mrt', 'baseline_year_1_arm_1')	-0.0205581	0.0347243	1.45937	Average reaction time for all correct responses to 2 back with negative face target stimuli during run 1 and run 2
1275	Task Based	('tfmri_nb_all_beh_c2bngft_stdrt', 'baseline_year_1_arm_1')	0.0252726	0.00943346	2.02533	Standard deviation of the reaction time for all correct responses to 2 back with negative face target stimuli during run 1 and run 2
1276	Task Based	('tfmri_nb_r1_beh_c2bngft_rate', 'baseline_year_1_arm_1')	0.0408733	2.67519e-05	4.57264	The rate of correct responses to 2 back with negative face target stimuli during run 1
1277	Task Based	('tfmri_nb_r1_beh_c2bngft_mrt', 'baseline_year_1_arm_1')	-0.0114586	0.239255	0.621138	Average reaction time for all correct responses to 2 back with negative face target stimuli during run 1
1278	Task Based	('tfmri_nb_r1_beh_c2bngft_stdrt', 'baseline_year_1_arm_1')	0.0150418	0.122372	0.912317	Standard deviation of the reaction time for all correct responses to 2 back with negative face target stimuli during run 1
1279	Task Based	('tfmri_nb_r2_beh_c2bngft_rate', 'baseline_year_1_arm_1')	0.0415285	1.98242e-05	4.7028	The rate of correct responses to 2 back with negative face target stimuli during run 2
1280	Task Based	('tfmri_nb_all_beh_c2bngfl_rate', 'baseline_year_1_arm_1')	0.0537299	3.34961e-08	7.47501	The rate of correct responses to 2 back with negative face lure stimuli during run 1 and run 2
1281	Task Based	('tfmri_nb_all_beh_c2bngfl_mrt', 'baseline_year_1_arm_1')	-0.00025198	0.979354	0.00906021	Average reaction time for all correct responses to 2 back with negative face lure stimuli during run 1 and run 2
1282	Task Based	('tfmri_nb_all_beh_c2bngfl_stdrt', 'baseline_year_1_arm_1')	0.0107412	0.269958	0.568704	Standard deviation of the reaction time for all correct responses to 2 back with negative face lure stimuli during run 1 and run 2
1283	Task Based	('tfmri_nb_r1_beh_c2bngfl_rate', 'baseline_year_1_arm_1')	0.0400861	3.8129e-05	4.41875	The rate of correct responses to 2 back with negative face lure stimuli during run 1
1284	Task Based	('tfmri_nb_r2_beh_c2bngfl_rate', 'baseline_year_1_arm_1')	0.0439872	6.19212e-06	5.20816	The rate of correct responses to 2 back with negative face lure stimuli during run 2
1285	Task Based	('tfmri_nb_all_beh_c2bngfnl_rate', 'baseline_year_1_arm_1')	0.0445607	4.67863e-06	5.32988	The rate of correct responses to 2 back with negative face nonlure stimuli during run 1 and run 2
1286	Task Based	('tfmri_nb_all_beh_c2bngfnl_mrt', 'baseline_year_1_arm_1')	-0.00916852	0.346379	0.460449	Average reaction time for all correct responses to 2 back with negative face nonlure stimuli during run 1 and run 2
1287	Task Based	('tfmri_nb_all_beh_c2bngfnl_stt', 'baseline_year_1_arm_1')	-0.00645004	0.507694	0.294398	Standard deviation of the reaction time for all correct responses to 2 back with negative face nonlure stimuli during run 1 and run 2
1288	Task Based	('tfmri_nb_r1_beh_c2bngfnl_rate', 'baseline_year_1_arm_1')	0.0459359	2.35662e-06	5.62771	The rate of correct responses to 2 back with negative face nonlure stimuli during run 1
1289	Task Based	('tfmri_nb_r1_beh_c2bngfnl_mrt', 'baseline_year_1_arm_1')	-0.0020009	0.837186	0.077178	Average reaction time for all correct responses to 2 back with negative face nonlure stimuli during run 1
1290	Task Based	('tfmri_nb_r1_beh_c2bngfnl_stdrt', 'baseline_year_1_arm_1')	0.00493506	0.612268	0.213059	Standard deviation of the reaction time for all correct responses to 2 back with negative face nonlure stimuli during run 1
1291	Task Based	('tfmri_nb_r2_beh_c2bngfnl_rate', 'baseline_year_1_arm_1')	0.0283087	0.00363845	2.43908	The rate of correct responses to 2 back with negative face nonlure stimuli during run 2
1292	Task Based	('tfmri_nb_r2_beh_c2bngfnl_mrt', 'baseline_year_1_arm_1')	-0.0110033	0.258442	0.587636	Average reaction time for all correct responses to 2 back with negative face nonlure stimuli during run 2
1293	Task Based	('tfmri_nb_r2_beh_c2bngfnl_stdrt', 'baseline_year_1_arm_1')	-0.00411608	0.672494	0.172312	Standard deviation of the reaction time for all correct responses to 2 back with negative face nonlure stimuli during run 2
1294	Task Based	('tfmri_nb_all_beh_cplace_rate', 'baseline_year_1_arm_1')	0.0727625	7.28069e-14	13.1378	The rate of correct responses to place stimuli during run 1 and run 2
1295	Task Based	('tfmri_nb_all_beh_cplace_mrt', 'baseline_year_1_arm_1')	-0.0135814	0.163051	0.787677	Average reaction time for all correct responses to place stimuli during run 1 and run 2
1296	Task Based	('tfmri_nb_all_beh_cplace_stdrt', 'baseline_year_1_arm_1')	-0.0355842	0.00025649	3.59093	Standard deviation of the reaction time for all correct responses to place stimuli during run 1 and run 2
1297	Task Based	('tfmri_nb_r1_beh_cplace_rate', 'baseline_year_1_arm_1')	0.059879	7.5001e-10	9.12493	The rate of correct responses to place stimuli during run 1
1298	Task Based	('tfmri_nb_r1_beh_cplace_mrt', 'baseline_year_1_arm_1')	-0.00906794	0.351695	0.453833	Average reaction time for all correct responses to place stimuli during run 1
1299	Task Based	('tfmri_nb_r1_beh_cplace_stdrt', 'baseline_year_1_arm_1')	-0.00877097	0.367692	0.434516	Standard deviation of the reaction time for all correct responses to place stimuli during run 1
1300	Task Based	('tfmri_nb_r2_beh_cplace_rate', 'baseline_year_1_arm_1')	0.0639254	4.96698e-11	10.3039	The rate of correct responses to place stimuli during run 2
1301	Task Based	('tfmri_nb_r2_beh_cplace_mrt', 'baseline_year_1_arm_1')	-0.0221673	0.0227934	1.64219	Average reaction time for all correct responses to place stimuli during run 2
1302	Task Based	('tfmri_nb_r2_beh_cplace_stdrt', 'baseline_year_1_arm_1')	-0.0286676	0.00323164	2.49058	Standard deviation of the reaction time for all correct responses to place stimuli during run 2
1303	Task Based	('tfmri_nb_all_beh_c2bp_rate', 'baseline_year_1_arm_1')	0.0636203	6.13146e-11	10.2124	The rate of correct responses to 2 back with place stimuli during run 1 and run 2
1304	Task Based	('tfmri_nb_all_beh_c2bp_mrt', 'baseline_year_1_arm_1')	-0.00044319	0.963696	0.01606	Average reaction time for all correct responses to 2 back with place stimuli during run 1 and run 2
1305	Task Based	('tfmri_nb_all_beh_c2bp_stdrt', 'baseline_year_1_arm_1')	-0.0112124	0.249501	0.602929	Standard deviation of the reaction time for all correct responses to 2 back with place stimuli during run 1 and run 2
1306	Task Based	('tfmri_nb_r1_beh_c2bp_rate', 'baseline_year_1_arm_1')	0.0468926	1.44594e-06	5.83985	The rate of correct responses to 2 back with place stimuli during run 1
1307	Task Based	('tfmri_nb_r1_beh_c2bp_mrt', 'baseline_year_1_arm_1')	0.00785247	0.419972	0.376779	Average reaction time for all correct responses to 2 back with place stimuli during run 1
1308	Task Based	('tfmri_nb_r1_beh_c2bp_stdrt', 'baseline_year_1_arm_1')	-0.00393487	0.686127	0.163595	Standard deviation of the reaction time for all correct responses to 2 back with place stimuli during run 1
1309	Task Based	('tfmri_nb_r2_beh_c2bp_rate', 'baseline_year_1_arm_1')	0.0592602	1.11899e-09	8.95118	The rate of correct responses to 2 back with place stimuli during run 2
1310	Task Based	('tfmri_nb_r2_beh_c2bp_mrt', 'baseline_year_1_arm_1')	-0.0115926	0.233804	0.631147	Average reaction time for all correct responses to 2 back with place stimuli during run 2
1311	Task Based	('tfmri_nb_r2_beh_c2bp_stdrt', 'baseline_year_1_arm_1')	0.00297857	0.759679	0.11937	Standard deviation of the reaction time for all correct responses to 2 back with place stimuli during run 2
1312	Task Based	('tfmri_nb_all_beh_c2bpt_rate', 'baseline_year_1_arm_1')	0.0345751	0.00038238	3.41751	The rate of correct responses to 2 back with place target stimuli during run 1 and run 2
1313	Task Based	('tfmri_nb_all_beh_c2bpt_mrt', 'baseline_year_1_arm_1')	0.000469249	0.961563	0.0170223	Average reaction time for all correct responses to 2 back with place target stimuli during run 1 and run 2
1314	Task Based	('tfmri_nb_all_beh_c2bpt_stdrt', 'baseline_year_1_arm_1')	0.00494933	0.61124	0.213789	Standard deviation of the reaction time for all correct responses to 2 back with place target stimuli during run 1 and run 2
1315	Task Based	('tfmri_nb_r1_beh_c2bpt_rate', 'baseline_year_1_arm_1')	0.0227557	0.0194219	1.71171	The rate of correct responses to 2 back with place target stimuli during run 1
1316	Task Based	('tfmri_nb_r2_beh_c2bpt_rate', 'baseline_year_1_arm_1')	0.0342303	0.000437253	3.35927	The rate of correct responses to 2 back with place target stimuli during run 2
1317	Task Based	('tfmri_nb_all_beh_c2bpl_rate', 'baseline_year_1_arm_1')	0.0541571	2.60535e-08	7.58413	The rate of correct responses to 2 back with place lure stimuli during run 1 and run 2
1318	Task Based	('tfmri_nb_all_beh_c2bpl_mrt', 'baseline_year_1_arm_1')	0.0100943	0.299868	0.52307	Average reaction time for all correct responses to 2 back with place lure stimuli during run 1 and run 2
1319	Task Based	('tfmri_nb_all_beh_c2bpl_stdrt', 'baseline_year_1_arm_1')	0.00225887	0.816547	0.088019	Standard deviation of the reaction time for all correct responses to 2 back with place lure stimuli during run 1 and run 2
1320	Task Based	('tfmri_nb_r1_beh_c2bpl_rate', 'baseline_year_1_arm_1')	0.0404251	3.27573e-05	4.48469	The rate of correct responses to 2 back with place lure stimuli during run 1
1321	Task Based	('tfmri_nb_r2_beh_c2bpl_rate', 'baseline_year_1_arm_1')	0.0460153	2.26387e-06	5.64515	The rate of correct responses to 2 back with place lure stimuli during run 2
1322	Task Based	('tfmri_nb_all_beh_c2bpnl_rate', 'baseline_year_1_arm_1')	0.0514558	1.23618e-07	6.90792	The rate of correct responses to 2 back with place nonlure stimuli during run 1 and run 2
1323	Task Based	('tfmri_nb_all_beh_c2bpnl_mrt', 'baseline_year_1_arm_1')	-0.00439368	0.651818	0.185874	Average reaction time for all correct responses to 2 back with place nonlure stimuli during run 1 and run 2
1324	Task Based	('tfmri_nb_all_beh_c2bpnl_stdrt', 'baseline_year_1_arm_1')	0.002396	0.805627	0.0938661	Standard deviation of the reaction time for all correct responses to 2 back with place nonlure stimuli during run 1 and run 2
1325	Task Based	('tfmri_nb_r1_beh_c2bpnl_rate', 'baseline_year_1_arm_1')	0.0408766	2.67125e-05	4.57329	The rate of correct responses to 2 back with place nonlure stimuli during run 1
1326	Task Based	('tfmri_nb_r1_beh_c2bpnl_mrt', 'baseline_year_1_arm_1')	0.00523272	0.590985	0.228424	Average reaction time for all correct responses to 2 back with place nonlure stimuli during run 1
1327	Task Based	('tfmri_nb_r1_beh_c2bpnl_stdrt', 'baseline_year_1_arm_1')	0.000662413	0.945761	0.0242184	Standard deviation of the reaction time for all correct responses to 2 back with place nonlure stimuli during run 1
1328	Task Based	('tfmri_nb_r2_beh_c2bpnl_rate', 'baseline_year_1_arm_1')	0.0443356	5.22475e-06	5.28193	The rate of correct responses to 2 back with place nonlure stimuli during run 2
1329	Task Based	('tfmri_nb_r2_beh_c2bpnl_mrt', 'baseline_year_1_arm_1')	-0.0232181	0.0170864	1.76735	Average reaction time for all correct responses to 2 back with place nonlure stimuli during run 2
1330	Task Based	('tfmri_nb_r2_beh_c2bpnl_stdrt', 'baseline_year_1_arm_1')	0.00725404	0.456268	0.34078	Standard deviation of the reaction time for all correct responses to 2 back with place nonlure stimuli during run 2
1331	Task Based	('tfmri_nb_all_beh_c0b_rate', 'baseline_year_1_arm_1')	0.0727318	7.45821e-14	13.1274	The rate of correct responses to 0 back stimuli during run 1 and run 2
1332	Task Based	('tfmri_nb_all_beh_c0b_mrt', 'baseline_year_1_arm_1')	-0.042618	1.1928e-05	4.92343	Average reaction time for all correct responses to 0 back stimuli during run 1 and run 2
1333	Task Based	('tfmri_nb_all_beh_c0b_stdrt', 'baseline_year_1_arm_1')	-0.063334	7.46503e-11	10.127	Standard deviation of the reaction time for all correct responses to 0 back stimuli during run 1 and run 2
1334	Task Based	('tfmri_nb_r1_beh_c0b_rate', 'baseline_year_1_arm_1')	0.0649375	2.45228e-11	10.6104	The rate of correct responses to 0 back stimuli during run 1
1335	Task Based	('tfmri_nb_r1_beh_c0b_mrt', 'baseline_year_1_arm_1')	-0.0387064	6.98851e-05	4.15562	Average reaction time for all correct responses to 0 back stimuli during run 1
1336	Task Based	('tfmri_nb_r1_beh_c0b_stdrt', 'baseline_year_1_arm_1')	-0.0522162	8.03587e-08	7.09497	Standard deviation of the reaction time for all correct responses to 0 back stimuli during run 1
1337	Task Based	('tfmri_nb_r2_beh_c0b_rate', 'baseline_year_1_arm_1')	0.0725983	8.28095e-14	13.0819	The rate of correct responses to 0 back stimuli during run 2
1338	Task Based	('tfmri_nb_r2_beh_c0b_mrt', 'baseline_year_1_arm_1')	-0.0465258	1.74564e-06	5.75805	Average reaction time for all correct responses to 0 back stimuli during run 2
1339	Task Based	('tfmri_nb_r2_beh_c0b_stdrt', 'baseline_year_1_arm_1')	-0.062278	1.53123e-10	9.81496	Standard deviation of the reaction time for all correct responses to 0 back stimuli during run 2
1340	Task Based	('tfmri_nb_all_beh_c0bpf_rate', 'baseline_year_1_arm_1')	0.0699247	6.47262e-13	12.1889	The rate of correct responses to 0 back with positive face stimuli during run 1 and run 2
1341	Task Based	('tfmri_nb_all_beh_c0bpf_mrt', 'baseline_year_1_arm_1')	-0.0370265	0.000142398	3.8465	Average reaction time for all correct responses to 0 back with positive face stimuli during run 1 and run 2
1342	Task Based	('tfmri_nb_all_beh_c0bpf_stdrt', 'baseline_year_1_arm_1')	-0.0495102	3.62109e-07	6.44116	Standard deviation of the reaction time for all correct responses to 0 back with positive face stimuli during run 1 and run 2
1343	Task Based	('tfmri_nb_r1_beh_c0bpf_rate', 'baseline_year_1_arm_1')	0.0589162	1.39533e-09	8.85532	The rate of correct responses to 0 back with positive face stimuli during run 1
1344	Task Based	('tfmri_nb_r1_beh_c0bpf_mrt', 'baseline_year_1_arm_1')	-0.0258175	0.00800337	2.09673	Average reaction time for all correct responses to 0 back with positive face stimuli during run 1
1345	Task Based	('tfmri_nb_r1_beh_c0bpf_stdrt', 'baseline_year_1_arm_1')	-0.0364047	0.000183993	3.7352	Standard deviation of the reaction time for all correct responses to 0 back with positive face stimuli during run 1
1346	Task Based	('tfmri_nb_r2_beh_c0bpf_rate', 'baseline_year_1_arm_1')	0.0643751	3.63463e-11	10.4395	The rate of correct responses to 0 back with positive face stimuli during run 2
1347	Task Based	('tfmri_nb_r2_beh_c0bpf_mrt', 'baseline_year_1_arm_1')	-0.0291645	0.00273667	2.56278	Average reaction time for all correct responses to 0 back with positive face stimuli during run 2
1348	Task Based	('tfmri_nb_r2_beh_c0bpf_stdrt', 'baseline_year_1_arm_1')	-0.0408688	2.68066e-05	4.57176	Standard deviation of the reaction time for all correct responses to 0 back with positive face stimuli during run 2
1349	Task Based	('tfmri_nb_all_beh_c0bpft_rate', 'baseline_year_1_arm_1')	0.0535184	3.79065e-08	7.42129	The rate of correct responses to 0 back with positive face target stimuli during run 1 and run 2
1350	Task Based	('tfmri_nb_all_beh_c0bpft_mrt', 'baseline_year_1_arm_1')	-0.0193914	0.0464039	1.33345	Average reaction time for all correct responses to 0 back with positive face target stimuli during run 1 and run 2
1351	Task Based	('tfmri_nb_all_beh_c0bpft_stdrt', 'baseline_year_1_arm_1')	-0.00832071	0.392795	0.405834	Standard deviation of the reaction time for all correct responses to 0 back with positive face target stimuli during run 1 and run 2
1352	Task Based	('tfmri_nb_r1_beh_c0bpft_rate', 'baseline_year_1_arm_1')	0.0336733	0.000541649	3.26628	The rate of correct responses to 0 back with positive face target stimuli during run 1
1353	Task Based	('tfmri_nb_r1_beh_c0bpft_mrt', 'baseline_year_1_arm_1')	-0.0217162	0.0257118	1.58987	Average reaction time for all correct responses to 0 back with positive face target stimuli during run 1
1354	Task Based	('tfmri_nb_r1_beh_c0bpft_stdrt', 'baseline_year_1_arm_1')	0.0132022	0.175119	0.756666	Standard deviation of the reaction time for all correct responses to 0 back with positive face target stimuli during run 1
1355	Task Based	('tfmri_nb_r2_beh_c0bpft_rate', 'baseline_year_1_arm_1')	0.0393873	5.1947e-05	4.28444	The rate of correct responses to 0 back with positive face target stimuli during run 2
1356	Task Based	('tfmri_nb_r2_beh_c0bpft_mrt', 'baseline_year_1_arm_1')	-0.0130734	0.179367	0.746258	Average reaction time for all correct responses to 0 back with positive face target stimuli during run 2
1357	Task Based	('tfmri_nb_r2_beh_c0bpft_stdrt', 'baseline_year_1_arm_1')	-0.00612449	0.529351	0.276256	Standard deviation of the reaction time for all correct responses to 0 back with positive face target stimuli during run 2
1358	Task Based	('tfmri_nb_all_beh_c0bpfl_rate', 'baseline_year_1_arm_1')	0.0694643	9.15293e-13	12.0384	The rate of correct responses to 0 back with positive face lure stimuli during run 1 and run 2
1359	Task Based	('tfmri_nb_all_beh_c0bpfl_mrt', 'baseline_year_1_arm_1')	-0.032137	0.000962198	3.01674	Average reaction time for all correct responses to 0 back with positive face lure stimuli during run 1 and run 2
1360	Task Based	('tfmri_nb_all_beh_c0bpfl_stdrt', 'baseline_year_1_arm_1')	-0.0215613	0.0267856	1.5721	Standard deviation of the reaction time for all correct responses to 0 back with positive face lure stimuli during run 1 and run 2
1361	Task Based	('tfmri_nb_r1_beh_c0bpfl_rate', 'baseline_year_1_arm_1')	0.0590952	1.24417e-09	8.90512	The rate of correct responses to 0 back with positive face lure stimuli during run 1
1362	Task Based	('tfmri_nb_r1_beh_c0bpfl_mrt', 'baseline_year_1_arm_1')	-0.0166533	0.0871862	1.05955	Average reaction time for all correct responses to 0 back with positive face lure stimuli during run 1
1363	Task Based	('tfmri_nb_r1_beh_c0bpfl_stdrt', 'baseline_year_1_arm_1')	-0.00128597	0.894928	0.0482118	Standard deviation of the reaction time for all correct responses to 0 back with positive face lure stimuli during run 1
1364	Task Based	('tfmri_nb_r2_beh_c0bpfl_rate', 'baseline_year_1_arm_1')	0.0654527	1.70514e-11	10.7682	The rate of correct responses to 0 back with positive face lure stimuli during run 2
1365	Task Based	('tfmri_nb_r2_beh_c0bpfl_mrt', 'baseline_year_1_arm_1')	-0.0201709	0.0382858	1.41696	Average reaction time for all correct responses to 0 back with positive face lure stimuli during run 2
1366	Task Based	('tfmri_nb_r2_beh_c0bpfl_stdrt', 'baseline_year_1_arm_1')	-0.00593538	0.542143	0.265886	Standard deviation of the reaction time for all correct responses to 0 back with positive face lure stimuli during run 2
1367	Task Based	('tfmri_nb_all_beh_c0bpfnl_rate', 'baseline_year_1_arm_1')	0.0496568	3.34387e-07	6.47575	The rate of correct responses to 0 back with positive face nonlure stimuli during run 1 and run 2
1368	Task Based	('tfmri_nb_all_beh_c0bpfnl_mrt', 'baseline_year_1_arm_1')	-0.0355207	0.000263091	3.57989	Average reaction time for all correct responses to 0 back with positive face nonlure stimuli during run 1 and run 2
1369	Task Based	('tfmri_nb_all_beh_c0bpfnl_stdrt', 'baseline_year_1_arm_1')	-0.0366011	0.000169757	3.77017	Standard deviation of the reaction time for all correct responses to 0 back with positive face nonlure stimuli during run 1 and run 2
1370	Task Based	('tfmri_nb_r1_beh_c0bpfnl_rate', 'baseline_year_1_arm_1')	0.0389996	6.15421e-05	4.21083	The rate of correct responses to 0 back with positive face nonlure stimuli during run 1
1371	Task Based	('tfmri_nb_r1_beh_c0bpfnl_mrt', 'baseline_year_1_arm_1')	-0.0300788	0.00200279	2.69836	Average reaction time for all correct responses to 0 back with positive face nonlure stimuli during run 1
1372	Task Based	('tfmri_nb_r1_beh_c0bpfnl_stdrt', 'baseline_year_1_arm_1')	-0.0301166	0.00197674	2.70405	Standard deviation of the reaction time for all correct responses to 0 back with positive face nonlure stimuli during run 1
1373	Task Based	('tfmri_nb_r2_beh_c0bpfnl_rate', 'baseline_year_1_arm_1')	0.03709	0.000138693	3.85794	The rate of correct responses to 0 back with positive face nonlure stimuli during run 2
1374	Task Based	('tfmri_nb_r2_beh_c0bpfnl_mrt', 'baseline_year_1_arm_1')	-0.0270919	0.00538799	2.26857	Average reaction time for all correct responses to 0 back with positive face nonlure stimuli during run 2
1375	Task Based	('tfmri_nb_r2_beh_c0bpfnl_stdrt', 'baseline_year_1_arm_1')	-0.0220043	0.0238129	1.62319	Standard deviation of the reaction time for all correct responses to 0 back with positive face nonlure stimuli during run 2
1376	Task Based	('tfmri_nb_all_beh_c0bnf_rate', 'baseline_year_1_arm_1')	0.0596637	8.62468e-10	9.06426	The rate of correct responses to 0 back with neutral face stimuli during run 1 and run 2
1377	Task Based	('tfmri_nb_all_beh_c0bnf_mrt', 'baseline_year_1_arm_1')	-0.0441292	5.77897e-06	5.23815	Average reaction time for all correct responses to 0 back with neutral face stimuli during run 1 and run 2
1378	Task Based	('tfmri_nb_all_beh_c0bnf_stdrt', 'baseline_year_1_arm_1')	-0.0447834	4.19249e-06	5.37753	Standard deviation of the reaction time for all correct responses to 0 back with neutral face stimuli during run 1 and run 2
1379	Task Based	('tfmri_nb_r1_beh_c0bnf_rate', 'baseline_year_1_arm_1')	0.0486537	5.7405e-07	6.24105	The rate of correct responses to 0 back with neutral face stimuli during run 1
1380	Task Based	('tfmri_nb_r1_beh_c0bnf_mrt', 'baseline_year_1_arm_1')	-0.0211966	0.0294689	1.53064	Average reaction time for all correct responses to 0 back with neutral face stimuli during run 1
1381	Task Based	('tfmri_nb_r1_beh_c0bnf_stdrt', 'baseline_year_1_arm_1')	-0.030531	0.00171094	2.76677	Standard deviation of the reaction time for all correct responses to 0 back with neutral face stimuli during run 1
1382	Task Based	('tfmri_nb_r2_beh_c0bnf_rate', 'baseline_year_1_arm_1')	0.0584612	1.86487e-09	8.72935	The rate of correct responses to 0 back with neutral face stimuli during run 2
1383	Task Based	('tfmri_nb_r2_beh_c0bnf_mrt', 'baseline_year_1_arm_1')	-0.0438104	6.7464e-06	5.17093	Average reaction time for all correct responses to 0 back with neutral face stimuli during run 2
1384	Task Based	('tfmri_nb_r2_beh_c0bnf_stdrt', 'baseline_year_1_arm_1')	-0.0354941	0.000265913	3.57526	Standard deviation of the reaction time for all correct responses to 0 back with neutral face stimuli during run 2
1385	Task Based	('tfmri_nb_all_beh_c0bnft_rate', 'baseline_year_1_arm_1')	0.0440462	6.01709e-06	5.22061	The rate of correct responses to 0 back with neutral face target stimuli during run 1 and run 2
1386	Task Based	('tfmri_nb_all_beh_c0bnft_mrt', 'baseline_year_1_arm_1')	-0.0329434	0.000713747	3.14646	Average reaction time for all correct responses to 0 back with neutral face target stimuli during run 1 and run 2
1387	Task Based	('tfmri_nb_all_beh_c0bnft_stdrt', 'baseline_year_1_arm_1')	-0.00503421	0.605141	0.218144	Standard deviation of the reaction time for all correct responses to 0 back with neutral face target stimuli during run 1 and run 2
1388	Task Based	('tfmri_nb_r1_beh_c0bnft_rate', 'baseline_year_1_arm_1')	0.0388041	6.69937e-05	4.17397	The rate of correct responses to 0 back with neutral face target stimuli during run 1
1389	Task Based	('tfmri_nb_r1_beh_c0bnft_mrt', 'baseline_year_1_arm_1')	-0.0225004	0.0208267	1.68138	Average reaction time for all correct responses to 0 back with neutral face target stimuli during run 1
1390	Task Based	('tfmri_nb_r1_beh_c0bnft_stdrt', 'baseline_year_1_arm_1')	0.00815185	0.402471	0.395266	Standard deviation of the reaction time for all correct responses to 0 back with neutral face target stimuli during run 1
1391	Task Based	('tfmri_nb_r2_beh_c0bnft_rate', 'baseline_year_1_arm_1')	0.0313965	0.00125861	2.90011	The rate of correct responses to 0 back with neutral face target stimuli during run 2
1392	Task Based	('tfmri_nb_all_beh_c0bnfl_rate', 'baseline_year_1_arm_1')	0.0546452	1.95073e-08	7.7098	The rate of correct responses to 0 back with neutral face lure stimuli during run 1 and run 2
1393	Task Based	('tfmri_nb_all_beh_c0bnfl_mrt', 'baseline_year_1_arm_1')	-0.024461	0.0119863	1.92131	Average reaction time for all correct responses to 0 back with neutral face lure stimuli during run 1 and run 2
1394	Task Based	('tfmri_nb_all_beh_c0bnfl_stdrt', 'baseline_year_1_arm_1')	-0.0150268	0.122744	0.910999	Standard deviation of the reaction time for all correct responses to 0 back with neutral face lure stimuli during run 1 and run 2
1395	Task Based	('tfmri_nb_r1_beh_c0bnfl_rate', 'baseline_year_1_arm_1')	0.037933	9.73284e-05	4.01176	The rate of correct responses to 0 back with neutral face lure stimuli during run 1
1396	Task Based	('tfmri_nb_r1_beh_c0bnfl_mrt', 'baseline_year_1_arm_1')	-0.00518943	0.594059	0.226171	Average reaction time for all correct responses to 0 back with neutral face lure stimuli during run 1
1397	Task Based	('tfmri_nb_r1_beh_c0bnfl_stdrt', 'baseline_year_1_arm_1')	0.00723828	0.457247	0.33985	Standard deviation of the reaction time for all correct responses to 0 back with neutral face lure stimuli during run 1
1398	Task Based	('tfmri_nb_r2_beh_c0bnfl_rate', 'baseline_year_1_arm_1')	0.0579705	2.54343e-09	8.59458	The rate of correct responses to 0 back with neutral face lure stimuli during run 2
1399	Task Based	('tfmri_nb_r2_beh_c0bnfl_mrt', 'baseline_year_1_arm_1')	-0.0247826	0.0109092	1.96221	Average reaction time for all correct responses to 0 back with neutral face lure stimuli during run 2
1400	Task Based	('tfmri_nb_r2_beh_c0bnfl_stdrt', 'baseline_year_1_arm_1')	-0.00645941	0.507077	0.294926	Standard deviation of the reaction time for all correct responses to 0 back with neutral face lure stimuli during run 2
1401	Task Based	('tfmri_nb_all_beh_c0bnfnl_rate', 'baseline_year_1_arm_1')	0.0436213	7.39163e-06	5.13126	The rate of correct responses to 0 back with neutral face nonlure stimuli during run 1 and run 2
1402	Task Based	('tfmri_nb_all_beh_c0bnfnl_mrt', 'baseline_year_1_arm_1')	-0.03818	8.76164e-05	4.05741	Average reaction time for all correct responses to 0 back with neutral face nonlure stimuli during run 1 and run 2
1403	Task Based	('tfmri_nb_all_beh_c0bnfnl_stdrt', 'baseline_year_1_arm_1')	-0.0263619	0.00677172	2.1693	Standard deviation of the reaction time for all correct responses to 0 back with neutral face nonlure stimuli during run 1 and run 2
1404	Task Based	('tfmri_nb_r1_beh_c0bnfnl_rate', 'baseline_year_1_arm_1')	0.0316447	0.00115097	2.93894	The rate of correct responses to 0 back with neutral face nonlure stimuli during run 1
1405	Task Based	('tfmri_nb_r1_beh_c0bnfnl_mrt', 'baseline_year_1_arm_1')	-0.0242973	0.0125698	1.90067	Average reaction time for all correct responses to 0 back with neutral face nonlure stimuli during run 1
1406	Task Based	('tfmri_nb_r1_beh_c0bnfnl_stdrt', 'baseline_year_1_arm_1')	-0.0142183	0.144205	0.84102	Standard deviation of the reaction time for all correct responses to 0 back with neutral face nonlure stimuli during run 1
1407	Task Based	('tfmri_nb_r2_beh_c0bnfnl_rate', 'baseline_year_1_arm_1')	0.0421541	1.48302e-05	4.82885	The rate of correct responses to 0 back with neutral face nonlure stimuli during run 2
1408	Task Based	('tfmri_nb_r2_beh_c0bnfnl_mrt', 'baseline_year_1_arm_1')	-0.0298011	0.00220392	2.6568	Average reaction time for all correct responses to 0 back with neutral face nonlure stimuli during run 2
1409	Task Based	('tfmri_nb_r2_beh_c0bnfnl_stdrt', 'baseline_year_1_arm_1')	-0.0196471	0.0435944	1.36057	Standard deviation of the reaction time for all correct responses to 0 back with neutral face nonlure stimuli during run 2
1410	Task Based	('tfmri_nb_all_beh_c0bngf_rate', 'baseline_year_1_arm_1')	0.0573726	3.69992e-09	8.43181	The rate of correct responses to 0 back with negative face stimuli during run 1 and run 2
1411	Task Based	('tfmri_nb_all_beh_c0bngf_mrt', 'baseline_year_1_arm_1')	-0.0401272	3.74358e-05	4.42671	Average reaction time for all correct responses to 0 back with negative face stimuli during run 1 and run 2
1412	Task Based	('tfmri_nb_all_beh_c0bngf_stdrt', 'baseline_year_1_arm_1')	-0.0403704	3.35733e-05	4.47401	Standard deviation of the reaction time for all correct responses to 0 back with negative face stimuli during run 1 and run 2
1413	Task Based	('tfmri_nb_r1_beh_c0bngf_rate', 'baseline_year_1_arm_1')	0.0473889	1.1181e-06	5.95152	The rate of correct responses to 0 back with negative face stimuli during run 1
1414	Task Based	('tfmri_nb_r1_beh_c0bngf_mrt', 'baseline_year_1_arm_1')	-0.033034	0.000689933	3.16119	Average reaction time for all correct responses to 0 back with negative face stimuli during run 1
1415	Task Based	('tfmri_nb_r1_beh_c0bngf_stdrt', 'baseline_year_1_arm_1')	-0.0185665	0.056526	1.24775	Standard deviation of the reaction time for all correct responses to 0 back with negative face stimuli during run 1
1416	Task Based	('tfmri_nb_r2_beh_c0bngf_rate', 'baseline_year_1_arm_1')	0.0508526	1.73226e-07	6.76139	The rate of correct responses to 0 back with negative face stimuli during run 2
1417	Task Based	('tfmri_nb_r2_beh_c0bngf_mrt', 'baseline_year_1_arm_1')	-0.0371318	0.000136298	3.86551	Average reaction time for all correct responses to 0 back with negative face stimuli during run 2
1418	Task Based	('tfmri_nb_r2_beh_c0bngf_stdrt', 'baseline_year_1_arm_1')	-0.0244158	0.0121452	1.9156	Standard deviation of the reaction time for all correct responses to 0 back with negative face stimuli during run 2
1419	Task Based	('tfmri_nb_all_beh_c0bngft_rate', 'baseline_year_1_arm_1')	0.0394224	5.11529e-05	4.29113	The rate of correct responses to 0 back with negative face target stimuli during run 1 and run 2
1420	Task Based	('tfmri_nb_all_beh_c0bngft_mrt', 'baseline_year_1_arm_1')	-0.0191477	0.0492218	1.30784	Average reaction time for all correct responses to 0 back with negative face target stimuli during run 1 and run 2
1421	Task Based	('tfmri_nb_all_beh_c0bngft_stdrt', 'baseline_year_1_arm_1')	0.0106106	0.275824	0.559368	Standard deviation of the reaction time for all correct responses to 0 back with negative face target stimuli during run 1 and run 2
1422	Task Based	('tfmri_nb_r1_beh_c0bngft_rate', 'baseline_year_1_arm_1')	0.0270761	0.00541493	2.26641	The rate of correct responses to 0 back with negative face target stimuli during run 1
1423	Task Based	('tfmri_nb_r1_beh_c0bngft_mrt', 'baseline_year_1_arm_1')	-0.02685	0.0058152	2.23544	Average reaction time for all correct responses to 0 back with negative face target stimuli during run 1
1424	Task Based	('tfmri_nb_r1_beh_c0bngft_stdrt', 'baseline_year_1_arm_1')	0.0184117	0.058616	1.23198	Standard deviation of the reaction time for all correct responses to 0 back with negative face target stimuli during run 1
1425	Task Based	('tfmri_nb_r2_beh_c0bngft_rate', 'baseline_year_1_arm_1')	0.029135	0.00276401	2.55846	The rate of correct responses to 0 back with negative face target stimuli during run 2
1426	Task Based	('tfmri_nb_all_beh_c0bngfl_rate', 'baseline_year_1_arm_1')	0.0534743	3.88953e-08	7.4101	The rate of correct responses to 0 back with negative face lure stimuli during run 1 and run 2
1427	Task Based	('tfmri_nb_all_beh_c0bngfl_mrt', 'baseline_year_1_arm_1')	-0.0330518	0.000685336	3.1641	Average reaction time for all correct responses to 0 back with negative face lure stimuli during run 1 and run 2
1428	Task Based	('tfmri_nb_all_beh_c0bngfl_stdrt', 'baseline_year_1_arm_1')	-0.0248373	0.0107349	1.9692	Standard deviation of the reaction time for all correct responses to 0 back with negative face lure stimuli during run 1 and run 2
1429	Task Based	('tfmri_nb_r1_beh_c0bngfl_rate', 'baseline_year_1_arm_1')	0.0416869	1.84266e-05	4.73456	The rate of correct responses to 0 back with negative face lure stimuli during run 1
1430	Task Based	('tfmri_nb_r1_beh_c0bngfl_mrt', 'baseline_year_1_arm_1')	-0.0367838	0.000157452	3.80285	Average reaction time for all correct responses to 0 back with negative face lure stimuli during run 1
1431	Task Based	('tfmri_nb_r1_beh_c0bngfl_stdrt', 'baseline_year_1_arm_1')	-0.0211878	0.0295366	1.52964	Standard deviation of the reaction time for all correct responses to 0 back with negative face lure stimuli during run 1
1432	Task Based	('tfmri_nb_r2_beh_c0bngfl_rate', 'baseline_year_1_arm_1')	0.0441948	5.59695e-06	5.25205	The rate of correct responses to 0 back with negative face lure stimuli during run 2
1433	Task Based	('tfmri_nb_r2_beh_c0bngfl_mrt', 'baseline_year_1_arm_1')	-0.0162335	0.0954543	1.0202	Average reaction time for all correct responses to 0 back with negative face lure stimuli during run 2
1434	Task Based	('tfmri_nb_r2_beh_c0bngfl_stdrt', 'baseline_year_1_arm_1')	-0.00143721	0.882656	0.0542084	Standard deviation of the reaction time for all correct responses to 0 back with negative face lure stimuli during run 2
1435	Task Based	('tfmri_nb_all_beh_c0bngfnl_rate', 'baseline_year_1_arm_1')	0.0491378	4.42838e-07	6.35376	The rate of correct responses to 0 back with negative face nonlure stimuli during run 1 and run 2
1436	Task Based	('tfmri_nb_all_beh_c0bngfnl_mrt', 'baseline_year_1_arm_1')	-0.0403596	3.37355e-05	4.47191	Average reaction time for all correct responses to 0 back with negative face nonlure stimuli during run 1 and run 2
1437	Task Based	('tfmri_nb_all_beh_c0bngfnl_stt', 'baseline_year_1_arm_1')	-0.027861	0.00421103	2.37561	Standard deviation of the reaction time for all correct responses to 0 back with negative face nonlure stimuli during run 1 and run 2
1438	Task Based	('tfmri_nb_r1_beh_c0bngfnl_rate', 'baseline_year_1_arm_1')	0.0329848	0.000702761	3.15319	The rate of correct responses to 0 back with negative face nonlure stimuli during run 1
1439	Task Based	('tfmri_nb_r1_beh_c0bngfnl_mrt', 'baseline_year_1_arm_1')	-0.0308415	0.00153382	2.81423	Average reaction time for all correct responses to 0 back with negative face nonlure stimuli during run 1
1440	Task Based	('tfmri_nb_r1_beh_c0bngfnl_stdrt', 'baseline_year_1_arm_1')	-0.00666166	0.49387	0.306387	Standard deviation of the reaction time for all correct responses to 0 back with negative face nonlure stimuli during run 1
1441	Task Based	('tfmri_nb_r2_beh_c0bngfnl_rate', 'baseline_year_1_arm_1')	0.0427644	1.11307e-05	4.95348	The rate of correct responses to 0 back with negative face nonlure stimuli during run 2
1442	Task Based	('tfmri_nb_r2_beh_c0bngfnl_mrt', 'baseline_year_1_arm_1')	-0.0363395	0.000188962	3.72363	Average reaction time for all correct responses to 0 back with negative face nonlure stimuli during run 2
1443	Task Based	('tfmri_nb_r2_beh_c0bngfnl_stdrt', 'baseline_year_1_arm_1')	-0.0256942	0.00830894	2.08045	Standard deviation of the reaction time for all correct responses to 0 back with negative face nonlure stimuli during run 2
1444	Task Based	('tfmri_nb_all_beh_c0bp_rate', 'baseline_year_1_arm_1')	0.0595982	8.99776e-10	9.04587	The rate of correct responses to 0 back with place stimuli during run 1 and run 2
1445	Task Based	('tfmri_nb_all_beh_c0bp_mrt', 'baseline_year_1_arm_1')	-0.0270474	0.00546429	2.26247	Average reaction time for all correct responses to 0 back with place stimuli during run 1 and run 2
1446	Task Based	('tfmri_nb_all_beh_c0bp_stdrt', 'baseline_year_1_arm_1')	-0.0396283	4.67171e-05	4.33052	Standard deviation of the reaction time for all correct responses to 0 back with place stimuli during run 1 and run 2
1447	Task Based	('tfmri_nb_r1_beh_c0bp_rate', 'baseline_year_1_arm_1')	0.0504305	2.18863e-07	6.65983	The rate of correct responses to 0 back with place stimuli during run 1
1448	Task Based	('tfmri_nb_r1_beh_c0bp_mrt', 'baseline_year_1_arm_1')	-0.0250156	0.0101836	1.9921	Average reaction time for all correct responses to 0 back with place stimuli during run 1
1449	Task Based	('tfmri_nb_r1_beh_c0bp_stdrt', 'baseline_year_1_arm_1')	-0.0147961	0.128597	0.890769	Standard deviation of the reaction time for all correct responses to 0 back with place stimuli during run 1
1450	Task Based	('tfmri_nb_r2_beh_c0bp_rate', 'baseline_year_1_arm_1')	0.0513249	1.3305e-07	6.87598	The rate of correct responses to 0 back with place stimuli during run 2
1451	Task Based	('tfmri_nb_r2_beh_c0bp_mrt', 'baseline_year_1_arm_1')	-0.0231567	0.0173814	1.75991	Average reaction time for all correct responses to 0 back with place stimuli during run 2
1452	Task Based	('tfmri_nb_r2_beh_c0bp_stdrt', 'baseline_year_1_arm_1')	-0.0304417	0.0017653	2.75318	Standard deviation of the reaction time for all correct responses to 0 back with place stimuli during run 2
1453	Task Based	('tfmri_nb_all_beh_c0bpt_rate', 'baseline_year_1_arm_1')	0.0502836	2.3731e-07	6.62468	The rate of correct responses to 0 back with place target stimuli during run 1 and run 2
1454	Task Based	('tfmri_nb_all_beh_c0bpt_mrt', 'baseline_year_1_arm_1')	-0.0165886	0.0884216	1.05344	Average reaction time for all correct responses to 0 back with place target stimuli during run 1 and run 2
1455	Task Based	('tfmri_nb_all_beh_c0bpt_stdrt', 'baseline_year_1_arm_1')	0.000827021	0.932312	0.0304386	Standard deviation of the reaction time for all correct responses to 0 back with place target stimuli during run 1 and run 2
1456	Task Based	('tfmri_nb_r1_beh_c0bpt_rate', 'baseline_year_1_arm_1')	0.0443041	5.30589e-06	5.27524	The rate of correct responses to 0 back with place target stimuli during run 1
1457	Task Based	('tfmri_nb_r2_beh_c0bpt_rate', 'baseline_year_1_arm_1')	0.0311894	0.00135548	2.86791	The rate of correct responses to 0 back with place target stimuli during run 2
1458	Task Based	('tfmri_nb_all_beh_c0bpl_rate', 'baseline_year_1_arm_1')	0.0464843	1.7831e-06	5.74882	The rate of correct responses to 0 back with place lure stimuli during run 1 and run 2
1459	Task Based	('tfmri_nb_all_beh_c0bpl_mrt', 'baseline_year_1_arm_1')	-0.00982175	0.313105	0.50431	Average reaction time for all correct responses to 0 back with place lure stimuli during run 1 and run 2
1460	Task Based	('tfmri_nb_all_beh_c0bpl_stdrt', 'baseline_year_1_arm_1')	-0.00414474	0.670348	0.1737	Standard deviation of the reaction time for all correct responses to 0 back with place lure stimuli during run 1 and run 2
1461	Task Based	('tfmri_nb_r1_beh_c0bpl_rate', 'baseline_year_1_arm_1')	0.0384504	7.80353e-05	4.10771	The rate of correct responses to 0 back with place lure stimuli during run 1
1462	Task Based	('tfmri_nb_r1_beh_c0bpl_mrt', 'baseline_year_1_arm_1')	-0.00393609	0.686035	0.163654	Average reaction time for all correct responses to 0 back with place lure stimuli during run 1
1463	Task Based	('tfmri_nb_r1_beh_c0bpl_stdrt', 'baseline_year_1_arm_1')	0.0186925	0.0548697	1.26067	Standard deviation of the reaction time for all correct responses to 0 back with place lure stimuli during run 1
1464	Task Based	('tfmri_nb_r2_beh_c0bpl_rate', 'baseline_year_1_arm_1')	0.042064	1.54672e-05	4.81059	The rate of correct responses to 0 back with place lure stimuli during run 2
1465	Task Based	('tfmri_nb_r2_beh_c0bpl_mrt', 'baseline_year_1_arm_1')	-0.0169376	0.081924	1.08659	Average reaction time for all correct responses to 0 back with place lure stimuli during run 2
1466	Task Based	('tfmri_nb_r2_beh_c0bpl_stdrt', 'baseline_year_1_arm_1')	-0.0102809	0.29102	0.536077	Standard deviation of the reaction time for all correct responses to 0 back with place lure stimuli during run 2
1467	Task Based	('tfmri_nb_all_beh_c0bpnl_rate', 'baseline_year_1_arm_1')	0.0490141	4.73312e-07	6.32485	The rate of correct responses to 0 back with place nonlure stimuli during run 1 and run 2
1468	Task Based	('tfmri_nb_all_beh_c0bpnl_mrt', 'baseline_year_1_arm_1')	-0.0239296	0.0139734	1.8547	Average reaction time for all correct responses to 0 back with place nonlure stimuli during run 1 and run 2
1469	Task Based	('tfmri_nb_all_beh_c0bpnl_stdrt', 'baseline_year_1_arm_1')	-0.0271159	0.00534711	2.27188	Standard deviation of the reaction time for all correct responses to 0 back with place nonlure stimuli during run 1 and run 2
1470	Task Based	('tfmri_nb_r1_beh_c0bpnl_rate', 'baseline_year_1_arm_1')	0.035319	0.000285151	3.54492	The rate of correct responses to 0 back with place nonlure stimuli during run 1
1471	Task Based	('tfmri_nb_r1_beh_c0bpnl_mrt', 'baseline_year_1_arm_1')	-0.0253122	0.0093223	2.03048	Average reaction time for all correct responses to 0 back with place nonlure stimuli during run 1
1472	Task Based	('tfmri_nb_r1_beh_c0bpnl_stdrt', 'baseline_year_1_arm_1')	-0.00392285	0.687035	0.163021	Standard deviation of the reaction time for all correct responses to 0 back with place nonlure stimuli during run 1
1473	Task Based	('tfmri_nb_r2_beh_c0bpnl_rate', 'baseline_year_1_arm_1')	0.0451018	3.58045e-06	5.44606	The rate of correct responses to 0 back with place nonlure stimuli during run 2
1474	Task Based	('tfmri_nb_r2_beh_c0bpnl_mrt', 'baseline_year_1_arm_1')	-0.0181145	0.062811	1.20196	Average reaction time for all correct responses to 0 back with place nonlure stimuli during run 2
1475	Task Based	('tfmri_nb_r2_beh_c0bpnl_stdrt', 'baseline_year_1_arm_1')	-0.0189652	0.0514242	1.28883	Standard deviation of the reaction time for all correct responses to 0 back with place nonlure stimuli during run 2
1476	Task Based	('tfmri_nback_beh_switchflag', 'baseline_year_1_arm_1')_0.0	0.0311004	0.00139919	2.85412	Box was switched
1477	Task Based	('tfmri_nback_beh_switchflag', 'baseline_year_1_arm_1')_1.0	-0.0311004	0.00139919	2.85412	Box was switched
1478	Task Based	('tfmri_nback_beh_performflag', 'baseline_year_1_arm_1')_0.0	-0.0561352	7.94142e-09	8.1001	Whether the participant had an acceptable performance in the task; tfmri_nback_all_beh_correct.2.back_rate >= 0.6 & tfmri_nback_all_beh_correct.0.back_rate >= 0.6
1479	Task Based	('tfmri_nback_beh_performflag', 'baseline_year_1_arm_1')_1.0	0.0561352	7.94142e-09	8.1001	Whether the participant had an acceptable performance in the task; tfmri_nback_all_beh_correct.2.back_rate >= 0.6 & tfmri_nback_all_beh_correct.0.back_rate >= 0.6
1480	Task Based	('lmt_scr_correct_num_stimtype1', 'baseline_year_1_arm_1')_0.0	0.00986565	0.310947	0.507314	Count Number Correct Per Stimulus Type (Backward Down Left)
1481	Task Based	('lmt_scr_correct_num_stimtype1', 'baseline_year_1_arm_1')_1.0	-0.00400768	0.680637	0.167084	Count Number Correct Per Stimulus Type (Backward Down Left)
1482	Task Based	('lmt_scr_correct_num_stimtype1', 'baseline_year_1_arm_1')_2.0	-0.00722281	0.458209	0.338937	Count Number Correct Per Stimulus Type (Backward Down Left)
1483	Task Based	('lmt_scr_correct_num_stimtype1', 'baseline_year_1_arm_1')_3.0	-0.00760694	0.434654	0.361856	Count Number Correct Per Stimulus Type (Backward Down Left)
1484	Task Based	('lmt_scr_correct_num_stimtype1', 'baseline_year_1_arm_1')_4.0	0.0116188	0.232751	0.633108	Count Number Correct Per Stimulus Type (Backward Down Left)
1485	Task Based	('lmt_scr_correct_num_stimtype2', 'baseline_year_1_arm_1')_0.0	0.0157932	0.104788	0.97969	Count Number Correct Per Stimulus Type (Backward Down Right)
1486	Task Based	('lmt_scr_correct_num_stimtype2', 'baseline_year_1_arm_1')_1.0	0.000926281	0.924212	0.0342286	Count Number Correct Per Stimulus Type (Backward Down Right)
1487	Task Based	('lmt_scr_correct_num_stimtype2', 'baseline_year_1_arm_1')_2.0	-0.000166398	0.986365	0.00596216	Count Number Correct Per Stimulus Type (Backward Down Right)
1488	Task Based	('lmt_scr_correct_num_stimtype2', 'baseline_year_1_arm_1')_3.0	-0.00611183	0.530203	0.275558	Count Number Correct Per Stimulus Type (Backward Down Right)
1489	Task Based	('lmt_scr_correct_num_stimtype2', 'baseline_year_1_arm_1')_4.0	-0.00422365	0.664451	0.177537	Count Number Correct Per Stimulus Type (Backward Down Right)
1490	Task Based	('lmt_scr_correct_num_stimtype3', 'baseline_year_1_arm_1')_0.0	-0.0500908	2.6383e-07	6.57868	Count Number Correct Per Stimulus Type (Backward Up Left)
1491	Task Based	('lmt_scr_correct_num_stimtype3', 'baseline_year_1_arm_1')_1.0	-0.0308426	0.00153324	2.81439	Count Number Correct Per Stimulus Type (Backward Up Left)
1492	Task Based	('lmt_scr_correct_num_stimtype3', 'baseline_year_1_arm_1')_2.0	0.00202291	0.83542	0.0780952	Count Number Correct Per Stimulus Type (Backward Up Left)
1493	Task Based	('lmt_scr_correct_num_stimtype3', 'baseline_year_1_arm_1')_3.0	0.0307863	0.001564	2.80576	Count Number Correct Per Stimulus Type (Backward Up Left)
1494	Task Based	('lmt_scr_correct_num_stimtype3', 'baseline_year_1_arm_1')_4.0	0.0383712	8.07336e-05	4.09295	Count Number Correct Per Stimulus Type (Backward Up Left)
1495	Task Based	('lmt_scr_correct_num_stimtype4', 'baseline_year_1_arm_1')_0.0	-0.0559929	8.66211e-09	8.06238	Count Number Correct Per Stimulus Type (Backward Up Right)
1496	Task Based	('lmt_scr_correct_num_stimtype4', 'baseline_year_1_arm_1')_1.0	-0.027134	0.00531656	2.27437	Count Number Correct Per Stimulus Type (Backward Up Right)
1497	Task Based	('lmt_scr_correct_num_stimtype4', 'baseline_year_1_arm_1')_2.0	0.0141578	0.14592	0.835884	Count Number Correct Per Stimulus Type (Backward Up Right)
1498	Task Based	('lmt_scr_correct_num_stimtype4', 'baseline_year_1_arm_1')_3.0	0.0113307	0.244542	0.611646	Count Number Correct Per Stimulus Type (Backward Up Right)
1499	Task Based	('lmt_scr_correct_num_stimtype4', 'baseline_year_1_arm_1')_4.0	0.04738	1.12331e-06	5.9495	Count Number Correct Per Stimulus Type (Backward Up Right)
1500	Task Based	('lmt_scr_correct_num_stimtype5', 'baseline_year_1_arm_1')_0.0	-0.0272673	0.00509601	2.29277	Count Number Correct Per Stimulus Type (Forward Down Left)
1501	Task Based	('lmt_scr_correct_num_stimtype5', 'baseline_year_1_arm_1')_1.0	0.00548585	0.573158	0.241725	Count Number Correct Per Stimulus Type (Forward Down Left)
1502	Task Based	('lmt_scr_correct_num_stimtype5', 'baseline_year_1_arm_1')_2.0	0.0130122	0.181411	0.741336	Count Number Correct Per Stimulus Type (Forward Down Left)
1503	Task Based	('lmt_scr_correct_num_stimtype5', 'baseline_year_1_arm_1')_3.0	0.00648398	0.505463	0.296311	Count Number Correct Per Stimulus Type (Forward Down Left)
1504	Task Based	('lmt_scr_correct_num_stimtype5', 'baseline_year_1_arm_1')_4.0	0.0070463	0.469267	0.32858	Count Number Correct Per Stimulus Type (Forward Down Left)
1505	Task Based	('lmt_scr_correct_num_stimtype6', 'baseline_year_1_arm_1')_0.0	-0.024755	0.0109983	1.95867	Count Number Correct Per Stimulus Type (Forward Down Right)
1506	Task Based	('lmt_scr_correct_num_stimtype6', 'baseline_year_1_arm_1')_1.0	-0.0161774	0.0966046	1.015	Count Number Correct Per Stimulus Type (Forward Down Right)
1507	Task Based	('lmt_scr_correct_num_stimtype6', 'baseline_year_1_arm_1')_2.0	0.0102578	0.292107	0.534458	Count Number Correct Per Stimulus Type (Forward Down Right)
1508	Task Based	('lmt_scr_correct_num_stimtype6', 'baseline_year_1_arm_1')_3.0	0.0300852	0.00199831	2.69934	Count Number Correct Per Stimulus Type (Forward Down Right)
1509	Task Based	('lmt_scr_correct_num_stimtype6', 'baseline_year_1_arm_1')_4.0	0.00698445	0.473177	0.324976	Count Number Correct Per Stimulus Type (Forward Down Right)
1510	Task Based	('lmt_scr_correct_num_stimtype7', 'baseline_year_1_arm_1')_0.0	-0.019778	0.0422128	1.37456	Count Number Correct Per Stimulus Type (Forward Up Left)
1511	Task Based	('lmt_scr_correct_num_stimtype7', 'baseline_year_1_arm_1')_1.0	-0.0214706	0.0274329	1.56173	Count Number Correct Per Stimulus Type (Forward Up Left)
1512	Task Based	('lmt_scr_correct_num_stimtype7', 'baseline_year_1_arm_1')_2.0	-0.00645894	0.507108	0.294899	Count Number Correct Per Stimulus Type (Forward Up Left)
1513	Task Based	('lmt_scr_correct_num_stimtype7', 'baseline_year_1_arm_1')_3.0	-0.0194373	0.0458889	1.33829	Count Number Correct Per Stimulus Type (Forward Up Left)
1514	Task Based	('lmt_scr_correct_num_stimtype7', 'baseline_year_1_arm_1')_4.0	0.0383821	8.03576e-05	4.09497	Count Number Correct Per Stimulus Type (Forward Up Left)
1515	Task Based	('lmt_scr_correct_num_stimtype8', 'baseline_year_1_arm_1')_0.0	-0.00622862	0.522373	0.28202	Count Number Correct Per Stimulus Type (Forward Up Right)
1516	Task Based	('lmt_scr_correct_num_stimtype8', 'baseline_year_1_arm_1')_1.0	-0.022423	0.0212701	1.67223	Count Number Correct Per Stimulus Type (Forward Up Right)
1517	Task Based	('lmt_scr_correct_num_stimtype8', 'baseline_year_1_arm_1')_2.0	0.00321331	0.741392	0.129952	Count Number Correct Per Stimulus Type (Forward Up Right)
1518	Task Based	('lmt_scr_correct_num_stimtype8', 'baseline_year_1_arm_1')_3.0	-0.0249435	0.0104035	1.98282	Count Number Correct Per Stimulus Type (Forward Up Right)
1519	Task Based	('lmt_scr_correct_num_stimtype8', 'baseline_year_1_arm_1')_4.0	0.0336935	0.000537494	3.26963	Count Number Correct Per Stimulus Type (Forward Up Right)
1520	Task Based	('lmt_scr_wrong_num_stimtype1', 'baseline_year_1_arm_1')_0.0	-0.00869582	0.371811	0.429678	Count Number Wrong Per Stimulus Type (Backward Down Left)
1521	Task Based	('lmt_scr_wrong_num_stimtype1', 'baseline_year_1_arm_1')_1.0	-0.00604833	0.534484	0.272065	Count Number Wrong Per Stimulus Type (Backward Down Left)
1522	Task Based	('lmt_scr_wrong_num_stimtype1', 'baseline_year_1_arm_1')_2.0	0.00446559	0.646505	0.189428	Count Number Wrong Per Stimulus Type (Backward Down Left)
1523	Task Based	('lmt_scr_wrong_num_stimtype1', 'baseline_year_1_arm_1')_3.0	0.0145636	0.134711	0.870597	Count Number Wrong Per Stimulus Type (Backward Down Left)
1524	Task Based	('lmt_scr_wrong_num_stimtype1', 'baseline_year_1_arm_1')_4.0	0.00763462	0.432984	0.363528	Count Number Wrong Per Stimulus Type (Backward Down Left)
1525	Task Based	('lmt_scr_wrong_num_stimtype2', 'baseline_year_1_arm_1')_0.0	-0.0112979	0.245909	0.609225	Count Number Wrong Per Stimulus Type (Backward Down Right)
1526	Task Based	('lmt_scr_wrong_num_stimtype2', 'baseline_year_1_arm_1')_1.0	-0.00225224	0.817076	0.0877378	Count Number Wrong Per Stimulus Type (Backward Down Right)
1527	Task Based	('lmt_scr_wrong_num_stimtype2', 'baseline_year_1_arm_1')_2.0	-0.00109174	0.910726	0.0406124	Count Number Wrong Per Stimulus Type (Backward Down Right)
1528	Task Based	('lmt_scr_wrong_num_stimtype2', 'baseline_year_1_arm_1')_3.0	0.0143561	0.140358	0.852763	Count Number Wrong Per Stimulus Type (Backward Down Right)
1529	Task Based	('lmt_scr_wrong_num_stimtype2', 'baseline_year_1_arm_1')_4.0	0.0155918	0.109291	0.961417	Count Number Wrong Per Stimulus Type (Backward Down Right)
1530	Task Based	('lmt_scr_wrong_num_stimtype3', 'baseline_year_1_arm_1')_0.0	0.0507035	1.8818e-07	6.72543	Count Number Wrong Per Stimulus Type (Backward Up Left)
1531	Task Based	('lmt_scr_wrong_num_stimtype3', 'baseline_year_1_arm_1')_1.0	0.0101385	0.297756	0.52614	Count Number Wrong Per Stimulus Type (Backward Up Left)
1532	Task Based	('lmt_scr_wrong_num_stimtype3', 'baseline_year_1_arm_1')_2.0	-0.0124853	0.199736	0.699543	Count Number Wrong Per Stimulus Type (Backward Up Left)
1533	Task Based	('lmt_scr_wrong_num_stimtype3', 'baseline_year_1_arm_1')_3.0	-0.0501224	2.59289e-07	6.58622	Count Number Wrong Per Stimulus Type (Backward Up Left)
1534	Task Based	('lmt_scr_wrong_num_stimtype3', 'baseline_year_1_arm_1')_4.0	-0.0261025	0.00733555	2.13457	Count Number Wrong Per Stimulus Type (Backward Up Left)
1535	Task Based	('lmt_scr_wrong_num_stimtype4', 'baseline_year_1_arm_1')_0.0	0.0448391	4.07848e-06	5.3895	Count Number Wrong Per Stimulus Type (Backward Up Right)
1536	Task Based	('lmt_scr_wrong_num_stimtype4', 'baseline_year_1_arm_1')_1.0	0.0194765	0.0454521	1.34245	Count Number Wrong Per Stimulus Type (Backward Up Right)
1537	Task Based	('lmt_scr_wrong_num_stimtype4', 'baseline_year_1_arm_1')_2.0	-0.000985012	0.919422	0.0364851	Count Number Wrong Per Stimulus Type (Backward Up Right)
1538	Task Based	('lmt_scr_wrong_num_stimtype4', 'baseline_year_1_arm_1')_3.0	-0.0478044	8.99803e-07	6.04585	Count Number Wrong Per Stimulus Type (Backward Up Right)
1539	Task Based	('lmt_scr_wrong_num_stimtype4', 'baseline_year_1_arm_1')_4.0	-0.0418295	1.72495e-05	4.76322	Count Number Wrong Per Stimulus Type (Backward Up Right)
1540	Task Based	('lmt_scr_wrong_num_stimtype5', 'baseline_year_1_arm_1')_0.0	0.00972557	0.317867	0.497754	Count Number Wrong Per Stimulus Type (Forward Down Left)
1541	Task Based	('lmt_scr_wrong_num_stimtype5', 'baseline_year_1_arm_1')_1.0	0.0106999	0.271802	0.565748	Count Number Wrong Per Stimulus Type (Forward Down Left)
1542	Task Based	('lmt_scr_wrong_num_stimtype5', 'baseline_year_1_arm_1')_2.0	0.000354564	0.970952	0.0128022	Count Number Wrong Per Stimulus Type (Forward Down Left)
1543	Task Based	('lmt_scr_wrong_num_stimtype5', 'baseline_year_1_arm_1')_3.0	-0.00061042	0.950013	0.0222706	Count Number Wrong Per Stimulus Type (Forward Down Left)
1544	Task Based	('lmt_scr_wrong_num_stimtype5', 'baseline_year_1_arm_1')_4.0	-0.0220073	0.0237934	1.62354	Count Number Wrong Per Stimulus Type (Forward Down Left)
1545	Task Based	('lmt_scr_wrong_num_stimtype6', 'baseline_year_1_arm_1')_0.0	0.0161211	0.0977708	1.00979	Count Number Wrong Per Stimulus Type (Forward Down Right)
1546	Task Based	('lmt_scr_wrong_num_stimtype6', 'baseline_year_1_arm_1')_1.0	0.0143432	0.140714	0.851662	Count Number Wrong Per Stimulus Type (Forward Down Right)
1547	Task Based	('lmt_scr_wrong_num_stimtype6', 'baseline_year_1_arm_1')_2.0	0.00118671	0.902997	0.0443138	Count Number Wrong Per Stimulus Type (Forward Down Right)
1548	Task Based	('lmt_scr_wrong_num_stimtype6', 'baseline_year_1_arm_1')_3.0	-0.0101811	0.295728	0.529107	Count Number Wrong Per Stimulus Type (Forward Down Right)
1549	Task Based	('lmt_scr_wrong_num_stimtype6', 'baseline_year_1_arm_1')_4.0	-0.0244741	0.0119408	1.92297	Count Number Wrong Per Stimulus Type (Forward Down Right)
1550	Task Based	('lmt_scr_wrong_num_stimtype7', 'baseline_year_1_arm_1')_0.0	0.0280691	0.00393538	2.40501	Count Number Wrong Per Stimulus Type (Forward Up Left)
1551	Task Based	('lmt_scr_wrong_num_stimtype7', 'baseline_year_1_arm_1')_1.0	-0.0108116	0.26683	0.573765	Count Number Wrong Per Stimulus Type (Forward Up Left)
1552	Task Based	('lmt_scr_wrong_num_stimtype7', 'baseline_year_1_arm_1')_2.0	-0.0227324	0.0195464	1.70893	Count Number Wrong Per Stimulus Type (Forward Up Left)
1553	Task Based	('lmt_scr_wrong_num_stimtype7', 'baseline_year_1_arm_1')_3.0	-0.00797323	0.41286	0.384197	Count Number Wrong Per Stimulus Type (Forward Up Left)
1554	Task Based	('lmt_scr_wrong_num_stimtype7', 'baseline_year_1_arm_1')_4.0	-0.0088757	0.362	0.441292	Count Number Wrong Per Stimulus Type (Forward Up Left)
1555	Task Based	('lmt_scr_wrong_num_stimtype8', 'baseline_year_1_arm_1')_0.0	0.0219493	0.0241655	1.6168	Count Number Wrong Per Stimulus Type (Forward Up Right)
1556	Task Based	('lmt_scr_wrong_num_stimtype8', 'baseline_year_1_arm_1')_1.0	-0.0125309	0.1981	0.703115	Count Number Wrong Per Stimulus Type (Forward Up Right)
1557	Task Based	('lmt_scr_wrong_num_stimtype8', 'baseline_year_1_arm_1')_2.0	-0.00390719	0.688218	0.162274	Count Number Wrong Per Stimulus Type (Forward Up Right)
1558	Task Based	('lmt_scr_wrong_num_stimtype8', 'baseline_year_1_arm_1')_3.0	-0.0229475	0.0184213	1.73468	Count Number Wrong Per Stimulus Type (Forward Up Right)
1559	Task Based	('lmt_scr_wrong_num_stimtype8', 'baseline_year_1_arm_1')_4.0	0.00343792	0.72403	0.140244	Count Number Wrong Per Stimulus Type (Forward Up Right)
1560	Task Based	('lmt_scr_tout_num_stimtype1', 'baseline_year_1_arm_1')_0.0	0.0311342	0.00138244	2.85935	Count Number Timed Out Per Stimulus Type (Backward Down Left)
1561	Task Based	('lmt_scr_tout_num_stimtype1', 'baseline_year_1_arm_1')_1.0	-0.0244911	0.0118817	1.92512	Count Number Timed Out Per Stimulus Type (Backward Down Left)
1562	Task Based	('lmt_scr_tout_num_stimtype1', 'baseline_year_1_arm_1')_2.0	-0.00855552	0.379576	0.420701	Count Number Timed Out Per Stimulus Type (Backward Down Left)
1563	Task Based	('lmt_scr_tout_num_stimtype1', 'baseline_year_1_arm_1')_3.0	-0.0169275	0.0821064	1.08562	Count Number Timed Out Per Stimulus Type (Backward Down Left)
1564	Task Based	('lmt_scr_tout_num_stimtype2', 'baseline_year_1_arm_1')_0.0	0.0140365	0.149405	0.825636	Count Number Timed Out Per Stimulus Type (Backward Down Right)
1565	Task Based	('lmt_scr_tout_num_stimtype2', 'baseline_year_1_arm_1')_1.0	-0.0125403	0.197764	0.703853	Count Number Timed Out Per Stimulus Type (Backward Down Right)
1566	Task Based	('lmt_scr_tout_num_stimtype2', 'baseline_year_1_arm_1')_2.0	-0.00313871	0.747188	0.12657	Count Number Timed Out Per Stimulus Type (Backward Down Right)
1567	Task Based	('lmt_scr_tout_num_stimtype2', 'baseline_year_1_arm_1')_3.0	-0.00181952	0.851765	0.0696801	Count Number Timed Out Per Stimulus Type (Backward Down Right)
1568	Task Based	('lmt_scr_tout_num_stimtype3', 'baseline_year_1_arm_1')_0.0	0.00806397	0.407562	0.389806	Count Number Timed Out Per Stimulus Type (Backward Up Left)
1569	Task Based	('lmt_scr_tout_num_stimtype3', 'baseline_year_1_arm_1')_1.0	-0.00259096	0.790166	0.102282	Count Number Timed Out Per Stimulus Type (Backward Up Left)
1570	Task Based	('lmt_scr_tout_num_stimtype3', 'baseline_year_1_arm_1')_2.0	-0.00157551	0.871458	0.0597536	Count Number Timed Out Per Stimulus Type (Backward Up Left)
1571	Task Based	('lmt_scr_tout_num_stimtype4', 'baseline_year_1_arm_1')_0.0	0.0176295	0.0701863	1.15375	Count Number Timed Out Per Stimulus Type (Backward Up Right)
1572	Task Based	('lmt_scr_tout_num_stimtype4', 'baseline_year_1_arm_1')_1.0	-0.0183563	0.0593795	1.22636	Count Number Timed Out Per Stimulus Type (Backward Up Right)
1573	Task Based	('lmt_scr_tout_num_stimtype4', 'baseline_year_1_arm_1')_2.0	0.000169686	0.986096	0.00608078	Count Number Timed Out Per Stimulus Type (Backward Up Right)
1574	Task Based	('lmt_scr_tout_num_stimtype5', 'baseline_year_1_arm_1')_0.0	-0.0124807	0.199902	0.699183	Count Number Timed Out Per Stimulus Type (Forward Down Left)
1575	Task Based	('lmt_scr_tout_num_stimtype5', 'baseline_year_1_arm_1')_1.0	0.015255	0.117162	0.931212	Count Number Timed Out Per Stimulus Type (Forward Down Left)
1576	Task Based	('lmt_scr_tout_num_stimtype5', 'baseline_year_1_arm_1')_2.0	0.00302089	0.756372	0.121265	Count Number Timed Out Per Stimulus Type (Forward Down Left)
1577	Task Based	('lmt_scr_tout_num_stimtype5', 'baseline_year_1_arm_1')_3.0	-0.00768312	0.430067	0.366463	Count Number Timed Out Per Stimulus Type (Forward Down Left)
1578	Task Based	('lmt_scr_tout_num_stimtype6', 'baseline_year_1_arm_1')_0.0	-0.0061343	0.528691	0.276798	Count Number Timed Out Per Stimulus Type (Forward Down Right)
1579	Task Based	('lmt_scr_tout_num_stimtype6', 'baseline_year_1_arm_1')_1.0	0.00383879	0.693397	0.159018	Count Number Timed Out Per Stimulus Type (Forward Down Right)
1580	Task Based	('lmt_scr_tout_num_stimtype6', 'baseline_year_1_arm_1')_2.0	0.00479693	0.622258	0.20603	Count Number Timed Out Per Stimulus Type (Forward Down Right)
1581	Task Based	('lmt_scr_tout_num_stimtype6', 'baseline_year_1_arm_1')_3.0	0.00599101	0.538365	0.268923	Count Number Timed Out Per Stimulus Type (Forward Down Right)
1582	Task Based	('lmt_scr_tout_num_stimtype7', 'baseline_year_1_arm_1')_0.0	0.0316686	0.00114109	2.94268	Count Number Timed Out Per Stimulus Type (Forward Up Left)
1583	Task Based	('lmt_scr_tout_num_stimtype7', 'baseline_year_1_arm_1')_1.0	-0.0270257	0.00550198	2.25948	Count Number Timed Out Per Stimulus Type (Forward Up Left)
1584	Task Based	('lmt_scr_tout_num_stimtype7', 'baseline_year_1_arm_1')_2.0	-0.0149691	0.124188	0.90592	Count Number Timed Out Per Stimulus Type (Forward Up Left)
1585	Task Based	('lmt_scr_tout_num_stimtype8', 'baseline_year_1_arm_1')_0.0	0.015977	0.100806	0.996513	Count Number Timed Out Per Stimulus Type (Forward Up Right)
1586	Task Based	('lmt_scr_tout_num_stimtype8', 'baseline_year_1_arm_1')_1.0	-0.016447	0.0911733	1.04013	Count Number Timed Out Per Stimulus Type (Forward Up Right)
1587	Task Based	('lmt_scr_tout_num_stimtype8', 'baseline_year_1_arm_1')_2.0	0.00197409	0.839338	0.0760634	Count Number Timed Out Per Stimulus Type (Forward Up Right)
1588	Task Based	('tfmri_nback_beh_nruns', 'baseline_year_1_arm_1')_1.0	-0.00512788	0.598442	0.222978	Number of valid runs in the file
1589	Task Based	('tfmri_nback_beh_nruns', 'baseline_year_1_arm_1')_2.0	0.00512788	0.598442	0.222978	Number of valid runs in the file
1590	Task Based	('tfmri_nb_all_beh_total_nt', 'baseline_year_1_arm_1')_80.0	-0.00521779	0.592045	0.227646	Total number of trials
1591	Task Based	('tfmri_nb_all_beh_total_nt', 'baseline_year_1_arm_1')_160.0	0.00521779	0.592045	0.227646	Total number of trials
1592	Task Based	('tfmri_nb_all_beh_2b_nt', 'baseline_year_1_arm_1')_40.0	-0.00540924	0.578526	0.237677	Number of times individual 2 back stimuli were shown during run 1 and run 2
1593	Task Based	('tfmri_nb_all_beh_2b_nt', 'baseline_year_1_arm_1')_80.0	0.00540924	0.578526	0.237677	Number of times individual 2 back stimuli were shown during run 1 and run 2
1594	Task Based	('tfmri_nb_all_beh_pf_nt', 'baseline_year_1_arm_1')_20.0	-0.00421434	0.665146	0.177083	Number of times individual positive face stimuli were shown during run 1 and run 2
1595	Task Based	('tfmri_nb_all_beh_pf_nt', 'baseline_year_1_arm_1')_40.0	0.00421434	0.665146	0.177083	Number of times individual positive face stimuli were shown during run 1 and run 2
1596	Task Based	('tfmri_nb_all_beh_2bpf_nt', 'baseline_year_1_arm_1')_10.0	-0.00422857	0.664085	0.177776	Number of times individual 2 back with positive face stimuli were shown during run 1 and run 2
1597	Task Based	('tfmri_nb_all_beh_2bpf_nt', 'baseline_year_1_arm_1')_20.0	0.00422857	0.664085	0.177776	Number of times individual 2 back with positive face stimuli were shown during run 1 and run 2
1598	Task Based	('tfmri_nb_all_beh_2bpft_nt', 'baseline_year_1_arm_1')_2.0	-0.0043152	0.657637	0.182013	Number of times individual 2 back with positive face target stimuli were shown during run 1 and run 2
1599	Task Based	('tfmri_nb_all_beh_2bpft_nt', 'baseline_year_1_arm_1')_4.0	0.0043152	0.657637	0.182013	Number of times individual 2 back with positive face target stimuli were shown during run 1 and run 2
1600	Task Based	('tfmri_nb_all_beh_c2bpft_nt', 'baseline_year_1_arm_1')_0.0	-0.01999	0.0400529	1.39737	Number of times individual 2 back with positive face target stimuli were answered correctly during run 1 and run 2
1601	Task Based	('tfmri_nb_all_beh_c2bpft_nt', 'baseline_year_1_arm_1')_1.0	-0.0183947	0.0588493	1.23026	Number of times individual 2 back with positive face target stimuli were answered correctly during run 1 and run 2
1602	Task Based	('tfmri_nb_all_beh_c2bpft_nt', 'baseline_year_1_arm_1')_2.0	-0.026321	0.006858	2.1638	Number of times individual 2 back with positive face target stimuli were answered correctly during run 1 and run 2
1603	Task Based	('tfmri_nb_all_beh_c2bpft_nt', 'baseline_year_1_arm_1')_3.0	0.0109604	0.260303	0.584521	Number of times individual 2 back with positive face target stimuli were answered correctly during run 1 and run 2
1604	Task Based	('tfmri_nb_all_beh_c2bpft_nt', 'baseline_year_1_arm_1')_4.0	0.0344571	0.000400385	3.39752	Number of times individual 2 back with positive face target stimuli were answered correctly during run 1 and run 2
1605	Task Based	('tfmri_nb_r1_beh_c2bpft_nt', 'baseline_year_1_arm_1')_0.0	-0.0366318	0.000167629	3.77565	Number of times individual 2 back with positive face target stimuli were answered correctly during run 1
1606	Task Based	('tfmri_nb_r1_beh_c2bpft_nt', 'baseline_year_1_arm_1')_1.0	-0.00150842	0.876887	0.0570563	Number of times individual 2 back with positive face target stimuli were answered correctly during run 1
1607	Task Based	('tfmri_nb_r1_beh_c2bpft_nt', 'baseline_year_1_arm_1')_2.0	0.0247239	0.0110992	1.95471	Number of times individual 2 back with positive face target stimuli were answered correctly during run 1
1608	Task Based	('tfmri_nb_r2_beh_c2bpft_nt', 'baseline_year_1_arm_1')_0.0	-0.0267436	0.00601268	2.22093	Number of times individual 2 back with positive face target stimuli were answered correctly during run 2
1609	Task Based	('tfmri_nb_r2_beh_c2bpft_nt', 'baseline_year_1_arm_1')_1.0	-0.0149788	0.123945	0.90677	Number of times individual 2 back with positive face target stimuli were answered correctly during run 2
1610	Task Based	('tfmri_nb_r2_beh_c2bpft_nt', 'baseline_year_1_arm_1')_2.0	0.0344495	0.000401568	3.39624	Number of times individual 2 back with positive face target stimuli were answered correctly during run 2
1611	Task Based	('tfmri_nb_all_beh_2bpfl_nt', 'baseline_year_1_arm_1')_2.0	-0.00451179	0.643101	0.191721	Number of times individual 2 back with positive face lure stimuli were shown during run 1 and run 2
1612	Task Based	('tfmri_nb_all_beh_2bpfl_nt', 'baseline_year_1_arm_1')_4.0	0.00451179	0.643101	0.191721	Number of times individual 2 back with positive face lure stimuli were shown during run 1 and run 2
1613	Task Based	('tfmri_nb_all_beh_c2bpfl_nt', 'baseline_year_1_arm_1')_0.0	-0.0294734	0.00246497	2.60819	Number of times individual 2 back with positive face lure stimuli were answered correctly during run 1 and run 2
1614	Task Based	('tfmri_nb_all_beh_c2bpfl_nt', 'baseline_year_1_arm_1')_1.0	-0.0127825	0.18924	0.722988	Number of times individual 2 back with positive face lure stimuli were answered correctly during run 1 and run 2
1615	Task Based	('tfmri_nb_all_beh_c2bpfl_nt', 'baseline_year_1_arm_1')_2.0	-0.0196049	0.0440476	1.35608	Number of times individual 2 back with positive face lure stimuli were answered correctly during run 1 and run 2
1616	Task Based	('tfmri_nb_all_beh_c2bpfl_nt', 'baseline_year_1_arm_1')_3.0	0.0170005	0.0807953	1.09261	Number of times individual 2 back with positive face lure stimuli were answered correctly during run 1 and run 2
1617	Task Based	('tfmri_nb_all_beh_c2bpfl_nt', 'baseline_year_1_arm_1')_4.0	0.0356602	0.000248788	3.60417	Number of times individual 2 back with positive face lure stimuli were answered correctly during run 1 and run 2
1618	Task Based	('tfmri_nb_r1_beh_c2bpfl_nt', 'baseline_year_1_arm_1')_0.0	-0.0172564	0.0763307	1.1173	Number of times individual 2 back with positive face lure stimuli were answered correctly during run 1
1619	Task Based	('tfmri_nb_r1_beh_c2bpfl_nt', 'baseline_year_1_arm_1')_1.0	-0.00253621	0.7945	0.0999062	Number of times individual 2 back with positive face lure stimuli were answered correctly during run 1
1620	Task Based	('tfmri_nb_r1_beh_c2bpfl_nt', 'baseline_year_1_arm_1')_2.0	0.0188789	0.0524952	1.27988	Number of times individual 2 back with positive face lure stimuli were answered correctly during run 1
1621	Task Based	('tfmri_nb_r2_beh_c2bpfl_nt', 'baseline_year_1_arm_1')_0.0	-0.0335118	0.000576019	3.23956	Number of times individual 2 back with positive face lure stimuli were answered correctly during run 2
1622	Task Based	('tfmri_nb_r2_beh_c2bpfl_nt', 'baseline_year_1_arm_1')_1.0	-0.0344164	0.000406786	3.39063	Number of times individual 2 back with positive face lure stimuli were answered correctly during run 2
1623	Task Based	('tfmri_nb_r2_beh_c2bpfl_nt', 'baseline_year_1_arm_1')_2.0	0.0586851	1.61727e-09	8.79122	Number of times individual 2 back with positive face lure stimuli were answered correctly during run 2
1624	Task Based	('tfmri_nb_all_beh_2bpfnl_nt', 'baseline_year_1_arm_1')_6.0	-0.00722001	0.458383	0.338772	Number of times individual 2 back with positive face nonlure stimuli were shown during run 1 and run 2
1625	Task Based	('tfmri_nb_all_beh_2bpfnl_nt', 'baseline_year_1_arm_1')_12.0	0.00722001	0.458383	0.338772	Number of times individual 2 back with positive face nonlure stimuli were shown during run 1 and run 2
1626	Task Based	('tfmri_nb_r1_beh_c2bpfnl_nt', 'baseline_year_1_arm_1')_0.0	-0.0091662	0.346501	0.460296	Number of times individual 2 back with positive face nonlure stimuli were answered correctly during run 1
1627	Task Based	('tfmri_nb_r1_beh_c2bpfnl_nt', 'baseline_year_1_arm_1')_1.0	0.00725391	0.456275	0.340773	Number of times individual 2 back with positive face nonlure stimuli were answered correctly during run 1
1628	Task Based	('tfmri_nb_r1_beh_c2bpfnl_nt', 'baseline_year_1_arm_1')_2.0	-0.0150014	0.123379	0.908758	Number of times individual 2 back with positive face nonlure stimuli were answered correctly during run 1
1629	Task Based	('tfmri_nb_r1_beh_c2bpfnl_nt', 'baseline_year_1_arm_1')_3.0	-0.0200859	0.0391081	1.40773	Number of times individual 2 back with positive face nonlure stimuli were answered correctly during run 1
1630	Task Based	('tfmri_nb_r1_beh_c2bpfnl_nt', 'baseline_year_1_arm_1')_4.0	-0.0117924	0.225843	0.646193	Number of times individual 2 back with positive face nonlure stimuli were answered correctly during run 1
1631	Task Based	('tfmri_nb_r1_beh_c2bpfnl_nt', 'baseline_year_1_arm_1')_5.0	3.31908e-05	0.99728	0.00118279	Number of times individual 2 back with positive face nonlure stimuli were answered correctly during run 1
1632	Task Based	('tfmri_nb_r1_beh_c2bpfnl_nt', 'baseline_year_1_arm_1')_6.0	0.0217606	0.0254107	1.59498	Number of times individual 2 back with positive face nonlure stimuli were answered correctly during run 1
1633	Task Based	('tfmri_nb_r2_beh_c2bpfnl_nt', 'baseline_year_1_arm_1')_0.0	-0.018427	0.0584069	1.23354	Number of times individual 2 back with positive face nonlure stimuli were answered correctly during run 2
1634	Task Based	('tfmri_nb_r2_beh_c2bpfnl_nt', 'baseline_year_1_arm_1')_1.0	-0.0168628	0.0832826	1.07945	Number of times individual 2 back with positive face nonlure stimuli were answered correctly during run 2
1635	Task Based	('tfmri_nb_r2_beh_c2bpfnl_nt', 'baseline_year_1_arm_1')_2.0	-0.0231151	0.0175843	1.75488	Number of times individual 2 back with positive face nonlure stimuli were answered correctly during run 2
1636	Task Based	('tfmri_nb_r2_beh_c2bpfnl_nt', 'baseline_year_1_arm_1')_3.0	-0.0263593	0.00677721	2.16895	Number of times individual 2 back with positive face nonlure stimuli were answered correctly during run 2
1637	Task Based	('tfmri_nb_r2_beh_c2bpfnl_nt', 'baseline_year_1_arm_1')_4.0	-0.0159526	0.101328	0.994271	Number of times individual 2 back with positive face nonlure stimuli were answered correctly during run 2
1638	Task Based	('tfmri_nb_r2_beh_c2bpfnl_nt', 'baseline_year_1_arm_1')_5.0	-0.00419597	0.666518	0.176188	Number of times individual 2 back with positive face nonlure stimuli were answered correctly during run 2
1639	Task Based	('tfmri_nb_r2_beh_c2bpfnl_nt', 'baseline_year_1_arm_1')_6.0	0.0423243	1.36947e-05	4.86345	Number of times individual 2 back with positive face nonlure stimuli were answered correctly during run 2
1640	Task Based	('tfmri_nb_all_beh_nf_nt', 'baseline_year_1_arm_1')_20.0	-0.00451179	0.643101	0.191721	Number of times individual neutral face stimuli were shown during run 1 and run 2
1641	Task Based	('tfmri_nb_all_beh_nf_nt', 'baseline_year_1_arm_1')_40.0	0.00451179	0.643101	0.191721	Number of times individual neutral face stimuli were shown during run 1 and run 2
1642	Task Based	('tfmri_nb_all_beh_2bnf_nt', 'baseline_year_1_arm_1')_10.0	-0.00451179	0.643101	0.191721	Number of times individual 2 back with neutral face stimuli were shown during run 1 and run 2
1643	Task Based	('tfmri_nb_all_beh_2bnf_nt', 'baseline_year_1_arm_1')_20.0	0.00451179	0.643101	0.191721	Number of times individual 2 back with neutral face stimuli were shown during run 1 and run 2
1644	Task Based	('tfmri_nb_all_beh_2bnft_nt', 'baseline_year_1_arm_1')_2.0	-0.00338736	0.727926	0.137913	Number of times individual 2 back with neutral face target stimuli were shown during run 1 and run 2
1645	Task Based	('tfmri_nb_all_beh_2bnft_nt', 'baseline_year_1_arm_1')_4.0	0.00338736	0.727926	0.137913	Number of times individual 2 back with neutral face target stimuli were shown during run 1 and run 2
1646	Task Based	('tfmri_nb_all_beh_c2bnft_nt', 'baseline_year_1_arm_1')_0.0	-0.0111354	0.252769	0.597276	Number of times individual 2 back with neutral face target stimuli were answered correctly during run 1 and run 2
1647	Task Based	('tfmri_nb_all_beh_c2bnft_nt', 'baseline_year_1_arm_1')_1.0	-0.0268965	0.00573084	2.24178	Number of times individual 2 back with neutral face target stimuli were answered correctly during run 1 and run 2
1648	Task Based	('tfmri_nb_all_beh_c2bnft_nt', 'baseline_year_1_arm_1')_2.0	-0.0225769	0.0203969	1.69044	Number of times individual 2 back with neutral face target stimuli were answered correctly during run 1 and run 2
1649	Task Based	('tfmri_nb_all_beh_c2bnft_nt', 'baseline_year_1_arm_1')_3.0	0.0095328	0.327555	0.484716	Number of times individual 2 back with neutral face target stimuli were answered correctly during run 1 and run 2
1650	Task Based	('tfmri_nb_all_beh_c2bnft_nt', 'baseline_year_1_arm_1')_4.0	0.0317341	0.00111434	2.95298	Number of times individual 2 back with neutral face target stimuli were answered correctly during run 1 and run 2
1651	Task Based	('tfmri_nb_r1_beh_c2bnft_nt', 'baseline_year_1_arm_1')_0.0	-0.0188578	0.0527588	1.2777	Number of times individual 2 back with neutral face target stimuli were answered correctly during run 1
1652	Task Based	('tfmri_nb_r1_beh_c2bnft_nt', 'baseline_year_1_arm_1')_1.0	-0.0162291	0.0955439	1.0198	Number of times individual 2 back with neutral face target stimuli were answered correctly during run 1
1653	Task Based	('tfmri_nb_r1_beh_c2bnft_nt', 'baseline_year_1_arm_1')_2.0	0.0280518	0.00395769	2.40256	Number of times individual 2 back with neutral face target stimuli were answered correctly during run 1
1654	Task Based	('tfmri_nb_r2_beh_c2bnft_nt', 'baseline_year_1_arm_1')_0.0	-0.0293584	0.00256313	2.59123	Number of times individual 2 back with neutral face target stimuli were answered correctly during run 2
1655	Task Based	('tfmri_nb_r2_beh_c2bnft_nt', 'baseline_year_1_arm_1')_1.0	-0.00674109	0.488734	0.310928	Number of times individual 2 back with neutral face target stimuli were answered correctly during run 2
1656	Task Based	('tfmri_nb_r2_beh_c2bnft_nt', 'baseline_year_1_arm_1')_2.0	0.0262396	0.00703249	2.15289	Number of times individual 2 back with neutral face target stimuli were answered correctly during run 2
1657	Task Based	('tfmri_nb_all_beh_2bnfl_nt', 'baseline_year_1_arm_1')_2.0	-0.00554857	0.568781	0.245055	Number of times individual 2 back with neutral face lure stimuli were shown during run 1 and run 2
1658	Task Based	('tfmri_nb_all_beh_2bnfl_nt', 'baseline_year_1_arm_1')_4.0	0.00554857	0.568781	0.245055	Number of times individual 2 back with neutral face lure stimuli were shown during run 1 and run 2
1659	Task Based	('tfmri_nb_all_beh_c2bnfl_nt', 'baseline_year_1_arm_1')_0.0	-0.0235447	0.0155889	1.80718	Number of times individual 2 back with neutral face lure stimuli were answered correctly during run 1 and run 2
1660	Task Based	('tfmri_nb_all_beh_c2bnfl_nt', 'baseline_year_1_arm_1')_1.0	-0.0188378	0.0530111	1.27563	Number of times individual 2 back with neutral face lure stimuli were answered correctly during run 1 and run 2
1661	Task Based	('tfmri_nb_all_beh_c2bnfl_nt', 'baseline_year_1_arm_1')_2.0	-0.0365448	0.000173731	3.76012	Number of times individual 2 back with neutral face lure stimuli were answered correctly during run 1 and run 2
1662	Task Based	('tfmri_nb_all_beh_c2bnfl_nt', 'baseline_year_1_arm_1')_3.0	0.0247468	0.0110247	1.95763	Number of times individual 2 back with neutral face lure stimuli were answered correctly during run 1 and run 2
1663	Task Based	('tfmri_nb_all_beh_c2bnfl_nt', 'baseline_year_1_arm_1')_4.0	0.0494458	3.74982e-07	6.42599	Number of times individual 2 back with neutral face lure stimuli were answered correctly during run 1 and run 2
1664	Task Based	('tfmri_nb_r1_beh_c2bnfl_nt', 'baseline_year_1_arm_1')_0.0	-0.0267122	0.00607217	2.21666	Number of times individual 2 back with neutral face lure stimuli were answered correctly during run 1
1665	Task Based	('tfmri_nb_r1_beh_c2bnfl_nt', 'baseline_year_1_arm_1')_1.0	-0.0218742	0.0246549	1.6081	Number of times individual 2 back with neutral face lure stimuli were answered correctly during run 1
1666	Task Based	('tfmri_nb_r1_beh_c2bnfl_nt', 'baseline_year_1_arm_1')_2.0	0.047316	1.1613e-06	5.93506	Number of times individual 2 back with neutral face lure stimuli were answered correctly during run 1
1667	Task Based	('tfmri_nb_r2_beh_c2bnfl_nt', 'baseline_year_1_arm_1')_0.0	-0.0376794	0.000108353	3.96516	Number of times individual 2 back with neutral face lure stimuli were answered correctly during run 2
1668	Task Based	('tfmri_nb_r2_beh_c2bnfl_nt', 'baseline_year_1_arm_1')_1.0	-0.0185315	0.0569925	1.24418	Number of times individual 2 back with neutral face lure stimuli were answered correctly during run 2
1669	Task Based	('tfmri_nb_r2_beh_c2bnfl_nt', 'baseline_year_1_arm_1')_2.0	0.0509601	1.63156e-07	6.7874	Number of times individual 2 back with neutral face lure stimuli were answered correctly during run 2
1670	Task Based	('tfmri_nb_all_beh_2bnfnl_nt', 'baseline_year_1_arm_1')_6.0	-0.00418143	0.667604	0.175481	Number of times individual 2 back with neutral face nonlure stimuli were shown during run 1 and run 2
1671	Task Based	('tfmri_nb_all_beh_2bnfnl_nt', 'baseline_year_1_arm_1')_12.0	0.00418143	0.667604	0.175481	Number of times individual 2 back with neutral face nonlure stimuli were shown during run 1 and run 2
1672	Task Based	('tfmri_nb_r1_beh_c2bnfnl_nt', 'baseline_year_1_arm_1')_0.0	-0.00957948	0.325192	0.48786	Number of times individual 2 back with neutral face nonlure stimuli were answered correctly during run 1
1673	Task Based	('tfmri_nb_r1_beh_c2bnfnl_nt', 'baseline_year_1_arm_1')_1.0	-0.0261566	0.00721461	2.14179	Number of times individual 2 back with neutral face nonlure stimuli were answered correctly during run 1
1674	Task Based	('tfmri_nb_r1_beh_c2bnfnl_nt', 'baseline_year_1_arm_1')_2.0	-0.00339971	0.726973	0.138482	Number of times individual 2 back with neutral face nonlure stimuli were answered correctly during run 1
1675	Task Based	('tfmri_nb_r1_beh_c2bnfnl_nt', 'baseline_year_1_arm_1')_3.0	-0.0300889	0.00199576	2.69989	Number of times individual 2 back with neutral face nonlure stimuli were answered correctly during run 1
1676	Task Based	('tfmri_nb_r1_beh_c2bnfnl_nt', 'baseline_year_1_arm_1')_4.0	-0.0112355	0.248528	0.604624	Number of times individual 2 back with neutral face nonlure stimuli were answered correctly during run 1
1677	Task Based	('tfmri_nb_r1_beh_c2bnfnl_nt', 'baseline_year_1_arm_1')_5.0	-0.0226794	0.019833	1.70261	Number of times individual 2 back with neutral face nonlure stimuli were answered correctly during run 1
1678	Task Based	('tfmri_nb_r1_beh_c2bnfnl_nt', 'baseline_year_1_arm_1')_6.0	0.0517621	1.04004e-07	6.98295	Number of times individual 2 back with neutral face nonlure stimuli were answered correctly during run 1
1679	Task Based	('tfmri_nb_r2_beh_c2bnfnl_nt', 'baseline_year_1_arm_1')_0.0	-0.0358963	0.000226227	3.64546	Number of times individual 2 back with neutral face nonlure stimuli were answered correctly during run 2
1680	Task Based	('tfmri_nb_r2_beh_c2bnfnl_nt', 'baseline_year_1_arm_1')_1.0	-0.0142302	0.143869	0.842033	Number of times individual 2 back with neutral face nonlure stimuli were answered correctly during run 2
1681	Task Based	('tfmri_nb_r2_beh_c2bnfnl_nt', 'baseline_year_1_arm_1')_2.0	-0.0216442	0.0262065	1.58159	Number of times individual 2 back with neutral face nonlure stimuli were answered correctly during run 2
1682	Task Based	('tfmri_nb_r2_beh_c2bnfnl_nt', 'baseline_year_1_arm_1')_3.0	-0.00798403	0.412227	0.384863	Number of times individual 2 back with neutral face nonlure stimuli were answered correctly during run 2
1683	Task Based	('tfmri_nb_r2_beh_c2bnfnl_nt', 'baseline_year_1_arm_1')_4.0	-0.016125	0.0976891	1.01015	Number of times individual 2 back with neutral face nonlure stimuli were answered correctly during run 2
1684	Task Based	('tfmri_nb_r2_beh_c2bnfnl_nt', 'baseline_year_1_arm_1')_5.0	-0.00838931	0.388904	0.410157	Number of times individual 2 back with neutral face nonlure stimuli were answered correctly during run 2
1685	Task Based	('tfmri_nb_r2_beh_c2bnfnl_nt', 'baseline_year_1_arm_1')_6.0	0.0400901	3.80599e-05	4.41953	Number of times individual 2 back with neutral face nonlure stimuli were answered correctly during run 2
1686	Task Based	('tfmri_nb_all_beh_ngf_nt', 'baseline_year_1_arm_1')_20.0	-0.00426091	0.661675	0.179355	Number of times individual negative face stimuli were shown during run 1 and run 2
1687	Task Based	('tfmri_nb_all_beh_ngf_nt', 'baseline_year_1_arm_1')_40.0	0.00426091	0.661675	0.179355	Number of times individual negative face stimuli were shown during run 1 and run 2
1688	Task Based	('tfmri_nb_all_beh_2bngf_nt', 'baseline_year_1_arm_1')_10.0	-0.0046952	0.629661	0.200893	Number of times individual 2 back with negative face stimuli were shown during run 1 and run 2
1689	Task Based	('tfmri_nb_all_beh_2bngf_nt', 'baseline_year_1_arm_1')_20.0	0.0046952	0.629661	0.200893	Number of times individual 2 back with negative face stimuli were shown during run 1 and run 2
1690	Task Based	('tfmri_nb_all_beh_2bngft_nt', 'baseline_year_1_arm_1')_2.0	-0.00613687	0.528519	0.27694	Number of times individual 2 back with negative face target stimuli were shown during run 1 and run 2
1691	Task Based	('tfmri_nb_all_beh_2bngft_nt', 'baseline_year_1_arm_1')_4.0	0.00613687	0.528519	0.27694	Number of times individual 2 back with negative face target stimuli were shown during run 1 and run 2
1692	Task Based	('tfmri_nb_all_beh_c2bngft_nt', 'baseline_year_1_arm_1')_0.0	-0.0231955	0.0171947	1.76461	Number of times individual 2 back with negative face target stimuli were answered correctly during run 1 and run 2
1693	Task Based	('tfmri_nb_all_beh_c2bngft_nt', 'baseline_year_1_arm_1')_1.0	-0.0183726	0.0591545	1.22801	Number of times individual 2 back with negative face target stimuli were answered correctly during run 1 and run 2
1694	Task Based	('tfmri_nb_all_beh_c2bngft_nt', 'baseline_year_1_arm_1')_2.0	-0.0268842	0.00575301	2.2401	Number of times individual 2 back with negative face target stimuli were answered correctly during run 1 and run 2
1695	Task Based	('tfmri_nb_all_beh_c2bngft_nt', 'baseline_year_1_arm_1')_3.0	0.00603663	0.535275	0.271423	Number of times individual 2 back with negative face target stimuli were answered correctly during run 1 and run 2
1696	Task Based	('tfmri_nb_all_beh_c2bngft_nt', 'baseline_year_1_arm_1')_4.0	0.0420577	1.55127e-05	4.80931	Number of times individual 2 back with negative face target stimuli were answered correctly during run 1 and run 2
1697	Task Based	('tfmri_nb_r1_beh_c2bngft_nt', 'baseline_year_1_arm_1')_0.0	-0.0356959	0.000245245	3.6104	Number of times individual 2 back with negative face target stimuli were answered correctly during run 1
1698	Task Based	('tfmri_nb_r1_beh_c2bngft_nt', 'baseline_year_1_arm_1')_1.0	-0.0102699	0.291535	0.535309	Number of times individual 2 back with negative face target stimuli were answered correctly during run 1
1699	Task Based	('tfmri_nb_r1_beh_c2bngft_nt', 'baseline_year_1_arm_1')_2.0	0.0335295	0.000572143	3.2425	Number of times individual 2 back with negative face target stimuli were answered correctly during run 1
1700	Task Based	('tfmri_nb_r2_beh_c2bngft_nt', 'baseline_year_1_arm_1')_0.0	-0.0314419	0.00123826	2.90719	Number of times individual 2 back with negative face target stimuli were answered correctly during run 2
1701	Task Based	('tfmri_nb_r2_beh_c2bngft_nt', 'baseline_year_1_arm_1')_1.0	-0.0194983	0.0452106	1.34476	Number of times individual 2 back with negative face target stimuli were answered correctly during run 2
1702	Task Based	('tfmri_nb_r2_beh_c2bngft_nt', 'baseline_year_1_arm_1')_2.0	0.0422013	1.45067e-05	4.83843	Number of times individual 2 back with negative face target stimuli were answered correctly during run 2
1703	Task Based	('tfmri_nb_all_beh_2bngfl_nt', 'baseline_year_1_arm_1')_2.0	-0.00317326	0.744502	0.128134	Number of times individual 2 back with negative face lure stimuli were shown during run 1 and run 2
1704	Task Based	('tfmri_nb_all_beh_2bngfl_nt', 'baseline_year_1_arm_1')_4.0	0.00317326	0.744502	0.128134	Number of times individual 2 back with negative face lure stimuli were shown during run 1 and run 2
1705	Task Based	('tfmri_nb_all_beh_c2bngfl_nt', 'baseline_year_1_arm_1')_0.0	-0.0254651	0.00890417	2.05041	Number of times individual 2 back with negative face lure stimuli were answered correctly during run 1 and run 2
1706	Task Based	('tfmri_nb_all_beh_c2bngfl_nt', 'baseline_year_1_arm_1')_1.0	-0.0243582	0.0123499	1.90834	Number of times individual 2 back with negative face lure stimuli were answered correctly during run 1 and run 2
1707	Task Based	('tfmri_nb_all_beh_c2bngfl_nt', 'baseline_year_1_arm_1')_2.0	-0.0210511	0.0306019	1.51425	Number of times individual 2 back with negative face lure stimuli were answered correctly during run 1 and run 2
1708	Task Based	('tfmri_nb_all_beh_c2bngfl_nt', 'baseline_year_1_arm_1')_3.0	0.0296303	0.00233668	2.6314	Number of times individual 2 back with negative face lure stimuli were answered correctly during run 1 and run 2
1709	Task Based	('tfmri_nb_all_beh_c2bngfl_nt', 'baseline_year_1_arm_1')_4.0	0.0367106	0.000162276	3.78975	Number of times individual 2 back with negative face lure stimuli were answered correctly during run 1 and run 2
1710	Task Based	('tfmri_nb_r1_beh_c2bngfl_nt', 'baseline_year_1_arm_1')_0.0	-0.0245393	0.0117157	1.93123	Number of times individual 2 back with negative face lure stimuli were answered correctly during run 1
1711	Task Based	('tfmri_nb_r1_beh_c2bngfl_nt', 'baseline_year_1_arm_1')_1.0	-0.0149708	0.124146	0.906066	Number of times individual 2 back with negative face lure stimuli were answered correctly during run 1
1712	Task Based	('tfmri_nb_r1_beh_c2bngfl_nt', 'baseline_year_1_arm_1')_2.0	0.0373927	0.000122228	3.91283	Number of times individual 2 back with negative face lure stimuli were answered correctly during run 1
1713	Task Based	('tfmri_nb_r2_beh_c2bngfl_nt', 'baseline_year_1_arm_1')_0.0	-0.0300446	0.00202658	2.69324	Number of times individual 2 back with negative face lure stimuli were answered correctly during run 2
1714	Task Based	('tfmri_nb_r2_beh_c2bngfl_nt', 'baseline_year_1_arm_1')_1.0	-0.0142927	0.142119	0.847349	Number of times individual 2 back with negative face lure stimuli were answered correctly during run 2
1715	Task Based	('tfmri_nb_r2_beh_c2bngfl_nt', 'baseline_year_1_arm_1')_2.0	0.042317	1.37419e-05	4.86195	Number of times individual 2 back with negative face lure stimuli were answered correctly during run 2
1716	Task Based	('tfmri_nb_all_beh_2bngfnl_nt', 'baseline_year_1_arm_1')_6.0	-0.00470344	0.62906	0.201308	Number of times individual 2 back with negative face nonlure stimuli were shown during run 1 and run 2
1717	Task Based	('tfmri_nb_all_beh_2bngfnl_nt', 'baseline_year_1_arm_1')_12.0	0.00470344	0.62906	0.201308	Number of times individual 2 back with negative face nonlure stimuli were shown during run 1 and run 2
1718	Task Based	('tfmri_nb_r1_beh_c2bngfnl_nt', 'baseline_year_1_arm_1')_0.0	-0.0252242	0.00957087	2.01905	Number of times individual 2 back with negative face nonlure stimuli were answered correctly during run 1
1719	Task Based	('tfmri_nb_r1_beh_c2bngfnl_nt', 'baseline_year_1_arm_1')_1.0	-0.00550539	0.571793	0.242761	Number of times individual 2 back with negative face nonlure stimuli were answered correctly during run 1
1720	Task Based	('tfmri_nb_r1_beh_c2bngfnl_nt', 'baseline_year_1_arm_1')_2.0	-0.00762607	0.4335	0.363011	Number of times individual 2 back with negative face nonlure stimuli were answered correctly during run 1
1721	Task Based	('tfmri_nb_r1_beh_c2bngfnl_nt', 'baseline_year_1_arm_1')_3.0	-0.0449145	3.9291e-06	5.40571	Number of times individual 2 back with negative face nonlure stimuli were answered correctly during run 1
1722	Task Based	('tfmri_nb_r1_beh_c2bngfnl_nt', 'baseline_year_1_arm_1')_4.0	-0.00514293	0.597369	0.223757	Number of times individual 2 back with negative face nonlure stimuli were answered correctly during run 1
1723	Task Based	('tfmri_nb_r1_beh_c2bngfnl_nt', 'baseline_year_1_arm_1')_5.0	0.00186238	0.848315	0.0714427	Number of times individual 2 back with negative face nonlure stimuli were answered correctly during run 1
1724	Task Based	('tfmri_nb_r1_beh_c2bngfnl_nt', 'baseline_year_1_arm_1')_6.0	0.0295966	0.0023637	2.62641	Number of times individual 2 back with negative face nonlure stimuli were answered correctly during run 1
1725	Task Based	('tfmri_nb_r2_beh_c2bngfnl_nt', 'baseline_year_1_arm_1')_0.0	-0.00696581	0.474359	0.323893	Number of times individual 2 back with negative face nonlure stimuli were answered correctly during run 2
1726	Task Based	('tfmri_nb_r2_beh_c2bngfnl_nt', 'baseline_year_1_arm_1')_1.0	-0.00579333	0.551853	0.258176	Number of times individual 2 back with negative face nonlure stimuli were answered correctly during run 2
1727	Task Based	('tfmri_nb_r2_beh_c2bngfnl_nt', 'baseline_year_1_arm_1')_2.0	-0.00662614	0.496176	0.304364	Number of times individual 2 back with negative face nonlure stimuli were answered correctly during run 2
1728	Task Based	('tfmri_nb_r2_beh_c2bngfnl_nt', 'baseline_year_1_arm_1')_3.0	-0.0256464	0.00843011	2.07417	Number of times individual 2 back with negative face nonlure stimuli were answered correctly during run 2
1729	Task Based	('tfmri_nb_r2_beh_c2bngfnl_nt', 'baseline_year_1_arm_1')_4.0	-0.00906716	0.351737	0.453782	Number of times individual 2 back with negative face nonlure stimuli were answered correctly during run 2
1730	Task Based	('tfmri_nb_r2_beh_c2bngfnl_nt', 'baseline_year_1_arm_1')_5.0	-0.00317386	0.744455	0.128162	Number of times individual 2 back with negative face nonlure stimuli were answered correctly during run 2
1731	Task Based	('tfmri_nb_r2_beh_c2bngfnl_nt', 'baseline_year_1_arm_1')_6.0	0.0241243	0.0132138	1.87897	Number of times individual 2 back with negative face nonlure stimuli were answered correctly during run 2
1732	Task Based	('tfmri_nb_all_beh_place_nt', 'baseline_year_1_arm_1')_20.0	-0.00490196	0.614655	0.211368	Number of times individual place stimuli were shown during run 1 and run 2
1733	Task Based	('tfmri_nb_all_beh_place_nt', 'baseline_year_1_arm_1')_40.0	0.00490196	0.614655	0.211368	Number of times individual place stimuli were shown during run 1 and run 2
1734	Task Based	('tfmri_nb_all_beh_2bp_nt', 'baseline_year_1_arm_1')_10.0	-0.00334006	0.731577	0.13574	Number of times individual 2 back with place stimuli were shown during run 1 and run 2
1735	Task Based	('tfmri_nb_all_beh_2bp_nt', 'baseline_year_1_arm_1')_20.0	0.00334006	0.731577	0.13574	Number of times individual 2 back with place stimuli were shown during run 1 and run 2
1736	Task Based	('tfmri_nb_all_beh_2bpt_nt', 'baseline_year_1_arm_1')_2.0	-0.00491788	0.613507	0.212181	Number of times individual 2 back with place target stimuli were shown during run 1 and run 2
1737	Task Based	('tfmri_nb_all_beh_2bpt_nt', 'baseline_year_1_arm_1')_4.0	0.00491788	0.613507	0.212181	Number of times individual 2 back with place target stimuli were shown during run 1 and run 2
1738	Task Based	('tfmri_nb_all_beh_c2bpt_nt', 'baseline_year_1_arm_1')_0.0	-0.0196679	0.0433719	1.36279	Number of times individual 2 back with place target stimuli were answered correctly during run 1 and run 2
1739	Task Based	('tfmri_nb_all_beh_c2bpt_nt', 'baseline_year_1_arm_1')_1.0	-0.0205779	0.0345495	1.46156	Number of times individual 2 back with place target stimuli were answered correctly during run 1 and run 2
1740	Task Based	('tfmri_nb_all_beh_c2bpt_nt', 'baseline_year_1_arm_1')_2.0	0.000398178	0.967381	0.0144025	Number of times individual 2 back with place target stimuli were answered correctly during run 1 and run 2
1741	Task Based	('tfmri_nb_all_beh_c2bpt_nt', 'baseline_year_1_arm_1')_3.0	0.00531548	0.585129	0.232749	Number of times individual 2 back with place target stimuli were answered correctly during run 1 and run 2
1742	Task Based	('tfmri_nb_all_beh_c2bpt_nt', 'baseline_year_1_arm_1')_4.0	0.0245489	0.0116829	1.93245	Number of times individual 2 back with place target stimuli were answered correctly during run 1 and run 2
1743	Task Based	('tfmri_nb_r1_beh_c2bpt_nt', 'baseline_year_1_arm_1')_0.0	-0.0151576	0.119519	0.922562	Number of times individual 2 back with place target stimuli were answered correctly during run 1
1744	Task Based	('tfmri_nb_r1_beh_c2bpt_nt', 'baseline_year_1_arm_1')_1.0	-0.00600741	0.537253	0.269822	Number of times individual 2 back with place target stimuli were answered correctly during run 1
1745	Task Based	('tfmri_nb_r1_beh_c2bpt_nt', 'baseline_year_1_arm_1')_2.0	0.0181809	0.0618528	1.20864	Number of times individual 2 back with place target stimuli were answered correctly during run 1
1746	Task Based	('tfmri_nb_r2_beh_c2bpt_nt', 'baseline_year_1_arm_1')_0.0	-0.0341228	0.000455812	3.34121	Number of times individual 2 back with place target stimuli were answered correctly during run 2
1747	Task Based	('tfmri_nb_r2_beh_c2bpt_nt', 'baseline_year_1_arm_1')_1.0	-0.000158542	0.987009	0.00567884	Number of times individual 2 back with place target stimuli were answered correctly during run 2
1748	Task Based	('tfmri_nb_r2_beh_c2bpt_nt', 'baseline_year_1_arm_1')_2.0	0.0278072	0.00428499	2.36805	Number of times individual 2 back with place target stimuli were answered correctly during run 2
1749	Task Based	('tfmri_nb_all_beh_2bpl_nt', 'baseline_year_1_arm_1')_2.0	-0.000317763	0.973966	0.0114562	Number of times individual 2 back with place lure stimuli were shown during run 1 and run 2
1750	Task Based	('tfmri_nb_all_beh_2bpl_nt', 'baseline_year_1_arm_1')_4.0	0.000317763	0.973966	0.0114562	Number of times individual 2 back with place lure stimuli were shown during run 1 and run 2
1751	Task Based	('tfmri_nb_all_beh_c2bpl_nt', 'baseline_year_1_arm_1')_0.0	-0.0238609	0.0142506	1.84617	Number of times individual 2 back with place lure stimuli were answered correctly during run 1 and run 2
1752	Task Based	('tfmri_nb_all_beh_c2bpl_nt', 'baseline_year_1_arm_1')_1.0	-0.0366726	0.000164839	3.78294	Number of times individual 2 back with place lure stimuli were answered correctly during run 1 and run 2
1753	Task Based	('tfmri_nb_all_beh_c2bpl_nt', 'baseline_year_1_arm_1')_2.0	-0.00551148	0.571367	0.243085	Number of times individual 2 back with place lure stimuli were answered correctly during run 1 and run 2
1754	Task Based	('tfmri_nb_all_beh_c2bpl_nt', 'baseline_year_1_arm_1')_3.0	0.0185928	0.0561767	1.25044	Number of times individual 2 back with place lure stimuli were answered correctly during run 1 and run 2
1755	Task Based	('tfmri_nb_all_beh_c2bpl_nt', 'baseline_year_1_arm_1')_4.0	0.0388342	6.61251e-05	4.17963	Number of times individual 2 back with place lure stimuli were answered correctly during run 1 and run 2
1756	Task Based	('tfmri_nb_r1_beh_c2bpl_nt', 'baseline_year_1_arm_1')_0.0	-0.0306946	0.00161543	2.79171	Number of times individual 2 back with place lure stimuli were answered correctly during run 1
1757	Task Based	('tfmri_nb_r1_beh_c2bpl_nt', 'baseline_year_1_arm_1')_1.0	-0.0075417	0.438605	0.357927	Number of times individual 2 back with place lure stimuli were answered correctly during run 1
1758	Task Based	('tfmri_nb_r1_beh_c2bpl_nt', 'baseline_year_1_arm_1')_2.0	0.0364713	0.000179045	3.74704	Number of times individual 2 back with place lure stimuli were answered correctly during run 1
1759	Task Based	('tfmri_nb_r2_beh_c2bpl_nt', 'baseline_year_1_arm_1')_0.0	-0.0382359	8.55482e-05	4.06779	Number of times individual 2 back with place lure stimuli were answered correctly during run 2
1760	Task Based	('tfmri_nb_r2_beh_c2bpl_nt', 'baseline_year_1_arm_1')_1.0	-0.0162739	0.094632	1.02396	Number of times individual 2 back with place lure stimuli were answered correctly during run 2
1761	Task Based	('tfmri_nb_r2_beh_c2bpl_nt', 'baseline_year_1_arm_1')_2.0	0.0481016	7.69507e-07	6.11379	Number of times individual 2 back with place lure stimuli were answered correctly during run 2
1762	Task Based	('tfmri_nb_all_beh_2bpnl_nt', 'baseline_year_1_arm_1')_6.0	-0.00601339	0.536847	0.270149	Number of times individual 2 back with place nonlure stimuli were shown during run 1 and run 2
1763	Task Based	('tfmri_nb_all_beh_2bpnl_nt', 'baseline_year_1_arm_1')_12.0	0.00601339	0.536847	0.270149	Number of times individual 2 back with place nonlure stimuli were shown during run 1 and run 2
1764	Task Based	('tfmri_nb_r1_beh_c2bpnl_nt', 'baseline_year_1_arm_1')_0.0	-0.0158131	0.104349	0.981511	Number of times individual 2 back with place nonlure stimuli were answered correctly during run 1
1765	Task Based	('tfmri_nb_r1_beh_c2bpnl_nt', 'baseline_year_1_arm_1')_1.0	-0.014581	0.134248	0.872094	Number of times individual 2 back with place nonlure stimuli were answered correctly during run 1
1766	Task Based	('tfmri_nb_r1_beh_c2bpnl_nt', 'baseline_year_1_arm_1')_2.0	-0.0158247	0.104095	0.98257	Number of times individual 2 back with place nonlure stimuli were answered correctly during run 1
1767	Task Based	('tfmri_nb_r1_beh_c2bpnl_nt', 'baseline_year_1_arm_1')_3.0	-0.0167821	0.0847691	1.07176	Number of times individual 2 back with place nonlure stimuli were answered correctly during run 1
1768	Task Based	('tfmri_nb_r1_beh_c2bpnl_nt', 'baseline_year_1_arm_1')_4.0	-0.0212649	0.0289498	1.53835	Number of times individual 2 back with place nonlure stimuli were answered correctly during run 1
1769	Task Based	('tfmri_nb_r1_beh_c2bpnl_nt', 'baseline_year_1_arm_1')_5.0	0.0244606	0.0119876	1.92127	Number of times individual 2 back with place nonlure stimuli were answered correctly during run 1
1770	Task Based	('tfmri_nb_r1_beh_c2bpnl_nt', 'baseline_year_1_arm_1')_6.0	0.0192869	0.0475951	1.32244	Number of times individual 2 back with place nonlure stimuli were answered correctly during run 1
1771	Task Based	('tfmri_nb_r2_beh_c2bpnl_nt', 'baseline_year_1_arm_1')_0.0	-0.0253494	0.00921897	2.03532	Number of times individual 2 back with place nonlure stimuli were answered correctly during run 2
1772	Task Based	('tfmri_nb_r2_beh_c2bpnl_nt', 'baseline_year_1_arm_1')_1.0	-0.0225491	0.0205524	1.68714	Number of times individual 2 back with place nonlure stimuli were answered correctly during run 2
1773	Task Based	('tfmri_nb_r2_beh_c2bpnl_nt', 'baseline_year_1_arm_1')_2.0	-0.0132035	0.175076	0.756774	Number of times individual 2 back with place nonlure stimuli were answered correctly during run 2
1774	Task Based	('tfmri_nb_r2_beh_c2bpnl_nt', 'baseline_year_1_arm_1')_3.0	-0.0168467	0.0835782	1.07791	Number of times individual 2 back with place nonlure stimuli were answered correctly during run 2
1775	Task Based	('tfmri_nb_r2_beh_c2bpnl_nt', 'baseline_year_1_arm_1')_4.0	-0.0179749	0.0648651	1.18799	Number of times individual 2 back with place nonlure stimuli were answered correctly during run 2
1776	Task Based	('tfmri_nb_r2_beh_c2bpnl_nt', 'baseline_year_1_arm_1')_5.0	0.0173443	0.0748447	1.12584	Number of times individual 2 back with place nonlure stimuli were answered correctly during run 2
1777	Task Based	('tfmri_nb_r2_beh_c2bpnl_nt', 'baseline_year_1_arm_1')_6.0	0.0251846	0.00968463	2.01392	Number of times individual 2 back with place nonlure stimuli were answered correctly during run 2
1778	Task Based	('tfmri_nb_all_beh_0b_nt', 'baseline_year_1_arm_1')_40.0	-0.00415019	0.66994	0.173964	Number of times individual 0 back stimuli were shown during run 1 and run 2
1779	Task Based	('tfmri_nb_all_beh_0b_nt', 'baseline_year_1_arm_1')_80.0	0.00415019	0.66994	0.173964	Number of times individual 0 back stimuli were shown during run 1 and run 2
1780	Task Based	('tfmri_nb_all_beh_0bpf_nt', 'baseline_year_1_arm_1')_10.0	-0.00703277	0.470121	0.32779	Number of times individual 0 back with positive face stimuli were shown during run 1 and run 2
1781	Task Based	('tfmri_nb_all_beh_0bpf_nt', 'baseline_year_1_arm_1')_20.0	0.00703277	0.470121	0.32779	Number of times individual 0 back with positive face stimuli were shown during run 1 and run 2
1782	Task Based	('tfmri_nb_all_beh_0bpft_nt', 'baseline_year_1_arm_1')_2.0	-0.00451179	0.643101	0.191721	Number of times individual 0 back with positive face target stimuli were shown during run 1 and run 2
1783	Task Based	('tfmri_nb_all_beh_0bpft_nt', 'baseline_year_1_arm_1')_4.0	0.00451179	0.643101	0.191721	Number of times individual 0 back with positive face target stimuli were shown during run 1 and run 2
1784	Task Based	('tfmri_nb_all_beh_c0bpft_nt', 'baseline_year_1_arm_1')_0.0	-0.012495	0.199387	0.700303	Number of times individual 0 back with positive face target stimuli were answered correctly during run 1 and run 2
1785	Task Based	('tfmri_nb_all_beh_c0bpft_nt', 'baseline_year_1_arm_1')_1.0	-0.024097	0.0133182	1.87555	Number of times individual 0 back with positive face target stimuli were answered correctly during run 1 and run 2
1786	Task Based	('tfmri_nb_all_beh_c0bpft_nt', 'baseline_year_1_arm_1')_2.0	-0.032767	0.000762364	3.11784	Number of times individual 0 back with positive face target stimuli were answered correctly during run 1 and run 2
1787	Task Based	('tfmri_nb_all_beh_c0bpft_nt', 'baseline_year_1_arm_1')_3.0	0.0075824	0.436138	0.360376	Number of times individual 0 back with positive face target stimuli were answered correctly during run 1 and run 2
1788	Task Based	('tfmri_nb_all_beh_c0bpft_nt', 'baseline_year_1_arm_1')_4.0	0.0394556	5.0412e-05	4.29747	Number of times individual 0 back with positive face target stimuli were answered correctly during run 1 and run 2
1789	Task Based	('tfmri_nb_r1_beh_c0bpft_nt', 'baseline_year_1_arm_1')_0.0	-0.023051	0.0179002	1.74714	Number of times individual 0 back with positive face target stimuli were answered correctly during run 1
1790	Task Based	('tfmri_nb_r1_beh_c0bpft_nt', 'baseline_year_1_arm_1')_1.0	-0.0169892	0.0809955	1.09154	Number of times individual 0 back with positive face target stimuli were answered correctly during run 1
1791	Task Based	('tfmri_nb_r1_beh_c0bpft_nt', 'baseline_year_1_arm_1')_2.0	0.0320577	0.000990522	3.00414	Number of times individual 0 back with positive face target stimuli were answered correctly during run 1
1792	Task Based	('tfmri_nb_r2_beh_c0bpft_nt', 'baseline_year_1_arm_1')_0.0	-0.0296159	0.00234817	2.62927	Number of times individual 0 back with positive face target stimuli were answered correctly during run 2
1793	Task Based	('tfmri_nb_r2_beh_c0bpft_nt', 'baseline_year_1_arm_1')_1.0	-0.0205673	0.0346428	1.46039	Number of times individual 0 back with positive face target stimuli were answered correctly during run 2
1794	Task Based	('tfmri_nb_r2_beh_c0bpft_nt', 'baseline_year_1_arm_1')_2.0	0.039046	6.03096e-05	4.21961	Number of times individual 0 back with positive face target stimuli were answered correctly during run 2
1795	Task Based	('tfmri_nb_all_beh_0bpfl_nt', 'baseline_year_1_arm_1')_3.0	-0.00282477	0.771734	0.112532	Number of times individual 0 back with positive face lure stimuli were shown during run 1 and run 2
1796	Task Based	('tfmri_nb_all_beh_0bpfl_nt', 'baseline_year_1_arm_1')_6.0	0.00282477	0.771734	0.112532	Number of times individual 0 back with positive face lure stimuli were shown during run 1 and run 2
1797	Task Based	('tfmri_nb_all_beh_c0bpfl_nt', 'baseline_year_1_arm_1')_0.0	-0.0217439	0.0255233	1.59306	Number of times individual 0 back with positive face lure stimuli were answered correctly during run 1 and run 2
1798	Task Based	('tfmri_nb_all_beh_c0bpfl_nt', 'baseline_year_1_arm_1')_1.0	-0.0290153	0.00287753	2.54098	Number of times individual 0 back with positive face lure stimuli were answered correctly during run 1 and run 2
1799	Task Based	('tfmri_nb_all_beh_c0bpfl_nt', 'baseline_year_1_arm_1')_2.0	-0.0243245	0.0124711	1.90409	Number of times individual 0 back with positive face lure stimuli were answered correctly during run 1 and run 2
1800	Task Based	('tfmri_nb_all_beh_c0bpfl_nt', 'baseline_year_1_arm_1')_3.0	-0.0242448	0.0127625	1.89406	Number of times individual 0 back with positive face lure stimuli were answered correctly during run 1 and run 2
1801	Task Based	('tfmri_nb_all_beh_c0bpfl_nt', 'baseline_year_1_arm_1')_4.0	-0.0294169	0.0025128	2.59984	Number of times individual 0 back with positive face lure stimuli were answered correctly during run 1 and run 2
1802	Task Based	('tfmri_nb_all_beh_c0bpfl_nt', 'baseline_year_1_arm_1')_5.0	-0.0166699	0.0868727	1.06112	Number of times individual 0 back with positive face lure stimuli were answered correctly during run 1 and run 2
1803	Task Based	('tfmri_nb_all_beh_c0bpfl_nt', 'baseline_year_1_arm_1')_6.0	0.0739577	2.82822e-14	13.5485	Number of times individual 0 back with positive face lure stimuli were answered correctly during run 1 and run 2
1804	Task Based	('tfmri_nb_r1_beh_c0bpfl_nt', 'baseline_year_1_arm_1')_0.0	-0.0431533	9.25201e-06	5.03376	Number of times individual 0 back with positive face lure stimuli were answered correctly during run 1
1805	Task Based	('tfmri_nb_r1_beh_c0bpfl_nt', 'baseline_year_1_arm_1')_1.0	-0.0210118	0.0309146	1.50984	Number of times individual 0 back with positive face lure stimuli were answered correctly during run 1
1806	Task Based	('tfmri_nb_r1_beh_c0bpfl_nt', 'baseline_year_1_arm_1')_2.0	-0.0234838	0.0158589	1.79973	Number of times individual 0 back with positive face lure stimuli were answered correctly during run 1
1807	Task Based	('tfmri_nb_r1_beh_c0bpfl_nt', 'baseline_year_1_arm_1')_3.0	0.0564618	6.50184e-09	8.18696	Number of times individual 0 back with positive face lure stimuli were answered correctly during run 1
1808	Task Based	('tfmri_nb_r2_beh_c0bpfl_nt', 'baseline_year_1_arm_1')_0.0	-0.0304246	0.00177589	2.75058	Number of times individual 0 back with positive face lure stimuli were answered correctly during run 2
1809	Task Based	('tfmri_nb_r2_beh_c0bpfl_nt', 'baseline_year_1_arm_1')_1.0	-0.0458687	2.43808e-06	5.61295	Number of times individual 0 back with positive face lure stimuli were answered correctly during run 2
1810	Task Based	('tfmri_nb_r2_beh_c0bpfl_nt', 'baseline_year_1_arm_1')_2.0	-0.0293094	0.00260601	2.58402	Number of times individual 0 back with positive face lure stimuli were answered correctly during run 2
1811	Task Based	('tfmri_nb_r2_beh_c0bpfl_nt', 'baseline_year_1_arm_1')_3.0	0.0679662	2.78273e-12	11.5555	Number of times individual 0 back with positive face lure stimuli were answered correctly during run 2
1812	Task Based	('tfmri_nb_all_beh_0bpfnl_nt', 'baseline_year_1_arm_1')_5.0	-0.00706211	0.468271	0.329503	Number of times individual 0 back with positive face nonlure stimuli were shown during run 1 and run 2
1813	Task Based	('tfmri_nb_all_beh_0bpfnl_nt', 'baseline_year_1_arm_1')_10.0	0.00706211	0.468271	0.329503	Number of times individual 0 back with positive face nonlure stimuli were shown during run 1 and run 2
1814	Task Based	('tfmri_nb_r1_beh_c0bpfnl_nt', 'baseline_year_1_arm_1')_0.0	-0.0201758	0.0382387	1.4175	Number of times individual 0 back with positive face nonlure stimuli were answered correctly during run 1
1815	Task Based	('tfmri_nb_r1_beh_c0bpfnl_nt', 'baseline_year_1_arm_1')_1.0	-0.0207634	0.0329536	1.4821	Number of times individual 0 back with positive face nonlure stimuli were answered correctly during run 1
1816	Task Based	('tfmri_nb_r1_beh_c0bpfnl_nt', 'baseline_year_1_arm_1')_2.0	-0.00834713	0.391294	0.407497	Number of times individual 0 back with positive face nonlure stimuli were answered correctly during run 1
1817	Task Based	('tfmri_nb_r1_beh_c0bpfnl_nt', 'baseline_year_1_arm_1')_3.0	-0.00702048	0.470897	0.327074	Number of times individual 0 back with positive face nonlure stimuli were answered correctly during run 1
1818	Task Based	('tfmri_nb_r1_beh_c0bpfnl_nt', 'baseline_year_1_arm_1')_4.0	-0.02028	0.037252	1.42885	Number of times individual 0 back with positive face nonlure stimuli were answered correctly during run 1
1819	Task Based	('tfmri_nb_r1_beh_c0bpfnl_nt', 'baseline_year_1_arm_1')_5.0	0.0346577	0.000370218	3.43154	Number of times individual 0 back with positive face nonlure stimuli were answered correctly during run 1
1820	Task Based	('tfmri_nb_r2_beh_c0bpfnl_nt', 'baseline_year_1_arm_1')_0.0	-0.0183155	0.0599475	1.22223	Number of times individual 0 back with positive face nonlure stimuli were answered correctly during run 2
1821	Task Based	('tfmri_nb_r2_beh_c0bpfnl_nt', 'baseline_year_1_arm_1')_1.0	1.67822e-05	0.998625	0.00059765	Number of times individual 0 back with positive face nonlure stimuli were answered correctly during run 2
1822	Task Based	('tfmri_nb_r2_beh_c0bpfnl_nt', 'baseline_year_1_arm_1')_2.0	-0.0276206	0.0045511	2.34188	Number of times individual 0 back with positive face nonlure stimuli were answered correctly during run 2
1823	Task Based	('tfmri_nb_r2_beh_c0bpfnl_nt', 'baseline_year_1_arm_1')_3.0	-0.0211098	0.0301402	1.52085	Number of times individual 0 back with positive face nonlure stimuli were answered correctly during run 2
1824	Task Based	('tfmri_nb_r2_beh_c0bpfnl_nt', 'baseline_year_1_arm_1')_4.0	-0.00972109	0.318091	0.497449	Number of times individual 0 back with positive face nonlure stimuli were answered correctly during run 2
1825	Task Based	('tfmri_nb_r2_beh_c0bpfnl_nt', 'baseline_year_1_arm_1')_5.0	0.0335785	0.00056158	3.25059	Number of times individual 0 back with positive face nonlure stimuli were answered correctly during run 2
1826	Task Based	('tfmri_nb_all_beh_0bnf_nt', 'baseline_year_1_arm_1')_10.0	-0.00342843	0.72476	0.139806	Number of times individual 0 back with neutral face stimuli were shown during run 1 and run 2
1827	Task Based	('tfmri_nb_all_beh_0bnf_nt', 'baseline_year_1_arm_1')_20.0	0.00342843	0.72476	0.139806	Number of times individual 0 back with neutral face stimuli were shown during run 1 and run 2
1828	Task Based	('tfmri_nb_all_beh_0bnft_nt', 'baseline_year_1_arm_1')_2.0	-0.00515773	0.596315	0.224524	Number of times individual 0 back with neutral face target stimuli were shown during run 1 and run 2
1829	Task Based	('tfmri_nb_all_beh_0bnft_nt', 'baseline_year_1_arm_1')_4.0	0.00515773	0.596315	0.224524	Number of times individual 0 back with neutral face target stimuli were shown during run 1 and run 2
1830	Task Based	('tfmri_nb_all_beh_c0bnft_nt', 'baseline_year_1_arm_1')_0.0	-0.0174741	0.0726942	1.1385	Number of times individual 0 back with neutral face target stimuli were answered correctly during run 1 and run 2
1831	Task Based	('tfmri_nb_all_beh_c0bnft_nt', 'baseline_year_1_arm_1')_1.0	-0.0201528	0.0384598	1.41499	Number of times individual 0 back with neutral face target stimuli were answered correctly during run 1 and run 2
1832	Task Based	('tfmri_nb_all_beh_c0bnft_nt', 'baseline_year_1_arm_1')_2.0	-0.0244898	0.0118862	1.92496	Number of times individual 0 back with neutral face target stimuli were answered correctly during run 1 and run 2
1833	Task Based	('tfmri_nb_all_beh_c0bnft_nt', 'baseline_year_1_arm_1')_3.0	-0.00229853	0.813385	0.0897037	Number of times individual 0 back with neutral face target stimuli were answered correctly during run 1 and run 2
1834	Task Based	('tfmri_nb_all_beh_c0bnft_nt', 'baseline_year_1_arm_1')_4.0	0.0412935	2.20857e-05	4.65589	Number of times individual 0 back with neutral face target stimuli were answered correctly during run 1 and run 2
1835	Task Based	('tfmri_nb_r1_beh_c0bnft_nt', 'baseline_year_1_arm_1')_0.0	-0.0246648	0.0112935	1.94717	Number of times individual 0 back with neutral face target stimuli were answered correctly during run 1
1836	Task Based	('tfmri_nb_r1_beh_c0bnft_nt', 'baseline_year_1_arm_1')_1.0	-0.0293508	0.0025697	2.59012	Number of times individual 0 back with neutral face target stimuli were answered correctly during run 1
1837	Task Based	('tfmri_nb_r1_beh_c0bnft_nt', 'baseline_year_1_arm_1')_2.0	0.0437143	7.06745e-06	5.15074	Number of times individual 0 back with neutral face target stimuli were answered correctly during run 1
1838	Task Based	('tfmri_nb_r2_beh_c0bnft_nt', 'baseline_year_1_arm_1')_0.0	-0.0154812	0.111827	0.951451	Number of times individual 0 back with neutral face target stimuli were answered correctly during run 2
1839	Task Based	('tfmri_nb_r2_beh_c0bnft_nt', 'baseline_year_1_arm_1')_1.0	-0.0217101	0.025753	1.58917	Number of times individual 0 back with neutral face target stimuli were answered correctly during run 2
1840	Task Based	('tfmri_nb_r2_beh_c0bnft_nt', 'baseline_year_1_arm_1')_2.0	0.0305068	0.00172551	2.76308	Number of times individual 0 back with neutral face target stimuli were answered correctly during run 2
1841	Task Based	('tfmri_nb_all_beh_0bnfl_nt', 'baseline_year_1_arm_1')_3.0	-0.00456417	0.63925	0.194329	Number of times individual 0 back with neutral face lure stimuli were shown during run 1 and run 2
1842	Task Based	('tfmri_nb_all_beh_0bnfl_nt', 'baseline_year_1_arm_1')_6.0	0.00456417	0.63925	0.194329	Number of times individual 0 back with neutral face lure stimuli were shown during run 1 and run 2
1843	Task Based	('tfmri_nb_all_beh_c0bnfl_nt', 'baseline_year_1_arm_1')_0.0	-0.0126818	0.192751	0.715003	Number of times individual 0 back with neutral face lure stimuli were answered correctly during run 1 and run 2
1844	Task Based	('tfmri_nb_all_beh_c0bnfl_nt', 'baseline_year_1_arm_1')_1.0	-0.0304695	0.0017482	2.75741	Number of times individual 0 back with neutral face lure stimuli were answered correctly during run 1 and run 2
1845	Task Based	('tfmri_nb_all_beh_c0bnfl_nt', 'baseline_year_1_arm_1')_2.0	-0.0284556	0.00346662	2.46009	Number of times individual 0 back with neutral face lure stimuli were answered correctly during run 1 and run 2
1846	Task Based	('tfmri_nb_all_beh_c0bnfl_nt', 'baseline_year_1_arm_1')_3.0	-0.0107349	0.270239	0.568252	Number of times individual 0 back with neutral face lure stimuli were answered correctly during run 1 and run 2
1847	Task Based	('tfmri_nb_all_beh_c0bnfl_nt', 'baseline_year_1_arm_1')_4.0	-0.0190211	0.0507415	1.29464	Number of times individual 0 back with neutral face lure stimuli were answered correctly during run 1 and run 2
1848	Task Based	('tfmri_nb_all_beh_c0bnfl_nt', 'baseline_year_1_arm_1')_5.0	0.00452264	0.642302	0.192261	Number of times individual 0 back with neutral face lure stimuli were answered correctly during run 1 and run 2
1849	Task Based	('tfmri_nb_all_beh_c0bnfl_nt', 'baseline_year_1_arm_1')_6.0	0.0430964	9.5067e-06	5.02197	Number of times individual 0 back with neutral face lure stimuli were answered correctly during run 1 and run 2
1850	Task Based	('tfmri_nb_r1_beh_c0bnfl_nt', 'baseline_year_1_arm_1')_0.0	-0.0129609	0.183138	0.737222	Number of times individual 0 back with neutral face lure stimuli were answered correctly during run 1
1851	Task Based	('tfmri_nb_r1_beh_c0bnfl_nt', 'baseline_year_1_arm_1')_1.0	-0.040957	2.57533e-05	4.58917	Number of times individual 0 back with neutral face lure stimuli were answered correctly during run 1
1852	Task Based	('tfmri_nb_r1_beh_c0bnfl_nt', 'baseline_year_1_arm_1')_2.0	-0.00240507	0.804906	0.094255	Number of times individual 0 back with neutral face lure stimuli were answered correctly during run 1
1853	Task Based	('tfmri_nb_r1_beh_c0bnfl_nt', 'baseline_year_1_arm_1')_3.0	0.0342898	0.00042728	3.36929	Number of times individual 0 back with neutral face lure stimuli were answered correctly during run 1
1854	Task Based	('tfmri_nb_r2_beh_c0bnfl_nt', 'baseline_year_1_arm_1')_0.0	-0.036836	0.000154091	3.81222	Number of times individual 0 back with neutral face lure stimuli were answered correctly during run 2
1855	Task Based	('tfmri_nb_r2_beh_c0bnfl_nt', 'baseline_year_1_arm_1')_1.0	-0.0325379	0.00083009	3.08087	Number of times individual 0 back with neutral face lure stimuli were answered correctly during run 2
1856	Task Based	('tfmri_nb_r2_beh_c0bnfl_nt', 'baseline_year_1_arm_1')_2.0	-0.0156055	0.10898	0.962654	Number of times individual 0 back with neutral face lure stimuli were answered correctly during run 2
1857	Task Based	('tfmri_nb_r2_beh_c0bnfl_nt', 'baseline_year_1_arm_1')_3.0	0.0525262	6.73037e-08	7.17196	Number of times individual 0 back with neutral face lure stimuli were answered correctly during run 2
1858	Task Based	('tfmri_nb_all_beh_0bnfnl_nt', 'baseline_year_1_arm_1')_5.0	-0.00364597	0.708072	0.149923	Number of times individual 0 back with neutral face nonlure stimuli were shown during run 1 and run 2
1859	Task Based	('tfmri_nb_all_beh_0bnfnl_nt', 'baseline_year_1_arm_1')_10.0	0.00364597	0.708072	0.149923	Number of times individual 0 back with neutral face nonlure stimuli were shown during run 1 and run 2
1860	Task Based	('tfmri_nb_r1_beh_c0bnfnl_nt', 'baseline_year_1_arm_1')_0.0	-0.010593	0.276622	0.558114	Number of times individual 0 back with neutral face nonlure stimuli were answered correctly during run 1
1861	Task Based	('tfmri_nb_r1_beh_c0bnfnl_nt', 'baseline_year_1_arm_1')_1.0	-0.0160242	0.0998043	1.00085	Number of times individual 0 back with neutral face nonlure stimuli were answered correctly during run 1
1862	Task Based	('tfmri_nb_r1_beh_c0bnfnl_nt', 'baseline_year_1_arm_1')_2.0	-0.017958	0.0651164	1.18631	Number of times individual 0 back with neutral face nonlure stimuli were answered correctly during run 1
1863	Task Based	('tfmri_nb_r1_beh_c0bnfnl_nt', 'baseline_year_1_arm_1')_3.0	-0.0221115	0.0231381	1.63567	Number of times individual 0 back with neutral face nonlure stimuli were answered correctly during run 1
1864	Task Based	('tfmri_nb_r1_beh_c0bnfnl_nt', 'baseline_year_1_arm_1')_4.0	0.00144663	0.881892	0.0545844	Number of times individual 0 back with neutral face nonlure stimuli were answered correctly during run 1
1865	Task Based	('tfmri_nb_r1_beh_c0bnfnl_nt', 'baseline_year_1_arm_1')_5.0	0.0226811	0.0198235	1.70282	Number of times individual 0 back with neutral face nonlure stimuli were answered correctly during run 1
1866	Task Based	('tfmri_nb_r2_beh_c0bnfnl_nt', 'baseline_year_1_arm_1')_0.0	-0.0287521	0.00314216	2.50277	Number of times individual 0 back with neutral face nonlure stimuli were answered correctly during run 2
1867	Task Based	('tfmri_nb_r2_beh_c0bnfnl_nt', 'baseline_year_1_arm_1')_1.0	-0.0363977	0.000184516	3.73397	Number of times individual 0 back with neutral face nonlure stimuli were answered correctly during run 2
1868	Task Based	('tfmri_nb_r2_beh_c0bnfnl_nt', 'baseline_year_1_arm_1')_2.0	-0.000561966	0.953976	0.0204625	Number of times individual 0 back with neutral face nonlure stimuli were answered correctly during run 2
1869	Task Based	('tfmri_nb_r2_beh_c0bnfnl_nt', 'baseline_year_1_arm_1')_3.0	-0.00257669	0.791295	0.101661	Number of times individual 0 back with neutral face nonlure stimuli were answered correctly during run 2
1870	Task Based	('tfmri_nb_r2_beh_c0bnfnl_nt', 'baseline_year_1_arm_1')_4.0	-0.0175476	0.0714997	1.1457	Number of times individual 0 back with neutral face nonlure stimuli were answered correctly during run 2
1871	Task Based	('tfmri_nb_r2_beh_c0bnfnl_nt', 'baseline_year_1_arm_1')_5.0	0.0357805	0.000237037	3.62518	Number of times individual 0 back with neutral face nonlure stimuli were answered correctly during run 2
1872	Task Based	('tfmri_nb_all_beh_0bngf_nt', 'baseline_year_1_arm_1')_10.0	-0.00361692	0.710293	0.148562	Number of times individual 0 back with negative face stimuli were shown during run 1 and run 2
1873	Task Based	('tfmri_nb_all_beh_0bngf_nt', 'baseline_year_1_arm_1')_20.0	0.00361692	0.710293	0.148562	Number of times individual 0 back with negative face stimuli were shown during run 1 and run 2
1874	Task Based	('tfmri_nb_all_beh_0bngft_nt', 'baseline_year_1_arm_1')_2.0	-0.00350061	0.719208	0.143146	Number of times individual 0 back with negative face target stimuli were shown during run 1 and run 2
1875	Task Based	('tfmri_nb_all_beh_0bngft_nt', 'baseline_year_1_arm_1')_4.0	0.00350061	0.719208	0.143146	Number of times individual 0 back with negative face target stimuli were shown during run 1 and run 2
1876	Task Based	('tfmri_nb_all_beh_c0bngft_nt', 'baseline_year_1_arm_1')_0.0	-0.0229588	0.0183638	1.73604	Number of times individual 0 back with negative face target stimuli were answered correctly during run 1 and run 2
1877	Task Based	('tfmri_nb_all_beh_c0bngft_nt', 'baseline_year_1_arm_1')_1.0	-0.0258187	0.00800053	2.09688	Number of times individual 0 back with negative face target stimuli were answered correctly during run 1 and run 2
1878	Task Based	('tfmri_nb_all_beh_c0bngft_nt', 'baseline_year_1_arm_1')_2.0	-0.00161526	0.868245	0.0613579	Number of times individual 0 back with negative face target stimuli were answered correctly during run 1 and run 2
1879	Task Based	('tfmri_nb_all_beh_c0bngft_nt', 'baseline_year_1_arm_1')_3.0	-0.00459177	0.637225	0.195707	Number of times individual 0 back with negative face target stimuli were answered correctly during run 1 and run 2
1880	Task Based	('tfmri_nb_all_beh_c0bngft_nt', 'baseline_year_1_arm_1')_4.0	0.0316992	0.00112849	2.9475	Number of times individual 0 back with negative face target stimuli were answered correctly during run 1 and run 2
1881	Task Based	('tfmri_nb_r1_beh_c0bngft_nt', 'baseline_year_1_arm_1')_0.0	-0.0132825	0.17251	0.763185	Number of times individual 0 back with negative face target stimuli were answered correctly during run 1
1882	Task Based	('tfmri_nb_r1_beh_c0bngft_nt', 'baseline_year_1_arm_1')_1.0	-0.0297899	0.00221239	2.65514	Number of times individual 0 back with negative face target stimuli were answered correctly during run 1
1883	Task Based	('tfmri_nb_r1_beh_c0bngft_nt', 'baseline_year_1_arm_1')_2.0	0.0352727	0.000290451	3.53693	Number of times individual 0 back with negative face target stimuli were answered correctly during run 1
1884	Task Based	('tfmri_nb_r2_beh_c0bngft_nt', 'baseline_year_1_arm_1')_0.0	-0.0287372	0.00315776	2.50062	Number of times individual 0 back with negative face target stimuli were answered correctly during run 2
1885	Task Based	('tfmri_nb_r2_beh_c0bngft_nt', 'baseline_year_1_arm_1')_1.0	-0.00319883	0.742516	0.129294	Number of times individual 0 back with negative face target stimuli were answered correctly during run 2
1886	Task Based	('tfmri_nb_r2_beh_c0bngft_nt', 'baseline_year_1_arm_1')_2.0	0.024612	0.0114696	1.94045	Number of times individual 0 back with negative face target stimuli were answered correctly during run 2
1887	Task Based	('tfmri_nb_all_beh_0bngfl_nt', 'baseline_year_1_arm_1')_3.0	-0.00434365	0.655526	0.18341	Number of times individual 0 back with negative face lure stimuli were shown during run 1 and run 2
1888	Task Based	('tfmri_nb_all_beh_0bngfl_nt', 'baseline_year_1_arm_1')_6.0	0.00434365	0.655526	0.18341	Number of times individual 0 back with negative face lure stimuli were shown during run 1 and run 2
1889	Task Based	('tfmri_nb_all_beh_c0bngfl_nt', 'baseline_year_1_arm_1')_0.0	-0.0219371	0.0242447	1.61538	Number of times individual 0 back with negative face lure stimuli were answered correctly during run 1 and run 2
1890	Task Based	('tfmri_nb_all_beh_c0bngfl_nt', 'baseline_year_1_arm_1')_1.0	-0.0222762	0.0221336	1.65495	Number of times individual 0 back with negative face lure stimuli were answered correctly during run 1 and run 2
1891	Task Based	('tfmri_nb_all_beh_c0bngfl_nt', 'baseline_year_1_arm_1')_2.0	-0.0286835	0.00321463	2.49287	Number of times individual 0 back with negative face lure stimuli were answered correctly during run 1 and run 2
1892	Task Based	('tfmri_nb_all_beh_c0bngfl_nt', 'baseline_year_1_arm_1')_3.0	-0.0176241	0.0702719	1.15322	Number of times individual 0 back with negative face lure stimuli were answered correctly during run 1 and run 2
1893	Task Based	('tfmri_nb_all_beh_c0bngfl_nt', 'baseline_year_1_arm_1')_4.0	-0.00552805	0.570211	0.243965	Number of times individual 0 back with negative face lure stimuli were answered correctly during run 1 and run 2
1894	Task Based	('tfmri_nb_all_beh_c0bngfl_nt', 'baseline_year_1_arm_1')_5.0	0.0212766	0.0288611	1.53969	Number of times individual 0 back with negative face lure stimuli were answered correctly during run 1 and run 2
1895	Task Based	('tfmri_nb_all_beh_c0bngfl_nt', 'baseline_year_1_arm_1')_6.0	0.0253576	0.00919633	2.03639	Number of times individual 0 back with negative face lure stimuli were answered correctly during run 1 and run 2
1896	Task Based	('tfmri_nb_r1_beh_c0bngfl_nt', 'baseline_year_1_arm_1')_0.0	-0.0266228	0.00624426	2.20452	Number of times individual 0 back with negative face lure stimuli were answered correctly during run 1
1897	Task Based	('tfmri_nb_r1_beh_c0bngfl_nt', 'baseline_year_1_arm_1')_1.0	-0.0241799	0.013004	1.88592	Number of times individual 0 back with negative face lure stimuli were answered correctly during run 1
1898	Task Based	('tfmri_nb_r1_beh_c0bngfl_nt', 'baseline_year_1_arm_1')_2.0	-0.00650011	0.504405	0.297221	Number of times individual 0 back with negative face lure stimuli were answered correctly during run 1
1899	Task Based	('tfmri_nb_r1_beh_c0bngfl_nt', 'baseline_year_1_arm_1')_3.0	0.0367616	0.000158899	3.79888	Number of times individual 0 back with negative face lure stimuli were answered correctly during run 1
1900	Task Based	('tfmri_nb_r2_beh_c0bngfl_nt', 'baseline_year_1_arm_1')_0.0	-0.0265368	0.00641378	2.19289	Number of times individual 0 back with negative face lure stimuli were answered correctly during run 2
1901	Task Based	('tfmri_nb_r2_beh_c0bngfl_nt', 'baseline_year_1_arm_1')_1.0	-0.0257917	0.00806636	2.09332	Number of times individual 0 back with negative face lure stimuli were answered correctly during run 2
1902	Task Based	('tfmri_nb_r2_beh_c0bngfl_nt', 'baseline_year_1_arm_1')_2.0	-0.00434471	0.655447	0.183463	Number of times individual 0 back with negative face lure stimuli were answered correctly during run 2
1903	Task Based	('tfmri_nb_r2_beh_c0bngfl_nt', 'baseline_year_1_arm_1')_3.0	0.0336827	0.000539719	3.26783	Number of times individual 0 back with negative face lure stimuli were answered correctly during run 2
1904	Task Based	('tfmri_nb_all_beh_0bngfnl_nt', 'baseline_year_1_arm_1')_5.0	-0.00444444	0.648066	0.188381	Number of times individual 0 back with negative face nonlure stimuli were shown during run 1 and run 2
1905	Task Based	('tfmri_nb_all_beh_0bngfnl_nt', 'baseline_year_1_arm_1')_10.0	0.00444444	0.648066	0.188381	Number of times individual 0 back with negative face nonlure stimuli were shown during run 1 and run 2
1906	Task Based	('tfmri_nb_r1_beh_c0bngfnl_nt', 'baseline_year_1_arm_1')_0.0	-0.0236716	0.0150392	1.82277	Number of times individual 0 back with negative face nonlure stimuli were answered correctly during run 1
1907	Task Based	('tfmri_nb_r1_beh_c0bngfnl_nt', 'baseline_year_1_arm_1')_1.0	-0.0301965	0.0019227	2.71609	Number of times individual 0 back with negative face nonlure stimuli were answered correctly during run 1
1908	Task Based	('tfmri_nb_r1_beh_c0bngfnl_nt', 'baseline_year_1_arm_1')_2.0	-0.00308079	0.751698	0.123957	Number of times individual 0 back with negative face nonlure stimuli were answered correctly during run 1
1909	Task Based	('tfmri_nb_r1_beh_c0bngfnl_nt', 'baseline_year_1_arm_1')_3.0	-0.00984878	0.311775	0.506159	Number of times individual 0 back with negative face nonlure stimuli were answered correctly during run 1
1910	Task Based	('tfmri_nb_r1_beh_c0bngfnl_nt', 'baseline_year_1_arm_1')_4.0	-0.00717824	0.460987	0.336311	Number of times individual 0 back with negative face nonlure stimuli were answered correctly during run 1
1911	Task Based	('tfmri_nb_r1_beh_c0bngfnl_nt', 'baseline_year_1_arm_1')_5.0	0.0260322	0.00749562	2.12519	Number of times individual 0 back with negative face nonlure stimuli were answered correctly during run 1
1912	Task Based	('tfmri_nb_r2_beh_c0bngfnl_nt', 'baseline_year_1_arm_1')_0.0	-0.0349093	0.000335384	3.47446	Number of times individual 0 back with negative face nonlure stimuli were answered correctly during run 2
1913	Task Based	('tfmri_nb_r2_beh_c0bngfnl_nt', 'baseline_year_1_arm_1')_1.0	-0.0126834	0.192695	0.715129	Number of times individual 0 back with negative face nonlure stimuli were answered correctly during run 2
1914	Task Based	('tfmri_nb_r2_beh_c0bngfnl_nt', 'baseline_year_1_arm_1')_2.0	0.00604922	0.534424	0.272114	Number of times individual 0 back with negative face nonlure stimuli were answered correctly during run 2
1915	Task Based	('tfmri_nb_r2_beh_c0bngfnl_nt', 'baseline_year_1_arm_1')_3.0	-0.0202729	0.0373184	1.42808	Number of times individual 0 back with negative face nonlure stimuli were answered correctly during run 2
1916	Task Based	('tfmri_nb_r2_beh_c0bngfnl_nt', 'baseline_year_1_arm_1')_4.0	-0.0249773	0.0103	1.98716	Number of times individual 0 back with negative face nonlure stimuli were answered correctly during run 2
1917	Task Based	('tfmri_nb_r2_beh_c0bngfnl_nt', 'baseline_year_1_arm_1')_5.0	0.0440552	5.99072e-06	5.22252	Number of times individual 0 back with negative face nonlure stimuli were answered correctly during run 2
1918	Task Based	('tfmri_nb_all_beh_0bp_nt', 'baseline_year_1_arm_1')_10.0	-0.00569271	0.558782	0.252758	Number of times individual 0 back with place stimuli were shown during run 1 and run 2
1919	Task Based	('tfmri_nb_all_beh_0bp_nt', 'baseline_year_1_arm_1')_20.0	0.00569271	0.558782	0.252758	Number of times individual 0 back with place stimuli were shown during run 1 and run 2
1920	Task Based	('tfmri_nb_all_beh_0bpt_nt', 'baseline_year_1_arm_1')_2.0	-0.00391029	0.687984	0.162422	Number of times individual 0 back with place target stimuli were shown during run 1 and run 2
1921	Task Based	('tfmri_nb_all_beh_0bpt_nt', 'baseline_year_1_arm_1')_4.0	0.00391029	0.687984	0.162422	Number of times individual 0 back with place target stimuli were shown during run 1 and run 2
1922	Task Based	('tfmri_nb_all_beh_c0bpt_nt', 'baseline_year_1_arm_1')_0.0	-0.0280031	0.00402092	2.39568	Number of times individual 0 back with place target stimuli were answered correctly during run 1 and run 2
1923	Task Based	('tfmri_nb_all_beh_c0bpt_nt', 'baseline_year_1_arm_1')_1.0	-0.0173555	0.0746576	1.12693	Number of times individual 0 back with place target stimuli were answered correctly during run 1 and run 2
1924	Task Based	('tfmri_nb_all_beh_c0bpt_nt', 'baseline_year_1_arm_1')_2.0	-0.0104502	0.283147	0.547987	Number of times individual 0 back with place target stimuli were answered correctly during run 1 and run 2
1925	Task Based	('tfmri_nb_all_beh_c0bpt_nt', 'baseline_year_1_arm_1')_3.0	-0.0178899	0.0661421	1.17952	Number of times individual 0 back with place target stimuli were answered correctly during run 1 and run 2
1926	Task Based	('tfmri_nb_all_beh_c0bpt_nt', 'baseline_year_1_arm_1')_4.0	0.0520723	8.72224e-08	7.05937	Number of times individual 0 back with place target stimuli were answered correctly during run 1 and run 2
1927	Task Based	('tfmri_nb_r1_beh_c0bpt_nt', 'baseline_year_1_arm_1')_0.0	-0.0294018	0.00252565	2.59763	Number of times individual 0 back with place target stimuli were answered correctly during run 1
1928	Task Based	('tfmri_nb_r1_beh_c0bpt_nt', 'baseline_year_1_arm_1')_1.0	-0.0296494	0.00232142	2.63425	Number of times individual 0 back with place target stimuli were answered correctly during run 1
1929	Task Based	('tfmri_nb_r1_beh_c0bpt_nt', 'baseline_year_1_arm_1')_2.0	0.0489532	4.89039e-07	6.31066	Number of times individual 0 back with place target stimuli were answered correctly during run 1
1930	Task Based	('tfmri_nb_r2_beh_c0bpt_nt', 'baseline_year_1_arm_1')_0.0	-0.0220159	0.0237389	1.62454	Number of times individual 0 back with place target stimuli were answered correctly during run 2
1931	Task Based	('tfmri_nb_r2_beh_c0bpt_nt', 'baseline_year_1_arm_1')_1.0	-0.0145592	0.134829	0.870217	Number of times individual 0 back with place target stimuli were answered correctly during run 2
1932	Task Based	('tfmri_nb_r2_beh_c0bpt_nt', 'baseline_year_1_arm_1')_2.0	0.0312474	0.00132769	2.8769	Number of times individual 0 back with place target stimuli were answered correctly during run 2
1933	Task Based	('tfmri_nb_all_beh_0bpl_nt', 'baseline_year_1_arm_1')_3.0	-0.00726837	0.455378	0.341627	Number of times individual 0 back with place lure stimuli were shown during run 1 and run 2
1934	Task Based	('tfmri_nb_all_beh_0bpl_nt', 'baseline_year_1_arm_1')_6.0	0.00726837	0.455378	0.341627	Number of times individual 0 back with place lure stimuli were shown during run 1 and run 2
1935	Task Based	('tfmri_nb_all_beh_c0bpl_nt', 'baseline_year_1_arm_1')_0.0	-0.00899171	0.355759	0.448844	Number of times individual 0 back with place lure stimuli were answered correctly during run 1 and run 2
1936	Task Based	('tfmri_nb_all_beh_c0bpl_nt', 'baseline_year_1_arm_1')_1.0	-0.0176031	0.0706071	1.15115	Number of times individual 0 back with place lure stimuli were answered correctly during run 1 and run 2
1937	Task Based	('tfmri_nb_all_beh_c0bpl_nt', 'baseline_year_1_arm_1')_2.0	-0.0410973	2.4159e-05	4.61692	Number of times individual 0 back with place lure stimuli were answered correctly during run 1 and run 2
1938	Task Based	('tfmri_nb_all_beh_c0bpl_nt', 'baseline_year_1_arm_1')_3.0	-0.0145736	0.134443	0.87146	Number of times individual 0 back with place lure stimuli were answered correctly during run 1 and run 2
1939	Task Based	('tfmri_nb_all_beh_c0bpl_nt', 'baseline_year_1_arm_1')_4.0	-0.00930528	0.339233	0.469502	Number of times individual 0 back with place lure stimuli were answered correctly during run 1 and run 2
1940	Task Based	('tfmri_nb_all_beh_c0bpl_nt', 'baseline_year_1_arm_1')_5.0	0.0111806	0.250848	0.60059	Number of times individual 0 back with place lure stimuli were answered correctly during run 1 and run 2
1941	Task Based	('tfmri_nb_all_beh_c0bpl_nt', 'baseline_year_1_arm_1')_6.0	0.0386928	7.02979e-05	4.15306	Number of times individual 0 back with place lure stimuli were answered correctly during run 1 and run 2
1942	Task Based	('tfmri_nb_r1_beh_c0bpl_nt', 'baseline_year_1_arm_1')_0.0	-0.0128172	0.188041	0.725747	Number of times individual 0 back with place lure stimuli were answered correctly during run 1
1943	Task Based	('tfmri_nb_r1_beh_c0bpl_nt', 'baseline_year_1_arm_1')_1.0	-0.0456151	2.77029e-06	5.55748	Number of times individual 0 back with place lure stimuli were answered correctly during run 1
1944	Task Based	('tfmri_nb_r1_beh_c0bpl_nt', 'baseline_year_1_arm_1')_2.0	0.00829867	0.39405	0.404449	Number of times individual 0 back with place lure stimuli were answered correctly during run 1
1945	Task Based	('tfmri_nb_r1_beh_c0bpl_nt', 'baseline_year_1_arm_1')_3.0	0.0307042	0.00160996	2.79318	Number of times individual 0 back with place lure stimuli were answered correctly during run 1
1946	Task Based	('tfmri_nb_r2_beh_c0bpl_nt', 'baseline_year_1_arm_1')_0.0	-0.0308912	0.00150709	2.82186	Number of times individual 0 back with place lure stimuli were answered correctly during run 2
1947	Task Based	('tfmri_nb_r2_beh_c0bpl_nt', 'baseline_year_1_arm_1')_1.0	-0.0191418	0.0492914	1.30723	Number of times individual 0 back with place lure stimuli were answered correctly during run 2
1948	Task Based	('tfmri_nb_r2_beh_c0bpl_nt', 'baseline_year_1_arm_1')_2.0	-0.00620052	0.524251	0.28046	Number of times individual 0 back with place lure stimuli were answered correctly during run 2
1949	Task Based	('tfmri_nb_r2_beh_c0bpl_nt', 'baseline_year_1_arm_1')_3.0	0.0353337	0.000283491	3.54746	Number of times individual 0 back with place lure stimuli were answered correctly during run 2
1950	Task Based	('tfmri_nb_all_beh_0bpnl_nt', 'baseline_year_1_arm_1')_5.0	-0.00651879	0.503181	0.298276	Number of times individual 0 back with place nonlure stimuli were shown during run 1 and run 2
1951	Task Based	('tfmri_nb_all_beh_0bpnl_nt', 'baseline_year_1_arm_1')_10.0	0.00651879	0.503181	0.298276	Number of times individual 0 back with place nonlure stimuli were shown during run 1 and run 2
1952	Task Based	('tfmri_nb_r1_beh_c0bpnl_nt', 'baseline_year_1_arm_1')_0.0	-0.00722045	0.458356	0.338798	Number of times individual 0 back with place nonlure stimuli were answered correctly during run 1
1953	Task Based	('tfmri_nb_r1_beh_c0bpnl_nt', 'baseline_year_1_arm_1')_1.0	-0.0276648	0.0044867	2.34807	Number of times individual 0 back with place nonlure stimuli were answered correctly during run 1
1954	Task Based	('tfmri_nb_r1_beh_c0bpnl_nt', 'baseline_year_1_arm_1')_2.0	-0.0275692	0.00462689	2.33471	Number of times individual 0 back with place nonlure stimuli were answered correctly during run 1
1955	Task Based	('tfmri_nb_r1_beh_c0bpnl_nt', 'baseline_year_1_arm_1')_3.0	-0.0146715	0.131847	0.879928	Number of times individual 0 back with place nonlure stimuli were answered correctly during run 1
1956	Task Based	('tfmri_nb_r1_beh_c0bpnl_nt', 'baseline_year_1_arm_1')_4.0	0.00113616	0.90711	0.04234	Number of times individual 0 back with place nonlure stimuli were answered correctly during run 1
1957	Task Based	('tfmri_nb_r1_beh_c0bpnl_nt', 'baseline_year_1_arm_1')_5.0	0.0283059	0.00364178	2.43869	Number of times individual 0 back with place nonlure stimuli were answered correctly during run 1
1958	Task Based	('tfmri_nb_r2_beh_c0bpnl_nt', 'baseline_year_1_arm_1')_0.0	-0.0313121	0.00129732	2.88695	Number of times individual 0 back with place nonlure stimuli were answered correctly during run 2
1959	Task Based	('tfmri_nb_r2_beh_c0bpnl_nt', 'baseline_year_1_arm_1')_1.0	-0.0220883	0.0232826	1.63297	Number of times individual 0 back with place nonlure stimuli were answered correctly during run 2
1960	Task Based	('tfmri_nb_r2_beh_c0bpnl_nt', 'baseline_year_1_arm_1')_2.0	-0.0103754	0.286606	0.542715	Number of times individual 0 back with place nonlure stimuli were answered correctly during run 2
1961	Task Based	('tfmri_nb_r2_beh_c0bpnl_nt', 'baseline_year_1_arm_1')_3.0	-0.0151678	0.119271	0.923464	Number of times individual 0 back with place nonlure stimuli were answered correctly during run 2
1962	Task Based	('tfmri_nb_r2_beh_c0bpnl_nt', 'baseline_year_1_arm_1')_4.0	-0.00325015	0.738535	0.131629	Number of times individual 0 back with place nonlure stimuli were answered correctly during run 2
1963	Task Based	('tfmri_nb_r2_beh_c0bpnl_nt', 'baseline_year_1_arm_1')_5.0	0.0319531	0.00102906	2.98756	Number of times individual 0 back with place nonlure stimuli were answered correctly during run 2
1964	Cognitive	('pea_ravlt_sd_trial_i_tc', 'baseline_year_1_arm_1')	0.0417406	1.79742e-05	4.74535	RAVLT Short Delay Trial I Total Correct
1965	Cognitive	('pea_ravlt_sd_trial_i_tr', 'baseline_year_1_arm_1')	-0.00658706	0.49872	0.302143	RAVLT Short Delay Trial I Total Repetitions
1966	Cognitive	('pea_ravlt_sd_trial_i_ti', 'baseline_year_1_arm_1')	-0.0266389	0.00621285	2.20671	RAVLT Short Delay Trial I Total Intrusions
1967	Cognitive	('pea_ravlt_sd_trial_ii_tc', 'baseline_year_1_arm_1')	0.0472165	1.2229e-06	5.91261	RAVLT Short Delay Trial II Total Correct
1968	Cognitive	('pea_ravlt_sd_trial_ii_tr', 'baseline_year_1_arm_1')	0.00570795	0.55773	0.253576	RAVLT Short Delay Trial II Total Repetitions
1969	Cognitive	('pea_ravlt_sd_trial_ii_ti', 'baseline_year_1_arm_1')	-0.0302698	0.00187435	2.72715	RAVLT Short Delay Trial II Total Intrusions
1970	Cognitive	('pea_ravlt_sd_trial_iii_tc', 'baseline_year_1_arm_1')	0.0446659	4.44262e-06	5.35236	RAVLT Short Delay Trial III Total Correct
1971	Cognitive	('pea_ravlt_sd_trial_iii_tr', 'baseline_year_1_arm_1')	0.000522383	0.957215	0.0189907	RAVLT Short Delay Trial III Total Repetitions
1972	Cognitive	('pea_ravlt_sd_trial_iii_ti', 'baseline_year_1_arm_1')	-0.0138036	0.156275	0.80611	RAVLT Short Delay Trial III Total Intrusions
1973	Cognitive	('pea_ravlt_sd_trial_iv_tc', 'baseline_year_1_arm_1')	0.0494753	3.69029e-07	6.43294	RAVLT Short Delay Trial IV Total Correct
1974	Cognitive	('pea_ravlt_sd_trial_iv_tr', 'baseline_year_1_arm_1')	0.00319521	0.742796	0.12913	RAVLT Short Delay Trial IV Total Repetitions
1975	Cognitive	('pea_ravlt_sd_trial_iv_ti', 'baseline_year_1_arm_1')	-0.00987325	0.310575	0.507834	RAVLT Short Delay Trial IV Total Intrusions
1976	Cognitive	('pea_ravlt_sd_trial_v_tc', 'baseline_year_1_arm_1')	0.054133	2.64274e-08	7.57794	RAVLT Short Delay Trial V Total Correct
1977	Cognitive	('pea_ravlt_sd_trial_v_tr', 'baseline_year_1_arm_1')	0.00554423	0.569083	0.244824	RAVLT Short Delay Trial V Total Repetitions
1978	Cognitive	('pea_ravlt_sd_trial_v_ti', 'baseline_year_1_arm_1')	-0.0122432	0.208597	0.680692	RAVLT Short Delay Trial V Total Intrusions
1979	Cognitive	('pea_ravlt_sd_listb_tc', 'baseline_year_1_arm_1')	0.0422343	1.42845e-05	4.84513	RAVLT Short Delay List B Total Correct
1980	Cognitive	('pea_ravlt_sd_listb_tr', 'baseline_year_1_arm_1')	0.00142144	0.883934	0.0535801	RAVLT Short Delay List B Total Repetitions
1981	Cognitive	('pea_ravlt_sd_listb_ti', 'baseline_year_1_arm_1')	-0.00817897	0.400907	0.396956	RAVLT Short Delay List B Total Intrusions
1982	Cognitive	('pea_ravlt_sd_trial_vi_tc', 'baseline_year_1_arm_1')	0.0461636	2.09976e-06	5.67783	RAVLT Short Delay Trial VI Total Correct
1983	Cognitive	('pea_ravlt_sd_trial_vi_tr', 'baseline_year_1_arm_1')	0.00203628	0.834348	0.0786526	RAVLT Short Delay Trial VI Total Repetitions
[truncated: 4,193 more rows]

## Sheet: b. subtype2
	cat_id	phe_name	r_value	p_value	-logp_value	description
0	Demographics	('sex_official', '')_F	0.150312	2.33112e-54	53.6324	Sex of subject at birth
1	Demographics	('sex_official', '')_M	-0.150312	2.33112e-54	53.6324	Sex of subject at birth
2	Demographics	('site', '')_site01	-1.32273e-17	1	2.89298e-16	Site ID at each event
3	Demographics	('site', '')_site02	-5.66496e-18	1	2.89298e-16	Site ID at each event
4	Demographics	('site', '')_site03	-2.94903e-17	1	2.89298e-16	Site ID at each event
5	Demographics	('site', '')_site04	-4.90601e-18	1	2.89298e-16	Site ID at each event
6	Demographics	('site', '')_site05	2.40693e-17	1	2.89298e-16	Site ID at each event
7	Demographics	('site', '')_site06	1.45283e-17	1	2.89298e-16	Site ID at each event
8	Demographics	('site', '')_site07	8.98533e-18	1	2.89298e-16	Site ID at each event
9	Demographics	('site', '')_site08	2.3744e-17	1	2.89298e-16	Site ID at each event
10	Demographics	('site', '')_site09	-2.22261e-17	1	2.89298e-16	Site ID at each event
11	Demographics	('site', '')_site10	5.42101e-18	1	2.89298e-16	Site ID at each event
12	Demographics	('site', '')_site11	-7.69784e-18	1	2.89298e-16	Site ID at each event
13	Demographics	('site', '')_site12	4.77049e-18	1	2.89298e-16	Site ID at each event
14	Demographics	('site', '')_site13	-4.04407e-17	1	2.89298e-16	Site ID at each event
15	Demographics	('site', '')_site14	-8.89046e-18	1	2.89298e-16	Site ID at each event
16	Demographics	('site', '')_site15	6.50521e-19	1	2.89298e-16	Site ID at each event
17	Demographics	('site', '')_site16	3.41524e-18	1	2.89298e-16	Site ID at each event
18	Demographics	('site', '')_site17	-3.05745e-17	1	2.89298e-16	Site ID at each event
19	Demographics	('site', '')_site18	4.60786e-17	1	2.89298e-16	Site ID at each event
20	Demographics	('site', '')_site19	1.64799e-17	1	2.89298e-16	Site ID at each event
21	Demographics	('site', '')_site20	-1.40946e-17	1	2.89298e-16	Site ID at each event
22	Demographics	('site', '')_site21	-4.11997e-18	1	2.89298e-16	Site ID at each event
23	Demographics	('interview_age', 'baseline_year_1_arm_1')	-0.0721066	1.21559e-13	12.9152	Age in months at the time of the interview/test/sampling/imaging.
24	Demographics	('interview_age', 'screener_arm_1')	-0.0721066	1.21559e-13	12.9152	Age in months at the time of the interview/test/sampling/imaging.
25	Demographics	('demo_prnt_age_v2_l', 'baseline_year_1_arm_1')	0.00187358	0.847414	0.0719044	How old are you? ¿Qué edad tiene usted?
26	Demographics	('demo_brthdat_v2', 'baseline_year_1_arm_1')	-0.0588959	1.41358e-09	8.84968	How old is the child? ¿Qué edad tiene el/la niño(a)?
27	Demographics	('demo_prnt_age_v2', 'baseline_year_1_arm_1')	0.000625388	0.948789	0.0228305	How old are you? ¿Qué edad tiene usted?
28	Demographics	('demo_prnt_years_us_v2', 'baseline_year_1_arm_1')	-0.00303698	0.755115	0.121987	How many years have you lived in the United States? ¿Cuántos años lleva usted viviendo en los Estados Unidos?
29	Demographics	('demo_roster_v2', 'baseline_year_1_arm_1')	-0.00873553	0.369631	0.432232	How many people are living at your address? INCLUDE everyone who is living or staying at your address for more than 2 months. ¿Cuántas personas están viviendo o quedándose en su domicilio? INCLUYA a todas las personas que lleven viviendo o quedándose en su domicilio durante más de 2 meses.
30	Demographics	('demo_prnt_gender_id_v2_l', 'baseline_year_1_arm_1')_1.0	-0.0100619	0.301421	0.520827	What is your current gender identity? ¿Cuál es su identidad de género actual?
31	Demographics	('demo_prnt_gender_id_v2_l', 'baseline_year_1_arm_1')_2.0	0.0101436	0.29751	0.526499	What is your current gender identity? ¿Cuál es su identidad de género actual?
32	Demographics	('demo_prim', 'baseline_year_1_arm_1')_1.0	0.0203571	0.0365364	1.43727	You are the: Usted es:
33	Demographics	('demo_prim', 'baseline_year_1_arm_1')_2.0	-0.00742903	0.445476	0.351176	You are the: Usted es:
34	Demographics	('demo_prim', 'baseline_year_1_arm_1')_3.0	-0.028049	0.00396136	2.40216	You are the: Usted es:
35	Demographics	('demo_prim', 'baseline_year_1_arm_1')_5.0	0.00149044	0.878343	0.0563357	You are the: Usted es:
36	Demographics	('demo_ed_v2', 'baseline_year_1_arm_1')_3.0	0.0334756	0.000583984	3.2336	What grade is the child in? If it is summer, indicate grade starting in the fall. ¿En qué grado está el/la niño(a)? [Si es verano, indique el grado que iniciará en el otoño]
37	Demographics	('demo_ed_v2', 'baseline_year_1_arm_1')_4.0	0.0186232	0.0557747	1.25356	What grade is the child in? If it is summer, indicate grade starting in the fall. ¿En qué grado está el/la niño(a)? [Si es verano, indique el grado que iniciará en el otoño]
38	Demographics	('demo_ed_v2', 'baseline_year_1_arm_1')_5.0	-0.0403953	3.31987e-05	4.47888	What grade is the child in? If it is summer, indicate grade starting in the fall. ¿En qué grado está el/la niño(a)? [Si es verano, indique el grado que iniciará en el otoño]
39	Demographics	('demo_ed_v2', 'baseline_year_1_arm_1')_6.0	-0.0203469	0.0366305	1.43616	What grade is the child in? If it is summer, indicate grade starting in the fall. ¿En qué grado está el/la niño(a)? [Si es verano, indique el grado que iniciará en el otoño]
40	Demographics	('demo_sex_v2', 'baseline_year_1_arm_1')_1.0	-0.150488	1.75198e-54	53.7565	What sex was the child assigned at birth, on the original birth certificate? ¿Qué sexo se le asignó al/la niño(a) cuando nació, en su acta de nacimiento original?
41	Demographics	('demo_sex_v2', 'baseline_year_1_arm_1')_2.0	0.150158	2.99835e-54	53.5231	What sex was the child assigned at birth, on the original birth certificate? ¿Qué sexo se le asignó al/la niño(a) cuando nació, en su acta de nacimiento original?
42	Demographics	('demo_gender_id_v2', 'baseline_year_1_arm_1')_1.0	-0.148756	2.8993e-53	52.5377	What is the child's current gender identity? ¿Cuál es la identidad de género actual de el/la niño(a)?
43	Demographics	('demo_gender_id_v2', 'baseline_year_1_arm_1')_2.0	0.149109	1.64094e-53	52.7849	What is the child's current gender identity? ¿Cuál es la identidad de género actual de el/la niño(a)?
44	Demographics	('demo_race_a_p___10', 'baseline_year_1_arm_1')_0.0	-0.0120867	0.214471	0.668631	What race do you consider the child to be? Please check all that apply. ¿De qué raza considera que es el/la niño(a)? Seleccione 1 o más de estas categorías: (10, White Blanca)
45	Demographics	('demo_race_a_p___10', 'baseline_year_1_arm_1')_1.0	0.0120867	0.214471	0.668631	What race do you consider the child to be? Please check all that apply. ¿De qué raza considera que es el/la niño(a)? Seleccione 1 o más de estas categorías: (10, White Blanca)
46	Demographics	('demo_race_a_p___11', 'baseline_year_1_arm_1')_0.0	-0.0184918	0.057526	1.24014	What race do you consider the child to be? Please check all that apply. ¿De qué raza considera que es el/la niño(a)? Seleccione 1 o más de estas categorías: (11, Black/African American Negra o afroamericana)
47	Demographics	('demo_race_a_p___11', 'baseline_year_1_arm_1')_1.0	0.0184918	0.057526	1.24014	What race do you consider the child to be? Please check all that apply. ¿De qué raza considera que es el/la niño(a)? Seleccione 1 o más de estas categorías: (11, Black/African American Negra o afroamericana)
[truncated: 6,144 more rows]

## Sheet: c. subtype3
	cat_id	phe_name	r_value	p_value	-logp_value	description
0	Demographics	('sex_official', '')_F	-0.0297902	0.00221218	2.65518	Sex of subject at birth
1	Demographics	('sex_official', '')_M	0.0297902	0.00221218	2.65518	Sex of subject at birth
[truncated: 6,190 more rows]

## Sheet: d. subtype4
	cat_id	phe_name	r_value	p_value	-logp_value	description
[truncated: 6,192 more rows]

[truncated: 1 more sheets: e. subtype5]
