# Supplementary material for: Latent brain subtypes of chronotype reveal unique behavioral and health profiles across population cohorts
Source: Nat Commun. 2025 Dec 22;16:11550. doi: 10.1038/s41467-025-66784-8 (PMC12749713; doi:10.1038/s41467-025-66784-8)
Supplement: Supplementary file 4 — Source data [file 41467_2025_66784_MOESM4_ESM.zip › Source Data/Fig-1.xlsx]

## Sheet: a. sMRI loadings
	C1
Frontal Pole (left)	0.0238706
Frontal Pole (right)	0.0234422
Insular Cortex (left)	0.0132719
Insular Cortex (right)	0.00768579
Superior Frontal Gyrus (left)	0.0223464
Superior Frontal Gyrus (right)	0.0244414
Middle Frontal Gyrus (left)	0.00510879
Middle Frontal Gyrus (right)	-0.00241271
Inferior Frontal Gyrus pars triangularis (left)	0.0658669
Inferior Frontal Gyrus pars triangularis (right)	0.0722043
Inferior Frontal Gyrus pars opercularis (left)	0.0535573
Inferior Frontal Gyrus pars opercularis (right)	0.0497024
Precentral Gyrus (left)	0.0356049
Precentral Gyrus (right)	0.0320924
Temporal Pole (left)	0.0339648
Temporal Pole (right)	0.0302293
Superior Temporal Gyrus anterior division (left)	0.0419772
Superior Temporal Gyrus anterior division (right)	0.0375266
Superior Temporal Gyrus posterior division (left)	0.0374994
Superior Temporal Gyrus posterior division (right)	0.0234817
Middle Temporal Gyrus anterior division (left)	0.0142754
Middle Temporal Gyrus anterior division (right)	0.00519968
Middle Temporal Gyrus posterior division (left)	-0.000563943
Middle Temporal Gyrus posterior division (right)	0.00279593
Middle Temporal Gyrus temporooccipital part (left)	-0.0364357
Middle Temporal Gyrus temporooccipital part (right)	-0.0255233
Inferior Temporal Gyrus anterior division (left)	-0.000120832
Inferior Temporal Gyrus anterior division (right)	0.000376213
Inferior Temporal Gyrus posterior division (left)	-0.00681474
Inferior Temporal Gyrus posterior division (right)	0.0038752
Inferior Temporal Gyrus temporooccipital part (left)	-0.032802
Inferior Temporal Gyrus temporooccipital part (right)	-0.0302761
Postcentral Gyrus (left)	0.00855546
Postcentral Gyrus (right)	0.00727937
Superior Parietal Lobule (left)	0.0155399
Superior Parietal Lobule (right)	0.00430129
Supramarginal Gyrus anterior division (left)	-0.0276648
Supramarginal Gyrus anterior division (right)	-0.0383415
Supramarginal Gyrus posterior division (left)	-0.0350894
Supramarginal Gyrus posterior division (right)	-0.00648838
Angular Gyrus (left)	-0.0444889
Angular Gyrus (right)	-0.0114732
Lateral Occipital Cortex superior division (left)	-0.00400693
Lateral Occipital Cortex superior division (right)	0.00496008
Lateral Occipital Cortex inferior division (left)	-0.000840986
Lateral Occipital Cortex inferior division (right)	0.0113358
Intracalcarine Cortex (left)	0.0175242
Intracalcarine Cortex (right)	0.014602
Frontal Medial Cortex (left)	0.034646
Frontal Medial Cortex (right)	0.033063
Juxtapositional Lobule Cortex (formerly Supplementary Motor Cortex) (left)	0.0242948
Juxtapositional Lobule Cortex (formerly Supplementary Motor Cortex) (right)	0.0343122
Subcallosal Cortex (left)	-0.00770732
Subcallosal Cortex (right)	-0.0300149
Paracingulate Gyrus (left)	0.0571435
Paracingulate Gyrus (right)	0.0685837
Cingulate Gyrus anterior division (left)	-0.0698443
Cingulate Gyrus anterior division (right)	-0.0760334
Cingulate Gyrus posterior division (left)	-0.0413133
Cingulate Gyrus posterior division (right)	-0.0477583
Precuneous Cortex (left)	-0.00113707
Precuneous Cortex (right)	0.00734408
Cuneal Cortex (left)	0.0185163
Cuneal Cortex (right)	0.0220543
Frontal Orbital Cortex (left)	0.0317234
Frontal Orbital Cortex (right)	0.0395509
Parahippocampal Gyrus anterior division (left)	0.0145756
Parahippocampal Gyrus anterior division (right)	0.0157396
Parahippocampal Gyrus posterior division (left)	0.0359245
Parahippocampal Gyrus posterior division (right)	0.0303736
Lingual Gyrus (left)	-0.0203913
Lingual Gyrus (right)	-0.0147257
Temporal Fusiform Cortex anterior division (left)	0.0212894
Temporal Fusiform Cortex anterior division (right)	0.0224317
Temporal Fusiform Cortex posterior division (left)	0.0173893
Temporal Fusiform Cortex posterior division (right)	0.0180786
Temporal Occipital Fusiform Cortex (left)	-0.0233381
Temporal Occipital Fusiform Cortex (right)	-0.0131543
Occipital Fusiform Gyrus (left)	0.0298708
Occipital Fusiform Gyrus (right)	0.0370112
Frontal Operculum Cortex (left)	0.0728355
Frontal Operculum Cortex (right)	0.0716666
Central Opercular Cortex (left)	0.0436066
Central Opercular Cortex (right)	0.0257012
Parietal Operculum Cortex (left)	0.010185
Parietal Operculum Cortex (right)	0.00429631
Planum Polare (left)	0.0491557
Planum Polare (right)	0.0562423
Heschl's Gyrus (includes H1 and H2) (left)	0.0594201
Heschl's Gyrus (includes H1 and H2) (right)	0.0474593
Planum Temporale (left)	0.0244021
Planum Temporale (right)	0.0194684
Supracalcarine Cortex (left)	-0.0195934
Supracalcarine Cortex (right)	-0.00628936
Occipital Pole (left)	0.0438457
Occipital Pole (right)	0.0338103
Thalamus (left)	-0.0145335
Thalamus (right)	-0.0377523
Caudate (left)	-0.100921
Caudate (right)	-0.108865
Putamen (left)	-0.0299914
Putamen (right)	-0.0216733
Pallidum (left)	-0.0763089
Pallidum (right)	-0.0952517
Hippocampus (left)	0.0154712
Hippocampus (right)	0.0158901
Amygdala (left)	0.041124
Amygdala (right)	0.0435625
Ventral Striatum (left)	0.0449807
Ventral Striatum (right)	0.0300538
Brain-Stem	0.0528248
I-IV Cerebellum (left)	0.000596753
I-IV Cerebellum (right)	-0.00295059
V Cerebellum (left)	-0.0048552
V Cerebellum (right)	-0.0112874
VI Cerebellum (left)	0.00464476
VI Cerebellum (vermis)	0.00453794
VI Cerebellum (right)	0.00485252
Crus I Cerebellum (left)	0.00909931
Crus I Cerebellum (vermis)	0.00718627
Crus I Cerebellum (right)	0.00812267
Crus II Cerebellum (left)	0.0059502
Crus II Cerebellum (vermis)	0.00918832
Crus II Cerebellum (right)	0.00921439
VIIb Cerebellum (left)	0.0152414
VIIb Cerebellum (vermis)	0.00977695
VIIb Cerebellum (right)	0.0114729
VIIIa Cerebellum (left)	0.0170154
VIIIa Cerebellum (vermis)	0.0217107
VIIIa Cerebellum (right)	0.0161048
VIIIb Cerebellum (left)	-0.00347779
VIIIb Cerebellum (vermis)	-0.006493
VIIIb Cerebellum (right)	0.00161078
IX Cerebellum (left)	-0.0227143
IX Cerebellum (vermis)	-0.0291056
IX Cerebellum (right)	-0.0246668
X Cerebellum (left)	0.0165756
X Cerebellum (vermis)	0.00922437
X Cerebellum (right)	0.0258601

## Sheet: b. dMRI loadings
	C1
middle cerebellar peduncle on FA skeleton	0.0813435
pontine crossing tract on FA skeleton	0.0394746
genu of corpus callosum on FA skeleton	0.1277
body of corpus callosum on FA skeleton	0.130553
splenium of corpus callosum on FA skeleton	0.0961302
fornix on FA skeleton	0.139726
corticospinal tract on FA skeleton (right)	0.070219
corticospinal tract on FA skeleton (left)	0.084477
medial lemniscus on FA skeleton (right)	0.0724763
medial lemniscus on FA skeleton (left)	0.0715863
inferior cerebellar peduncle on FA skeleton (right)	0.0948902
inferior cerebellar peduncle on FA skeleton (left)	0.0900382
superior cerebellar peduncle on FA skeleton (right)	0.00489681
superior cerebellar peduncle on FA skeleton (left)	0.00808975
cerebral peduncle on FA skeleton (right)	0.110558
cerebral peduncle on FA skeleton (left)	0.122844
anterior limb of internal capsule on FA skeleton (right)	0.0978467
anterior limb of internal capsule on FA skeleton (left)	0.100004
posterior limb of internal capsule on FA skeleton (right)	0.0535614
posterior limb of internal capsule on FA skeleton (left)	0.0448406
retrolenticular part of internal capsule on FA skeleton (right)	0.0807775
retrolenticular part of internal capsule on FA skeleton (left)	0.0771665
anterior corona radiata on FA skeleton (right)	0.165843
anterior corona radiata on FA skeleton (left)	0.176256
superior corona radiata on FA skeleton (right)	0.104716
superior corona radiata on FA skeleton (left)	0.10973
posterior corona radiata on FA skeleton (right)	0.100181
posterior corona radiata on FA skeleton (left)	0.112252
posterior thalamic radiation on FA skeleton (right)	0.151637
posterior thalamic radiation on FA skeleton (left)	0.152116
sagittal stratum on FA skeleton (right)	0.118513
sagittal stratum on FA skeleton (left)	0.103891
external capsule on FA skeleton (right)	0.110908
external capsule on FA skeleton (left)	0.101596
cingulum cingulate gyrus on FA skeleton (right)	0.115695
cingulum cingulate gyrus on FA skeleton (left)	0.11248
cingulum hippocampus on FA skeleton (right)	0.0556428
cingulum hippocampus on FA skeleton (left)	0.0563284
fornix cres+stria terminalis on FA skeleton (right)	0.138271
fornix cres+stria terminalis on FA skeleton (left)	0.133154
superior longitudinal fasciculus on FA skeleton (right)	0.102487
superior longitudinal fasciculus on FA skeleton (left)	0.106502
superior fronto-occipital fasciculus on FA skeleton (right)	0.104629
superior fronto-occipital fasciculus on FA skeleton (left)	0.122969
uncinate fasciculus on FA skeleton (right)	0.0469138
uncinate fasciculus on FA skeleton (left)	0.0578374
tapetum on FA skeleton (right)	0.121071
tapetum on FA skeleton (left)	0.121375

## Sheet: c. fMRI loadings
	C1
Visual lateral -Default mode network	0.0649016
Somatsensory-Default mode network	0.106738
Somatsensory-Visual lateral	0.00255941
Visual V1/V2/V3 medial-Default mode network	-0.0567259
Visual V1/V2/V3 medial-Visual lateral	-0.119
Visual V1/V2/V3 medial-Somatsensory	-0.0395022
Dorsal attention right-Default mode network	0.0719139
Dorsal attention right-Visual lateral	0.0496394
Dorsal attention right-Somatsensory	0.153162
Dorsal attention right-Visual V1/V2/V3 medial	-0.0632837
Dorsal attention left-Default mode network	0.0819198
Dorsal attention left-Visual lateral	0.0254136
Dorsal attention left-Somatsensory	-0.0407772
Dorsal attention left-Visual V1/V2/V3 medial	-0.0442782
Dorsal attention left-Dorsal attention right	0.00816856
Parietal-Default mode network	-0.113823
Parietal-Visual lateral	0.0651544
Parietal-Somatsensory	0.0256864
Parietal-Visual V1/V2/V3 medial	0.00956841
Parietal-Dorsal attention right	-0.0106844
Parietal-Dorsal attention left	0.0919006
Visual V1 medial-Default mode network	-0.0744411
Visual V1 medial-Visual lateral	0.0139653
Visual V1 medial-Somatsensory	-0.00414791
Visual V1 medial-Visual V1/V2/V3 medial	0.142569
Visual V1 medial-Dorsal attention right	-0.0538962
Visual V1 medial-Dorsal attention left	-0.083898
Visual V1 medial-Parietal	0.0336067
Dorsal attention-Default mode network	-0.0948768
Dorsal attention-Visual lateral	-0.0843329
Dorsal attention-Somatsensory	0.0638645
Dorsal attention-Visual V1/V2/V3 medial	-0.0925387
Dorsal attention-Dorsal attention right	0.0606339
Dorsal attention-Dorsal attention left	-0.0128232
Dorsal attention-Parietal	0.160696
Dorsal attention-Visual V1 medial	-0.0949287
Primary somatosensory-Default mode network	0.0473477
Primary somatosensory-Visual lateral	0.103533
Primary somatosensory-Somatsensory	0.00284326
Primary somatosensory-Visual V1/V2/V3 medial	0.0323933
Primary somatosensory-Dorsal attention right	0.0154764
Primary somatosensory-Dorsal attention left	0.0591834
Primary somatosensory-Parietal	0.0320438
Primary somatosensory-Visual V1 medial	0.0028509
Primary somatosensory-Dorsal attention	-0.123859
Primary motor-Default mode network	0.0335027
Primary motor-Visual lateral	0.0424113
Primary motor-Somatsensory	0.0437062
Primary motor-Visual V1/V2/V3 medial	-0.0254866
Primary motor-Dorsal attention right	0.0469688
Primary motor-Dorsal attention left	0.0561278
Primary motor-Parietal	0.0481695
Primary motor-Visual V1 medial	-0.030006
Primary motor-Dorsal attention	-0.0583044
Primary motor-Primary somatosensory	0.199464
Somatomotor medial-Default mode network	-0.0258639
Somatomotor medial-Visual lateral	0.0130509
Somatomotor medial-Somatsensory	-0.120035
Somatomotor medial-Visual V1/V2/V3 medial	0.0709983
Somatomotor medial-Dorsal attention right	0.020834
Somatomotor medial-Dorsal attention left	0.0415909
Somatomotor medial-Parietal	0.0328079
Somatomotor medial-Visual V1 medial	-0.0268234
Somatomotor medial-Dorsal attention	-0.0667695
Somatomotor medial-Primary somatosensory	0.172948
Somatomotor medial-Primary motor	0.141183
Temporal medial-Default mode network	0.127428
Temporal medial-Visual lateral	0.0287094
Temporal medial-Somatsensory	0.0292074
Temporal medial-Visual V1/V2/V3 medial	0.0108475
Temporal medial-Dorsal attention right	0.149399
Temporal medial-Dorsal attention left	-0.00859615
Temporal medial-Parietal	0.141234
Temporal medial-Visual V1 medial	-0.0687759
Temporal medial-Dorsal attention	-0.142763
Temporal medial-Primary somatosensory	0.135012
Temporal medial-Primary motor	0.115369
Temporal medial-Somatomotor medial	0.0774807
Cingulate cortex-Default mode network	-0.157261
Cingulate cortex-Visual lateral	-0.0814144
Cingulate cortex-Somatsensory	0.0699939
Cingulate cortex-Visual V1/V2/V3 medial	-0.0618409
Cingulate cortex-Dorsal attention right	0.00764756
Cingulate cortex-Dorsal attention left	-0.00388691
Cingulate cortex-Parietal	-0.0620923
Cingulate cortex-Visual V1 medial	-0.083311
Cingulate cortex-Dorsal attention	0.144947
Cingulate cortex-Primary somatosensory	-0.0639418
Cingulate cortex-Primary motor	-0.104601
Cingulate cortex-Somatomotor medial	-0.107134
Cingulate cortex-Temporal medial	0.00431052
Cerbellum-Default mode network	0.0344036
Cerbellum-Visual lateral	-0.110278
Cerbellum-Somatsensory	0.0394218
Cerbellum-Visual V1/V2/V3 medial	-0.103882
Cerbellum-Dorsal attention right	0.0494969
Cerbellum-Dorsal attention left	0.0431753
Cerbellum-Parietal	0.0475649
Cerbellum-Visual V1 medial	-0.0661897
Cerbellum-Dorsal attention	0.101924
Cerbellum-Primary somatosensory	-0.216346
Cerbellum-Primary motor	-0.169638
Cerbellum-Somatomotor medial	-0.177016
Cerbellum-Temporal medial	-0.103893
Cerbellum-Cingulate cortex	0.12411
Prefrontal lateral-Default mode network	0.145671
Prefrontal lateral-Visual lateral	0.0401694
Prefrontal lateral-Somatsensory	-0.00109883
Prefrontal lateral-Visual V1/V2/V3 medial	-0.0783215
Prefrontal lateral-Dorsal attention right	0.0499325
Prefrontal lateral-Dorsal attention left	0.0891186
Prefrontal lateral-Parietal	-0.0819346
Prefrontal lateral-Visual V1 medial	-0.072384
Prefrontal lateral-Dorsal attention	-0.0363442
Prefrontal lateral-Primary somatosensory	-0.0626293
Prefrontal lateral-Primary motor	-0.0315961
Prefrontal lateral-Somatomotor medial	-0.0146624
Prefrontal lateral-Temporal medial	-0.0449658
Prefrontal lateral-Cingulate cortex	-0.0427777
Prefrontal lateral-Cerbellum	0.061386
Temporal superior-Default mode network	-0.0175666
Temporal superior-Visual lateral	0.0369165
Temporal superior-Somatsensory	-0.0267265
Temporal superior-Visual V1/V2/V3 medial	-0.0436924
Temporal superior-Dorsal attention right	-0.0403387
Temporal superior-Dorsal attention left	-0.0275687
Temporal superior-Parietal	0.0912627
Temporal superior-Visual V1 medial	-0.138314
Temporal superior-Dorsal attention	0.0146191
Temporal superior-Primary somatosensory	0.149707
Temporal superior-Primary motor	0.103981
Temporal superior-Somatomotor medial	0.101168
Temporal superior-Temporal medial	0.121906
Temporal superior-Cingulate cortex	-0.00442443
Temporal superior-Cerbellum	-0.107873
Temporal superior-Prefrontal lateral	0.0370075
Basal ganglia-Default mode network	-0.0432498
Basal ganglia-Visual lateral	-0.0942529
Basal ganglia-Somatsensory	0.109765
Basal ganglia-Visual V1/V2/V3 medial	-0.0947943
Basal ganglia-Dorsal attention right	0.0606176
Basal ganglia-Dorsal attention left	0.0755568
Basal ganglia-Parietal	0.0543177
Basal ganglia-Visual V1 medial	-0.0574631
Basal ganglia-Dorsal attention	0.148532
Basal ganglia-Primary somatosensory	-0.215831
Basal ganglia-Primary motor	-0.158737
Basal ganglia-Somatomotor medial	-0.18973
Basal ganglia-Temporal medial	-0.00701678
Basal ganglia-Cingulate cortex	0.103243
Basal ganglia-Cerbellum	0.190683
Basal ganglia-Prefrontal lateral	0.108204
Basal ganglia-Temporal superior	-0.0842899
Visual V1 lateral-Default mode network	-0.138134
Visual V1 lateral-Visual lateral	-0.055043
Visual V1 lateral-Somatsensory	0.0206753
Visual V1 lateral-Visual V1/V2/V3 medial	-0.104944
Visual V1 lateral-Dorsal attention right	-0.11016
Visual V1 lateral-Dorsal attention left	-0.0182736
Visual V1 lateral-Parietal	0.0325023
Visual V1 lateral-Visual V1 medial	0.162934
Visual V1 lateral-Dorsal attention	-0.00900201
Visual V1 lateral-Primary somatosensory	-0.110863
Visual V1 lateral-Primary motor	0.000723798
Visual V1 lateral-Somatomotor medial	-0.0727606
Visual V1 lateral-Temporal medial	0.0190102
Visual V1 lateral-Cingulate cortex	-0.00953448
Visual V1 lateral-Cerbellum	0.0073409
Visual V1 lateral-Prefrontal lateral	-0.149295
Visual V1 lateral-Temporal superior	-0.056112
Visual V1 lateral-Basal ganglia	0.0302481
Posteromedial cortex-Default mode network	-0.0434184
Posteromedial cortex-Visual lateral	-0.0606143
Posteromedial cortex-Somatsensory	0.0657809
Posteromedial cortex-Visual V1/V2/V3 medial	-0.0182849
Posteromedial cortex-Dorsal attention right	-0.0189869
Posteromedial cortex-Dorsal attention left	0.00302135
Posteromedial cortex-Parietal	-0.118701
Posteromedial cortex-Visual V1 medial	-0.0180655
Posteromedial cortex-Dorsal attention	0.143315
Posteromedial cortex-Primary somatosensory	-0.115614
Posteromedial cortex-Primary motor	-0.116915
Posteromedial cortex-Somatomotor medial	-0.0812865
Posteromedial cortex-Temporal medial	-0.160218
Posteromedial cortex-Cingulate cortex	0.174979
Posteromedial cortex-Cerbellum	0.156841
Posteromedial cortex-Prefrontal lateral	-0.0171493
Posteromedial cortex-Temporal superior	-0.0715584
Posteromedial cortex-Basal ganglia	0.0540519
Posteromedial cortex-Visual V1 lateral	0.0129981
Ventral attention network-Default mode network	-0.0178317
Ventral attention network-Visual lateral	-0.0627682
Ventral attention network-Somatsensory	-0.0992298
Ventral attention network-Visual V1/V2/V3 medial	-0.0164453
Ventral attention network-Dorsal attention right	-0.0253515
Ventral attention network-Dorsal attention left	0.147957
Ventral attention network-Parietal	0.0724088
Ventral attention network-Visual V1 medial	-0.0594135
Ventral attention network-Dorsal attention	-0.00933072
Ventral attention network-Primary somatosensory	-0.0391309
Ventral attention network-Primary motor	0.0249211
Ventral attention network-Somatomotor medial	-0.0501404
Ventral attention network-Temporal medial	-0.0897199
Ventral attention network-Cingulate cortex	0.113821
Ventral attention network-Cerbellum	0.0421884
Ventral attention network-Prefrontal lateral	0.100044
Ventral attention network-Temporal superior	-0.0301768
Ventral attention network-Basal ganglia	0.114149
Ventral attention network-Visual V1 lateral	0.0916239
Ventral attention network-Posteromedial cortex	0.0461225

## Sheet: d. PheWAS
	cat_id	phe_name	r_value	p_value	-logp_value
0	lifestyle and environment - general	670_1.0-Type of accommodation lived in (0.0)	-0.0079578	0.190776	0.719475
1	lifestyle and environment - general	670_2.0-Type of accommodation lived in (0.0)	0.00745829	0.220137	0.657306
2	lifestyle and environment - general	670_3.0-Type of accommodation lived in (0.0)	0.00911059	0.134181	0.872308
3	lifestyle and environment - general	670_4.0-Type of accommodation lived in (0.0)	0.00699984	0.249818	0.602376
4	lifestyle and environment - general	680_1.0-Own or rent accommodation lived in (0.0)	-0.103304	5.0223e-65	64.2991
5	lifestyle and environment - general	680_2.0-Own or rent accommodation lived in (0.0)	0.100807	5.41958e-62	61.266
6	lifestyle and environment - general	680_3.0-Own or rent accommodation lived in (0.0)	-0.0041341	0.496726	0.303884
7	lifestyle and environment - general	680_4.0-Own or rent accommodation lived in (0.0)	0.0157482	0.00962054	2.0168
8	lifestyle and environment - general	680_5.0-Own or rent accommodation lived in (0.0)	0.00279376	0.646021	0.189753
9	lifestyle and environment - general	680_6.0-Own or rent accommodation lived in (0.0)	0.00120235	0.843305	0.0740152
10	lifestyle and environment - general	2395_1.0-Hair/balding pattern (0.0)	0.0321122	1.28751e-07	6.89025
11	lifestyle and environment - general	2395_2.0-Hair/balding pattern (0.0)	0.0176398	0.00372906	2.4284
12	lifestyle and environment - general	2395_3.0-Hair/balding pattern (0.0)	-0.00171983	0.777376	0.109369
13	lifestyle and environment - general	2395_4.0-Hair/balding pattern (0.0)	-0.00836541	0.169038	0.772016
14	lifestyle and environment - general	20118_5.0-Home area population density - urban or rural (0.0)	0.000378271	0.950413	0.0220876
15	lifestyle and environment - general	20118_6.0-Home area population density - urban or rural (0.0)	-0.00651467	0.284158	0.54644
16	lifestyle and environment - general	20118_7.0-Home area population density - urban or rural (0.0)	-0.00723698	0.234134	0.630536
17	lifestyle and environment - general	20118_8.0-Home area population density - urban or rural (0.0)	-0.000280815	0.963178	0.0162935
18	lifestyle and environment - general	20118_11.0-Home area population density - urban or rural (0.0)	0.00929761	0.126372	0.898348
19	lifestyle and environment - general	20118_12.0-Home area population density - urban or rural (0.0)	-0.00103348	0.865085	0.062941
20	lifestyle and environment - general	20118_13.0-Home area population density - urban or rural (0.0)	0.00376027	0.536448	0.270472
21	lifestyle and environment - general	20118_16.0-Home area population density - urban or rural (0.0)	0.0124149	0.0412409	1.38467
22	lifestyle and environment - general	1797-Father still alive (0.0)	0.0843296	7.43143e-44	43.1289
23	lifestyle and environment - general	1835-Mother still alive (0.0)	0.0945914	9.08939e-55	54.0415
24	lifestyle and environment - general	2159-Ever had same-sex intercourse (0.0)	0.0146371	0.016107	1.79298
25	lifestyle and environment - general	4501-Non-accidental death in close genetic family (0.0)	-0.00653436	0.282705	0.548667
26	lifestyle and environment - general	6138#3-Qualifications (0.0)	0.0158799	0.00903243	2.0442
27	lifestyle and environment - general	6138#1-Qualifications (0.0)	0.0112369	0.0646886	1.18917
28	lifestyle and environment - general	6138#4-Qualifications (0.0)	0.0139336	0.0219753	1.65806
29	lifestyle and environment - general	6138#2-Qualifications (0.0)	0.00541728	0.373138	0.42813
30	lifestyle and environment - general	6142#1-Current employment status (0.0)	0.0960764	1.8828e-56	55.7252
31	lifestyle and environment - general	6142#2-Current employment status (0.0)	-0.108548	1.21661e-71	70.9148
32	lifestyle and environment - general	6142#3-Current employment status (0.0)	0.00212219	0.727172	0.138363
33	lifestyle and environment - general	6142#5-Current employment status (0.0)	0.0059145	0.330874	0.480337
34	lifestyle and environment - general	6142#6-Current employment status (0.0)	-0.00388822	0.522675	0.281768
35	lifestyle and environment - general	6142#4-Current employment status (0.0)	-0.00620957	0.307318	0.512412
36	lifestyle and environment - general	6142#100-Current employment status (0.0)	0.00586983	0.334539	0.475553
37	lifestyle and environment - general	6142#7-Current employment status (0.0)	0.0166933	0.00605882	2.21761
38	lifestyle and environment - general	6139#100-Gas or solid-fuel cooking/heating (0.0)	-0.0105634	0.0824449	1.08384
39	lifestyle and environment - general	6139#1-Gas or solid-fuel cooking/heating (0.0)	0.0119045	0.0503279	1.29819
40	lifestyle and environment - general	6139#2-Gas or solid-fuel cooking/heating (0.0)	-0.0117114	0.0541769	1.26619
41	lifestyle and environment - general	6139#3-Gas or solid-fuel cooking/heating (0.0)	0.0202315	0.00087971	3.05566
42	lifestyle and environment - general	6140#1-Heating type(s) in home (0.0)	0.00341928	0.574026	0.241068
43	lifestyle and environment - general	6140#3-Heating type(s) in home (0.0)	-0.00220315	0.717203	0.144358
44	lifestyle and environment - general	6140#5-Heating type(s) in home (0.0)	-0.00814165	0.180729	0.742971
45	lifestyle and environment - general	6140#100-Heating type(s) in home (0.0)	0.00385341	0.526404	0.278681
46	lifestyle and environment - general	6140#2-Heating type(s) in home (0.0)	-0.00582994	0.337835	0.471296
47	lifestyle and environment - general	6140#6-Heating type(s) in home (0.0)	-0.00358893	0.555175	0.25557
48	lifestyle and environment - general	6140#4-Heating type(s) in home (0.0)	-0.00634768	0.296684	0.527706
49	lifestyle and environment - general	6141#1-How are people in household related to participant (0.0)	0.016196	0.0077491	2.11075
50	lifestyle and environment - general	6141#2-How are people in household related to participant (0.0)	0.116255	5.72299e-82	81.2424
51	lifestyle and environment - general	6141#8-How are people in household related to participant (0.0)	0.00645605	0.288514	0.539834
52	lifestyle and environment - general	6141#4-How are people in household related to participant (0.0)	0.00657258	0.279899	0.552999
53	lifestyle and environment - general	6141#3-How are people in household related to participant (0.0)	-0.00620904	0.307359	0.512354
54	lifestyle and environment - general	6141#7-How are people in household related to participant (0.0)	0.0102456	0.0921003	1.03574
55	lifestyle and environment - general	6141#6-How are people in household related to participant (0.0)	0.00532737	0.381123	0.418934
56	lifestyle and environment - general	6145#1-Illness, injury, bereavement, stress in last 2 years (0.0)	0.0145343	0.0168679	1.77294
57	lifestyle and environment - general	6145#100-Illness, injury, bereavement, stress in last 2 years (0.0)	-0.0298554	9.13861e-07	6.03912
58	lifestyle and environment - general	6145#5-Illness, injury, bereavement, stress in last 2 years (0.0)	0.0234684	0.000113967	3.94322
59	lifestyle and environment - general	6145#3-Illness, injury, bereavement, stress in last 2 years (0.0)	0.00450583	0.458837	0.338342
60	lifestyle and environment - general	6145#6-Illness, injury, bereavement, stress in last 2 years (0.0)	0.0393594	9.59409e-11	10.018
61	lifestyle and environment - general	6145#2-Illness, injury, bereavement, stress in last 2 years (0.0)	0.0164259	0.00692134	2.15981
62	lifestyle and environment - general	6145#4-Illness, injury, bereavement, stress in last 2 years (0.0)	-0.00914256	0.13282	0.876735
63	lifestyle and environment - general	6146#100-Attendance/disability/mobility allowance (0.0)	0.00954196	0.116709	0.932895
64	lifestyle and environment - general	6146#2-Attendance/disability/mobility allowance (0.0)	-0.00565959	0.35214	0.453284
65	lifestyle and environment - general	6146#3-Attendance/disability/mobility allowance (0.0)	-0.00712254	0.241613	0.616879
66	lifestyle and environment - general	6146#1-Attendance/disability/mobility allowance (0.0)	0.00249845	0.681259	0.166688
67	lifestyle and environment - general	6160#100-Leisure/social activities (0.0)	-0.0134443	0.0270806	1.56734
68	lifestyle and environment - general	6160#1-Leisure/social activities (0.0)	0.0266144	1.20773e-05	4.91803
69	lifestyle and environment - general	6160#2-Leisure/social activities (0.0)	0.00964478	0.112821	0.947612
70	lifestyle and environment - general	6160#5-Leisure/social activities (0.0)	-0.00820564	0.177326	0.751227
71	lifestyle and environment - general	6160#3-Leisure/social activities (0.0)	0.00163854	0.78764	0.103672
72	lifestyle and environment - general	6160#4-Leisure/social activities (0.0)	-0.013875	0.0225386	1.64707
73	lifestyle and environment - general	10105-Internet user (pilot) (0.0)	0.000819928	0.892773	0.0492591
74	lifestyle and environment - general	10114-Willing to be contacted by email (pilot) (0.0)	-0.00012388	0.983751	0.00711463
75	lifestyle and environment - general	10721#100-Illness, injury, bereavement, stress in last 2 years (pilot) (0.0)	0.00193817	0.750002	0.124937
76	lifestyle and environment - general	10721#3-Illness, injury, bereavement, stress in last 2 years (pilot) (0.0)	0.000701958	0.908126	0.0418537
77	lifestyle and environment - general	10721#2-Illness, injury, bereavement, stress in last 2 years (pilot) (0.0)	-0.00499037	0.411974	0.38513
78	lifestyle and environment - general	10721#6-Illness, injury, bereavement, stress in last 2 years (pilot) (0.0)	-0.00242089	0.690633	0.160753
79	lifestyle and environment - general	10721#1-Illness, injury, bereavement, stress in last 2 years (pilot) (0.0)	-0.00268119	0.659365	0.180874
80	lifestyle and environment - general	10722#1-Qualifications (pilot) (0.0)	-0.00222623	0.71437	0.146077
81	lifestyle and environment - general	10722#3-Qualifications (pilot) (0.0)	0.00343016	0.572807	0.241991
82	lifestyle and environment - general	10722#100-Qualifications (pilot) (0.0)	-0.000282317	0.962981	0.0163822
83	lifestyle and environment - general	10722#2-Qualifications (pilot) (0.0)	-0.00205888	0.735	0.133713
84	lifestyle and environment - general	10722#5-Qualifications (pilot) (0.0)	0.00754984	0.214527	0.668519
85	lifestyle and environment - general	10722#4-Qualifications (pilot) (0.0)	-0.00120759	0.842632	0.0743619
86	lifestyle and environment - general	10860#1-Gas or solid-fuel cooking/heating (pilot) (0.0)	-0.00187031	0.758479	0.120057
87	lifestyle and environment - general	10860#100-Gas or solid-fuel cooking/heating (pilot) (0.0)	0.00629559	0.300665	0.521917
88	lifestyle and environment - general	10860#2-Gas or solid-fuel cooking/heating (pilot) (0.0)	0.00110759	0.855514	0.0677731
89	lifestyle and environment - general	10860#3-Gas or solid-fuel cooking/heating (pilot) (0.0)	0.00648527	0.286337	0.543123
90	lifestyle and environment - general	20107#11-Illnesses of father (0.0)	0.00464828	0.444758	0.351877
91	lifestyle and environment - general	20107#100-Illnesses of father (0.0)	0.00978674	0.10762	0.968107
92	lifestyle and environment - general	20107#2-Illnesses of father (0.0)	-0.0157724	0.00950993	2.02182
93	lifestyle and environment - general	20107#1-Illnesses of father (0.0)	-0.00617617	0.309927	0.50874
94	lifestyle and environment - general	20107#8-Illnesses of father (0.0)	0.01073	0.0777197	1.10947
95	lifestyle and environment - general	20107#13-Illnesses of father (0.0)	0.00423811	0.485959	0.3134
96	lifestyle and environment - general	20107#6-Illnesses of father (0.0)	-0.00544757	0.370472	0.431244
97	lifestyle and environment - general	20107#4-Illnesses of father (0.0)	-0.00530657	0.382985	0.416818
98	lifestyle and environment - general	20107#3-Illnesses of father (0.0)	-0.00411128	0.499105	0.301808
99	lifestyle and environment - general	20107#10-Illnesses of father (0.0)	-0.00975607	0.108727	0.963662
100	lifestyle and environment - general	20107#9-Illnesses of father (0.0)	0.0240513	7.66603e-05	4.11543
101	lifestyle and environment - general	20107#12-Illnesses of father (0.0)	0.00873283	0.151086	0.820777
102	lifestyle and environment - general	20107#101-Illnesses of father (0.0)	0.00695058	0.253167	0.596593
103	lifestyle and environment - general	20110#100-Illnesses of mother (0.0)	0.0319892	1.43761e-07	6.84236
104	lifestyle and environment - general	20110#8-Illnesses of mother (0.0)	-0.000951716	0.875668	0.0576603
105	lifestyle and environment - general	20110#1-Illnesses of mother (0.0)	-0.02486	4.35819e-05	4.36069
106	lifestyle and environment - general	20110#11-Illnesses of mother (0.0)	-0.0051733	0.395048	0.40335
107	lifestyle and environment - general	20110#12-Illnesses of mother (0.0)	0.00562117	0.355419	0.449259
108	lifestyle and environment - general	20110#9-Illnesses of mother (0.0)	0.00519461	0.393104	0.405493
109	lifestyle and environment - general	20110#3-Illnesses of mother (0.0)	0.00143382	0.813649	0.0895629
110	lifestyle and environment - general	20110#5-Illnesses of mother (0.0)	-0.00447703	0.461712	0.335628
111	lifestyle and environment - general	20110#6-Illnesses of mother (0.0)	-0.00141511	0.816037	0.08829
112	lifestyle and environment - general	20110#2-Illnesses of mother (0.0)	-0.02888	2.04546e-06	5.68921
113	lifestyle and environment - general	20110#10-Illnesses of mother (0.0)	-0.0185348	0.00230842	2.63669
114	lifestyle and environment - general	20110#4-Illnesses of mother (0.0)	-0.0129581	0.0331387	1.47966
115	lifestyle and environment - general	20110#101-Illnesses of mother (0.0)	0.00734983	0.22692	0.644128
116	lifestyle and environment - general	20111#100-Illnesses of siblings (0.0)	0.0237188	9.6219e-05	4.01674
117	lifestyle and environment - general	20111#5-Illnesses of siblings (0.0)	-0.00684408	0.260512	0.584173
118	lifestyle and environment - general	20111#8-Illnesses of siblings (0.0)	-0.0235483	0.000107996	3.96659
119	lifestyle and environment - general	20111#9-Illnesses of siblings (0.0)	0.005704	0.348374	0.457954
120	lifestyle and environment - general	20111#3-Illnesses of siblings (0.0)	-0.0148958	0.0143249	1.84391
121	lifestyle and environment - general	20111#13-Illnesses of siblings (0.0)	-0.0140075	0.0212813	1.672
122	lifestyle and environment - general	20111#12-Illnesses of siblings (0.0)	-0.000106936	0.985974	0.00613466
123	lifestyle and environment - general	20111#1-Illnesses of siblings (0.0)	-0.0123922	0.0416141	1.38076
124	lifestyle and environment - general	20111#2-Illnesses of siblings (0.0)	-0.00871916	0.151726	0.818939
125	lifestyle and environment - general	20111#6-Illnesses of siblings (0.0)	-0.000366311	0.951979	0.0213726
126	lifestyle and environment - general	20111#10-Illnesses of siblings (0.0)	-0.00208891	0.731284	0.135914
127	lifestyle and environment - general	20111#4-Illnesses of siblings (0.0)	0.000536172	0.92976	0.0316292
128	lifestyle and environment - general	20111#11-Illnesses of siblings (0.0)	-0.0132422	0.029472	1.53059
129	lifestyle and environment - general	20111#101-Illnesses of siblings (0.0)	0.0108675	0.0739895	1.13083
130	lifestyle and environment - general	24014-Close to major road (0.0)	0.000861593	0.887359	0.0519004
131	lifestyle and environment - general	709-Number in household (0.0)	0.112281	1.48707e-76	75.8277
132	lifestyle and environment - general	728-Number of vehicles in household (0.0)	0.0433234	1.0353e-12	11.9849
133	lifestyle and environment - general	738-Average total household income before tax (0.0)	0.0724778	8.15222e-33	32.0887
134	lifestyle and environment - general	777-Frequency of travelling from home to job workplace (0.0)	0.0155252	0.0106953	1.97081
135	lifestyle and environment - general	1031-Frequency of friend/family visits (0.0)	0.0186157	0.00220827	2.65595
136	lifestyle and environment - general	1873-Number of full brothers (0.0)	0.0308727	3.84041e-07	6.41562
137	lifestyle and environment - general	1883-Number of full sisters (0.0)	0.0169772	0.00525023	2.27982
138	lifestyle and environment - general	2149-Lifetime number of sexual partners (0.0)	0.0521465	9.5921e-18	17.0181
139	lifestyle and environment - general	2237-Plays computer games (0.0)	0.0205155	0.000743232	3.12888
140	lifestyle and environment - general	2375-Relative age of first facial hair (0.0)	6.54287e-05	0.991418	0.00374332
141	lifestyle and environment - general	2385-Relative age voice broke (0.0)	0.000507249	0.93354	0.0298671
142	lifestyle and environment - general	2405-Number of children fathered (0.0)	0.00810208	0.182858	0.737887
143	lifestyle and environment - general	3669-Lifetime number of same-sex sexual partners (0.0)	0.00577567	0.342351	0.465528
144	lifestyle and environment - general	4674-Private healthcare (0.0)	-0.0058255	0.338202	0.470824
145	lifestyle and environment - general	5057-Number of older siblings (0.0)	0.0151466	0.0127651	1.89398
146	lifestyle and environment - general	10740-Frequency of friend/family visits (pilot) (0.0)	-0.00532801	0.381066	0.419
147	lifestyle and environment - general	10877-Average total household income before tax (pilot) (0.0)	-0.00861424	0.156714	0.804893
148	lifestyle and environment - general	24009-Traffic intensity on the nearest road (0.0)	0.000126023	0.98347	0.00723868
149	lifestyle and environment - general	24013-Total traffic load on major roads (0.0)	0.00406084	0.504385	0.297238
150	lifestyle and environment - general	24015-Sum of road length of major roads within 100m (0.0)	0.00428528	0.481118	0.317749
151	lifestyle and environment - general	3-Verbal interview duration (0.0)	-0.0167468	0.00589849	2.22926
152	lifestyle and environment - general	4-Biometrics duration (0.0)	0.00239782	0.693431	0.158997
153	lifestyle and environment - general	5-Sample collection duration (0.0)	-0.017295	0.00446174	2.3505
154	lifestyle and environment - general	6-Conclusion duration (0.0)	-0.00528447	0.38497	0.414573
155	lifestyle and environment - general	189-Townsend deprivation index at recruitment (0.0)	0.0248837	4.28551e-05	4.368
156	lifestyle and environment - general	699-Length of time at current address (0.0)	-0.0702718	6.05587e-31	30.2178
157	lifestyle and environment - general	767-Length of working week for main job (0.0)	0.031184	2.92968e-07	6.53318
158	lifestyle and environment - general	1807-Father's age at death (0.0)	-0.0192248	0.00157306	2.80326
159	lifestyle and environment - general	1845-Mother's age (0.0)	-0.0656388	3.34267e-27	26.4759
160	lifestyle and environment - general	2139-Age first had sexual intercourse (0.0)	-0.0463039	2.60727e-14	13.5838
161	lifestyle and environment - general	2946-Father's age (0.0)	-0.0265291	1.28786e-05	4.89013
162	lifestyle and environment - general	3526-Mother's age at death (0.0)	-0.0216541	0.000370349	3.43139
163	lifestyle and environment - general	3659-Year immigrated to UK (United Kingdom) (0.0)	0.0224209	0.000227393	3.64322
164	lifestyle and environment - general	20074-Home location at assessment - east co-ordinate (rounded) (0.0)	0.00184435	0.761728	0.1182
165	lifestyle and environment - general	20075-Home location at assessment - north co-ordinate (rounded) (0.0)	-0.00420474	0.4894	0.310336
166	lifestyle and environment - general	22702-Home location - east co-ordinate (rounded) (0.0)	0.00112108	0.853773	0.0686574
167	lifestyle and environment - general	22704-Home location - north co-ordinate (rounded) (0.0)	-0.00353411	0.561233	0.250857
168	lifestyle and environment - general	24003-Nitrogen dioxide air pollution; 2010 (0.0)	0.0201045	0.000947995	3.02319
169	lifestyle and environment - general	24004-Nitrogen oxides air pollution; 2010 (0.0)	0.0147783	0.0151116	1.82069
170	lifestyle and environment - general	24005-Particulate matter air pollution (pm10); 2010 (0.0)	0.00658527	0.278971	0.554441
171	lifestyle and environment - general	24006-Particulate matter air pollution (pm2.5); 2010 (0.0)	0.00812612	0.181563	0.740974
172	lifestyle and environment - general	24007-Particulate matter air pollution (pm2.5) absorbance; 2010 (0.0)	0.0115439	0.0577105	1.23875
173	lifestyle and environment - general	24008-Particulate matter air pollution 2.5-10um; 2010 (0.0)	0.00456359	0.453099	0.343807
174	lifestyle and environment - general	24010-Inverse distance to the nearest road (0.0)	0.000689096	0.909802	0.0410529
175	lifestyle and environment - general	24011-Traffic intensity on the nearest major road (0.0)	0.00706136	0.245681	0.609629
176	lifestyle and environment - general	24012-Inverse distance to the nearest major road (0.0)	0.000717867	0.906054	0.0428461
177	lifestyle and environment - general	24016-Nitrogen dioxide air pollution; 2005 (0.0)	0.0219918	0.000299299	3.52389
178	lifestyle and environment - general	24017-Nitrogen dioxide air pollution; 2006 (0.0)	0.0211019	0.000521331	3.28289
179	lifestyle and environment - general	24018-Nitrogen dioxide air pollution; 2007 (0.0)	0.0197146	0.00118945	2.92465
180	lifestyle and environment - general	24019-Particulate matter air pollution (pm10); 2007 (0.0)	0.0139188	0.0221163	1.65529
181	lifestyle and environment - general	24020-Average daytime sound level of noise pollution (0.0)	0.00604826	0.320055	0.494776
182	lifestyle and environment - general	24500-Greenspace percentage, buffer 1000m (0.0)	-0.0144196	0.0177541	1.7507
183	lifestyle and environment - general	24501-Domestic garden percentage, buffer 1000m (0.0)	0.00976764	0.108309	0.965337
184	lifestyle and environment - general	24502-Water percentage, buffer 1000m (0.0)	-0.00476098	0.433796	0.362714
185	lifestyle and environment - general	24503-Greenspace percentage, buffer 300m (0.0)	-0.0134951	0.0265066	1.57665
186	lifestyle and environment - general	24504-Domestic garden percentage, buffer 300m (0.0)	0.00599042	0.324705	0.488512
187	lifestyle and environment - general	24505-Water percentage, buffer 300m (0.0)	-0.0093381	0.12473	0.90403
188	lifestyle and environment - general	24506-Natural environment percentage, buffer 1000m (0.0)	-0.0194704	0.00136833	2.86381
189	lifestyle and environment - general	24507-Natural environment percentage, buffer 300m (0.0)	-0.0160332	0.00838826	2.07633
190	lifestyle and environment - general	24508-Distance (Euclidean) to coast (0.0)	0.0103545	0.088695	1.0521
191	lifestyle and environment - general	26410-Index of Multiple Deprivation (England) (0.0)	0.0116399	0.0556626	1.25444
192	lifestyle and environment - general	26411-Income score (England) (0.0)	0.0185486	0.00229105	2.63997
193	lifestyle and environment - general	26412-Employment score (England) (0.0)	0.013471	0.0267782	1.57222
194	lifestyle and environment - general	26413-Health score (England) (0.0)	0.0069174	0.255439	0.592712
195	lifestyle and environment - general	26414-Education score (England) (0.0)	0.00848667	0.162944	0.787961
196	lifestyle and environment - general	26415-Housing score (England) (0.0)	0.0155817	0.0104135	1.9824
197	lifestyle and environment - general	26416-Crime score (England) (0.0)	0.0171169	0.00488936	2.31075
198	lifestyle and environment - general	26417-Living environment score (England) (0.0)	0.033812	2.69313e-08	7.56974
199	lifestyle and environment - general	26427-Index of Multiple Deprivation (Scotland) (0.0)	0.00234809	0.699476	0.155227
200	lifestyle and environment - general	26428-Income score (Scotland) (0.0)	0.00138907	0.819363	0.0865236
201	lifestyle and environment - general	26429-Employment score (Scotland) (0.0)	-0.00506041	0.405444	0.392069
202	lifestyle and environment - general	26430-Health score (Scotland) (0.0)	0.0123643	0.0420761	1.37596
203	lifestyle and environment - general	26431-Education score (Scotland) (0.0)	-0.000140184	0.981613	0.00805955
204	lifestyle and environment - general	26432-Housing score (Scotland) (0.0)	0.0118341	0.0517033	1.28648
205	lifestyle and environment - general	26433-Access to services score (Scotland) (0.0)	-0.00684956	0.26013	0.584809
206	lifestyle and environment - general	26434-Crime score (Scotland) (0.0)	-0.00242619	0.689991	0.161156
207	lifestyle and environment - exercise and work	1150_1.0-Usual side of head for mobile phone use (0.0)	0.00375145	0.537404	0.269699
208	lifestyle and environment - exercise and work	1150_2.0-Usual side of head for mobile phone use (0.0)	0.0255033	2.74761e-05	4.56104
209	lifestyle and environment - exercise and work	1150_3.0-Usual side of head for mobile phone use (0.0)	0.0175174	0.0039756	2.4006
210	lifestyle and environment - exercise and work	1210-Snoring (0.0)	-0.00179291	0.768181	0.114536
211	lifestyle and environment - exercise and work	6143#1-Transport type for commuting to job workplace (0.0)	0.00571	0.347867	0.458587
212	lifestyle and environment - exercise and work	6143#2-Transport type for commuting to job workplace (0.0)	-0.00844658	0.164941	0.782673
213	lifestyle and environment - exercise and work	6143#4-Transport type for commuting to job workplace (0.0)	0.0159535	0.00871765	2.0596
214	lifestyle and environment - exercise and work	6143#3-Transport type for commuting to job workplace (0.0)	-0.00736697	0.225838	0.646203
215	lifestyle and environment - exercise and work	6143#100-Transport type for commuting to job workplace (0.0)	-0.00270394	0.65666	0.182659
216	lifestyle and environment - exercise and work	6162#1-Types of transport used (excluding work) (0.0)	0.0176576	0.00369446	2.43245
217	lifestyle and environment - exercise and work	6162#2-Types of transport used (excluding work) (0.0)	-0.0238563	8.762e-05	4.0574
218	lifestyle and environment - exercise and work	6162#4-Types of transport used (excluding work) (0.0)	0.0283167	3.22084e-06	5.49203
219	lifestyle and environment - exercise and work	6162#3-Types of transport used (excluding work) (0.0)	-0.0331359	5.06412e-08	7.2955
220	lifestyle and environment - exercise and work	6162#100-Types of transport used (excluding work) (0.0)	-0.00321785	0.596794	0.224176
221	lifestyle and environment - exercise and work	6164#1-Types of physical activity in last 4 weeks (0.0)	-0.0303436	6.04878e-07	6.21833
222	lifestyle and environment - exercise and work	6164#2-Types of physical activity in last 4 weeks (0.0)	0.0307995	4.09153e-07	6.38811
223	lifestyle and environment - exercise and work	6164#100-Types of physical activity in last 4 weeks (0.0)	0.0149465	0.0139964	1.85398
224	lifestyle and environment - exercise and work	6164#4-Types of physical activity in last 4 weeks (0.0)	-0.0146319	0.0161454	1.79195
225	lifestyle and environment - exercise and work	6164#3-Types of physical activity in last 4 weeks (0.0)	0.0614873	4.59213e-24	23.338
226	lifestyle and environment - exercise and work	6164#5-Types of physical activity in last 4 weeks (0.0)	-0.011669	0.0550532	1.25922
227	lifestyle and environment - exercise and work	1001-Duration of strenuous sports (0.0)	-0.00582167	0.33852	0.470415
228	lifestyle and environment - exercise and work	1011-Frequency of light DIY in last 4 weeks (0.0)	-0.00779823	0.199825	0.699351
229	lifestyle and environment - exercise and work	806-Job involves mainly walking or standing (0.0)	-0.00492679	0.417957	0.378869
230	lifestyle and environment - exercise and work	816-Job involves heavy manual or physical work (0.0)	-0.01308	0.0315197	1.50142
231	lifestyle and environment - exercise and work	826-Job involves shift work (0.0)	-0.0254822	2.7899e-05	4.55441
232	lifestyle and environment - exercise and work	845-Age completed full time education (0.0)	0.0178962	0.00325702	2.48718
233	lifestyle and environment - exercise and work	864-Number of days/week walked 10+ minutes (0.0)	-0.0374005	7.70847e-10	9.11303
234	lifestyle and environment - exercise and work	884-Number of days/week of moderate physical activity 10+ minutes (0.0)	-0.0230691	0.000148794	3.82741
235	lifestyle and environment - exercise and work	904-Number of days/week of vigorous physical activity 10+ minutes (0.0)	0.0222487	0.00025404	3.5951
236	lifestyle and environment - exercise and work	924-Usual walking pace (0.0)	0.00885633	0.145389	0.837468
237	lifestyle and environment - exercise and work	943-Frequency of stair climbing in last 4 weeks (0.0)	0.0176213	0.00376548	2.42418
238	lifestyle and environment - exercise and work	971-Frequency of walking for pleasure in last 4 weeks (0.0)	-0.0166182	0.00629067	2.2013
239	lifestyle and environment - exercise and work	981-Duration walking for pleasure (0.0)	-0.0147251	0.0154801	1.81023
240	lifestyle and environment - exercise and work	991-Frequency of strenuous sports in last 4 weeks (0.0)	-0.00703009	0.247778	0.605937
241	lifestyle and environment - exercise and work	1021-Duration of light DIY (0.0)	-0.00821079	0.177054	0.751893
242	lifestyle and environment - exercise and work	1070-Time spent watching television (TV) (0.0)	-0.0439574	4.8262e-13	12.3164
243	lifestyle and environment - exercise and work	1080-Time spent using computer (0.0)	0.0217717	0.000343988	3.46346
244	lifestyle and environment - exercise and work	1090-Time spent driving (0.0)	0.0232382	0.000132977	3.87622
245	lifestyle and environment - exercise and work	1100-Drive faster than motorway speed limit (0.0)	0.082437	5.57377e-42	41.2539
246	lifestyle and environment - exercise and work	1110-Length of mobile phone use (0.0)	0.0587604	4.10009e-22	21.3872
247	lifestyle and environment - exercise and work	1120-Weekly usage of mobile phone in last 3 months (0.0)	0.095978	2.4386e-56	55.6129
248	lifestyle and environment - exercise and work	1130-Hands-free device/speakerphone use with mobile phone in last 3 month (0.0)	0.0534441	1.46253e-18	17.8349
249	lifestyle and environment - exercise and work	1140-Difference in mobile phone use compared to two years previously (0.0)	0.0402114	3.7546e-11	10.4254
250	lifestyle and environment - exercise and work	1160-Sleep duration (0.0)	-0.0294199	1.31356e-06	5.88155
251	lifestyle and environment - exercise and work	1170-Getting up in morning (0.0)	-0.0370725	1.08195e-09	8.96579
252	lifestyle and environment - exercise and work	1180-Morning/evening person (chronotype) (0.0)	0.0587739	4.01142e-22	21.3967
253	lifestyle and environment - exercise and work	1190-Nap during day (0.0)	0.0015281	0.801643	0.0960189
254	lifestyle and environment - exercise and work	1200-Sleeplessness / insomnia (0.0)	-0.0341872	1.88729e-08	7.72416
255	lifestyle and environment - exercise and work	1220-Daytime dozing / sleeping (narcolepsy) (0.0)	0.0265717	1.24715e-05	4.90408
256	lifestyle and environment - exercise and work	2624-Frequency of heavy DIY in last 4 weeks (0.0)	-0.00875464	0.150067	0.823714
257	lifestyle and environment - exercise and work	2634-Duration of heavy DIY (0.0)	0.016955	0.00530972	2.27493
258	lifestyle and environment - exercise and work	3426-Job involves night shift work (0.0)	-0.000364797	0.952177	0.0212822
259	lifestyle and environment - exercise and work	3637-Frequency of other exercises in last 4 weeks (0.0)	-0.00674741	0.267305	0.572992
260	lifestyle and environment - exercise and work	3647-Duration of other exercises (0.0)	-0.00678497	0.264651	0.577326
261	lifestyle and environment - exercise and work	10953-Duration of walks (pilot) (0.0)	0.00101354	0.867664	0.0616487
262	lifestyle and environment - exercise and work	104920-Time spent doing light physical activity (0.0)	0.00421808	0.488022	0.31156
263	lifestyle and environment - exercise and work	796-Distance between home and job workplace (0.0)	0.0161896	0.00777338	2.10939
264	lifestyle and environment - exercise and work	874-Duration of walks (0.0)	-0.00162741	0.789048	0.102897
265	lifestyle and environment - exercise and work	894-Duration of moderate activity (0.0)	-0.0187882	0.00200791	2.69726
266	lifestyle and environment - exercise and work	914-Duration of vigorous activity (0.0)	0.00443567	0.465862	0.331743
267	lifestyle and environment - alcohol	2664_0.0-Reason for reducing amount of alcohol drunk (0.0)	-0.00217864	0.720217	0.142537
268	lifestyle and environment - alcohol	2664_1.0-Reason for reducing amount of alcohol drunk (0.0)	-0.0109426	0.0720163	1.14257
269	lifestyle and environment - alcohol	2664_2.0-Reason for reducing amount of alcohol drunk (0.0)	-0.009646	0.112775	0.947788
270	lifestyle and environment - alcohol	2664_3.0-Reason for reducing amount of alcohol drunk (0.0)	-0.0131188	0.0310194	1.50837
271	lifestyle and environment - alcohol	2664_4.0-Reason for reducing amount of alcohol drunk (0.0)	0.000402205	0.94728	0.0235216
272	lifestyle and environment - alcohol	2664_5.0-Reason for reducing amount of alcohol drunk (0.0)	0.0352209	6.95012e-09	8.15801
273	lifestyle and environment - alcohol	3859_1.0-Reason former drinker stopped drinking alcohol (0.0)	0.00111577	0.854459	0.068309
274	lifestyle and environment - alcohol	3859_2.0-Reason former drinker stopped drinking alcohol (0.0)	-0.010713	0.0781933	1.10683
275	lifestyle and environment - alcohol	3859_3.0-Reason former drinker stopped drinking alcohol (0.0)	-0.00643951	0.289751	0.537976
276	lifestyle and environment - alcohol	3859_5.0-Reason former drinker stopped drinking alcohol (0.0)	0.0041277	0.497392	0.303301
277	lifestyle and environment - alcohol	20117_0.0-Alcohol drinker status (0.0)	0.0130181	0.0323327	1.49036
278	lifestyle and environment - alcohol	20117_1.0-Alcohol drinker status (0.0)	-0.00184952	0.76108	0.118569
279	lifestyle and environment - alcohol	20117_2.0-Alcohol drinker status (0.0)	-0.00846375	0.164083	0.784935
280	lifestyle and environment - alcohol	20405_0.0-Ever had known person concerned about, or recommend reduction of, alcohol consumption (0.0)	-0.0137886	0.0233931	1.63091
281	lifestyle and environment - alcohol	20405_1.0-Ever had known person concerned about, or recommend reduction of, alcohol consumption (0.0)	-0.00173206	0.775834	0.110231
282	lifestyle and environment - alcohol	20405_2.0-Ever had known person concerned about, or recommend reduction of, alcohol consumption (0.0)	-0.00315071	0.604473	0.218623
283	lifestyle and environment - alcohol	1618-Alcohol usually taken with meals (0.0)	-0.00391335	0.519991	0.284004
284	lifestyle and environment - alcohol	3731-Former alcohol drinker (0.0)	0.000422999	0.944559	0.024771
285	lifestyle and environment - alcohol	20404-Ever physically dependent on alcohol (0.0)	-0.000464029	0.939191	0.027246
286	lifestyle and environment - alcohol	20406-Ever addicted to alcohol (0.0)	-0.00414586	0.495502	0.304954
287	lifestyle and environment - alcohol	20415-Ongoing addiction to alcohol (0.0)	-0.00094932	0.875979	0.0575064
288	lifestyle and environment - alcohol	1558-Alcohol intake frequency. (0.0)	-0.0257732	2.25686e-05	4.6465
289	lifestyle and environment - alcohol	1568-Average weekly red wine intake (0.0)	-0.000366745	0.951922	0.0213985
290	lifestyle and environment - alcohol	1578-Average weekly champagne plus white wine intake (0.0)	-0.00750073	0.217523	0.662494
291	lifestyle and environment - alcohol	1588-Average weekly beer plus cider intake (0.0)	0.0303966	5.78188e-07	6.23793
292	lifestyle and environment - alcohol	1598-Average weekly spirits intake (0.0)	0.00466079	0.443534	0.353074
293	lifestyle and environment - alcohol	1608-Average weekly fortified wine intake (0.0)	-0.0121322	0.0460856	1.33644
294	lifestyle and environment - alcohol	1628-Alcohol intake versus 10 years previously (0.0)	0.0171935	0.00470127	2.32778
295	lifestyle and environment - alcohol	4407-Average monthly red wine intake (0.0)	-0.00114078	0.851233	0.0699516
296	lifestyle and environment - alcohol	4418-Average monthly champagne plus white wine intake (0.0)	0.0022385	0.712865	0.146993
297	lifestyle and environment - alcohol	4429-Average monthly beer plus cider intake (0.0)	-0.00175719	0.772671	0.112005
298	lifestyle and environment - alcohol	4440-Average monthly spirits intake (0.0)	0.00040959	0.946314	0.0239649
299	lifestyle and environment - alcohol	4451-Average monthly fortified wine intake (0.0)	0.00627638	0.302143	0.519788
300	lifestyle and environment - alcohol	4462-Average monthly intake of other alcoholic drinks (0.0)	0.00828978	0.172924	0.762144
301	lifestyle and environment - alcohol	5364-Average weekly intake of other alcoholic drinks (0.0)	8.20644e-05	0.989236	0.00470021
302	lifestyle and environment - alcohol	20403-Amount of alcohol drunk on a typical drinking day (0.0)	0.0111968	0.0656481	1.18278
303	lifestyle and environment - alcohol	20407-Frequency of failure to fulfil normal expectations due to drinking alcohol in last year (0.0)	0.005238	0.389164	0.409868
304	lifestyle and environment - alcohol	20408-Frequency of memory loss due to drinking alcohol in last year (0.0)	-0.00403385	0.507223	0.294801
305	lifestyle and environment - alcohol	20409-Frequency of feeling guilt or remorse after drinking alcohol in last year (0.0)	-0.0075288	0.215807	0.665934
306	lifestyle and environment - alcohol	20414-Frequency of drinking alcohol (0.0)	-0.0115293	0.0580278	1.23636
307	lifestyle and environment - alcohol	20416-Frequency of consuming six or more units of alcohol (0.0)	0.0181681	0.00281644	2.5503
308	lifestyle and environment - alcohol	20410-Age when known person last commented about drinking habits (0.0)	-0.00742947	0.221925	0.653793
309	lifestyle and environment - tobacco	2877_1.0-Type of tobacco previously smoked (0.0)	-0.0125328	0.039353	1.40502
310	lifestyle and environment - tobacco	2877_2.0-Type of tobacco previously smoked (0.0)	-3.36036e-05	0.995592	0.00191854
311	lifestyle and environment - tobacco	2877_3.0-Type of tobacco previously smoked (0.0)	-0.0153819	0.0114405	1.94155
312	lifestyle and environment - tobacco	3446_1.0-Type of tobacco currently smoked (0.0)	0.00772106	0.204311	0.689709
313	lifestyle and environment - tobacco	3446_2.0-Type of tobacco currently smoked (0.0)	0.0159584	0.00869727	2.06062
314	lifestyle and environment - tobacco	3446_3.0-Type of tobacco currently smoked (0.0)	-0.00187744	0.757587	0.120568
315	lifestyle and environment - tobacco	20116_0.0-Smoking status (0.0)	0.00526563	0.386667	0.412663
316	lifestyle and environment - tobacco	20116_1.0-Smoking status (0.0)	-0.0154305	0.0111831	1.95144
317	lifestyle and environment - tobacco	20116_2.0-Smoking status (0.0)	0.022514	0.000214086	3.66941
318	lifestyle and environment - tobacco	22506_0.0-Tobacco smoking (0.0)	-0.00968644	0.111274	0.953606
319	lifestyle and environment - tobacco	22506_1.0-Tobacco smoking (0.0)	-0.0165987	0.00635231	2.19707
320	lifestyle and environment - tobacco	22506_2.0-Tobacco smoking (0.0)	0.0145388	0.0168344	1.7738
321	lifestyle and environment - tobacco	22506_3.0-Tobacco smoking (0.0)	0.0149665	0.0138691	1.85795
322	lifestyle and environment - tobacco	2644-Light smokers, at least 100 smokes in lifetime (0.0)	-0.013706	0.0242356	1.61555
323	lifestyle and environment - tobacco	2907-Ever stopped smoking for 6+ months (0.0)	0.00662922	0.275775	0.559445
324	lifestyle and environment - tobacco	3159-Smoked cigarette or pipe within last hour (0.0)	-0.00792871	0.192403	0.715788
325	lifestyle and environment - tobacco	6157#3-Why stopped smoking (0.0)	-0.00137953	0.820583	0.0858774
326	lifestyle and environment - tobacco	6157#100-Why stopped smoking (0.0)	0.00458235	0.451243	0.34559
327	lifestyle and environment - tobacco	6157#1-Why stopped smoking (0.0)	-0.00557581	0.359314	0.444526
328	lifestyle and environment - tobacco	6157#2-Why stopped smoking (0.0)	0.00355023	0.559448	0.25224
329	lifestyle and environment - tobacco	6157#4-Why stopped smoking (0.0)	-0.00731436	0.22917	0.639842
330	lifestyle and environment - tobacco	6158#2-Why reduced smoking (0.0)	-0.000354964	0.953465	0.0206953
331	lifestyle and environment - tobacco	6158#3-Why reduced smoking (0.0)	0.00259523	0.669629	0.174166
332	lifestyle and environment - tobacco	6158#1-Why reduced smoking (0.0)	0.000608873	0.920266	0.0360867
333	lifestyle and environment - tobacco	6158#100-Why reduced smoking (0.0)	0.00709741	0.243278	0.613897
334	lifestyle and environment - tobacco	6158#4-Why reduced smoking (0.0)	-0.00625335	0.30392	0.517241
335	lifestyle and environment - tobacco	20160-Ever smoked (0.0)	-0.00455048	0.454397	0.342565
336	lifestyle and environment - tobacco	1239-Current tobacco smoking (0.0)	0.0240074	7.90048e-05	4.10235
337	lifestyle and environment - tobacco	1249-Past tobacco smoking (0.0)	0.0115313	0.0579848	1.23669
338	lifestyle and environment - tobacco	1259-Smoking/smokers in household (0.0)	0.00999181	0.100445	0.99807
339	lifestyle and environment - tobacco	1269-Exposure to tobacco smoke at home (0.0)	0.00029341	0.961528	0.0170383
340	lifestyle and environment - tobacco	1279-Exposure to tobacco smoke outside home (0.0)	0.0157845	0.00945515	2.02433
341	lifestyle and environment - tobacco	2887-Number of cigarettes previously smoked daily (0.0)	-0.0113934	0.0610491	1.21432
342	lifestyle and environment - tobacco	2926-Number of unsuccessful stop-smoking attempts (0.0)	-0.00396291	0.51472	0.288429
343	lifestyle and environment - tobacco	2936-Likelihood of resuming smoking (0.0)	-0.0107528	0.0770909	1.113
344	lifestyle and environment - tobacco	3466-Time from waking to first cigarette (0.0)	-0.00482098	0.428025	0.368531
345	lifestyle and environment - tobacco	3476-Difficulty not smoking for 1 day (0.0)	0.00895102	0.141134	0.850369
346	lifestyle and environment - tobacco	3486-Ever tried to stop smoking (0.0)	0.00349001	0.56613	0.247084
347	lifestyle and environment - tobacco	3496-Wants to stop smoking (0.0)	0.00608595	0.317048	0.498874
348	lifestyle and environment - tobacco	3506-Smoking compared to 10 years previous (0.0)	0.000659386	0.913676	0.0392079
349	lifestyle and environment - tobacco	2867-Age started smoking in former smokers (0.0)	-0.0101889	0.0939137	1.02727
350	lifestyle and environment - tobacco	2897-Age stopped smoking (0.0)	-0.00853892	0.16037	0.794876
351	lifestyle and environment - tobacco	3436-Age started smoking in current smokers (0.0)	-0.0144403	0.0175912	1.75471
352	lifestyle and environment - tobacco	3456-Number of cigarettes currently smoked daily (current cigarette smokers) (0.0)	-0.00829897	0.172449	0.763341
353	lifestyle and environment - tobacco	20161-Pack years of smoking (0.0)	-0.0158046	0.00936464	2.02851
354	lifestyle and environment - tobacco	20162-Pack years adult smoking as proportion of life span exposed to smoking (0.0)	0.0136792	0.0245147	1.61057
355	lifestyle and environment - tobacco	22507-Age of stopping smoking (0.0)	0.00550947	0.36506	0.437636
356	physical measures - general	1707_1.0-Handedness (chirality/laterality) (0.0)	0.00317356	0.601854	0.220509
357	physical measures - general	1707_2.0-Handedness (chirality/laterality) (0.0)	-0.00538088	0.376359	0.424398
358	physical measures - general	1707_3.0-Handedness (chirality/laterality) (0.0)	0.00540285	0.374413	0.426649
359	physical measures - general	2306-Weight change compared with 1 year ago (0.0)	0.00561077	0.35631	0.448173
360	physical measures - general	3088-Contra-indications for spirometry (0.0)	-0.013789	0.0233883	1.631
361	physical measures - general	46-Hand grip strength (left) (0.0)	0.0464404	2.19021e-14	13.6595
362	physical measures - general	47-Hand grip strength (right) (0.0)	0.0416272	7.56777e-12	11.121
363	physical measures - general	48-Waist circumference (0.0)	-0.00980469	0.106976	0.970712
364	physical measures - general	49-Hip circumference (0.0)	-0.00632165	0.298669	0.52481
365	physical measures - general	50-Standing height (0.0)	0.0138589	0.0226959	1.64405
366	physical measures - general	3062-Forced vital capacity (FVC) (0.0)	0.0379811	4.20116e-10	9.37663
367	physical measures - general	3063-Forced expiratory volume in 1-second (FEV1) (0.0)	0.0487141	1.11609e-15	14.9523
368	physical measures - general	3064-Peak expiratory flow (PEF) (0.0)	0.0503957	1.12926e-16	15.9472
369	physical measures - general	10694-Forced vital capacity (FVC) (pilot) (0.1)	-0.00313379	0.606415	0.21723
370	physical measures - general	10695-Forced expiratory volume in 1-second (FEV1) (pilot) (0.1)	-0.0075825	0.21255	0.672539
371	physical measures - general	10696-Peak expiratory flow (PEF) (pilot) (0.1)	-0.00594366	0.328496	0.48347
372	physical measures - general	12143-Weight (pre-imaging) (2.0)	0.0217139	0.00035672	3.44767
373	physical measures - general	12144-Height (2.0)	0.0143246	0.0185179	1.73241
374	physical measures - general	20015-Sitting height (0.0)	0.0207496	0.000645819	3.18989
375	physical measures - general	21001-Body mass index (BMI) (0.0)	-0.00339073	0.577227	0.238653
376	physical measures - general	21002-Weight (0.0)	0.00518205	0.394249	0.404229
377	physical measures - general	23099-Body fat percentage (0.0)	-0.0476994	4.28584e-15	14.368
378	physical measures - general	23100-Whole body fat mass (0.0)	-0.0361019	2.90116e-09	8.53743
379	physical measures - general	23101-Whole body fat-free mass (0.0)	0.030381	5.85939e-07	6.23215
380	physical measures - general	23102-Whole body water mass (2.0)	0.0391442	1.21225e-10	9.91641
381	physical measures - general	23106-Impedance of whole body (0.0)	-0.0260916	1.78506e-05	4.74835
382	physical measures - general	23107-Impedance of leg (right) (0.0)	-0.017621	0.00376593	2.42413
383	physical measures - general	23108-Impedance of leg (left) (0.0)	-0.0178211	0.00338931	2.46989
384	physical measures - general	23109-Impedance of arm (right) (0.0)	-0.0265624	1.25593e-05	4.90104
385	physical measures - general	23110-Impedance of arm (left) (0.0)	-0.0289974	1.85886e-06	5.73075
386	physical measures - general	23111-Leg fat percentage (right) (0.0)	-0.0434557	8.83617e-13	12.0537
387	physical measures - general	23112-Leg fat mass (right) (0.0)	-0.034327	1.6514e-08	7.78215
388	physical measures - general	23113-Leg fat-free mass (right) (0.0)	0.0357078	4.29904e-09	8.36663
389	physical measures - general	23119-Arm fat percentage (right) (0.0)	-0.0332753	4.45012e-08	7.35163
390	physical measures - general	23120-Arm fat mass (right) (0.0)	-0.0195205	0.00132971	2.87624
391	physical measures - general	23121-Arm fat-free mass (right) (0.0)	0.0260134	1.8914e-05	4.72322
392	physical measures - general	23123-Arm fat percentage (left) (0.0)	-0.0343878	1.55809e-08	7.80741
393	physical measures - general	23125-Arm fat-free mass (left) (0.0)	0.0274125	6.56022e-06	5.18308
394	physical measures - general	23126-Arm predicted mass (left) (0.0)	0.0272195	7.6152e-06	5.11832
395	physical measures - general	23127-Trunk fat percentage (0.0)	-0.048888	8.83745e-16	15.0537
396	physical measures - general	23128-Trunk fat mass (0.0)	-0.0350215	8.44585e-09	8.07336
397	physical measures - cardiac & blood vessels	6020_1.0-Completion status of test (0.0)	0.0266064	1.21498e-05	4.91543
398	physical measures - cardiac & blood vessels	6020_31.0-Completion status of test (0.0)	-0.0038342	0.528467	0.276982
399	physical measures - cardiac & blood vessels	6020_32.0-Completion status of test (0.0)	-0.000926154	0.878982	0.0560202
400	physical measures - cardiac & blood vessels	6020_33.0-Completion status of test (0.0)	-0.0108258	0.0751069	1.12432
401	physical measures - cardiac & blood vessels	6020_34.0-Completion status of test (0.0)	0.000100521	0.986815	0.00576428
402	physical measures - cardiac & blood vessels	5992-ECG, phase duration (0.1)	0.0117212	0.0539746	1.26781
403	physical measures - cardiac & blood vessels	6019-ECG/bike method for fitness test (0.0)	-0.0108401	0.0747215	1.12655
404	physical measures - cardiac & blood vessels	6034-Target heart rate achieved (0.0)	-0.00676652	0.265953	0.575195
405	physical measures - cardiac & blood vessels	22682-Quality control indicator for IMT at 120 degrees (0.0)	0.00405248	0.505263	0.296483
406	physical measures - cardiac & blood vessels	22683-Quality control indicator for IMT at 150 degrees (0.0)	-0.0142149	0.0194362	1.71139
407	physical measures - cardiac & blood vessels	22684-Quality control indicator for IMT at 210 degrees (0.0)	0.00502672	0.408578	0.388725
408	physical measures - cardiac & blood vessels	22685-Quality control indicator for IMT at 240 degrees (0.0)	-0.00546722	0.368748	0.43327
409	physical measures - cardiac & blood vessels	5993-ECG, number of stages in a phase (0.1)	0.0212484	0.000476486	3.32195
410	physical measures - cardiac & blood vessels	6014-Doctor restricts physical activity due to heart condition (0.0)	0.00171242	0.77831	0.108847
411	physical measures - cardiac & blood vessels	6015-Chest pain felt during physical activity (0.0)	0.00322568	0.595901	0.224826
412	physical measures - cardiac & blood vessels	6016-Chest pain felt outside physical activity (0.0)	-0.014228	0.0193248	1.71389
413	physical measures - cardiac & blood vessels	6017-Able to walk or cycle unaided for 10 minutes (0.0)	0.00117224	0.847181	0.0720239
414	physical measures - cardiac & blood vessels	93-Systolic blood pressure, manual reading (0.0)	-0.00132504	0.827556	0.0822025
415	physical measures - cardiac & blood vessels	94-Diastolic blood pressure, manual reading (0.0)	-0.00791711	0.193054	0.714321
416	physical measures - cardiac & blood vessels	95-Pulse rate (during blood-pressure measurement) (0.0)	-0.00108332	0.858646	0.0661857
417	physical measures - cardiac & blood vessels	102-Pulse rate, automated reading (0.0)	-0.0644963	2.55765e-26	25.5922
418	physical measures - cardiac & blood vessels	4079-Diastolic blood pressure, automated reading (0.0)	-0.0767917	1.21881e-36	35.9141
419	physical measures - cardiac & blood vessels	4080-Systolic blood pressure, automated reading (0.0)	-0.111058	6.32368e-75	74.199
420	physical measures - cardiac & blood vessels	4194-Pulse rate (0.0)	-0.00546665	0.368798	0.433211
421	physical measures - cardiac & blood vessels	4195-Pulse wave reflection index (0.0)	0.0174058	0.00421327	2.37538
422	physical measures - cardiac & blood vessels	4196-Pulse wave peak to peak time (0.0)	0.0137203	0.0240875	1.61821
423	physical measures - cardiac & blood vessels	5983-ECG, heart rate (0.0)	-0.00382215	0.529765	0.275917
424	physical measures - cardiac & blood vessels	5984-ECG, load (0.3)	0.0177824	0.00345942	2.461
425	physical measures - cardiac & blood vessels	5986-ECG, phase time (0.0)	0.0139091	0.0222091	1.65347
426	physical measures - cardiac & blood vessels	6022-ECG during exercise duration (0.0)	-0.00825176	0.174903	0.757202
427	physical measures - cardiac & blood vessels	6032-Maximum workload during fitness test (0.0)	0.0183549	0.00254607	2.59413
428	physical measures - cardiac & blood vessels	6033-Maximum heart rate during fitness test (0.0)	0.00503528	0.407779	0.389575
429	physical measures - cardiac & blood vessels	6038-Number of trend entries (0.0)	0.00587404	0.334193	0.476003
430	physical measures - cardiac & blood vessels	12336-Ventricular rate (2.0)	-0.076441	2.54225e-36	35.5948
431	physical measures - cardiac & blood vessels	12338-P duration (2.0)	-0.00150523	0.804552	0.0944461
432	physical measures - cardiac & blood vessels	12340-QRS duration (2.0)	0.010155	0.0950132	1.02222
433	physical measures - cardiac & blood vessels	21021-Pulse wave Arterial Stiffness index (0.0)	-0.00164051	0.78739	0.10381
434	physical measures - cardiac & blood vessels	22670-Minimum carotid IMT (intima-medial thickness) at 120 degrees (2.0)	-0.0280127	4.10087e-06	5.38712
435	physical measures - cardiac & blood vessels	22671-Mean carotid IMT (intima-medial thickness) at 120 degrees (2.0)	-0.0421091	4.33436e-12	11.3631
436	physical measures - cardiac & blood vessels	22672-Maximum carotid IMT (intima-medial thickness) at 120 degrees (2.0)	-0.0389749	1.45586e-10	9.83688
437	physical measures - cardiac & blood vessels	22673-Minimum carotid IMT (intima-medial thickness) at 150 degrees (2.0)	-0.0368424	1.37008e-09	8.86325
438	physical measures - cardiac & blood vessels	22674-Mean carotid IMT (intima-medial thickness) at 150 degrees (2.0)	-0.0380453	3.92647e-10	9.406
439	physical measures - cardiac & blood vessels	22675-Maximum carotid IMT (intima-medial thickness) at 150 degrees (2.0)	-0.0351737	7.27917e-09	8.13792
440	physical measures - cardiac & blood vessels	22676-Minimum carotid IMT (intima-medial thickness) at 210 degrees (2.0)	-0.018786	0.00201033	2.69673
441	physical measures - cardiac & blood vessels	22677-Mean carotid IMT (intima-medial thickness) at 210 degrees (2.0)	-0.0254249	2.90812e-05	4.53639
442	physical measures - cardiac & blood vessels	22678-Maximum carotid IMT (intima-medial thickness) at 210 degrees (2.0)	-0.0206334	0.000692585	3.15953
443	physical measures - cardiac & blood vessels	22679-Minimum carotid IMT (intima-medial thickness) at 240 degrees (2.0)	-0.0139428	0.0218878	1.6598
444	physical measures - cardiac & blood vessels	22680-Mean carotid IMT (intima-medial thickness) at 240 degrees (2.0)	-0.0219396	0.000309377	3.50951
445	physical measures - cardiac & blood vessels	22681-Maximum carotid IMT (intima-medial thickness) at 240 degrees (2.0)	-0.0228472	0.000172249	3.76384
446	cognitive phenotypes	4292_0.0-PM: initial answer (0.0)	0.000464444	0.939137	0.0272711
447	cognitive phenotypes	4292_1.0-PM: initial answer (0.0)	0.00371836	0.540999	0.266803
448	cognitive phenotypes	4292_3.0-PM: initial answer (0.0)	0.0203122	0.000838765	3.07636
449	cognitive phenotypes	4935_13.0-FI1 : numeric addition test (0.0)	0.00525953	0.387217	0.412046
450	cognitive phenotypes	4935_14.0-FI1 : numeric addition test (0.0)	0.00145869	0.810478	0.0912586
451	cognitive phenotypes	4935_15.0-FI1 : numeric addition test (0.0)	0.0193874	0.00143464	2.84326
452	cognitive phenotypes	4935_16.0-FI1 : numeric addition test (0.0)	0.00619644	0.308342	0.510967
453	cognitive phenotypes	4935_17.0-FI1 : numeric addition test (0.0)	0.00233691	0.700838	0.154382
454	cognitive phenotypes	4957_1.0-FI3 : word interpolation (0.0)	0.0195042	0.00134222	2.87218
455	cognitive phenotypes	4957_2.0-FI3 : word interpolation (0.0)	-0.00842844	0.16585	0.780286
456	cognitive phenotypes	4957_4.0-FI3 : word interpolation (0.0)	0.0154906	0.0108714	1.96372
457	cognitive phenotypes	4968_5.0-FI4 : positional arithmetic (0.0)	0.00630329	0.300075	0.522771
458	cognitive phenotypes	4968_6.0-FI4 : positional arithmetic (0.0)	0.01755	0.00390855	2.40798
459	cognitive phenotypes	4968_7.0-FI4 : positional arithmetic (0.0)	0.00153101	0.801274	0.0962189
460	cognitive phenotypes	4968_8.0-FI4 : positional arithmetic (0.0)	-0.00144825	0.811809	0.0905461
461	cognitive phenotypes	4979_1.0-FI5 : family relationship calculation (0.0)	0.00679777	0.263751	0.578806
462	cognitive phenotypes	4979_2.0-FI5 : family relationship calculation (0.0)	0.0132171	0.0297815	1.52605
463	cognitive phenotypes	4979_3.0-FI5 : family relationship calculation (0.0)	0.00625294	0.303952	0.517195
464	cognitive phenotypes	4979_4.0-FI5 : family relationship calculation (0.0)	0.0138516	0.0227668	1.6427
465	cognitive phenotypes	4979_5.0-FI5 : family relationship calculation (0.0)	0.00323021	0.595385	0.225202
466	cognitive phenotypes	4990_68.0-FI6 : conditional arithmetic (0.0)	0.0105292	0.083443	1.07861
467	cognitive phenotypes	4990_69.0-FI6 : conditional arithmetic (0.0)	0.00913725	0.133046	0.875999
468	cognitive phenotypes	4990_70.0-FI6 : conditional arithmetic (0.0)	0.0136704	0.0246061	1.60896
469	cognitive phenotypes	4990_71.0-FI6 : conditional arithmetic (0.0)	0.00594686	0.328235	0.483815
470	cognitive phenotypes	4990_72.0-FI6 : conditional arithmetic (0.0)	-0.00965226	0.112541	0.948687
471	cognitive phenotypes	5001_1.0-FI7 : synonym (0.0)	0.0101207	0.0961359	1.01711
472	cognitive phenotypes	5001_2.0-FI7 : synonym (0.0)	-0.0106195	0.0808273	1.09244
473	cognitive phenotypes	5001_3.0-FI7 : synonym (0.0)	0.0068299	0.2615	0.582528
474	cognitive phenotypes	5001_4.0-FI7 : synonym (0.0)	0.00460665	0.448846	0.347902
475	cognitive phenotypes	5001_5.0-FI7 : synonym (0.0)	0.0016116	0.791049	0.101796
476	cognitive phenotypes	5012_25.0-FI8 : chained arithmetic (0.0)	0.0121581	0.0456219	1.34083
477	cognitive phenotypes	5012_26.0-FI8 : chained arithmetic (0.0)	0.00805833	0.185233	0.732282
478	cognitive phenotypes	5012_27.0-FI8 : chained arithmetic (0.0)	0.000494349	0.935226	0.0290833
479	cognitive phenotypes	5012_28.0-FI8 : chained arithmetic (0.0)	0.00398174	0.512724	0.290117
480	cognitive phenotypes	5012_29.0-FI8 : chained arithmetic (0.0)	0.00270658	0.656346	0.182867
481	cognitive phenotypes	5556_1.0-FI9 : concept interpolation (0.0)	0.00345708	0.569799	0.244278
482	cognitive phenotypes	5556_3.0-FI9 : concept interpolation (0.0)	0.0155685	0.0104786	1.9797
483	cognitive phenotypes	5556_4.0-FI9 : concept interpolation (0.0)	0.00954014	0.116779	0.932636
484	cognitive phenotypes	5556_5.0-FI9 : concept interpolation (0.0)	-0.00376398	0.536047	0.270797
485	cognitive phenotypes	5699_92.0-FI10 : arithmetic sequence recognition (0.0)	-0.000332918	0.956352	0.0193822
486	cognitive phenotypes	5699_93.0-FI10 : arithmetic sequence recognition (0.0)	0.00919788	0.130491	0.884419
487	cognitive phenotypes	5699_94.0-FI10 : arithmetic sequence recognition (0.0)	-0.00463049	0.446502	0.350176
488	cognitive phenotypes	5699_95.0-FI10 : arithmetic sequence recognition (0.0)	0.0127116	0.0366291	1.43617
489	cognitive phenotypes	5699_96.0-FI10 : arithmetic sequence recognition (0.0)	-0.00883312	0.146447	0.83432
490	cognitive phenotypes	5779_1.0-FI11 : antonym (0.0)	0.00576941	0.342874	0.464866
491	cognitive phenotypes	5779_2.0-FI11 : antonym (0.0)	0.00903736	0.137338	0.862209
492	cognitive phenotypes	5779_4.0-FI11 : antonym (0.0)	-0.00789124	0.194513	0.711052
493	cognitive phenotypes	5779_5.0-FI11 : antonym (0.0)	0.00660971	0.277191	0.55722
494	cognitive phenotypes	5790_45.0-FI12 : square sequence recognition (0.0)	0.00332246	0.584918	0.232905
495	cognitive phenotypes	5790_46.0-FI12 : square sequence recognition (0.0)	-0.00695059	0.253166	0.596595
496	cognitive phenotypes	5790_47.0-FI12 : square sequence recognition (0.0)	-0.00131002	0.82948	0.081194
497	cognitive phenotypes	5790_48.0-FI12 : square sequence recognition (0.0)	0.00793939	0.191804	0.717141
498	cognitive phenotypes	5790_49.0-FI12 : square sequence recognition (0.0)	-0.00378275	0.534016	0.272446
499	cognitive phenotypes	5790_50.0-FI12 : square sequence recognition (0.0)	-0.00212422	0.726922	0.138512
500	cognitive phenotypes	6362_0.0-First code array presented (2.0)	-0.0062975	0.300518	0.522129
501	cognitive phenotypes	6362_1.0-First code array presented (2.0)	-0.00273093	0.653455	0.184784
502	cognitive phenotypes	6362_2.0-First code array presented (2.0)	0.00109982	0.856517	0.0672643
503	cognitive phenotypes	6362_3.0-First code array presented (2.0)	-0.00788375	0.194937	0.710106
504	cognitive phenotypes	6362_4.0-First code array presented (2.0)	-0.0049056	0.419962	0.37679
505	cognitive phenotypes	6362_5.0-First code array presented (2.0)	-0.000965064	0.873939	0.0585188
506	cognitive phenotypes	6362_6.0-First code array presented (2.0)	-0.00728923	0.230774	0.636814
507	cognitive phenotypes	6362_7.0-First code array presented (2.0)	-0.000408412	0.946468	0.0238941
508	cognitive phenotypes	6362_8.0-First code array presented (2.0)	0.011035	0.0696453	1.15711
509	cognitive phenotypes	6362_9.0-First code array presented (2.0)	-0.0106683	0.0794439	1.09994
510	cognitive phenotypes	6362_10.0-First code array presented (2.0)	0.00178051	0.769739	0.113657
511	cognitive phenotypes	6362_11.0-First code array presented (2.0)	0.00970488	0.110595	0.956264
512	cognitive phenotypes	6362_12.0-First code array presented (2.0)	-0.00184952	0.76108	0.118569
513	cognitive phenotypes	6362_13.0-First code array presented (2.0)	-0.00730559	0.229729	0.638784
514	cognitive phenotypes	6362_14.0-First code array presented (2.0)	0.00418789	0.491142	0.308793
515	cognitive phenotypes	6362_15.0-First code array presented (2.0)	-0.000261129	0.965758	0.0151319
516	cognitive phenotypes	6362_16.0-First code array presented (2.0)	-0.00200565	0.741604	0.129828
517	cognitive phenotypes	6362_17.0-First code array presented (2.0)	0.00804464	0.18598	0.730533
518	cognitive phenotypes	6362_18.0-First code array presented (2.0)	-0.00182457	0.764207	0.116789
519	cognitive phenotypes	6362_19.0-First code array presented (2.0)	0.00212039	0.727394	0.13823
520	cognitive phenotypes	6362_20.0-First code array presented (2.0)	-0.00489501	0.420966	0.375753
521	cognitive phenotypes	6362_21.0-First code array presented (2.0)	0.0101066	0.0965979	1.01503
522	cognitive phenotypes	6362_22.0-First code array presented (2.0)	0.00313682	0.606067	0.21748
523	cognitive phenotypes	6362_23.0-First code array presented (2.0)	0.00432427	0.477137	0.321357
524	cognitive phenotypes	6362_24.0-First code array presented (2.0)	0.00204683	0.736494	0.132831
525	cognitive phenotypes	6362_25.0-First code array presented (2.0)	-0.0043109	0.4785	0.320118
526	cognitive phenotypes	6362_26.0-First code array presented (2.0)	-0.00569076	0.349494	0.45656
527	cognitive phenotypes	6362_27.0-First code array presented (2.0)	-0.00413523	0.496608	0.303986
528	cognitive phenotypes	6362_28.0-First code array presented (2.0)	-0.00373236	0.539477	0.268027
529	cognitive phenotypes	6362_29.0-First code array presented (2.0)	-0.00496679	0.414187	0.382803
530	cognitive phenotypes	6362_30.0-First code array presented (2.0)	0.00575394	0.34417	0.463227
531	cognitive phenotypes	6362_31.0-First code array presented (2.0)	-0.00544934	0.370317	0.431426
532	cognitive phenotypes	20165_1.0-FI1 : numeric addition test (0.0)	-0.00662116	0.27636	0.558525
533	cognitive phenotypes	20165_2.0-FI1 : numeric addition test (0.0)	-2.25332e-05	0.997044	0.00128556
534	cognitive phenotypes	20165_3.0-FI1 : numeric addition test (0.0)	-0.00467635	0.442013	0.354565
535	cognitive phenotypes	20165_4.0-FI1 : numeric addition test (0.0)	0.00210941	0.72875	0.137421
536	cognitive phenotypes	20165_5.0-FI1 : numeric addition test (0.0)	-0.00102523	0.866152	0.0624057
537	cognitive phenotypes	20169_1.0-FI3 : word interpolation (0.0)	0.000488855	0.935945	0.0287498
538	cognitive phenotypes	20169_2.0-FI3 : word interpolation (0.0)	-0.00248684	0.682659	0.165796
539	cognitive phenotypes	20169_3.0-FI3 : word interpolation (0.0)	0.00124867	0.837352	0.0770919
540	cognitive phenotypes	20169_4.0-FI3 : word interpolation (0.0)	-0.0047284	0.436949	0.359569
541	cognitive phenotypes	20169_5.0-FI3 : word interpolation (0.0)	0.00257139	0.672486	0.172316
542	cognitive phenotypes	20171_1.0-FI4 : positional arithmetic (0.0)	-0.00991007	0.103258	0.986076
543	cognitive phenotypes	20171_2.0-FI4 : positional arithmetic (0.0)	-0.00326945	0.590922	0.22847
544	cognitive phenotypes	20171_3.0-FI4 : positional arithmetic (0.0)	0.00449526	0.459891	0.337345
545	cognitive phenotypes	20171_4.0-FI4 : positional arithmetic (0.0)	0.00389929	0.521492	0.282752
546	cognitive phenotypes	20171_5.0-FI4 : positional arithmetic (0.0)	-0.00153239	0.801098	0.0963143
547	cognitive phenotypes	20173_1.0-FI5 : family relationship calculation (0.0)	-0.0124722	0.0403144	1.39454
548	cognitive phenotypes	20173_2.0-FI5 : family relationship calculation (0.0)	-0.00480804	0.429266	0.367274
549	cognitive phenotypes	20173_3.0-FI5 : family relationship calculation (0.0)	-0.0133949	0.0276496	1.55831
550	cognitive phenotypes	20173_4.0-FI5 : family relationship calculation (0.0)	-0.000576595	0.92448	0.0341026
551	cognitive phenotypes	20173_5.0-FI5 : family relationship calculation (0.0)	0.016578	0.00641823	2.19258
552	cognitive phenotypes	20175_1.0-FI6 : conditional arithmetic (0.0)	0.0114946	0.0587885	1.23071
553	cognitive phenotypes	20175_2.0-FI6 : conditional arithmetic (0.0)	-0.000966683	0.873729	0.0586231
554	cognitive phenotypes	20175_3.0-FI6 : conditional arithmetic (0.0)	-0.00563758	0.354016	0.450977
555	cognitive phenotypes	20175_4.0-FI6 : conditional arithmetic (0.0)	0.00470141	0.439571	0.356971
556	cognitive phenotypes	20175_5.0-FI6 : conditional arithmetic (0.0)	0.0064059	0.292275	0.534208
557	cognitive phenotypes	20177_1.0-FI7 : synonym (0.0)	0.0111119	0.0677218	1.16927
558	cognitive phenotypes	20177_2.0-FI7 : synonym (0.0)	-0.00374394	0.538219	0.269041
559	cognitive phenotypes	20177_3.0-FI7 : synonym (0.0)	0.00149812	0.805456	0.0939582
560	cognitive phenotypes	20177_4.0-FI7 : synonym (0.0)	0.00342291	0.573619	0.241377
561	cognitive phenotypes	20177_5.0-FI7 : synonym (0.0)	0.00240013	0.69315	0.159173
562	cognitive phenotypes	20179_1.0-FI8 : chained arithmetic (0.0)	0.00606644	0.318602	0.496751
563	cognitive phenotypes	20179_2.0-FI8 : chained arithmetic (0.0)	0.00762347	0.210089	0.677596
564	cognitive phenotypes	20179_3.0-FI8 : chained arithmetic (0.0)	0.00587235	0.334332	0.475823
565	cognitive phenotypes	20179_4.0-FI8 : chained arithmetic (0.0)	-0.0102694	0.0913475	1.0393
566	cognitive phenotypes	20179_5.0-FI8 : chained arithmetic (0.0)	-0.0019059	0.754029	0.122612
567	cognitive phenotypes	20181_1.0-FI9 : concept interpolation (0.0)	0.0156193	0.0102296	1.99014
568	cognitive phenotypes	20181_2.0-FI9 : concept interpolation (0.0)	0.00407914	0.502466	0.298894
569	cognitive phenotypes	20181_3.0-FI9 : concept interpolation (0.0)	-0.00722256	0.235067	0.628809
570	cognitive phenotypes	20181_4.0-FI9 : concept interpolation (0.0)	0.0100875	0.0972301	1.0122
571	cognitive phenotypes	20181_5.0-FI9 : concept interpolation (0.0)	0.002154	0.723249	0.140712
572	cognitive phenotypes	20183_1.0-FI10 : arithmetic sequence recognition (0.0)	-0.00303705	0.617573	0.209312
573	cognitive phenotypes	20183_2.0-FI10 : arithmetic sequence recognition (0.0)	0.0142508	0.019132	1.71824
574	cognitive phenotypes	20183_3.0-FI10 : arithmetic sequence recognition (0.0)	-0.00118124	0.846022	0.0726183
575	cognitive phenotypes	20183_4.0-FI10 : arithmetic sequence recognition (0.0)	-0.00504638	0.406747	0.390676
576	cognitive phenotypes	20183_5.0-FI10 : arithmetic sequence recognition (0.0)	0.00449526	0.459891	0.337345
577	cognitive phenotypes	20185_1.0-FI11 : antonym (0.0)	-0.00131002	0.82948	0.081194
578	cognitive phenotypes	20185_2.0-FI11 : antonym (0.0)	0.0134064	0.0275164	1.56041
579	cognitive phenotypes	20185_4.0-FI11 : antonym (0.0)	0.00853195	0.160712	0.793952
580	cognitive phenotypes	20185_5.0-FI11 : antonym (0.0)	0.0105109	0.0839794	1.07583
581	cognitive phenotypes	20187_1.0-FI12 : square sequence recognition (0.0)	0.00801063	0.187848	0.726193
582	cognitive phenotypes	20187_2.0-FI12 : square sequence recognition (0.0)	0.00270041	0.657079	0.182383
583	cognitive phenotypes	20187_3.0-FI12 : square sequence recognition (0.0)	0.00647895	0.286806	0.542411
584	cognitive phenotypes	20187_4.0-FI12 : square sequence recognition (0.0)	-0.00542479	0.372476	0.428902
585	cognitive phenotypes	20187_5.0-FI12 : square sequence recognition (0.0)	0.00972712	0.10978	0.959475
586	cognitive phenotypes	20246_0.0-Trail making completion status (0.0)	0.00551443	0.364628	0.43815
587	cognitive phenotypes	20246_1.0-Trail making completion status (0.0)	-0.00494433	0.416301	0.380592
588	cognitive phenotypes	20246_2.0-Trail making completion status (0.0)	-0.00142662	0.814568	0.0890729
589	cognitive phenotypes	20246_3.0-Trail making completion status (0.0)	-0.022258	0.00025253	3.59769
590	cognitive phenotypes	4294-Final attempt correct (0.0)	-0.00277334	0.648434	0.188134
591	cognitive phenotypes	4924-Attempted fluid intelligence (FI) test. (3.0)	-0.0127731	0.0357298	1.44697
592	cognitive phenotypes	6332#3-Item selected for each puzzle (2.0)	0.00787958	0.195173	0.70958
593	cognitive phenotypes	6332#2-Item selected for each puzzle (2.0)	0.010313	0.0899793	1.04586
594	cognitive phenotypes	6332#5-Item selected for each puzzle (2.0)	0.0110901	0.0682611	1.16583
595	cognitive phenotypes	6332#1-Item selected for each puzzle (2.0)	0.00383187	0.528718	0.276776
596	cognitive phenotypes	6332#0-Item selected for each puzzle (2.0)	0.0101989	0.0935927	1.02876
597	cognitive phenotypes	6332#7-Item selected for each puzzle (2.0)	0.00491752	0.418833	0.377959
598	cognitive phenotypes	6332#6-Item selected for each puzzle (2.0)	0.00921739	0.129678	0.887135
599	cognitive phenotypes	6332#4-Item selected for each puzzle (2.0)	-0.00734109	0.227473	0.643071
600	cognitive phenotypes	10141-Number of times snap-button pressed (pilot) (0.0)	0.00424567	0.485181	0.314096
601	cognitive phenotypes	10610-Word count (pilot) (0.0)	-0.00524708	0.388342	0.410786
602	cognitive phenotypes	20152-Reproduciblity of spirometry measurement using ERS/ATS criteria (0.0)	-0.00142283	0.815052	0.0888145
603	cognitive phenotypes	398-Number of correct matches in round (2.1)	0.032187	1.20369e-07	6.91949
604	cognitive phenotypes	403-Number of times snap-button pressed (0.0)	0.0111062	0.0678613	1.16838
605	cognitive phenotypes	4250-Number of digits to be memorised/recalled (0.1)	2.99966e-06	0.999607	0.000170917
606	cognitive phenotypes	4282-Maximum digits remembered correctly (0.0)	0.000233926	0.969323	0.0135315
607	cognitive phenotypes	4283-Number of rounds of numeric memory test performed (0.0)	0.00233385	0.701211	0.154151
608	cognitive phenotypes	4291-Number of attempts (0.0)	-0.00351144	0.563748	0.248915
609	cognitive phenotypes	6349-Total errors traversing numeric path (trail #1) (2.0)	0.00545695	0.369649	0.43221
610	cognitive phenotypes	6351-Total errors traversing alphanumeric path (trail #2) (2.0)	-0.0164163	0.00695417	2.15775
611	cognitive phenotypes	6373-Number of puzzles correctly solved (2.0)	0.0383777	2.7609e-10	9.55895
612	cognitive phenotypes	6374-Number of puzzles viewed (2.0)	0.0179001	0.0032502	2.48809
613	cognitive phenotypes	6382-n/a (2.0)	0.0455756	6.55228e-14	13.1836
614	cognitive phenotypes	6383-Number of puzzles attempted (2.0)	0.0285728	2.62276e-06	5.58124
615	cognitive phenotypes	6770-Errors before selecting correct item in numeric path (trail #1) (2.0)	-0.00214142	0.7248	0.139782
616	cognitive phenotypes	6771-Errors before selecting correct item in alphanumeric path (trail #2) (2.0)	-0.010214	0.0931085	1.03101
617	cognitive phenotypes	20016-Fluid intelligence score (0.0)	0.00387374	0.524225	0.280483
618	cognitive phenotypes	20018-Prospective memory result (0.0)	-0.00239585	0.693671	0.158847
619	cognitive phenotypes	20128-Number of fluid intelligence questions attempted within time limit (0.0)	0.00371551	0.54131	0.266554
620	cognitive phenotypes	20131-Number of correct matches in round (0.0)	0.0167099	0.00600868	2.22122
621	cognitive phenotypes	20147-Errors before selecting correct item in numeric path (trail #1) (0.1)	-0.00790637	0.193659	0.712963
622	cognitive phenotypes	20148-Errors before selecting correct item in alphanumeric path (trail #2) (0.1)	-0.00503284	0.408007	0.389332
623	cognitive phenotypes	20191-Fluid intelligence score (0.0)	0.00948321	0.118978	0.924535
624	cognitive phenotypes	20200-Values wanted (0.8)	-0.00591461	0.330865	0.480349
625	cognitive phenotypes	20240-Maximum digits remembered correctly (0.0)	0.00758715	0.21227	0.673112
626	cognitive phenotypes	20242-Fluid intelligence completion status (0.0)	0.00565097	0.352874	0.45238
627	cognitive phenotypes	20244-Pairs matching completion status (0.0)	0.0165462	0.00652039	2.18573
628	cognitive phenotypes	20245-Symbol digit completion status (0.0)	-0.00602816	0.321665	0.492596
629	cognitive phenotypes	20247-Total errors traversing numeric path (trail #1) (0.0)	-0.00765389	0.208276	0.681361
630	cognitive phenotypes	20248-Total errors traversing alphanumeric path (trail #2) (0.0)	-0.0159614	0.00868463	2.06125
631	cognitive phenotypes	23321-Values wanted (2.0)	-0.00282318	0.642552	0.192092
632	cognitive phenotypes	399-Number of incorrect matches in round (0.1)	-0.0421808	3.98743e-12	11.3993
633	cognitive phenotypes	400-Time to complete round (0.1)	-0.0631087	2.88794e-25	24.5394
634	cognitive phenotypes	404-Duration to first press of snap-button in each round (0.0)	-0.0658052	2.47765e-27	26.606
635	cognitive phenotypes	630-Touchscreen duration (0.0)	-0.00387598	0.523984	0.280682
636	cognitive phenotypes	4253-Time number displayed for (2.0)	0.0220067	0.000296488	3.52799
637	cognitive phenotypes	4254-Time first key touched (0.0)	-0.0148985	0.0143073	1.84444
638	cognitive phenotypes	4255-Time last key touched (0.0)	-0.00739507	0.224073	0.649611
639	cognitive phenotypes	4256-Time elapsed (0.0)	0.00593218	0.329431	0.482236
640	cognitive phenotypes	4285-Time to complete test (0.0)	0.000476583	0.937549	0.0280059
641	cognitive phenotypes	4290-Duration screen displayed (0.0)	-0.0122507	0.0439993	1.35655
642	cognitive phenotypes	6333-Duration spent answering each puzzle (2.0)	-0.0152031	0.0124353	1.90534
643	cognitive phenotypes	6348-Duration to complete numeric path (trail #1) (2.0)	-0.0499584	2.06392e-16	15.6853
644	cognitive phenotypes	6350-Duration to complete alphanumeric path (trail #2) (2.0)	-0.057343	3.91091e-21	20.4077
645	cognitive phenotypes	6772-Interval between previous point and current one in numeric path (trail #1) (2.0)	-0.0484878	1.5102e-15	14.821
646	cognitive phenotypes	6773-Interval between previous point and current one in alphanumeric path (trail #2) (2.0)	-0.0577762	1.97435e-21	20.7046
647	cognitive phenotypes	10137-Number of incorrect matches in round (pilot) (0.1)	-0.00265618	0.662344	0.178916
648	cognitive phenotypes	10138-Time to complete round (pilot) (0.1)	-0.00758079	0.212653	0.672328
649	cognitive phenotypes	10144-Time taken to complete lights test (pilot) (0.1)	0.00396367	0.514639	0.288497
650	cognitive phenotypes	10147-Duration to first press of snap-button in each round (pilot) (0.0)	0.00236062	0.697951	0.156175
651	cognitive phenotypes	10241-Touchscreen duration (pilot) (0.0)	-0.00544022	0.371118	0.430488
652	cognitive phenotypes	10609-Words answer array (pilot) (0.0)	0.00720748	0.236046	0.627004
653	cognitive phenotypes	10612-Number of words beginning with 'S' (pilot) (0.0)	-0.0108204	0.0752517	1.12348
654	cognitive phenotypes	20023-Mean time to correctly identify matches (0.0)	-0.0709239	1.7182e-31	30.7649
655	cognitive phenotypes	20132-Number of incorrect matches in round (0.0)	-0.0140395	0.020987	1.67805
656	cognitive phenotypes	20133-Time to complete round (0.0)	-0.0418924	5.57295e-12	11.2539
657	cognitive phenotypes	20149-Interval between previous point and current one in numeric path (trail #1) (0.1)	-0.0307561	4.24746e-07	6.37187
658	cognitive phenotypes	20153-Forced expiratory volume in 1-second (FEV1), predicted (0.0)	0.0181416	0.00285691	2.5441
659	cognitive phenotypes	20154-Forced expiratory volume in 1-second (FEV1), predicted percentage (0.0)	0.00618621	0.309141	0.509843
660	cognitive phenotypes	20155-Interval between previous point and current one in alphanumeric path (trail #2) (0.1)	-0.03978	6.05238e-11	10.2181
661	cognitive phenotypes	20156-Duration to complete numeric path (trail #1) (0.0)	-0.0353684	6.01294e-09	8.22091
662	cognitive phenotypes	20157-Duration to complete alphanumeric path (trail #2) (0.0)	-0.0370088	1.15519e-09	8.93735
663	cognitive phenotypes	20159-Number of symbol digit matches made correctly (0.0)	0.0483531	1.80701e-15	14.743
664	cognitive phenotypes	20195-Number of symbol digit matches attempted (0.0)	0.0397688	6.12766e-11	10.2127
665	cognitive phenotypes	20229-Values entered (0.0)	0.00664776	0.274435	0.561561
666	cognitive phenotypes	20230-Duration to entering value (0.0)	-0.0405169	2.66953e-11	10.5736
667	cognitive phenotypes	23322-Values entered (2.0)	-0.00130757	0.829795	0.0810293
668	cognitive phenotypes	23323-Number of symbol digit matches attempted (2.0)	0.060382	2.90551e-23	22.5368
669	cognitive phenotypes	23324-Number of symbol digit matches made correctly (2.0)	0.0540584	5.90923e-19	18.2285
670	mental health self-report	20126_0.0-Bipolar and major depression status (0.0)	0.0115677	0.0571967	1.24263
671	mental health self-report	20126_1.0-Bipolar and major depression status (0.0)	0.00249845	0.681259	0.166688
672	mental health self-report	20126_2.0-Bipolar and major depression status (0.0)	0.00957121	0.115592	0.937072
673	mental health self-report	20126_3.0-Bipolar and major depression status (0.0)	0.00409063	0.501263	0.299934
674	mental health self-report	20126_4.0-Bipolar and major depression status (0.0)	0.000730802	0.904369	0.0436544
675	mental health self-report	20126_5.0-Bipolar and major depression status (0.0)	0.00119538	0.844202	0.0735536
676	mental health self-report	20411_0.0-Ever been injured or injured someone else through drinking alcohol (0.0)	-0.0184922	0.00236281	2.62657
677	mental health self-report	20411_1.0-Ever been injured or injured someone else through drinking alcohol (0.0)	0.00822799	0.176149	0.754119
678	mental health self-report	20411_2.0-Ever been injured or injured someone else through drinking alcohol (0.0)	-0.00144825	0.811809	0.0905461
679	mental health self-report	20526_0.0-Been in serious accident believed to be life-threatening (0.0)	-0.0217058	0.000358525	3.44548
680	mental health self-report	20526_1.0-Been in serious accident believed to be life-threatening (0.0)	0.0096858	0.111298	0.953513
681	mental health self-report	20526_2.0-Been in serious accident believed to be life-threatening (0.0)	0.0127476	0.0360998	1.4425
682	mental health self-report	20527_0.0-Been involved in combat or exposed to war-zone (0.0)	-0.0184241	0.00245216	2.61045
683	mental health self-report	20527_1.0-Been involved in combat or exposed to war-zone (0.0)	0.00953185	0.117097	0.931455
684	mental health self-report	20527_2.0-Been involved in combat or exposed to war-zone (0.0)	-0.000926154	0.878982	0.0560202
685	mental health self-report	20528_0.0-Diagnosed with life-threatening illness (0.0)	-0.0123787	0.0418365	1.37844
686	mental health self-report	20528_1.0-Diagnosed with life-threatening illness (0.0)	-0.00819636	0.177817	0.750027
687	mental health self-report	20528_2.0-Diagnosed with life-threatening illness (0.0)	0.00567951	0.350448	0.455377
688	mental health self-report	20529_0.0-Victim of physically violent crime (0.0)	-0.02955	1.17927e-06	5.92839
689	mental health self-report	20529_1.0-Victim of physically violent crime (0.0)	0.0214079	0.000431752	3.36477
690	mental health self-report	20529_2.0-Victim of physically violent crime (0.0)	-0.00498029	0.41292	0.384134
691	mental health self-report	20530_0.0-Witnessed sudden violent death (0.0)	-0.0121663	0.0454775	1.3422
692	mental health self-report	20530_1.0-Witnessed sudden violent death (0.0)	-0.00455752	0.4537	0.343232
693	mental health self-report	20530_2.0-Witnessed sudden violent death (0.0)	-0.00916174	0.132009	0.879396
694	mental health self-report	20531_0.0-Victim of sexual assault (0.0)	-0.0197406	0.00117172	2.93118
695	mental health self-report	20531_1.0-Victim of sexual assault (0.0)	0.00858472	0.158139	0.80096
696	mental health self-report	20531_2.0-Victim of sexual assault (0.0)	-0.00619542	0.308422	0.510855
697	mental health self-report	20536_0.0-Weight change during worst episode of depression (0.0)	-0.000561222	0.926487	0.0331605
698	mental health self-report	20536_1.0-Weight change during worst episode of depression (0.0)	0.0137303	0.0239852	1.62006
699	mental health self-report	20536_2.0-Weight change during worst episode of depression (0.0)	-0.00414041	0.496069	0.304458
700	mental health self-report	20536_3.0-Weight change during worst episode of depression (0.0)	-0.00214531	0.72432	0.140069
701	mental health self-report	1920-Mood swings (0.0)	0.00136874	0.821962	0.0851482
702	mental health self-report	1930-Miserableness (0.0)	-0.00253133	0.677298	0.16922
703	mental health self-report	1940-Irritability (0.0)	0.00668785	0.271551	0.566149
704	mental health self-report	1950-Sensitivity / hurt feelings (0.0)	-0.0245503	5.42111e-05	4.26591
705	mental health self-report	1960-Fed-up feelings (0.0)	0.00488707	0.421719	0.374976
706	mental health self-report	1970-Nervous feelings (0.0)	-0.0417098	6.88167e-12	11.1623
707	mental health self-report	1980-Worrier / anxious feelings (0.0)	-0.0355407	5.07318e-09	8.29472
708	mental health self-report	1990-Tense / 'highly strung' (0.0)	-0.00924741	0.128433	0.891323
709	mental health self-report	2000-Worry too long after embarrassment (0.0)	-0.0173243	0.00439492	2.35705
710	mental health self-report	2010-Suffer from 'nerves' (0.0)	-0.00980159	0.107087	0.970262
711	mental health self-report	2020-Loneliness, isolation (0.0)	0.000828056	0.891716	0.0497733
712	mental health self-report	2030-Guilty feelings (0.0)	-0.00720508	0.236202	0.626717
713	mental health self-report	2040-Risk taking (0.0)	0.0377415	5.4032e-10	9.26735
714	mental health self-report	2090-Seen doctor (GP) for nerves, anxiety, tension or depression (0.0)	-0.0133584	0.0280761	1.55166
715	mental health self-report	2100-Seen a psychiatrist for nerves, anxiety, tension or depression (0.0)	-0.00396053	0.514972	0.288216
716	mental health self-report	4598-Ever depressed for a whole week (0.0)	-0.00520782	0.391902	0.406822
717	mental health self-report	4631-Ever unenthusiastic/disinterested for a whole week (0.0)	0.0024846	0.682929	0.165624
718	mental health self-report	4642-Ever manic/hyper for 2 days (0.0)	0.0177174	0.00358007	2.44611
719	mental health self-report	4653-Ever highly irritable/argumentative for 2 days (0.0)	0.00540858	0.373906	0.427237
720	mental health self-report	5674-Severity of manic/irritable episodes (0.0)	-0.00756666	0.213507	0.670588
721	mental health self-report	6156#12-Manic/hyper symptoms (0.0)	0.00625643	0.303682	0.517581
722	mental health self-report	6156#100-Manic/hyper symptoms (0.0)	0.00599788	0.324102	0.489318
723	mental health self-report	6156#11-Manic/hyper symptoms (0.0)	-0.00233812	0.70069	0.154474
724	mental health self-report	6156#13-Manic/hyper symptoms (0.0)	-0.00834882	0.169885	0.769845
725	mental health self-report	6156#14-Manic/hyper symptoms (0.0)	-0.0119939	0.0486242	1.31315
726	mental health self-report	6156#15-Manic/hyper symptoms (0.0)	0.00776271	0.201881	0.694906
727	mental health self-report	20401-Ever addicted to any substance or behaviour (0.0)	0.00523545	0.389394	0.409611
728	mental health self-report	20417-Tense, sore, or aching muscles during worst period of anxiety (0.0)	0.0092944	0.126503	0.897898
729	mental health self-report	20419-Difficulty concentrating during worst period of anxiety (0.0)	0.00968037	0.111498	0.952731
730	mental health self-report	20421-Ever felt worried, tense, or anxious for most of a month or longer (0.0)	-0.00343166	0.57264	0.242119
731	mental health self-report	20422-More irritable than usual during worst period of anxiety (0.0)	0.00781189	0.199038	0.701064
732	mental health self-report	20423-Keyed up or on edge during worst period of anxiety (0.0)	-0.00928714	0.1268	0.896881
733	mental health self-report	20425-Ever worried more than most people would in similar situation (0.0)	-0.0119848	0.0487949	1.31163
734	mental health self-report	20426-Restless during period of worst anxiety (0.0)	-0.00415517	0.494534	0.305804
735	mental health self-report	20427-Frequent trouble falling or staying asleep during worst period of anxiety (0.0)	0.00268614	0.658776	0.181262
736	mental health self-report	20428-Professional informed about anxiety (0.0)	-0.00573732	0.345566	0.461469
737	mental health self-report	20429-Easily tired during worst period of anxiety (0.0)	0.0159554	0.00870957	2.06
738	mental health self-report	20431-Ever addicted to a behaviour or miscellanous (0.0)	-0.0136532	0.0247871	1.60577
739	mental health self-report	20435-Difficulty concentrating during worst depression (0.0)	0.00396964	0.514006	0.289032
740	mental health self-report	20437-Thoughts of death during worst depression (0.0)	-0.00664083	0.274936	0.560769
741	mental health self-report	20441-Ever had prolonged loss of interest in normal activities (0.0)	0.00822171	0.176479	0.753307
742	mental health self-report	20445-Depression possibly related to childbirth (0.0)	-0.00311476	0.608603	0.215666
743	mental health self-report	20446-Ever had prolonged feelings of sadness or depression (0.0)	0.00794998	0.191212	0.718484
744	mental health self-report	20447-Depression possibly related to stressful or traumatic event (0.0)	-0.00818209	0.178573	0.748184
745	mental health self-report	20448-Professional informed about depression (0.0)	-0.00391465	0.519853	0.28412
746	mental health self-report	20449-Feelings of tiredness during worst episode of depression (0.0)	0.0050647	0.405046	0.392496
747	mental health self-report	20450-Feelings of worthlessness during worst period of depression (0.0)	0.00266149	0.661711	0.179331
748	mental health self-report	20456-Ever addicted to illicit or recreational drugs (0.0)	0.0110691	0.0687868	1.16249
749	mental health self-report	20463-Ever heard an un-real voice (0.0)	-0.000919964	0.879784	0.0556238
750	mental health self-report	20466-Ever prescribed a medication for unusual or psychotic experiences (0.0)	0.00392159	0.519113	0.284738
751	mental health self-report	20471-Ever seen an un-real vision (0.0)	0.00910598	0.134378	0.871672
752	mental health self-report	20477-Ever talked to a health professional about unusual or psychotic experiences (0.0)	0.000305834	0.9599	0.017774
753	mental health self-report	20480-Ever self-harmed (0.0)	0.00761153	0.210804	0.676121
754	mental health self-report	20481-Self-harmed in past year (0.0)	-0.00383159	0.528749	0.27675
755	mental health self-report	20483-Ever attempted suicide (0.0)	0.00549409	0.3664	0.436045
756	mental health self-report	20484-Attempted suicide in past year (0.0)	-0.00171144	0.778433	0.108779
757	mental health self-report	20486-Contemplated self-harm in past year (0.0)	0.00109212	0.85751	0.0667609
758	mental health self-report	20493-Severity of problems due to mania or irritability (0.0)	0.0134132	0.0274372	1.56166
759	mental health self-report	20499-Ever sought or received professional help for mental distress (0.0)	0.00665991	0.273559	0.562949
760	mental health self-report	20500-Ever suffered mental distress preventing usual activities (0.0)	0.00603394	0.321201	0.493223
761	mental health self-report	20501-Ever had period of mania / excitability (0.0)	0.0201681	0.000913233	3.03942
762	mental health self-report	20502-Ever had period extreme irritability (0.0)	0.0256036	2.5544e-05	4.59271
763	mental health self-report	20532-Did your sleep change? (0.0)	-0.00915015	0.132499	0.877787
764	mental health self-report	20533-Trouble falling asleep (0.0)	-0.000185112	0.975722	0.0106738
765	mental health self-report	20534-Sleeping too much (0.0)	0.0145192	0.0169826	1.77
766	mental health self-report	20535-Waking too early (0.0)	-0.0198571	0.00109529	2.96047
767	mental health self-report	20538-Worried most days during period of worst anxiety (0.0)	-0.0022788	0.707931	0.150009
768	mental health self-report	20540-Multiple worries during worst period of anxiety (0.0)	-0.010893	0.0733157	1.1348
769	mental health self-report	20541-Difficulty stopping worrying during worst period of anxiety (0.0)	0.0056853	0.349957	0.455986
770	mental health self-report	20542-Stronger worrying (than other people) during period of worst anxiety (0.0)	0.00251349	0.679446	0.167845
771	mental health self-report	20543-Number of things worried about during worst period of anxiety (0.0)	-0.00150094	0.805098	0.0941514
772	mental health self-report	20544#11-Mental health problems ever diagnosed by a professional (0.1)	-0.001243	0.83808	0.0767145
773	mental health self-report	20544#15-Mental health problems ever diagnosed by a professional (0.1)	-0.0177309	0.00355457	2.44921
774	mental health self-report	20544#5-Mental health problems ever diagnosed by a professional (0.1)	-0.0104451	0.0859371	1.06582
775	mental health self-report	20544#6-Mental health problems ever diagnosed by a professional (0.1)	-0.0129445	0.0333226	1.47726
776	mental health self-report	20544#1-Mental health problems ever diagnosed by a professional (0.1)	-0.00401503	0.509205	0.293107
777	mental health self-report	20544#7-Mental health problems ever diagnosed by a professional (0.1)	-0.00510712	0.401122	0.396723
778	mental health self-report	20544#3-Mental health problems ever diagnosed by a professional (0.1)	-0.00795413	0.190981	0.71901
779	mental health self-report	20544#14-Mental health problems ever diagnosed by a professional (0.1)	-0.0119453	0.0495431	1.30502
780	mental health self-report	20544#4-Mental health problems ever diagnosed by a professional (0.1)	-0.00292894	0.630147	0.200558
781	mental health self-report	20544#17-Mental health problems ever diagnosed by a professional (0.1)	-0.0127719	0.0357468	1.44676
782	mental health self-report	20544#10-Mental health problems ever diagnosed by a professional (0.1)	0.00920532	0.130181	0.885454
783	mental health self-report	20544#12-Mental health problems ever diagnosed by a professional (0.1)	-0.00262296	0.666311	0.176323
784	mental health self-report	20544#18-Mental health problems ever diagnosed by a professional (0.1)	0.0168684	0.00554788	2.25587
785	mental health self-report	20544#13-Mental health problems ever diagnosed by a professional (0.1)	-0.00120691	0.842719	0.0743172
786	mental health self-report	20544#16-Mental health problems ever diagnosed by a professional (0.1)	-0.0105335	0.0833172	1.07927
787	mental health self-report	20544#2-Mental health problems ever diagnosed by a professional (0.1)	-0.000310797	0.95925	0.0180683
788	mental health self-report	20546#3-Substances taken for depression (0.1)	-0.00222461	0.714569	0.145956
789	mental health self-report	20546#4-Substances taken for depression (0.1)	-0.000582156	0.923754	0.0344439
790	mental health self-report	20546#1-Substances taken for depression (0.1)	0.00638564	0.293804	0.531942
791	mental health self-report	20547#1-Activities undertaken to treat depression (0.1)	0.00191457	0.752947	0.123236
792	mental health self-report	20547#3-Activities undertaken to treat depression (0.1)	-0.00154793	0.799125	0.0973853
793	mental health self-report	20548#2-Manifestations of mania or irritability (0.1)	0.00495186	0.415592	0.381333
794	mental health self-report	20548#1-Manifestations of mania or irritability (0.1)	0.0148474	0.0146447	1.83432
795	mental health self-report	20548#3-Manifestations of mania or irritability (0.1)	0.00972818	0.109742	0.959627
796	mental health self-report	20548#7-Manifestations of mania or irritability (0.1)	0.0161188	0.00804652	2.09439
797	mental health self-report	20548#8-Manifestations of mania or irritability (0.1)	0.0218453	0.000328395	3.4836
798	mental health self-report	20548#9-Manifestations of mania or irritability (0.1)	0.0173188	0.00440728	2.35583
799	mental health self-report	20548#5-Manifestations of mania or irritability (0.1)	0.0173041	0.00444096	2.35252
800	mental health self-report	20548#6-Manifestations of mania or irritability (0.1)	0.0256623	2.44743e-05	4.61129
801	mental health self-report	20549#3-Substances taken for anxiety (0.1)	-0.0177822	0.00345972	2.46096
802	mental health self-report	20549#4-Substances taken for anxiety (0.1)	-0.0177196	0.00357578	2.44663
803	mental health self-report	20549#1-Substances taken for anxiety (0.1)	0.00593256	0.3294	0.482277
804	mental health self-report	20550#1-Activities undertaken to treat anxiety (0.1)	-0.00533196	0.380713	0.419402
805	mental health self-report	20550#3-Activities undertaken to treat anxiety (0.1)	-0.000699999	0.908382	0.0417317
806	mental health self-report	20551#2-Substance of prescription or over-the-counter medication addiction (0.1)	-0.00196594	0.746542	0.126946
807	mental health self-report	20551#1-Substance of prescription or over-the-counter medication addiction (0.1)	-0.000140057	0.98163	0.00805221
808	mental health self-report	20551#3-Substance of prescription or over-the-counter medication addiction (0.1)	0.00976441	0.108425	0.964869
809	mental health self-report	20553#4-Methods of self-harm used (0.1)	0.00585271	0.335951	0.473724
810	mental health self-report	20553#5-Methods of self-harm used (0.1)	0.00534265	0.379759	0.420491
811	mental health self-report	20553#1-Methods of self-harm used (0.1)	0.00770569	0.205213	0.687795
812	mental health self-report	20553#3-Methods of self-harm used (0.1)	-0.00634768	0.296684	0.527706
813	mental health self-report	20553#6-Methods of self-harm used (0.1)	0.0079923	0.18886	0.72386
814	mental health self-report	20553#2-Methods of self-harm used (0.1)	0.00369245	0.543823	0.264542
815	mental health self-report	20554#1-Actions taken following self-harm (0.1)	-0.00235379	0.698782	0.155658
816	mental health self-report	20554#4-Actions taken following self-harm (0.1)	-0.00558885	0.358191	0.445885
817	mental health self-report	20554#3-Actions taken following self-harm (0.1)	0.00792364	0.192688	0.715146
818	mental health self-report	20554#6-Actions taken following self-harm (0.1)	0.00333142	0.583906	0.233657
819	mental health self-report	20554#5-Actions taken following self-harm (0.1)	-0.000597369	0.921767	0.0353787
820	mental health self-report	2050-Frequency of depressed mood in last 2 weeks (0.0)	0.0125603	0.0389236	1.40979
821	mental health self-report	2060-Frequency of unenthusiasm / disinterest in last 2 weeks (0.0)	0.0214362	0.000424252	3.37238
822	mental health self-report	2070-Frequency of tenseness / restlessness in last 2 weeks (0.0)	0.00548203	0.367453	0.434799
823	mental health self-report	2080-Frequency of tiredness / lethargy in last 2 weeks (0.0)	0.0115335	0.0579376	1.23704
824	mental health self-report	2110-Able to confide (0.0)	-0.000733642	0.903999	0.043832
825	mental health self-report	4526-Happiness (0.0)	-0.00210418	0.729396	0.137036
826	mental health self-report	4537-Work/job satisfaction (0.0)	0.00645387	0.288676	0.539589
827	mental health self-report	4548-Health satisfaction (0.0)	-0.00117803	0.846435	0.0724064
828	mental health self-report	4559-Family relationship satisfaction (0.0)	0.00493851	0.41685	0.38002
829	mental health self-report	4570-Friendships satisfaction (0.0)	0.0172999	0.00445056	2.35159
830	mental health self-report	4581-Financial situation satisfaction (0.0)	0.0154267	0.0112026	1.95068
831	mental health self-report	4620-Number of depression episodes (0.0)	-0.0040076	0.50999	0.292438
832	mental health self-report	5386-Number of unenthusiastic/disinterested episodes (0.0)	0.00609752	0.316129	0.500135
833	mental health self-report	20127-Neuroticism score (0.0)	-0.0150327	0.0134536	1.87116
834	mental health self-report	20418-Impact on normal roles during worst period of anxiety (0.0)	-0.00676209	0.266266	0.574684
835	mental health self-report	20436-Fraction of day affected during worst episode of depression (0.0)	-0.00773948	0.203234	0.692004
836	mental health self-report	20438-Duration of worst depression (0.0)	-0.00780039	0.1997	0.699622
837	mental health self-report	20439-Frequency of depressed days during worst episode of depression (0.0)	-0.00339046	0.577258	0.23863
838	mental health self-report	20440-Impact on normal roles during worst period of depression (0.0)	0.00507841	0.403775	0.39386
839	mental health self-report	20442-Lifetime number of depressed periods (0.0)	0.00621328	0.307029	0.51282
840	mental health self-report	20453-Ever taken cannabis (0.0)	0.035877	3.63282e-09	8.43976
841	mental health self-report	20454-Maximum frequency of taking cannabis (0.0)	-0.00862255	0.156314	0.806001
842	mental health self-report	20458-General happiness (0.0)	-0.00610189	0.315782	0.500612
843	mental health self-report	20459-General happiness with own health (0.0)	-0.000876189	0.885464	0.052829
844	mental health self-report	20460-Belief that own life is meaningful (0.0)	0.0141943	0.019613	1.70746
845	mental health self-report	20467-Frequency of unusual or psychotic experiences in past year (0.0)	0.00939627	0.122398	0.912225
846	mental health self-report	20473-Number of times seen an un-real vision (0.0)	-0.00604992	0.319922	0.494956
847	mental health self-report	20479-Ever thought that life not worth living (0.0)	0.011504	0.05858	1.23225
848	mental health self-report	20482-Number of times self-harmed (0.0)	0.00144429	0.812313	0.0902764
849	mental health self-report	20485-Ever contemplated self-harm (0.0)	0.0116812	0.0547994	1.26122
850	mental health self-report	20487-Felt hated by family member as a child (0.0)	0.0102028	0.0934673	1.02934
851	mental health self-report	20488-Physically abused by family as a child (0.0)	0.0133896	0.0277112	1.55734
852	mental health self-report	20489-Felt loved as a child (0.0)	0.00535614	0.378557	0.421868
853	mental health self-report	20490-Sexually molested as a child (0.0)	0.0130253	0.0322376	1.49164
854	mental health self-report	20491-Someone to take to doctor when needed as a child (0.0)	0.0205649	0.000721621	3.14169
855	mental health self-report	20492-Longest period of mania or irritability (0.0)	0.0163796	0.00708139	2.14988
856	mental health self-report	20494-Felt irritable or had angry outbursts in past month (0.0)	0.00662625	0.27599	0.559106
857	mental health self-report	20495-Avoided activities or situations because of previous stressful experience in past month (0.0)	0.00176675	0.771468	0.112682
858	mental health self-report	20496-Felt distant from other people in past month (0.0)	-0.00329239	0.588321	0.230386
859	mental health self-report	20497-Repeated disturbing thoughts of stressful experience in past month (0.0)	-0.0138259	0.0230202	1.63789
860	mental health self-report	20498-Felt very upset when reminded of stressful experience in past month (0.0)	-0.00595585	0.327504	0.484783
861	mental health self-report	20505-Recent easy annoyance or irritability (0.0)	-0.00308913	0.611555	0.213565
862	mental health self-report	20506-Recent feelings or nervousness or anxiety (0.0)	-0.00132419	0.827665	0.0821455
863	mental health self-report	20507-Recent feelings of inadequacy (0.0)	-0.00778301	0.200704	0.697445
864	mental health self-report	20508-Recent trouble concentrating on things (0.0)	-0.00263533	0.664834	0.177287
865	mental health self-report	20509-Recent inability to stop or control worrying (0.0)	-0.00925721	0.128029	0.892692
866	mental health self-report	20510-Recent feelings of depression (0.0)	-0.00469614	0.440083	0.356465
867	mental health self-report	20511-Recent poor appetite or overeating (0.0)	0.00435147	0.47437	0.323883
868	mental health self-report	20512-Recent feelings of foreboding (0.0)	-0.0140992	0.0204474	1.68936
869	mental health self-report	20513-Recent thoughts of suicide or self-harm (0.0)	0.00244182	0.688098	0.16235
870	mental health self-report	20514-Recent lack of interest or pleasure in doing things (0.0)	-0.000409811	0.946285	0.0239782
871	mental health self-report	20515-Recent trouble relaxing (0.0)	-0.0033058	0.586802	0.231508
872	mental health self-report	20516-Recent restlessness (0.0)	0.0016319	0.788479	0.10321
873	mental health self-report	20517-Trouble falling or staying asleep, or sleeping too much (0.0)	-0.00492289	0.418325	0.378486
874	mental health self-report	20518-Recent changes in speed/amount of moving or speaking (0.0)	-0.00216607	0.721763	0.141605
875	mental health self-report	20519-Recent feelings of tiredness or low energy (0.0)	0.005535	0.362842	0.440283
876	mental health self-report	20520-Recent worrying too much about different things (0.0)	-0.00593972	0.328816	0.483047
877	mental health self-report	20521-Belittlement by partner or ex-partner as an adult (0.0)	0.0109543	0.0717121	1.14441
878	mental health self-report	20522-Been in a confiding relationship as an adult (0.0)	0.00632578	0.298353	0.525269
879	mental health self-report	20523-Physical violence by partner or ex-partner as an adult (0.0)	0.0114953	0.0587716	1.23083
880	mental health self-report	20524-Sexual interference by partner or ex-partner without consent as an adult (0.0)	-0.000763254	0.900144	0.045688
881	mental health self-report	20525-Able to pay rent/mortgage as an adult (0.0)	0.000809084	0.894182	0.0485739
882	mental health self-report	20537-Frequency of difficulty controlling worry during worst period of anxiety (0.0)	0.00548704	0.367015	0.435316
883	mental health self-report	20539-Frequency of inability to stop worrying during worst period of anxiety (0.0)	-0.00378229	0.534065	0.272406
884	mental health self-report	4609-Longest period of depression (0.0)	-0.00208298	0.732017	0.135479
885	mental health self-report	5375-Longest period of unenthusiasm / disinterest (0.0)	-0.00371719	0.541127	0.266701
886	mental health self-report	20420-Longest period spent worried or anxious (0.0)	-0.00382841	0.529091	0.27647
887	mental health self-report	20433-Age at first episode of depression (0.0)	-0.00824123	0.175454	0.755836
888	mental health self-report	20434-Age at last episode of depression (0.0)	-0.0352224	6.93983e-09	8.15865
889	mental health self-report	20455-Age when last took cannabis (0.0)	-0.0144627	0.0174165	1.75904
890	early life factors	1677-Breastfed as a baby (0.0)	-0.0225947	0.00020316	3.69216
891	early life factors	1767-Adopted as a child (0.0)	0.0184685	0.00239357	2.62095
892	early life factors	1777-Part of a multiple birth (0.0)	0.0122118	0.044675	1.34994
893	early life factors	1787-Maternal smoking around birth (0.0)	0.000315721	0.958605	0.0183605
894	early life factors	1687-Comparative body size at age 10 (0.0)	-0.0158131	0.00932656	2.03028
895	early life factors	1697-Comparative height size at age 10 (0.0)	-0.0140602	0.0207991	1.68196
896	early life factors	129-Place of birth in UK - north co-ordinate (0.0)	-0.00544943	0.370309	0.431436
897	early life factors	130-Place of birth in UK - east co-ordinate (0.0)	0.00812335	0.181711	0.740618
898	early life factors	20022-Birth weight (0.0)	-0.0251822	3.46371e-05	4.46046
899	physical measures - bone density and sizes	4092-Heel ultrasound method (left) (1.0)	-0.0108986	0.073168	1.13568
900	physical measures - bone density and sizes	4095-Heel ultrasound method (right) (2.0)	-0.014283	0.0188614	1.72443
901	physical measures - bone density and sizes	77-Heel bone ultrasound T-score, manual entry (0.0)	0.0115212	0.0582043	1.23505
902	physical measures - bone density and sizes	78-Heel bone mineral density (BMD) T-score, automated (0.0)	0.0280728	3.91043e-06	5.40778
903	physical measures - bone density and sizes	3083-Heel quantitative ultrasound index (QUI), manual entry (0.0)	0.0029007	0.633449	0.198288
904	physical measures - bone density and sizes	3084-Heel bone mineral density (BMD), manual entry (0.0)	0.0010752	0.859695	0.0656558
905	physical measures - bone density and sizes	3085-Heel Broadband ultrasound attenuation (BUA), manual entry (0.0)	0.00609787	0.316102	0.500173
906	physical measures - bone density and sizes	3143-Ankle spacing width (0.0)	-0.00496181	0.414655	0.382313
907	physical measures - bone density and sizes	3144-Heel Broadband ultrasound attenuation, direct entry (0.0)	0.0336511	3.13339e-08	7.50399
908	physical measures - bone density and sizes	4100-Ankle spacing width (left) (0.0)	-0.00680153	0.263487	0.579241
909	physical measures - bone density and sizes	4101-Heel broadband ultrasound attenuation (left) (0.0)	0.0342062	1.85338e-08	7.73203
910	physical measures - bone density and sizes	4104-Heel quantitative ultrasound index (QUI), direct entry (left) (0.0)	0.0188284	0.00196367	2.70693
911	physical measures - bone density and sizes	4119-Ankle spacing width (right) (0.0)	-0.00817746	0.178819	0.747586
912	physical measures - bone density and sizes	4120-Heel broadband ultrasound attenuation (right) (0.0)	0.028028	4.05149e-06	5.39238
913	physical measures - bone density and sizes	4123-Heel quantitative ultrasound index (QUI), direct entry (right) (0.0)	0.0311362	3.05467e-07	6.51504
914	physical measures - bone density and sizes	4140-Heel bone mineral density (BMD), manual entry (left) (2.0)	0.0083032	0.17223	0.763891
915	blood assays	30104-Mean platelet (thrombocyte) volume acquisition route (0.0)	0.00719409	0.236917	0.625403
916	blood assays	30150-Eosinophill count (0.0)	0.0110041	0.0704292	1.15225
917	blood assays	30160-Basophill count (0.0)	0.00189323	0.755613	0.121701
918	blood assays	30170-Nucleated red blood cell count (0.0)	0.00454306	0.455133	0.341862
919	blood assays	30230-Nucleated red blood cell percentage (0.0)	0.00533541	0.380405	0.419754
920	blood assays	30000-White blood cell (leukocyte) count (0.0)	-0.00900724	0.138653	0.858069
921	blood assays	30010-Red blood cell (erythrocyte) count (0.0)	0.0049902	0.41199	0.385113
922	blood assays	30020-Haemoglobin concentration (0.0)	0.00361135	0.552706	0.257506
923	blood assays	30030-Haematocrit percentage (0.0)	-0.00113044	0.852567	0.0692716
924	blood assays	30040-Mean corpuscular volume (0.0)	-0.0150879	0.0131159	1.8822
925	blood assays	30050-Mean corpuscular haemoglobin (0.0)	-0.00565293	0.352707	0.452586
926	blood assays	30060-Mean corpuscular haemoglobin concentration (0.0)	0.0153818	0.0114413	1.94152
927	blood assays	30070-Red blood cell (erythrocyte) distribution width (0.0)	-0.0121506	0.0457567	1.33955
928	blood assays	30080-Platelet count (0.0)	-0.0252169	3.37853e-05	4.47127
929	blood assays	30090-Platelet crit (0.0)	-0.0162256	0.0076379	2.11703
930	blood assays	30100-Mean platelet (thrombocyte) volume (0.0)	0.0248191	4.4862e-05	4.34812
931	blood assays	30110-Platelet distribution width (0.0)	0.0144378	0.017611	1.75422
932	blood assays	30120-Lymphocyte count (0.0)	0.00338081	0.578342	0.237815
933	blood assays	30130-Monocyte count (0.0)	-0.00440654	0.468795	0.329017
934	blood assays	30140-Neutrophill count (0.0)	-0.0168264	0.00566689	2.24666
935	blood assays	30180-Lymphocyte percentage (0.0)	0.0140643	0.0207617	1.68274
936	blood assays	30190-Monocyte percentage (0.0)	-0.000665867	0.912831	0.0396098
937	blood assays	30200-Neutrophill percentage (0.0)	-0.017753	0.0035135	2.45426
938	blood assays	30210-Eosinophill percentage (0.0)	0.0213723	0.000441376	3.35519
939	blood assays	30220-Basophill percentage (0.0)	-0.000691085	0.909543	0.0411766
940	blood assays	30240-Reticulocyte percentage (0.0)	-0.00214039	0.724927	0.139706
941	blood assays	30250-Reticulocyte count (0.0)	-0.00391067	0.520277	0.283766
942	blood assays	30260-Mean reticulocyte volume (0.0)	-0.0138218	0.0230611	1.63712
943	blood assays	30270-Mean sphered cell volume (0.0)	-0.017082	0.0049773	2.30301
944	blood assays	30280-Immature reticulocyte fraction (0.0)	-0.0106893	0.0788548	1.10317
945	blood assays	30290-High light scatter reticulocyte percentage (0.0)	-0.00980858	0.106837	0.971278
946	blood assays	30300-High light scatter reticulocyte count (0.0)	-0.00708238	0.244278	0.612116
947	blood assays	30600-Albumin (0.0)	-0.00929438	0.126504	0.897895
948	blood assays	30610-Alkaline phosphatase (0.0)	-0.0405891	2.46208e-11	10.6087
949	blood assays	30620-Alanine aminotransferase (0.0)	0.00847245	0.16365	0.786084
950	blood assays	30630-Apolipoprotein A (0.0)	-0.039931	5.12367e-11	10.2904
951	blood assays	30640-Apolipoprotein B (0.0)	-0.017896	0.00325736	2.48713
952	blood assays	30650-Aspartate aminotransferase (0.0)	-0.0032227	0.596241	0.224578
953	blood assays	30660-Direct bilirubin (0.0)	0.00868675	0.153254	0.814589
954	blood assays	30670-Urea (0.0)	-0.020899	0.000589974	3.22917
955	blood assays	30680-Calcium (0.0)	-0.0297444	1.00289e-06	5.99875
956	blood assays	30690-Cholesterol (0.0)	-0.0292488	1.51271e-06	5.82024
957	blood assays	30700-Creatinine (0.0)	0.0246302	5.12553e-05	4.29026
958	blood assays	30710-C-reactive protein (0.0)	-0.0134825	0.0266487	1.57432
959	blood assays	30720-Cystatin C (0.0)	-0.0358412	3.76492e-09	8.42424
960	blood assays	30730-Gamma glutamyltransferase (0.0)	-0.00486756	0.423575	0.37307
961	blood assays	30740-Glucose (0.0)	-0.0429769	1.56403e-12	11.8058
962	blood assays	30750-Glycated haemoglobin (HbA1c) (0.0)	-0.0407347	2.09011e-11	10.6798
963	blood assays	30760-HDL cholesterol (0.0)	-0.0313531	2.52645e-07	6.59749
964	blood assays	30770-IGF-1 (0.0)	0.0409389	1.65982e-11	10.7799
965	blood assays	30780-LDL direct (0.0)	-0.019347	0.00146791	2.8333
966	blood assays	30790-Lipoprotein A (0.0)	-0.00244296	0.687961	0.162436
967	blood assays	30800-Oestradiol (0.0)	0.00611623	0.314646	0.502177
968	blood assays	30810-Phosphate (0.0)	0.0157487	0.00961854	2.01689
969	blood assays	30820-Rheumatoid factor (0.0)	0.000847455	0.889196	0.0510026
970	blood assays	30830-SHBG (0.0)	-0.0264718	1.34445e-05	4.87145
971	blood assays	30840-Total bilirubin (0.0)	0.00241316	0.69157	0.160164
972	blood assays	30850-Testosterone (0.0)	0.0191135	0.00167483	2.77603
973	blood assays	30860-Total protein (0.0)	-0.00864775	0.155107	0.809368
974	blood assays	30870-Triglycerides (0.0)	-0.018069	0.00297034	2.52719
975	blood assays	30880-Urate (0.0)	0.00332717	0.584386	0.2333
976	blood assays	30890-Vitamin D (0.0)	-0.0104344	0.0862599	1.06419

## Sheet: e. DiaWAS
	cat_id	phe_name	r_value	p_value	-logp_value
0	infectious diseases	Intestinal infection	0.0042583	0.483884	0.315259
1	infectious diseases	Bacterial enteritis	-0.00763283	0.20953	0.678753
2	infectious diseases	Intestinal infection due to C. difficile	-0.00645994	0.288223	0.540271
3	infectious diseases	Viral Enteritis	-0.00173348	0.775656	0.110331
4	infectious diseases	Intestinal infection due to protozoa	-0.00559437	0.357717	0.44646
5	infectious diseases	Tuberculosis	0.00581622	0.338972	0.469836
6	infectious diseases	Septicemia	-0.000411791	0.946025	0.0240972
7	infectious diseases	Gram negative septicemia	-0.00350028	0.564988	0.247961
8	infectious diseases	Gram positive septicemia	-0.00645994	0.288223	0.540271
9	infectious diseases	Bacterial infection NOS	0.0105862	0.0817841	1.08733
10	infectious diseases	Staphylococcus infections	0.00722711	0.234772	0.629354
11	infectious diseases	Streptococcus infection	0.00460665	0.448846	0.347902
12	infectious diseases	Rheumatic fever / chorea	-0.00322979	0.595433	0.225167
13	infectious diseases	E. coli	0.000479894	0.937116	0.0282065
14	infectious diseases	Herpes zoster	0.0151804	0.0125668	1.90078
15	infectious diseases	Herpes zoster with nervous system complications	-0.00322979	0.595433	0.225167
16	infectious diseases	Herpes simplex	0.000882876	0.884596	0.0532549
17	infectious diseases	Viral hepatitis	0.000479851	0.937122	0.0282039
18	infectious diseases	Viral hepatitis A	0.00581622	0.338972	0.469836
19	infectious diseases	Viral hepatitis B	-0.00394387	0.516742	0.286727
20	infectious diseases	Viral hepatitis C	0.000929873	0.8785	0.0562584
21	infectious diseases	Chronic hepatitis	-0.00695059	0.253166	0.596595
22	infectious diseases	Hepatitis NOS	-0.00518921	0.393596	0.404949
23	infectious diseases	Human immunodeficiency virus [HIV] disease	0.00288423	0.635379	0.196967
24	infectious diseases	HIV infection, symptomatic	0.00288423	0.635379	0.196967
25	infectious diseases	Viral warts & HPV	-0.00626733	0.30284	0.518786
26	infectious diseases	Viral infection	0.00327125	0.590717	0.22862
27	infectious diseases	Varicella infection	-0.00722256	0.235067	0.628809
28	infectious diseases	Infectious mononucleosis	0.000882876	0.884596	0.0532549
29	infectious diseases	Postoperative infection	-0.00118124	0.846022	0.0726183
30	infectious diseases	Infection/inflammation of internal prosthetic device; implant; and graft	0.0110356	0.0696299	1.1572
31	infectious diseases	Dermatophytosis / Dermatomycosis	-0.000926154	0.878982	0.0560202
32	infectious diseases	Dermatophytosis	-0.000926154	0.878982	0.0560202
33	infectious diseases	Dermatophytosis of nail	0.00288423	0.635379	0.196967
34	infectious diseases	Althete's foot	-0.00191646	0.75271	0.123372
35	infectious diseases	Dermatophytosis of the body	-0.00322979	0.595433	0.225167
36	infectious diseases	Candidiasis	-0.00158602	0.794291	0.10002
37	infectious diseases	Mycoses	-0.0045677	0.452692	0.344197
38	infectious diseases	Aspergillosis	-0.0045677	0.452692	0.344197
39	infectious diseases	Spirochetal infection	-0.00394387	0.516742	0.286727
40	infectious diseases	Lyme disease	0.00288423	0.635379	0.196967
41	infectious diseases	Arthropod-borne diseases	0.00836288	0.169167	0.771684
42	infectious diseases	Helminthiases	-0.00628552	0.301439	0.520801
43	infectious diseases	Intestinal helminthiases	-0.00479514	0.430505	0.366022
44	infectious diseases	Other infectious and parasitic diseases	-0.00559437	0.357717	0.44646
45	injuries & poisonings	Burns	0.00360451	0.553459	0.256915
46	injuries & poisonings	Foreign body injury	0.00778617	0.200521	0.69784
47	injuries & poisonings	Symptoms concerning nutrition, metabolism, and development	-0.0144606	0.0174325	1.75864
48	injuries & poisonings	Other signs and symptoms involving emotional state	-0.0102152	0.0930692	1.03119
49	injuries & poisonings	Other symptoms	0.00189778	0.755044	0.122028
50	injuries & poisonings	Crushing injury	-0.00722256	0.235067	0.628809
51	injuries & poisonings	Injury to blood vessels	0.00288423	0.635379	0.196967
52	injuries & poisonings	Crushing or internal injury to organs	0.00376027	0.536448	0.270472
53	injuries & poisonings	Injury, NOS	0.00115204	0.849783	0.070692
54	injuries & poisonings	Other tests	-0.00184948	0.761086	0.118566
55	injuries & poisonings	Complications of surgical and medical procedures	0.00852636	0.160986	0.793212
56	injuries & poisonings	Late effect	-0.00322979	0.595433	0.225167
57	injuries & poisonings	Effects of other external causes	0.0105252	0.0835583	1.07801
58	injuries & poisonings	Other ill-defined and unknown causes of morbidity and mortality	-0.0165396	0.00654211	2.18428
59	injuries & poisonings	Family history	0.00426294	0.483408	0.315687
60	injuries & poisonings	Fracture of lower limb	0.00778451	0.200617	0.697633
61	injuries & poisonings	Fracture of neck of femur	0.000100521	0.986815	0.00576428
62	injuries & poisonings	Fracture of unspecified part of femur	-0.00113441	0.852055	0.0695324
63	injuries & poisonings	Fracture of tibia and fibula	0.0101633	0.0947435	1.02345
64	injuries & poisonings	Fracture of patella	0.00872093	0.151643	0.819178
65	injuries & poisonings	Fracture of ankle and foot	0.0143425	0.0183716	1.73585
66	injuries & poisonings	Fracture of foot	0.00124867	0.837352	0.0770919
67	injuries & poisonings	Fracture of pelvis	-0.00936935	0.123473	0.908428
68	injuries & poisonings	Fracture of upper limb	-0.0110681	0.0688115	1.16234
69	injuries & poisonings	Fracture of humerus	-0.00479802	0.430228	0.366301
70	injuries & poisonings	Fracture of radius and ulna	-0.0100011	0.100128	0.999443
71	injuries & poisonings	Fracture of clavicle or scapula	-0.00107458	0.859774	0.0656157
72	injuries & poisonings	Fracture of hand or wrist	0.00988328	0.104193	0.98216
73	injuries & poisonings	Fracture of vertebral column without mention of spinal cord injury	-0.000311383	0.959173	0.0181031
74	injuries & poisonings	Fracture of ribs	-0.00889088	0.143825	0.842165
75	injuries & poisonings	Fracture of unspecified bones	0.00911059	0.134181	0.872308
76	injuries & poisonings	Concussion	0.00152941	0.801477	0.096109
77	injuries & poisonings	Intracranial hemorrhage (injury)	0.000573458	0.924889	0.0339102
78	injuries & poisonings	Skull and face fracture and other intercranial injury	0.000813886	0.893558	0.0488772
79	injuries & poisonings	Dislocation	0.00594097	0.328714	0.483181
80	injuries & poisonings	Internal derangement of knee	0.0210129	0.000550489	3.25925
81	injuries & poisonings	Traumatic arthropathy	-0.00299521	0.622426	0.205913
82	injuries & poisonings	Sprains and strains	0.0118078	0.0522251	1.28212
83	injuries & poisonings	Joint/ligament sprain	-0.00299521	0.622426	0.205913
84	injuries & poisonings	Sprains and strains of back and neck	0.011455	0.0596635	1.22429
85	injuries & poisonings	Other sprains and strains	-0.0045677	0.452692	0.344197
86	injuries & poisonings	Hemorrhage or hematoma complicating a procedure	-0.00154263	0.799798	0.0970197
87	injuries & poisonings	Complications of transplants and reattached limbs	-0.00120451	0.843028	0.0741581
88	injuries & poisonings	Complication of colostomy or enterostomy	-0.00322979	0.595433	0.225167
89	injuries & poisonings	Complications of cardiac/vascular device, implant, and graft	-0.0100305	0.0991369	1.00376
90	injuries & poisonings	Mechanical complication of unspecified genitourinary device, implant, and graft	0.00629865	0.30043	0.522257
91	injuries & poisonings	Complication of internal orthopedic device	-0.00557346	0.359517	0.444281
92	injuries & poisonings	Complication due to other implant and internal device	-0.000947947	0.876157	0.0574182
93	injuries & poisonings	Open wounds of head; neck; and trunk	-0.00543229	0.371816	0.429672
94	injuries & poisonings	Open wound or laceration of eye or eyelid	-0.00550754	0.365228	0.437436
95	injuries & poisonings	Open wound of ear	0.00735001	0.226908	0.64415
96	injuries & poisonings	Other open wound of head and face	-0.00967705	0.111621	0.952254
97	injuries & poisonings	Open wound of nose and sinus	-0.00791207	0.193338	0.713683
98	injuries & poisonings	Open wound of neck	0.00124867	0.837352	0.0770919
99	injuries & poisonings	Open wound of genital organs	0.0059129	0.331005	0.480166
100	injuries & poisonings	Open wounds of extremities	0.0182856	0.00264348	2.57782
101	injuries & poisonings	Open wound of finger(s)	-0.0045677	0.452692	0.344197
102	injuries & poisonings	Open wound of foot except toe(s) alone	0.0064412	0.289624	0.538166
103	injuries & poisonings	Open wound of toe(s)	-0.000654829	0.91427	0.0389255
104	injuries & poisonings	Traumatic amputation	-0.00630611	0.299858	0.523084
105	injuries & poisonings	Complication of amputation stump	0.00124867	0.837352	0.0770919
106	injuries & poisonings	Late effects of musculoskeletal and connective tissue injuries	-0.00722256	0.235067	0.628809
107	injuries & poisonings	Injuries to the nervous system	0.00107777	0.859363	0.0658234
108	injuries & poisonings	Toxic effect of venom	0.00645076	0.288909	0.539239
109	injuries & poisonings	Superficial injury without mention of infection	0.0013943	0.818695	0.0868778
110	injuries & poisonings	Contusion	0.00189778	0.755044	0.122028
111	injuries & poisonings	Allergic reaction to food	0.0102433	0.0921712	1.0354
112	injuries & poisonings	Adverse reaction to serum or vaccine	-0.0102152	0.0930692	1.03119
113	injuries & poisonings	Anaphylactic shock NOS	-0.00495133	0.415641	0.381281
114	injuries & poisonings	Allergies, other	0.0130333	0.0321312	1.49307
115	injuries & poisonings	Spinal cord injury without evidence of spinal bone injury	-0.00559437	0.357717	0.44646
116	injuries & poisonings	Certain early complications of trauma or procedure	0.00371836	0.540999	0.266803
117	injuries & poisonings	Poisoning by antibiotics	-0.00654846	0.281667	0.550264
118	injuries & poisonings	Allergy/adverse effect of penicillin	-0.0106601	0.0796738	1.09868
119	injuries & poisonings	Poisoning by other anti-infectives	0.00911059	0.134181	0.872308
120	injuries & poisonings	Poisoning/allergy of sulfonamides	-0.00286676	0.637428	0.195569
121	injuries & poisonings	Poisoning by hormones and synthetic substitutes	-0.0045677	0.452692	0.344197
122	injuries & poisonings	Poisoning by primarily systemic agents	-0.0045677	0.452692	0.344197
123	injuries & poisonings	Poisoning by agents primarily affecting blood constituents	0.00581622	0.338972	0.469836
124	injuries & poisonings	Anticoagulants causing adverse effects	0.00581622	0.338972	0.469836
125	injuries & poisonings	Poisoning by analgesics, antipyretics, and antirheumatics	0.00158143	0.794873	0.0997024
126	injuries & poisonings	Opiates and related narcotics causing adverse effects in therapeutic use	0.00898839	0.139482	0.855483
127	injuries & poisonings	Salicylates causing adverse effects in therapeutic use	-0.00722256	0.235067	0.628809
128	injuries & poisonings	Poisoning by anticonvulsants and anti-Parkinsonism drugs	-0.00190608	0.754007	0.122625
129	injuries & poisonings	Adverse effects of sedatives or other central nervous system depressants and anesthetics	-0.00397287	0.513664	0.289321
130	injuries & poisonings	Poisoning by psychotropic agents	-0.00542479	0.372476	0.428902
131	injuries & poisonings	Poisoning by drugs primarily affecting the autonomic nervous system	0.0100747	0.0976542	1.01031
132	injuries & poisonings	Poisoning by agents primarily affecting the cardiovascular system	-0.0045677	0.452692	0.344197
133	injuries & poisonings	Poisoning by agents primarily acting on the smooth and skeletal muscles and respiratory system	0.011455	0.0596635	1.22429
134	injuries & poisonings	Adverse drug events and drug allergies	-0.0096908	0.111113	0.954234
135	injuries & poisonings	Toxic effect of (non-ethyl) alcohol and petroleum and other solvents	-0.00173348	0.775656	0.110331
136	injuries & poisonings	Toxic effect of corrosive aromatics, acids, and caustic alkalis	-0.00322979	0.595433	0.225167
137	injuries & poisonings	Toxic effect of carbon monoxide	0.011455	0.0596635	1.22429
138	injuries & poisonings	Toxic effect of other gases, fumes, or vapors	0.00288423	0.635379	0.196967
139	injuries & poisonings	Toxic effect of other substances, chiefly nonmedicinal as to source	0.000882876	0.884596	0.0532549
140	injuries & poisonings	Effects radiation NOS	-0.00486812	0.423522	0.373124
141	neoplasms	Cancer of mouth	-0.00743695	0.22146	0.654705
142	neoplasms	Cancer of lip	-0.00322979	0.595433	0.225167
143	neoplasms	Cancer of tongue	0.00152941	0.801477	0.096109
144	neoplasms	Cancer of major salivary glands	-0.00695059	0.253166	0.596595
145	neoplasms	Cancer of the gums	-0.00322979	0.595433	0.225167
146	neoplasms	Cancer of larynx, pharynx, nasal cavities	-0.000310797	0.95925	0.0180683
147	neoplasms	Cancer of oropharynx	0.00288423	0.635379	0.196967
148	neoplasms	Cancer of hypopharynx	-0.00322979	0.595433	0.225167
149	neoplasms	Cancer of larynx	-0.00394387	0.516742	0.286727
150	neoplasms	Cancer of of nasal cavities	0.00581622	0.338972	0.469836
151	neoplasms	Cancer of esophagus	-0.00299521	0.622426	0.205913
152	neoplasms	Cancer of stomach	0.0100747	0.0976542	1.01031
153	neoplasms	Colorectal cancer	-0.00853854	0.160389	0.794826
154	neoplasms	Colon cancer	-0.00936935	0.123473	0.908428
155	neoplasms	Malignant neoplasm of rectum, rectosigmoid junction, and anus	-0.00495133	0.415641	0.381281
156	neoplasms	Pancreatic cancer	0.0155685	0.0104786	1.9797
157	neoplasms	Neoplasm of unspecified nature of digestive system	0.0051622	0.396063	0.402235
158	neoplasms	Malignant neoplasm of other and ill-defined sites within the digestive organs and peritoneum	-0.00253943	0.676324	0.169845
159	neoplasms	Malignant neoplasm of small intestine, including duodenum	-0.00322979	0.595433	0.225167
160	neoplasms	Malignant neoplasm of gallbladder and extrahepatic bile ducts	-0.0045677	0.452692	0.344197
161	neoplasms	Cancer within the respiratory system	0.00131545	0.828784	0.0815585
162	neoplasms	Cancer of bronchus; lung	-0.00146479	0.809701	0.0916752
163	neoplasms	Cancer of bone and connective tissue	0.00265818	0.662107	0.179072
164	neoplasms	Bone cancer	-0.0045677	0.452692	0.344197
165	neoplasms	Cancer of connective tissue	0.0046472	0.444864	0.351773
166	neoplasms	Skin cancer	-0.0261806	1.67103e-05	4.77702
167	neoplasms	Melanomas of skin, dx or hx	-0.0214885	0.000410674	3.3865
168	neoplasms	Melanomas of skin	-0.0214885	0.000410674	3.3865
169	neoplasms	Other non-epithelial cancer of skin	-0.0228199	0.000175367	3.75605
170	neoplasms	Carcinoma in situ of skin	0.00130119	0.830612	0.0806019
171	neoplasms	Neoplasm of uncertain behavior of skin	-0.00628552	0.301439	0.520801
172	neoplasms	Breast cancer	-0.0104625	0.0854178	1.06845
173	neoplasms	Breast cancer [female]	-0.0133822	0.0277972	1.556
174	neoplasms	Malignant neoplasm of female breast	-0.0132148	0.029809	1.52565
175	neoplasms	Acquired absence of breast	8.81856e-05	0.988433	0.00505282
176	neoplasms	Cervical cancer and dysplasia	0.00844258	0.165141	0.782146
177	neoplasms	Cervical cancer	-0.00622974	0.305749	0.514634
178	neoplasms	Cervical intraepithelial neoplasia [CIN] [Cervical dysplasia]	0.0105988	0.0814206	1.08927
179	neoplasms	Malignant neoplasm of uterus	-0.00591139	0.331128	0.480004
180	neoplasms	Cancer of other female genital organs	0.0117343	0.0537079	1.26996
181	neoplasms	Malignant neoplasm of ovary and other uterine adnexa	0.0105807	0.0819441	1.08648
182	neoplasms	Malignant neoplasm of ovary	0.0101805	0.0941838	1.02602
183	neoplasms	Cancer of other female genital organs (excluding uterus and ovary)	0.00657371	0.279816	0.553127
184	neoplasms	Cancer of prostate	-0.0156284	0.0101852	1.99203
185	neoplasms	Cancer of other male genital organs	0.00723528	0.234243	0.630333
186	neoplasms	Malignant neoplasm of unspecified male genital organ	-0.00394387	0.516742	0.286727
187	neoplasms	Malignant neoplasm of testis	0.00571777	0.347212	0.459405
188	neoplasms	Neoplasm of uncertain behavior of male genital organs	0.0155685	0.0104786	1.9797
189	neoplasms	Cancer of urinary organs (incl. kidney and bladder)	-0.00645477	0.288609	0.53969
190	neoplasms	Cancer of kidney and renal pelvis	-0.00207007	0.733615	0.134532
191	neoplasms	Malignant neoplasm of kidney, except pelvis	-0.00207007	0.733615	0.134532
192	neoplasms	Cancer of bladder	-0.00649403	0.285686	0.544111
193	neoplasms	Malignant neoplasm of bladder	-0.00458052	0.451424	0.345416
194	neoplasms	Cancer of eye	0.000142182	0.981351	0.00817551
195	neoplasms	Manlignant and unknown neoplasms of brain and nervous system	-0.0045677	0.452692	0.344197
196	neoplasms	Thyroid cancer	0.00189778	0.755044	0.122028
197	neoplasms	Cancer of other endocrine glands	0.0113628	0.0617464	1.20939
198	neoplasms	Cancer, suspected or other	-0.0124589	0.0405276	1.39225
199	neoplasms	Malignant neoplasm, other	-0.0108431	0.0746411	1.12702
200	neoplasms	Malignant neoplasm of head, face, and neck	-0.0045677	0.452692	0.344197
201	neoplasms	Chemotherapy	-0.00774321	0.203016	0.69247
202	neoplasms	Secondary malignant neoplasm	-0.00747344	0.219202	0.659156
203	neoplasms	Secondary malignancy of lymph nodes	-0.0074428	0.221097	0.655418
204	neoplasms	Secondary malignancy of respiratory organs	0.00257139	0.672486	0.172316
205	neoplasms	Secondary malignant neoplasm of digestive systems	-0.00322979	0.595433	0.225167
206	neoplasms	Secondary malignant neoplasm of liver	-0.00397287	0.513664	0.289321
207	neoplasms	Secondary malignancy of brain/spine	-0.00322979	0.595433	0.225167
208	neoplasms	Secondary malignancy of bone	0.00543837	0.371281	0.430297
209	neoplasms	Secondary malignant neoplasm of skin	-0.0045677	0.452692	0.344197
210	neoplasms	Neoplasm of uncertain behavior	0.00208188	0.732153	0.135398
211	neoplasms	Neurofibromatosis	-0.00322979	0.595433	0.225167
212	neoplasms	Myeloproliferative disease	-0.00624444	0.30461	0.516256
213	neoplasms	Polycythemia vera	-0.00198353	0.744353	0.128221
214	neoplasms	Hodgkin's disease	-0.00913641	0.133082	0.875882
215	neoplasms	Cancer of other lymphoid, histiocytic tissue	-0.00847429	0.163559	0.786326
216	neoplasms	Non-Hodgkins lymphoma	-0.0136359	0.0249712	1.60256
217	neoplasms	Nodular lymphoma	-0.006833	0.261284	0.582888
218	neoplasms	Large cell lymphoma	-0.00428725	0.480917	0.31793
219	neoplasms	Leukemia	-0.00418723	0.49121	0.308733
220	neoplasms	Lymphoid leukemia	-0.0104887	0.0846377	1.07244
221	neoplasms	Lymphoid leukemia, chronic	-0.0115459	0.0576686	1.23906
222	neoplasms	Myeloid leukemia	-0.00619542	0.308422	0.510855
223	neoplasms	Myeloid leukemia, acute	0.000100521	0.986815	0.00576428
224	neoplasms	Myeloid leukemia, chronic	-0.0096908	0.111113	0.954234
225	neoplasms	Multiple myeloma	0.00706685	0.245314	0.610278
226	neoplasms	Benign neoplasm of colon	-0.00921007	0.129982	0.886115
227	neoplasms	Benign neoplasm of lip, oral cavity, and pharynx	-0.00975513	0.108761	0.963525
228	neoplasms	Benign neoplasm of other parts of digestive system	-0.00845105	0.164717	0.783261
229	neoplasms	Benign neoplasm of respiratory and intrathoracic organs	0.00911059	0.134181	0.872308
230	neoplasms	Benign neoplasm of bone and articular cartilage	-0.00332015	0.585179	0.232711
231	neoplasms	Lipoma	0.00742574	0.222157	0.65334
232	neoplasms	Lipoma of skin and subcutaneous tissue	0.0079169	0.193066	0.714294
233	neoplasms	Other benign neoplasm of connective and other soft tissue	0.0049307	0.417587	0.379253
234	neoplasms	Benign neoplasm of skin	-0.00963917	0.11303	0.946806
235	neoplasms	Vascular hamartomas and non-neoplastic nevi	-0.000660035	0.913591	0.0392481
236	neoplasms	Nevus, non-neoplastic	-0.0026964	0.657556	0.182067
237	neoplasms	Benign neoplasm of uterus	-0.00974576	0.109102	0.962169
238	neoplasms	Uterine leiomyoma	-0.0101431	0.0953989	1.02046
239	neoplasms	Other benign neoplasm of uterus	0.00255574	0.674365	0.171105
240	neoplasms	Benign neoplasm of ovary	0.0111146	0.0676544	1.1697
241	neoplasms	Benign neoplasm of other female genital organs	-0.00854617	0.160016	0.795838
242	neoplasms	Benign neoplasm of male genital organs	0.000100521	0.986815	0.00576428
243	neoplasms	Benign neoplasm of kidney and other urinary organs	-0.00645994	0.288223	0.540271
244	neoplasms	Benign neoplasm of eye	-0.00559437	0.357717	0.44646
245	neoplasms	Benign neoplasm of eye, uveal	-0.0045677	0.452692	0.344197
246	neoplasms	Benign neoplasm of brain and other parts of nervous system	0.00872093	0.151643	0.819178
247	neoplasms	Benign neoplasm of brain, cranial nerves, meninges	0.00576941	0.342874	0.464866
248	neoplasms	Benign neoplasm of spinal cord, meninges	0.0162001	0.00773357	2.11162
249	neoplasms	Benign neoplasm of thyroid glands	-0.00557067	0.359757	0.443991
250	neoplasms	Benign neoplasm of other endocrine glands and related structures	-0.0027487	0.65135	0.186186
251	neoplasms	Benign neoplasm of adrenal gland	-0.00191646	0.75271	0.123372
252	neoplasms	Benign neoplasm of parathyroid gland	-0.00889088	0.143825	0.842165
253	neoplasms	Benign neoplasm of pituitary gland and craniopharyngeal duct (pouch)	0.0064412	0.289624	0.538166
254	neoplasms	Hemangioma and lymphangioma, any site	-0.00451912	0.457512	0.339597
255	neoplasms	Benign neoplasm of unspecified sites	0.00225475	0.710874	0.148207
256	neoplasms	Benign neoplasm of lymph nodes	-0.0045677	0.452692	0.344197
257	neoplasms	Kaposi's sarcoma	0.011455	0.0596635	1.22429
258	endocrine/metabolic	Simple and unspecified goiter	-0.00215908	0.722624	0.141088
259	endocrine/metabolic	Nontoxic nodular goiter	-0.00491454	0.419115	0.377667
260	endocrine/metabolic	Nontoxic uninodular goiter	-0.0064887	0.286082	0.54351
261	endocrine/metabolic	Nontoxic multinodular goiter	-0.00135937	0.823161	0.0845151
262	endocrine/metabolic	Thyrotoxicosis with or without goiter	0.00367715	0.545493	0.263211
263	endocrine/metabolic	Graves' disease	-0.00198353	0.744353	0.128221
264	endocrine/metabolic	Toxic multinodular goiter	-0.0045677	0.452692	0.344197
265	endocrine/metabolic	Hypothyroidism	0.00356799	0.557485	0.253767
266	endocrine/metabolic	Secondary hypothyroidism	-0.0103881	0.0876632	1.05718
267	endocrine/metabolic	Acquired hypothyroidism	-0.00322979	0.595433	0.225167
268	endocrine/metabolic	Hypothyroidism NOS	0.00585551	0.33572	0.474022
269	endocrine/metabolic	Thyroiditis	0.00543837	0.371281	0.430297
270	endocrine/metabolic	Thyroiditis, acute and subacute	0.011455	0.0596635	1.22429
271	endocrine/metabolic	Chronic thyroiditis	0.00754045	0.215097	0.667366
272	endocrine/metabolic	Chronic lymphocytic thyroiditis	0.00872093	0.151643	0.819178
273	endocrine/metabolic	Other disorders of thyroid	-0.0038342	0.528467	0.276982
274	endocrine/metabolic	Diabetes mellitus	-0.0156043	0.0103023	1.98707
275	endocrine/metabolic	Type 1 diabetes	0.00449526	0.459891	0.337345
276	endocrine/metabolic	Type 1 diabetes with ketoacidosis	-0.00722256	0.235067	0.628809
277	endocrine/metabolic	Type 1 diabetes with ophthalmic manifestations	-0.00722256	0.235067	0.628809
278	endocrine/metabolic	Type 2 diabetes	-0.0172752	0.00450757	2.34606
279	endocrine/metabolic	Type 2 diabetes with ketoacidosis	-0.00559437	0.357717	0.44646
280	endocrine/metabolic	Type 2 diabetes with ophthalmic manifestations	-0.00492699	0.417938	0.378889
281	endocrine/metabolic	Type 2 diabetes with neurological manifestations	0.0059129	0.331005	0.480166
282	endocrine/metabolic	Abnormal glucose	0.00594686	0.328235	0.483815
283	endocrine/metabolic	Impaired fasting glucose	0.0114283	0.0602611	1.21996
284	endocrine/metabolic	Other abnormal glucose	-0.00271059	0.65587	0.183182
285	endocrine/metabolic	Glycosuria or Acetonuria	-0.00322979	0.595433	0.225167
286	endocrine/metabolic	Polyneuropathy in diabetes	-0.000654829	0.91427	0.0389255
287	endocrine/metabolic	Diabetic retinopathy	-0.00734292	0.227357	0.643291
288	endocrine/metabolic	Other disorders of pancreatic internal secretion	-0.00695059	0.253166	0.596595
289	endocrine/metabolic	Hypoglycemia	-0.00695059	0.253166	0.596595
290	endocrine/metabolic	Disorders of parathyroid gland	-0.0120441	0.0476887	1.32158
291	endocrine/metabolic	Hyperparathyroidism	-0.0120441	0.0476887	1.32158
292	endocrine/metabolic	Disorders of the pituitary gland and its hypothalamic control	0.000929873	0.8785	0.0562584
293	endocrine/metabolic	Pituitary hyperfunction	-0.00191646	0.75271	0.123372
294	endocrine/metabolic	Acromegaly and gigantism	0.00581622	0.338972	0.469836
295	endocrine/metabolic	Pituitary hypofunction	0.0064412	0.289624	0.538166
296	endocrine/metabolic	Diabetes insipidus	-0.00322979	0.595433	0.225167
297	endocrine/metabolic	Other disorders of neurohypophysis	-0.00322979	0.595433	0.225167
298	endocrine/metabolic	Disorders of adrenal glands	0.00257139	0.672486	0.172316
299	endocrine/metabolic	Adrenal hyperfunction	-0.00559437	0.357717	0.44646
300	endocrine/metabolic	Hyperaldosteronism	-0.00559437	0.357717	0.44646
301	endocrine/metabolic	Adrenal hypofunction	0.0100747	0.0976542	1.01031
302	endocrine/metabolic	Glucocorticoid deficiency	0.0100747	0.0976542	1.01031
303	endocrine/metabolic	Ovarian dysfunction	0.0114661	0.0594177	1.22608
304	endocrine/metabolic	Polycystic ovaries	0.00699984	0.249818	0.602376
305	endocrine/metabolic	Testicular dysfunction	0.0100747	0.0976542	1.01031
306	endocrine/metabolic	Testicular hypofunction	0.0155685	0.0104786	1.9797
307	endocrine/metabolic	Iatrogenic endocrine disorders	-0.00322979	0.595433	0.225167
308	endocrine/metabolic	Postablative ovarian failure	-0.00322979	0.595433	0.225167
309	endocrine/metabolic	Other endocrine disorders	-0.00722256	0.235067	0.628809
310	endocrine/metabolic	Protein-calorie malnutrition	-0.00322979	0.595433	0.225167
311	endocrine/metabolic	Anorexia	-0.000439647	0.942381	0.0257737
312	endocrine/metabolic	Vitamin deficiency	-0.00559929	0.357294	0.446974
313	endocrine/metabolic	Vitamin B-complex deficiencies	-0.00417689	0.492281	0.307787
314	endocrine/metabolic	Vitamin D deficiency	-0.00516447	0.395855	0.402464
315	endocrine/metabolic	Mineral deficiency NEC	-0.00559437	0.357717	0.44646
316	endocrine/metabolic	Proteinuria	-0.00479514	0.430505	0.366022
317	endocrine/metabolic	Disorders of protein plasma/amino-acid transport and metabolism	-0.0102448	0.0921245	1.03562
318	endocrine/metabolic	Disturbances of amino-acid transport	-0.0045677	0.452692	0.344197
319	endocrine/metabolic	Disorders of plasma protein metabolism	-0.00925052	0.128305	0.891758
320	endocrine/metabolic	Paraproteinemia	-0.00816205	0.179639	0.745598
321	endocrine/metabolic	Amyloidosis	-0.00559437	0.357717	0.44646
322	endocrine/metabolic	Macroglobulinemia	-0.0045677	0.452692	0.344197
323	endocrine/metabolic	Disorders of carbohydrate transport and metabolism	-0.00322979	0.595433	0.225167
324	endocrine/metabolic	Other disorders of carbohydrate transport and metabolism	-0.00322979	0.595433	0.225167
325	endocrine/metabolic	Disorders of lipoid metabolism	-0.0119223	0.0499846	1.30116
326	endocrine/metabolic	Hyperlipidemia	-0.0119806	0.0488742	1.31092
327	endocrine/metabolic	Hypercholesterolemia	-0.0115272	0.0580742	1.23602
328	endocrine/metabolic	Mixed hyperlipidemia	0.00255574	0.674365	0.171105
329	endocrine/metabolic	Unspecified disorder of lipoid metabolism	-0.00394387	0.516742	0.286727
330	endocrine/metabolic	Gout and other crystal arthropathies	-0.00132576	0.827464	0.0822507
331	endocrine/metabolic	Gout	-0.00077498	0.898618	0.0464248
332	endocrine/metabolic	Gouty arthropathy	-0.00322979	0.595433	0.225167
333	endocrine/metabolic	Crystal arthropathies	-0.00190608	0.754007	0.122625
334	endocrine/metabolic	Chondrocalcinosis	-0.00190608	0.754007	0.122625
335	endocrine/metabolic	Disorders of mineral metabolism	-0.00343825	0.571902	0.242678
336	endocrine/metabolic	Disorders of magnesium metabolism	-0.00322979	0.595433	0.225167
337	endocrine/metabolic	Disorders of calcium/phosphorus metabolism	-0.0026964	0.657556	0.182067
338	endocrine/metabolic	Disorders of fluid, electrolyte, and acid-base balance	-0.000107436	0.985908	0.00616356
339	endocrine/metabolic	Electrolyte imbalance	-0.00330528	0.58686	0.231465
340	endocrine/metabolic	Hyperosmolality and/or hypernatremia	0.00810669	0.182609	0.738478
341	endocrine/metabolic	Hyposmolality and/or hyponatremia	-0.00918472	0.131042	0.882588
342	endocrine/metabolic	Hyperpotassemia	0.000505203	0.933807	0.0297427
343	endocrine/metabolic	Hypopotassemia	-0.00146479	0.809701	0.0916752
344	endocrine/metabolic	Acid-base balance disorder	0.0105292	0.083443	1.07861
345	endocrine/metabolic	Acidosis	0.0105292	0.083443	1.07861
346	endocrine/metabolic	Hypovolemia	0.00310711	0.609483	0.215039
347	endocrine/metabolic	Fluid overload	0.00124867	0.837352	0.0770919
348	endocrine/metabolic	Polydipsia	-0.0045677	0.452692	0.344197
349	endocrine/metabolic	Other disorders of metabolism	-0.00557067	0.359757	0.443991
350	endocrine/metabolic	Disorders of bilirubin excretion	0.000929873	0.8785	0.0562584
351	endocrine/metabolic	Other disorders of lipoid metabolism	0.00288423	0.635379	0.196967
352	endocrine/metabolic	Lipoprotein disorders	0.00581622	0.338972	0.469836
353	endocrine/metabolic	Overweight, obesity and other hyperalimentation	-0.0018982	0.754992	0.122058
354	endocrine/metabolic	Obesity	-0.0039794	0.512971	0.289907
355	endocrine/metabolic	Localized adiposity	0.0229113	0.000165139	3.78215
356	endocrine/metabolic	Abnormal weight gain	-0.00322979	0.595433	0.225167
357	endocrine/metabolic	Disorders involving the immune mechanism	-0.00299521	0.622426	0.205913
358	endocrine/metabolic	Immunity deficiency	-0.00559437	0.357717	0.44646
359	endocrine/metabolic	Deficiency of humoral immunity	-0.0045677	0.452692	0.344197
360	endocrine/metabolic	Other immunological findings	-0.000654829	0.91427	0.0389255
361	endocrine/metabolic	Other specified disorders involving the immune mechanism	0.00581622	0.338972	0.469836
362	hematopoietic	Disorders of iron metabolism	-0.00215908	0.722624	0.141088
363	hematopoietic	Iron deficiency anemias	0.00267893	0.659635	0.180696
364	hematopoietic	Iron deficiency anemias, unspecified or not due to blood loss	0.00267893	0.659635	0.180696
365	hematopoietic	Iron deficiency anemia secondary to blood loss (chronic)	-0.000439647	0.942381	0.0257737
366	hematopoietic	Other deficiency anemia	0.00442455	0.46698	0.330702
367	hematopoietic	Megaloblastic anemia	0.00511346	0.400538	0.397356
368	hematopoietic	Pernicious anemia	0.00441175	0.46827	0.329504
369	hematopoietic	Other vitamin B12 deficiency anemia	0.00369245	0.543823	0.264542
370	hematopoietic	Folate-deficiency anemia	0.00288423	0.635379	0.196967
371	hematopoietic	Deficiency anemias	-0.00322979	0.595433	0.225167
372	hematopoietic	Hereditary hemolytic anemias	0.00911059	0.134181	0.872308
373	hematopoietic	Sickle cell anemia	0.0142494	0.0191433	1.71798
374	hematopoietic	Other hemoglobinopathies	-0.00322979	0.595433	0.225167
375	hematopoietic	Other hereditary hemolytic anemias	-0.00645994	0.288223	0.540271
376	hematopoietic	Acquired hemolytic anemias	-0.0045677	0.452692	0.344197
377	hematopoietic	Autoimmune hemolytic anemias	-0.00322979	0.595433	0.225167
378	hematopoietic	Aplastic anemia	0.00499618	0.41143	0.385704
379	hematopoietic	Other anemias	-0.0100427	0.0987265	1.00557
380	hematopoietic	Acute posthemorrhagic anemia	-0.00757402	0.213062	0.671494
381	hematopoietic	Anemia of chronic disease	-0.00423642	0.486133	0.313245
382	hematopoietic	Anemia in neoplastic disease	-0.00271059	0.65587	0.183182
383	hematopoietic	Hemoglobinuria	-0.00322979	0.595433	0.225167
384	hematopoietic	Coagulation defects	0.00841371	0.166591	0.77835
385	hematopoietic	Congenital coagulation defects	0.00988118	0.104267	0.981853
386	hematopoietic	Von willebrand's disease	0.00499618	0.41143	0.385704
387	hematopoietic	Congenital deficiency of other clotting factors (including factor VII)	0.00543837	0.371281	0.430297
388	hematopoietic	Congenital factor VIII disorder	0.00288423	0.635379	0.196967
389	hematopoietic	Coagulation defects complicating pregnancy or postpartum	0.00581622	0.338972	0.469836
390	hematopoietic	Hemorrhagic disorder due to intrinsic circulating anticoagulants	-0.00322979	0.595433	0.225167
391	hematopoietic	Defibrination syndrome	0.00569824	0.348861	0.457347
392	hematopoietic	Other and unspecified coagulation defects	0.00499618	0.41143	0.385704
393	hematopoietic	Purpura and other hemorrhagic conditions	0.00254608	0.675525	0.170359
394	hematopoietic	Spontaneous ecchymoses	-0.0045677	0.452692	0.344197
395	hematopoietic	Allergic purpura	0.011455	0.0596635	1.22429
396	hematopoietic	Thrombocytopenia	0.00109852	0.856683	0.0671797
397	hematopoietic	Primary thrombocytopenia	-0.00113441	0.852055	0.0695324
398	hematopoietic	Secondary thrombocytopenia	0.011455	0.0596635	1.22429
399	hematopoietic	Diseases of white blood cells	0.00651218	0.284342	0.546159
400	hematopoietic	Decreased white blood cell count	0.00283117	0.641612	0.192728
401	hematopoietic	Neutropenia	0.00283117	0.641612	0.192728
402	hematopoietic	Elevated white blood cell count	0.0114661	0.0594177	1.22608
403	hematopoietic	Eosinophilia	0.011455	0.0596635	1.22429
404	hematopoietic	Other diseases of blood and blood-forming organs	0.000468023	0.938669	0.0274876
405	hematopoietic	Personal history of diseases of blood and blood-forming organs	-0.00190608	0.754007	0.122625
406	hematopoietic	Lymphadenitis	0.00426539	0.483157	0.315912
407	hematopoietic	Polycythemia, secondary	-0.00190608	0.754007	0.122625
408	hematopoietic	Abnormality of red blood cells	0.0162001	0.00773357	2.11162
409	mental disorders	Delirium dementia and amnestic and other cognitive disorders	-0.00271059	0.65587	0.183182
410	mental disorders	Delirium due to conditions classified elsewhere	-0.000926154	0.878982	0.0560202
411	mental disorders	Other persistent mental disorders due to conditions classified elsewhere	-0.00322979	0.595433	0.225167
412	mental disorders	Other specified nonpsychotic and/or transient mental disorders	0.00107777	0.859363	0.0658234
413	mental disorders	Transient mental disorders due to conditions classified elsewhere	-0.000654829	0.91427	0.0389255
414	mental disorders	Specific nonpsychotic mental disorders due to brain damage	-0.0045677	0.452692	0.344197
415	mental disorders	Alteration of consciousness	0.00288362	0.635451	0.196918
416	mental disorders	Neurological disorders	-0.00617177	0.310272	0.508258
417	mental disorders	Aphasia/speech disturbance	-0.00326638	0.59127	0.228214
418	mental disorders	Memory loss	-0.00529382	0.38413	0.415522
419	mental disorders	Altered mental status	-0.00458806	0.450679	0.346132
420	mental disorders	Symptoms involving head and neck	-0.00283129	0.641598	0.192737
421	mental disorders	Swelling, mass, or lump in head and neck [Space-occupying lesion, intracranial NOS]	0.00075027	0.901834	0.0448734
422	mental disorders	Schizophrenia and other psychotic disorders	-0.00271059	0.65587	0.183182
423	mental disorders	Schizophrenia	-0.00479514	0.430505	0.366022
424	mental disorders	Psychosis	0.00288423	0.635379	0.196967
425	mental disorders	Mood disorders	0.00256772	0.672927	0.172032
426	mental disorders	Bipolar	0.00460665	0.448846	0.347902
427	mental disorders	Depression	-0.00722256	0.235067	0.628809
428	mental disorders	Major depressive disorder	-0.00722256	0.235067	0.628809
429	mental disorders	Suicidal ideation or attempt	-0.00999603	0.100302	0.998691
430	mental disorders	Suicide or self-inflicted injury	-0.00999603	0.100302	0.998691
431	mental disorders	Anxiety disorders	-0.0105642	0.0824218	1.08396
432	mental disorders	Anxiety disorder	-0.00942964	0.121076	0.91694
433	mental disorders	Agorophobia, social phobia, and panic disorder	-0.00518921	0.393596	0.404949
434	mental disorders	Phobia	-0.000835404	0.890761	0.0502386
435	mental disorders	Dysthymic disorder	-0.0045677	0.452692	0.344197
436	mental disorders	Acute reaction to stress	-0.00722256	0.235067	0.628809
437	mental disorders	Personality disorders	-0.00791207	0.193338	0.713683
438	mental disorders	Schizoid personality disorder	-0.00322979	0.595433	0.225167
439	mental disorders	Antisocial/borderline personality disorder	-0.0045677	0.452692	0.344197
440	mental disorders	Sexual and gender identity disorders	0.00122214	0.840761	0.0753276
441	mental disorders	Decreased libido	0.00288423	0.635379	0.196967
442	mental disorders	Psychogenic and somatoform disorders	-0.0045948	0.450014	0.346774
443	mental disorders	Dissociative disorder	-0.00322979	0.595433	0.225167
444	mental disorders	Psychogenic disorder	-0.00332015	0.585179	0.232711
445	mental disorders	Somatoform disorder	-0.00397287	0.513664	0.289321
446	mental disorders	Adjustment reaction	-0.00695059	0.253166	0.596595
447	mental disorders	Other mental disorder	0.000571205	0.925184	0.0337721
448	mental disorders	Tension headache	-0.00423642	0.486133	0.313245
449	mental disorders	Pervasive developmental disorders	-0.00322979	0.595433	0.225167
450	mental disorders	Tics and stuttering	-0.00322979	0.595433	0.225167
451	mental disorders	Substance addiction and disorders	0.00163008	0.78871	0.103082
452	mental disorders	Alcohol-related disorders	0.00897834	0.139924	0.854107
453	mental disorders	Alcoholism	0.00944752	0.120373	0.919472
454	mental disorders	Alcoholic liver damage	-0.00394387	0.516742	0.286727
455	mental disorders	Tobacco use disorder	0.00322716	0.595733	0.224949
456	neurological	Meningitis	0.0090101	0.138528	0.858462
457	neurological	Encephalitis	-0.00271059	0.65587	0.183182
458	neurological	Acute (transverse) myelitis	-0.0045677	0.452692	0.344197
459	neurological	Encephalitis, non-infectious	-0.00322979	0.595433	0.225167
460	neurological	Other CNS infection and poliomyelitis	0.000882876	0.884596	0.0532549
461	neurological	Phlebitis and thrombophlebitis of intracranial venous sinuses	0.011455	0.0596635	1.22429
462	neurological	Sleep disorders	0.00369554	0.543486	0.264812
463	neurological	Sleep apnea	0.00136831	0.822018	0.0851187
464	neurological	Insomnia	-0.00645994	0.288223	0.540271
465	neurological	Organic or persistent insomnia	-0.00645994	0.288223	0.540271
466	neurological	Circadian rhythm sleep disorder	0.0198414	0.00110529	2.95653
467	neurological	Other cerebral degenerations	-0.00394387	0.516742	0.286727
468	neurological	Cerebral degeneration, unspecified	-0.00191646	0.75271	0.123372
469	neurological	Parkinson's disease	-0.00619542	0.308422	0.510855
470	neurological	Extrapyramidal disease and abnormal movement disorders	0.00122214	0.840761	0.0753276
471	neurological	Myoclonus	0.00581622	0.338972	0.469836
472	neurological	Torsion dystonia	0.000100521	0.986815	0.00576428
473	neurological	Degenerative disease of the spinal cord	-0.00324287	0.593944	0.226255
474	neurological	Spinocerebellar disease	-0.00322979	0.595433	0.225167
475	neurological	Anterior horn cell disease	0.00581622	0.338972	0.469836
476	neurological	Multiple sclerosis	-0.00952431	0.117387	0.93038
477	neurological	Disorders of the autonomic nervous system	0.00581622	0.338972	0.469836
478	neurological	Pain	0.0111598	0.0665453	1.17688
479	neurological	Acute pain	0.000573458	0.924889	0.0339102
480	neurological	Chronic pain	0.0158568	0.00913337	2.03937
481	neurological	Other headache syndromes	0.00260525	0.668429	0.174945
482	neurological	Migraine	0.00823541	0.17576	0.755081
483	neurological	Migrain with aura	0.000100521	0.986815	0.00576428
484	neurological	Other demyelinating diseases of central nervous system	-0.00925052	0.128305	0.891758
485	neurological	Hemiplegia	-0.012231	0.0443406	1.3532
486	neurological	Other paralytic syndromes	-0.00299521	0.622426	0.205913
487	neurological	Epilepsy, recurrent seizures, convulsions	0.00223108	0.713775	0.146439
488	neurological	Epilepsy	-0.00271059	0.65587	0.183182
489	neurological	Generalized convulsive epilepsy	-0.00722256	0.235067	0.628809
490	neurological	Partial epilepsy	-0.00191646	0.75271	0.123372
491	neurological	Convulsions	-4.03316e-05	0.99471	0.00230367
492	neurological	Nonspecific abnormal findings on radiological and other examination of skull and head	0.00581622	0.338972	0.469836
493	neurological	Cataplexy and narcolepsy	-0.00322979	0.595433	0.225167
494	neurological	Other conditions of brain	0.000882876	0.884596	0.0532549
495	neurological	Cerebral edema and compression of brain	0.00581622	0.338972	0.469836
496	neurological	Coma	-0.000310797	0.95925	0.0180683
497	neurological	Encephalopathy, not elsewhere classified	-0.0045677	0.452692	0.344197
498	neurological	Other conditions of brain, NOS	-0.00322979	0.595433	0.225167
499	neurological	Other and unspecified disorders of the nervous system	-0.00322979	0.595433	0.225167
500	neurological	Abnormal movement	-0.00343825	0.571902	0.242678
501	neurological	Abnormal involuntary movements	0.0102433	0.0921712	1.0354
502	neurological	Abnormality of gait	-0.00833347	0.170671	0.767839
503	neurological	Lack of coordination	-0.00263277	0.665139	0.177088
504	neurological	Abnormal reflex	-0.00322979	0.595433	0.225167
505	neurological	Disturbances of sensation of smell and taste	0.000882876	0.884596	0.0532549
506	neurological	Other peripheral nerve disorders	-0.00838385	0.168101	0.774431
507	neurological	Disorders of other cranial nerves	0.0026855	0.658852	0.181212
508	neurological	Trigeminal nerve disorders [CN5]	-0.00839488	0.167542	0.775878
509	neurological	Facial nerve disorders [CN7]	0.00569824	0.348861	0.457347
510	neurological	Nerve root and plexus disorders	0.0110778	0.068569	1.16387
511	neurological	Nerve plexus lesions	0.0059129	0.331005	0.480166
512	neurological	Nerve root lesions	-0.00322979	0.595433	0.225167
513	neurological	Complex regional/central pain syndrome	-0.00322979	0.595433	0.225167
514	neurological	Hereditary and idiopathic peripheral neuropathy	0.00581622	0.338972	0.469836
515	neurological	Inflammatory and toxic neuropathy	-0.0107802	0.0763415	1.11724
516	neurological	Myoneural disorders	0.00257139	0.672486	0.172316
517	neurological	Myasthenia gravis	-0.000926154	0.878982	0.0560202
518	neurological	Muscular dystrophies and other myopathies	-0.0102152	0.0930692	1.03119
519	neurological	Myopathy	-0.0102152	0.0930692	1.03119
520	sense organs	Disorders of the globe	-0.00645994	0.288223	0.540271
521	sense organs	Retinal detachments and defects	-0.00680663	0.263129	0.579831
522	sense organs	Retinal detachment with retinal defect	-0.00767714	0.206897	0.684245
523	sense organs	Retinoschisis and retinal cysts	-0.00322979	0.595433	0.225167
524	sense organs	Other retinal disorders	-0.0104098	0.0870024	1.06047
525	sense organs	Degeneration of macula and posterior pole of retina	-0.00796033	0.190635	0.719797
526	sense organs	Macular degeneration (senile) of retina NOS	-0.00796033	0.190635	0.719797
527	sense organs	Other nondiabetic retinopathy	0.00407914	0.502466	0.298894
528	sense organs	Separation of retinal layers	0.0059129	0.331005	0.480166
529	sense organs	Retinal vascular changes and abnomalities	-0.00495133	0.415641	0.381281
530	sense organs	Peripheral retinal degenerations	-0.00299521	0.622426	0.205913
531	sense organs	Hereditary retinal dystrophies	-0.00734292	0.227357	0.643291
532	sense organs	Retinal hemorrhage/ischemia	-0.00322979	0.595433	0.225167
533	sense organs	Chorioretinal inflammations, scars, and other disorders of choroid	-0.00191646	0.75271	0.123372
534	sense organs	Chorioretinal scars	0.00581622	0.338972	0.469836
535	sense organs	Choroidal degenerations	-0.00322979	0.595433	0.225167
536	sense organs	Corneal opacity and other disorders of cornea	0.00442455	0.46698	0.330702
537	sense organs	Corneal edema	0.00581622	0.338972	0.469836
538	sense organs	Corneal degenerations	0.000573458	0.924889	0.0339102
539	sense organs	Keratoconus	0.00255574	0.674365	0.171105
540	sense organs	Corneal dystrophy	0.00872093	0.151643	0.819178
541	sense organs	Glaucoma	-0.00801878	0.187399	0.727232
542	sense organs	Open-angle glaucoma	-0.00455076	0.45437	0.342591
543	sense organs	Primary open angle glaucoma	-0.00415592	0.494457	0.305872
544	sense organs	Primary angle-closure glaucoma	0.000470211	0.938383	0.0276201
545	sense organs	Cataract	-0.0231246	0.000143419	3.84339
546	sense organs	Nonsenile Cataract	0.00288423	0.635379	0.196967
547	sense organs	Senile cataract	-0.0187757	0.00202189	2.69424
548	sense organs	Traumatic cataract	0.000882876	0.884596	0.0532549
549	sense organs	Disorders of refraction and accommodation; blindness and low vision	-0.00446022	0.463396	0.334047
550	sense organs	Myopia	-0.00526008	0.387167	0.412101
551	sense organs	Astigmatism	-0.00271059	0.65587	0.183182
552	sense organs	Hypermetropia	0.00361483	0.552324	0.257806
553	sense organs	Blindness and low vision	0.000505203	0.933807	0.0297427
554	sense organs	Visual disturbances	-0.00129032	0.832006	0.0798736
555	sense organs	Amblyopia	-0.00575885	0.343758	0.463747
556	sense organs	Diplopia and disorders of binocular vision	0.00075027	0.901834	0.0448734
557	sense organs	Anisometropia	-0.00299521	0.622426	0.205913
558	sense organs	Visual field defects	0.00255574	0.674365	0.171105
559	sense organs	Disorders of accommodation	-0.00322979	0.595433	0.225167
560	sense organs	Subjective visual disturbances	0.0102907	0.0906761	1.04251
561	sense organs	Infection of the eye	0.00706685	0.245314	0.610278
562	sense organs	Eye infection, viral	0.0160703	0.00823834	2.08416
563	sense organs	Conjunctivitis, infectious	0.000882876	0.884596	0.0532549
564	sense organs	Keratitis	0.00499618	0.41143	0.385704
565	sense organs	Corneal ulcer	0.00407914	0.502466	0.298894
566	sense organs	Keratoconjunctivitis	-0.00322979	0.595433	0.225167
567	sense organs	Inflammation of the eye	0.00250355	0.680643	0.16708
568	sense organs	Uveitis, noninfectious or NOS	0.00152941	0.801477	0.096109
569	sense organs	Conjunctivitis, noninfectious	0.00288423	0.635379	0.196967
570	sense organs	Inflammation of eyelids	0.00232971	0.701716	0.153839
571	sense organs	Noninfectious dermatoses of eyelid	-0.00322979	0.595433	0.225167
572	sense organs	Disorders of conjunctiva	-0.00224791	0.711712	0.147696
573	sense organs	Other disorders of eyelids	-0.0147143	0.0155559	1.8081
574	sense organs	Ectropion or entropion	-0.00830837	0.171963	0.764565
575	sense organs	Ptosis of eyelid	-0.00948705	0.118828	0.92508
576	sense organs	Disorders of lacrimal system	-0.00516627	0.395691	0.402644
577	sense organs	Epiphora	-0.00371641	0.541212	0.266632
578	sense organs	Disorders of the orbit	-0.00299521	0.622426	0.205913
579	sense organs	Disorders of optic nerve and visual pathways	0.00499618	0.41143	0.385704
580	sense organs	Optic neuritis/neuropathy	0.00288423	0.635379	0.196967
581	sense organs	Strabismus and other disorders of binocular eye movements	0.00241547	0.69129	0.16034
582	sense organs	Strabismus (not specified as paralytic)	0.000692814	0.909318	0.0412842
583	sense organs	Nystagmus and other irregular eye movements	0.00499618	0.41143	0.385704
584	sense organs	Paralytic strabismus	0.00124867	0.837352	0.0770919
585	sense organs	Other disorders of eye	-0.0124585	0.040535	1.39217
586	sense organs	Disorders of vitreous body	-0.00375419	0.537107	0.269939
587	sense organs	Aphakia and other disorders of lens	-0.0115236	0.0581524	1.23543
588	sense organs	Disorders of iris and ciliary body	-0.00191646	0.75271	0.123372
589	sense organs	Pain, swelling or discharge of eye	0.0059129	0.331005	0.480166
590	sense organs	Disorders of external ear	0.0115465	0.0576544	1.23917
591	sense organs	Otitis externa	-0.0111644	0.0664343	1.17761
592	sense organs	Impacted cerumen	0.00371836	0.540999	0.266803
593	sense organs	Otitis media and Eustachian tube disorders	0.000832082	0.891193	0.0500282
594	sense organs	Otitis media	-0.00202611	0.739064	0.131318
595	sense organs	Suppurative and unspecified otitis media	-0.00421723	0.488111	0.311482
596	sense organs	Eustachian tube disorders	0.00407914	0.502466	0.298894
597	sense organs	Mastoiditis & related conditions	0.011455	0.0596635	1.22429
598	sense organs	Otorrhea	0.0059129	0.331005	0.480166
599	sense organs	Otalgia	-0.00695059	0.253166	0.596595
600	sense organs	Otosclerosis	0.011455	0.0596635	1.22429
601	sense organs	Other disorders of tympanic membrane	-0.00831291	0.171729	0.765157
602	sense organs	Perforation of tympanic membrane	-0.00536436	0.377826	0.422708
603	sense organs	Other disorders of middle ear and mastoid	-0.00936935	0.123473	0.908428
604	sense organs	Cholesteatoma	-0.00975806	0.108655	0.96395
605	sense organs	Tympanosclerosis and middle ear disease related to otitis media	-0.00559437	0.357717	0.44646
606	sense organs	Vertiginous syndromes and other disorders of vestibular system	-0.0115236	0.0581524	1.23543
607	sense organs	Meniere's disease	-0.00516447	0.395855	0.402464
608	sense organs	Peripheral or central vertigo	-0.000179624	0.976442	0.0103537
609	sense organs	Labyrinthitis	-0.0110823	0.0684564	1.16459
610	sense organs	Dizziness and giddiness (Light-headedness and vertigo)	-0.0007824	0.897653	0.0468916
611	sense organs	Other disorders of ear	-0.0045677	0.452692	0.344197
612	sense organs	Hearing loss	0.00621368	0.306998	0.512865
613	sense organs	Sensorineural hearing loss	0.00152941	0.801477	0.096109
614	sense organs	Conductive hearing loss	-0.000926154	0.878982	0.0560202
615	sense organs	Tinnitus	-0.000835404	0.890761	0.0502386
616	circulatory system	Rheumatic disease of the heart valves	0.00496976	0.413908	0.383096
617	circulatory system	Mitral valve disease	0.0118078	0.0522251	1.28212
618	circulatory system	Aortic valve disease	-0.000179624	0.976442	0.0103537
619	circulatory system	Disease of tricuspid valve	-0.0137071	0.0242235	1.61576
620	circulatory system	Heart valve disorders	-0.00415119	0.494947	0.305441
621	circulatory system	Nonrheumatic mitral valve disorders	-5.70809e-05	0.992513	0.00326394
622	circulatory system	Nonrheumatic aortic valve disorders	-0.00715441	0.239514	0.62067
623	circulatory system	Nonrheumatic pulmonary valve disorders	0.0064412	0.289624	0.538166
624	circulatory system	Heart valve replaced	-0.00722256	0.235067	0.628809
625	circulatory system	Abnormal heart sounds	0.000448703	0.941196	0.02632
626	circulatory system	Hypertension	-0.0557508	4.61789e-20	19.3356
627	circulatory system	Essential hypertension	-0.0556548	5.34766e-20	19.2718
628	circulatory system	Hypertensive heart and/or renal disease	-0.0128306	0.0349063	1.4571
629	circulatory system	Hypertensive heart disease	-0.00322979	0.595433	0.225167
630	circulatory system	Hypertensive chronic kidney disease	-0.0124326	0.0409533	1.38771
631	circulatory system	Elevated blood pressure reading without diagnosis of hypertension	-0.0105235	0.0836101	1.07774
632	circulatory system	Ischemic Heart Disease	-0.0130825	0.0314869	1.50187
633	circulatory system	Unstable angina (intermediate coronary syndrome)	0.00236403	0.697537	0.156433
634	circulatory system	Myocardial infarction	-0.00742771	0.222035	0.653579
635	circulatory system	Angina pectoris	-0.00571727	0.347254	0.459353
636	circulatory system	Coronary atherosclerosis	-0.0085135	0.161619	0.791508
637	circulatory system	Aneurysm and dissection of heart	0.00581622	0.338972	0.469836
638	circulatory system	Other chronic ischemic heart disease, unspecified	-0.0130569	0.0318205	1.49729
639	circulatory system	Other acute and subacute forms of ischemic heart disease	0.0039707	0.513894	0.289127
640	circulatory system	Other forms of chronic heart disease	-0.00527052	0.386226	0.413159
641	circulatory system	Pulmonary heart disease	-0.00337075	0.579473	0.236967
642	circulatory system	Acute pulmonary heart disease	-0.00448038	0.461378	0.335943
643	circulatory system	Pulmonary embolism and infarction, acute	-0.00448038	0.461378	0.335943
644	circulatory system	Chronic pulmonary heart disease	0.00581622	0.338972	0.469836
645	circulatory system	Primary pulmonary hypertension	0.00581622	0.338972	0.469836
646	circulatory system	Cardiomegaly	-0.00364043	0.549513	0.260022
647	circulatory system	Nonspecific chest pain	-0.00133323	0.826506	0.0827537
648	circulatory system	Precordial pain	-0.00753103	0.215671	0.666209
649	circulatory system	Carditis	-0.00601082	0.323059	0.490718
650	circulatory system	Myocarditis	-0.00722256	0.235067	0.628809
651	circulatory system	Pericarditis	-0.00583106	0.337741	0.471416
652	circulatory system	Acute pericarditis	0.00176614	0.771545	0.112639
653	circulatory system	Chronic pericarditis	-0.00645994	0.288223	0.540271
654	circulatory system	Endocarditis	0.00152941	0.801477	0.096109
655	circulatory system	Cardiomyopathy	-0.00185334	0.760602	0.118842
656	circulatory system	Primary/intrinsic cardiomyopathies	-0.00185334	0.760602	0.118842
657	circulatory system	Hypertrophic obstructive cardiomyopathy	-0.0045677	0.452692	0.344197
658	circulatory system	Other hypertrophic cardiomyopathy	0.0198414	0.00110529	2.95653
659	circulatory system	Cardiac conduction disorders	-0.00349497	0.565578	0.247507
660	circulatory system	Atrioventricular [AV] block	-0.00217384	0.720807	0.142181
661	circulatory system	First degree AV block	-0.00185334	0.760602	0.118842
662	circulatory system	Second degree AV block	0.00361483	0.552324	0.257806
663	circulatory system	Atrioventricular block, complete	-0.0045677	0.452692	0.344197
664	circulatory system	Other heart block	-0.00322979	0.595433	0.225167
665	circulatory system	Bundle branch block	-0.0102656	0.0914648	1.03875
666	circulatory system	Right bundle branch block	-0.00761045	0.210869	0.675988
667	circulatory system	Left bundle branch block	-0.00643063	0.290416	0.536979
668	circulatory system	Anomalous atrioventricular excitation	0.00361483	0.552324	0.257806
669	circulatory system	Other cardiac conduction disorders	-0.00322979	0.595433	0.225167
670	circulatory system	Cardiac pacemaker/device in situ	0.00872093	0.151643	0.819178
671	circulatory system	Cardiac pacemaker in situ	0.00872093	0.151643	0.819178
672	circulatory system	Cardiac dysrhythmias	-0.0050695	0.4046	0.392974
673	circulatory system	Paroxysmal tachycardia, unspecified	0.000949402	0.875968	0.0575116
674	circulatory system	Paroxysmal supraventricular tachycardia	-0.000233335	0.9694	0.0134968
675	circulatory system	Paroxysmal ventricular tachycardia	0.00441175	0.46827	0.329504
676	circulatory system	Atrial fibrillation and flutter	-0.0104819	0.0848397	1.0714
677	circulatory system	Other specified cardiac dysrhythmias	0.00300584	0.621192	0.206774
678	circulatory system	Cardiac arrest and ventricular fibrillation	0.00152941	0.801477	0.096109
679	circulatory system	Cardiac arrest	0.00152941	0.801477	0.096109
680	circulatory system	Arrhythmia (cardiac) NOS	0.00679752	0.263769	0.578777
681	circulatory system	Premature beats	0.00635538	0.296098	0.528564
682	circulatory system	Supraventricular premature beats	0.0064412	0.289624	0.538166
683	circulatory system	Tachycardia NOS	-0.000622077	0.918543	0.0369007
684	circulatory system	Sinoatrial node dysfunction (Bradycardia)	0.000882876	0.884596	0.0532549
685	circulatory system	Palpitations	-0.000305418	0.959954	0.0177494
686	circulatory system	Congestive heart failure; nonhypertensive	0.00081564	0.89333	0.048988
687	circulatory system	Congestive heart failure (CHF) NOS	-0.00548074	0.367566	0.434665
688	circulatory system	Heart failure NOS	0.00081564	0.89333	0.048988
689	circulatory system	Ill-defined descriptions and complications of heart disease	-0.00922065	0.129542	0.887591
690	circulatory system	Abnormal function study of cardiovascular system	-0.00529382	0.38413	0.415522
691	circulatory system	Symptoms involving cardiovascular system	-0.0096908	0.111113	0.954234
692	circulatory system	Intracranial hemorrhage	-0.00415681	0.494364	0.305953
693	circulatory system	Subarachnoid hemorrhage	-0.00265329	0.66269	0.17869
694	circulatory system	Intracerebral hemorrhage	-0.00423642	0.486133	0.313245
695	circulatory system	Subdural hemorrhage	-0.00191646	0.75271	0.123372
696	circulatory system	Cerebrovascular disease	-0.0107775	0.0764137	1.11683
697	circulatory system	Occlusion and stenosis of precerebral arteries	-0.0078326	0.19785	0.703664
698	circulatory system	Occlusion of cerebral arteries, with cerebral infarction	0.00288423	0.635379	0.196967
699	circulatory system	Occlusion of cerebral arteries	-0.00881836	0.147123	0.83232
700	circulatory system	Cerebral artery occlusion, with cerebral infarction	-0.00215908	0.722624	0.141088
701	circulatory system	Cerebral ischemia	-0.00463776	0.445789	0.350871
702	circulatory system	Transient cerebral ischemia	-0.00743399	0.221644	0.654344
703	circulatory system	Cerebral aneurysm	0.00288423	0.635379	0.196967
704	circulatory system	Late effects of cerebrovascular disease	-0.00695059	0.253166	0.596595
705	circulatory system	Atherosclerosis	0.00255574	0.674365	0.171105
706	circulatory system	Atherosclerosis of the extremities	-0.000654829	0.91427	0.0389255
707	circulatory system	Vascular insufficiency of intestine	-0.00696975	0.25186	0.598842
708	circulatory system	Acute vascular insufficiency of intestine	-0.00559437	0.357717	0.44646
709	circulatory system	Other aneurysm	-0.000835404	0.890761	0.0502386
710	circulatory system	Aortic aneurysm	0.00276723	0.649156	0.187651
711	circulatory system	Abdominal aortic aneurysm	0.00576941	0.342874	0.464866
712	circulatory system	Aneurysm of artery of lower extremity	-0.00559437	0.357717	0.44646
713	circulatory system	Arterial dissection	-0.0045677	0.452692	0.344197
714	circulatory system	Peripheral vascular disease	-0.00819632	0.177819	0.750023
715	circulatory system	Raynaud's syndrome	-0.00697991	0.251169	0.600033
716	circulatory system	Peripheral angiopathy in diseases classified elsewhere	0.011455	0.0596635	1.22429
717	circulatory system	Peripheral vascular disease, unspecified	-0.00696975	0.25186	0.598842
718	circulatory system	Arterial embolism and thrombosis	-0.00394387	0.516742	0.286727
719	circulatory system	Arterial embolism and thrombosis of lower extremity artery	0.000882876	0.884596	0.0532549
720	circulatory system	Polyarteritis nodosa and allied conditions	-0.00265329	0.66269	0.17869
721	circulatory system	Wegener's granulomatosis	0.00255574	0.674365	0.171105
722	circulatory system	Giant cell arteritis	-0.00394387	0.516742	0.286727
723	circulatory system	Thrombotic microangiopathy	-0.00322979	0.595433	0.225167
724	circulatory system	Arteritis NOS	-0.00271059	0.65587	0.183182
725	circulatory system	Other disorders of arteries and arterioles	0.00575772	0.343853	0.463627
726	circulatory system	Stricture of artery	0.0168684	0.00554788	2.25587
727	circulatory system	Disease of capillaries	-0.00323664	0.594653	0.225737
728	circulatory system	Noninfectious disorders of lymphatic channels	0.00576941	0.342874	0.464866
729	circulatory system	Phlebitis and thrombophlebitis	0.00137352	0.821351	0.0854711
730	circulatory system	Phlebitis and thrombophlebitis of lower extremities	-0.00224559	0.711996	0.147522
731	circulatory system	Other venous embolism and thrombosis	0.0147875	0.0150487	1.8225
732	circulatory system	Postphlebitic syndrome	0.00581622	0.338972	0.469836
733	circulatory system	Varicose veins	-0.00879037	0.148411	0.828535
734	circulatory system	Varicose veins of lower extremity	-0.00808577	0.18374	0.735795
735	circulatory system	Varicose veins of lower extremity, symptomtic	-0.006833	0.261284	0.582888
736	circulatory system	Hemorrhoids	-0.00178887	0.768689	0.11425
737	circulatory system	Chronic venous insufficiency [CVI]	-0.0045677	0.452692	0.344197
738	circulatory system	Encounter for long-term (current) use of anticoagulants, antithrombotics, aspirin	-0.00394387	0.516742	0.286727
739	circulatory system	Hypotension	-9.04595e-05	0.988135	0.00518388
740	circulatory system	Orthostatic hypotension	-0.00373137	0.539585	0.26794
741	circulatory system	Iatrogenic hypotension	-0.000654829	0.91427	0.0389255
742	circulatory system	Hypotension NOS	-0.000192628	0.974737	0.0111126
743	circulatory system	Other disorders of circulatory system	-0.00576963	0.342856	0.464889
744	circulatory system	Hemorrhage NOS	-0.0045677	0.452692	0.344197
745	circulatory system	Circulatory disease NEC	-0.00550024	0.365864	0.43668
746	respiratory	Acute sinusitis	-0.000654829	0.91427	0.0389255
747	respiratory	Acute upper respiratory infections of multiple or unspecified sites	-0.00227111	0.708872	0.149432
748	respiratory	Acute pharyngitis	0.0016116	0.791049	0.101796
749	respiratory	Acute laryngitis and tracheitis	-0.00299521	0.622426	0.205913
750	respiratory	Septal Deviations/Turbinate Hypertrophy	0.011673	0.0549704	1.25987
751	respiratory	Nasal polyps	0.00868047	0.153551	0.813747
752	respiratory	Chronic pharyngitis and nasopharyngitis	-0.00281961	0.642973	0.191807
753	respiratory	Diseases of the larynx and vocal cords	-0.00703157	0.247678	0.606112
754	respiratory	Chronic laryngitis	0.00581622	0.338972	0.469836
755	respiratory	Paralysis/spasm of vocal cords or larynx	-0.00722256	0.235067	0.628809
756	respiratory	Voice disturbance	-0.00662116	0.27636	0.558525
757	respiratory	Acute and chronic tonsillitis	0.00422028	0.487796	0.311762
758	respiratory	Acute tonsillitis	-0.00163167	0.788509	0.103194
759	respiratory	Chronic tonsillitis and adenoiditis	0.00624204	0.304795	0.515992
760	respiratory	Chronic sinusitis	-0.00835967	0.169331	0.771265
761	respiratory	Allergic rhinitis	0.00221591	0.715636	0.145308
762	respiratory	Epistaxis or throat hemorrhage	-0.00884769	0.145782	0.836295
763	respiratory	Throat pain	0.00169624	0.78035	0.10771
764	respiratory	Other upper respiratory disease	0.0111646	0.0664294	1.17764
765	respiratory	Pneumonia	-0.0036864	0.544483	0.264016
766	respiratory	Bacterial pneumonia	-0.00894127	0.141568	0.849036
767	respiratory	Pneumococcal pneumonia	-0.00662446	0.27612	0.558902
768	respiratory	Viral pneumonia	-0.00322979	0.595433	0.225167
769	respiratory	Pneumonia due to fungus (mycoses)	-0.00322979	0.595433	0.225167
770	respiratory	Bronchopneumonia and lung abscess	0.00699984	0.249818	0.602376
771	respiratory	Influenza	-0.00299521	0.622426	0.205913
772	respiratory	Acute bronchitis and bronchiolitis	0.00407914	0.502466	0.298894
773	respiratory	Asthma	0.00935132	0.124197	0.90589
774	respiratory	Asthma with exacerbation	0.000882876	0.884596	0.0532549
775	respiratory	Chronic airway obstruction	-0.0114615	0.0595197	1.22534
776	respiratory	Emphysema	-0.000439647	0.942381	0.0257737
777	respiratory	Chronic bronchitis	-0.00684071	0.260746	0.583782
778	respiratory	Obstructive chronic bronchitis	-0.00704109	0.247038	0.607235
779	respiratory	Bronchiectasis	-0.00878583	0.14862	0.827922
780	respiratory	Bronchitis	-0.00233541	0.70102	0.154269
781	respiratory	Cystic fibrosis	-0.00322979	0.595433	0.225167
782	respiratory	Lung disease due to external agents	0.000882876	0.884596	0.0532549
783	respiratory	Extrinsic allergic alveolitis	-0.00322979	0.595433	0.225167
784	respiratory	Pneumoconiosis	-0.00322979	0.595433	0.225167
785	respiratory	Pneumonitis due to inhalation of food or vomitus	-0.0045677	0.452692	0.344197
786	respiratory	Postinflammatory pulmonary fibrosis	-0.00263277	0.665139	0.177088
787	respiratory	Pulmonary congestion and hypostasis	0.00499618	0.41143	0.385704
788	respiratory	Other alveolar and parietoalveolar pneumonopathy	0.000100521	0.986815	0.00576428
789	respiratory	Other pulmonary inflamation or edema	-0.00322979	0.595433	0.225167
790	respiratory	Empyema and pneumothorax	0.0051622	0.396063	0.402235
791	respiratory	Pleurisy; pleural effusion	-0.00221619	0.715602	0.145328
792	respiratory	Pulmonary collapse; interstitial and compensatory emphysema	0.00093945	0.877258	0.0568726
793	respiratory	Respiratory failure, insufficiency, arrest	0.011484	0.0590215	1.22899
794	respiratory	Respiratory insufficiency	0.0127828	0.0355896	1.44868
795	respiratory	Respiratory arrest	-0.00322979	0.595433	0.225167
796	respiratory	Dependence on respirator [Ventilator] or supplemental oxygen	0.00371836	0.540999	0.266803
797	respiratory	Other diseases of lung	-0.006833	0.261284	0.582888
798	respiratory	Other symptoms of respiratory system	-0.00310117	0.610167	0.214551
799	respiratory	Wheezing	-0.000926154	0.878982	0.0560202
800	respiratory	Painful respiration	-0.00645994	0.288223	0.540271
801	respiratory	Shortness of breath	-0.00279003	0.646462	0.189457
802	respiratory	Cough	-0.00365171	0.548277	0.261
803	respiratory	Other dyspnea	-0.00173348	0.775656	0.110331
804	respiratory	Respiratory abnormalities	-0.00734233	0.227394	0.643221
805	respiratory	Hypoventilation	-0.0045677	0.452692	0.344197
806	respiratory	Hyperventilation	-0.00854617	0.160016	0.795838
807	respiratory	Disorders of diaphragm	-0.00322979	0.595433	0.225167
808	respiratory	Abnormal findings examination of lungs	-0.00494331	0.416398	0.380492
809	respiratory	Abnormal results of function study of pulmonary system	-0.0045677	0.452692	0.344197
810	respiratory	Abnormal sputum	-0.00624096	0.304879	0.515872
811	respiratory	Hemoptysis	-0.00581142	0.339371	0.469325
812	respiratory	Other diseases of respiratory system, not elsewhere classified	-0.0047466	0.435187	0.361324
813	respiratory	Respiratory complications	-0.00322979	0.595433	0.225167
814	respiratory	Other diseases of respiratory system, NEC	-0.00353668	0.560948	0.251078
815	respiratory	Symptoms involving respiratory system and other chest symptoms	-0.00469697	0.440003	0.356544
816	digestive	Disorders of tooth development	0.0214125	0.000430515	3.36601
817	digestive	Hereditary disturbances in tooth structure	-0.0045677	0.452692	0.344197
818	digestive	Disturbances in tooth eruption	0.0207194	0.000657678	3.18199
819	digestive	Diseases of hard tissues of teeth	0.00383547	0.528331	0.277094
820	digestive	Dental caries	0.00289688	0.633897	0.197982
821	digestive	Tooth complications likely association with other diseases	0.0059129	0.331005	0.480166
822	digestive	Diseases of pulp and periapical tissues	0.000450974	0.940899	0.0264571
823	digestive	Pulpitis and necrosis of tooth pulp	0.000882876	0.884596	0.0532549
824	digestive	Periapical abscess	-0.00156449	0.797022	0.0985296
825	digestive	Gingival and periodontal diseases	0.00277322	0.648448	0.188125
826	digestive	Gingivitis	-0.00299521	0.622426	0.205913
827	digestive	Periodontitis (acute or chronic)	-0.000499272	0.934583	0.0293823
828	digestive	Acute periodontitis	-0.00299521	0.622426	0.205913
829	digestive	Chronic periodontitis	0.00186882	0.758664	0.119951
830	digestive	Dentofacial anomalies, including malocclusion	0.00988118	0.104267	0.981853
831	digestive	Anomalies of tooth position/malocclusion	0.00945497	0.12008	0.920528
832	digestive	Other diseases of the teeth and supporting structures	0.00457201	0.452265	0.344607
833	digestive	Loss of teeth or edentulism	0.011455	0.0596635	1.22429
834	digestive	Atrophy of edentulous alveolar ridge	-0.0045677	0.452692	0.344197
835	digestive	Diseases of the jaws	-0.00421723	0.488111	0.311482
836	digestive	Cysts of the jaws	0.00276723	0.649156	0.187651
837	digestive	Anomalies of jaw size/symmetry	0.011455	0.0596635	1.22429
838	digestive	Temporomandibular joint disorders	-0.00645994	0.288223	0.540271
839	digestive	Temporomandibular joint disorder, unspecified	-0.00645994	0.288223	0.540271
840	digestive	Inflammatory conditions of jaw	-0.00559437	0.357717	0.44646
841	digestive	Jaw disease NOS	-0.0096908	0.111113	0.954234
842	digestive	Diseases of the salivary glands	-0.00104485	0.863616	0.0636795
843	digestive	Hypertrophy of salivary gland	-0.0045677	0.452692	0.344197
844	digestive	Sialoadenitis	0.0105292	0.083443	1.07861
845	digestive	Disturbance of salivary secretion	-0.00322979	0.595433	0.225167
846	digestive	Other specified diseases of the salivary glands	-0.00645994	0.288223	0.540271
847	digestive	Diseases of the oral soft tissues, excluding lesions specific for gingiva and tongue	0.000355062	0.953452	0.0207012
848	digestive	Stomatitis and mucositis	-0.00575885	0.343758	0.463747
849	digestive	Stomatitis and mucositis (ulcerative)	-0.0045948	0.450014	0.346774
850	digestive	Oral aphthae	-0.0045677	0.452692	0.344197
851	digestive	Cellulitis and abscess of oral soft tissues	0.00255574	0.674365	0.171105
852	digestive	Cysts of oral soft tissues	-0.00628552	0.301439	0.520801
853	digestive	Cyst of the salivary gland	-0.00557067	0.359757	0.443991
854	digestive	Diseases of lips	-0.00542479	0.372476	0.428902
855	digestive	Leukoplakia of oral mucosa	-0.00599276	0.324516	0.488764
856	digestive	Sialolithiasis	-0.00131002	0.82948	0.081194
857	digestive	Diseases and other conditions of the tongue	0.00722711	0.234772	0.629354
858	digestive	Glossitis	0.00124867	0.837352	0.0770919
859	digestive	Diseases of esophagus	-0.0125749	0.038696	1.41233
860	digestive	Esophagitis, GERD and related diseases	-0.012493	0.0399815	1.39814
861	digestive	GERD	-0.0114436	0.0599174	1.22245
862	digestive	Ulcer of esophagus	-0.00970142	0.110722	0.955765
863	digestive	Reflux esophagitis	-0.000176298	0.976878	0.0101598
864	digestive	Esophageal bleeding (varices/hemorrhage)	-0.00156766	0.79662	0.0987487
865	digestive	Stricture and stenosis of esophagus	-0.001067	0.860754	0.065121
866	digestive	Disorders of esophageal motility	-0.00173348	0.775656	0.110331
867	digestive	Diverticulum of esophagus, acquired	0.0162001	0.00773357	2.11162
868	digestive	Gastroesophageal laceration-hemorrhage syndrome	0.0176519	0.00370541	2.43116
869	digestive	Heartburn	-0.00087951	0.885033	0.0530405
870	digestive	Peptic ulcer (excl. esophageal)	0.00498504	0.412474	0.384604
871	digestive	Hemorrhage from gastrointestinal ulcer	-0.00332015	0.585179	0.232711
872	digestive	Gastric ulcer	0.00140883	0.816839	0.0878637
873	digestive	Duodenal ulcer	0.00624662	0.304441	0.516497
874	digestive	Peptic ulcer, site unspecified	-0.000926154	0.878982	0.0560202
875	digestive	Dysphagia	0.00421759	0.488073	0.311515
876	digestive	Gastritis and duodenitis	-0.00143064	0.814055	0.0893461
877	digestive	Acute gastritis	0.00145869	0.810478	0.0912586
878	digestive	Atrophic gastritis	-0.000602819	0.921056	0.035714
879	digestive	Duodenitis	0.00300882	0.620845	0.207017
880	digestive	Other specified gastritis	-0.00367324	0.54592	0.262871
881	digestive	Gastritis and duodenitis, NOS	-0.000654829	0.91427	0.0389255
882	digestive	Disorders of function of stomach	-0.00271059	0.65587	0.183182
883	digestive	Dyspepsia and other specified disorders of function of stomach	-0.00557067	0.359757	0.443991
884	digestive	Other disorders of stomach and duodenum	-0.00465951	0.443659	0.352951
885	digestive	Appendiceal conditions	0.0114172	0.0605105	1.21817
886	digestive	Appendicitis	0.00804695	0.185854	0.730827
887	digestive	Acute appendicitis	0.00755585	0.214162	0.669258
888	digestive	Abdominal hernia	-0.0112793	0.0636838	1.19597
889	digestive	Inguinal hernia	-0.0058152	0.339057	0.469727
890	digestive	Diaphragmatic hernia	-0.0106419	0.0801904	1.09588
891	digestive	Femoral hernia	0.000479851	0.937122	0.0282039
892	digestive	Umbilical hernia	0.000699783	0.90841	0.0417182
893	digestive	Ventral hernia	0.00599741	0.324141	0.489267
894	digestive	Inflammatory bowel disease and other gastroenteritis and colitis	-0.00935618	0.124001	0.906573
895	digestive	Regional enteritis	-0.00643063	0.290416	0.536979
896	digestive	Ulcerative colitis	-0.00744105	0.221205	0.655205
897	digestive	Ulcerative colitis (chronic)	-0.0038342	0.528467	0.276982
898	digestive	Ulceration of the lower GI tract	-0.00208145	0.732206	0.135367
899	digestive	Ulceration of intestine	-0.00507387	0.404196	0.393408
900	digestive	Intestinal malabsorption (non-celiac)	0.000961358	0.874419	0.0582803
901	digestive	Celiac disease	0.000203062	0.973369	0.0117226
902	digestive	Noninfectious gastroenteritis	-0.00694009	0.253884	0.595365
903	digestive	Ileostomy status	-0.00322979	0.595433	0.225167
904	digestive	Intestinal obstruction without mention of hernia	0.0021667	0.721686	0.141652
905	digestive	Impaction of intestine	0.0162001	0.00773357	2.11162
906	digestive	Peritoneal or intestinal adhesions	-0.000926154	0.878982	0.0560202
907	digestive	Other intestinal obstruction	-0.00170451	0.779307	0.108291
908	digestive	Symptoms involving digestive system	-0.00114728	0.850396	0.0703786
909	digestive	Diarrhea	-0.0078326	0.19785	0.703664
910	digestive	Flatulence	0.00742811	0.22201	0.653628
911	digestive	Diverticulosis and diverticulitis	-0.0213037	0.000460504	3.33677
912	digestive	Diverticulosis	-0.021081	0.00052805	3.27732
913	digestive	Constipation	-0.00465317	0.444279	0.352344
914	digestive	Functional digestive disorders	-0.00555571	0.361049	0.442434
915	digestive	Irritable Bowel Syndrome	0.00141658	0.81585	0.0883896
916	digestive	Abnormal findings on exam of gastrointestinal tract/ abdominal area	-0.00192383	0.751791	0.123903
917	digestive	Personal history of diseases of digestive system	-0.00397644	0.513285	0.289641
918	digestive	Anal and rectal conditions	-0.00390723	0.520644	0.283459
919	digestive	Anal and rectal polyp	-0.00236009	0.698016	0.156135
920	digestive	Peritonitis and retroperitoneal infections	0.000882876	0.884596	0.0532549
921	digestive	Other disorders of peritoneum	0.00465605	0.443997	0.35262
922	digestive	Peritoneal adhesions (postoperative) (postinfection)	0.00523636	0.389312	0.409702
923	digestive	Other disorders of intestine	-0.00530773	0.382881	0.416936
924	digestive	Toxic gastroenteritis and colitis	-0.0045677	0.452692	0.344197
925	digestive	Chronic liver disease and cirrhosis	-0.012712	0.0366223	1.43625
926	digestive	Other chronic nonalcoholic liver disease	-0.0111365	0.0671153	1.17318
927	digestive	Cirrhosis of liver without mention of alcohol	-0.0045677	0.452692	0.344197
928	digestive	Primary biliary cirrhosis	-0.0045677	0.452692	0.344197
929	digestive	Liver abscess and sequelae of chronic liver disease	-0.00350028	0.564988	0.247961
930	digestive	Portal hypertension	-0.00299521	0.622426	0.205913
931	digestive	Ascites (non malignant)	0.00805516	0.185406	0.731877
932	digestive	Other disorders of liver	-0.00869374	0.152923	0.815527
933	digestive	Hepatomegaly	-0.00757402	0.213062	0.671494
934	digestive	Jaundice (not of newborn)	0.00644278	0.289506	0.538343
935	digestive	Abnormal results of function study of liver	0.00426294	0.483408	0.315687
936	digestive	Abnormal serum enzyme levels	-0.00559437	0.357717	0.44646
937	digestive	Cholelithiasis and cholecystitis	-0.00155622	0.798072	0.0979578
938	digestive	Cholelithiasis	-0.000895421	0.882968	0.054055
939	digestive	Cholelithiasis with acute cholecystitis	-0.00626733	0.30284	0.518786
940	digestive	Cholelithiasis with other cholecystitis	-0.00574976	0.344521	0.462785
941	digestive	Calculus of bile duct	-0.00423569	0.486209	0.313177
942	digestive	Cholecystitis without cholelithiasis	-0.00749064	0.218143	0.661259
943	digestive	Other biliary tract disease	0.0021438	0.724507	0.139957
944	digestive	Cholangitis	0.000929873	0.8785	0.0562584
945	digestive	Obstruction of bile duct	-0.0038342	0.528467	0.276982
946	digestive	Cholesterolosis of gallbladder	0.00999736	0.100256	0.998888
947	digestive	Other disorders of gallbladder	0.00152504	0.802033	0.0958079
948	digestive	Other disorders of biliary tract	-0.00266605	0.661168	0.179688
949	digestive	Nonspecific abnormal findings on radiological and other examination of biliary tract	-0.00559437	0.357717	0.44646
950	digestive	Diseases of pancreas	0.00193603	0.750269	0.124783
951	digestive	Acute pancreatitis	0.00310711	0.609483	0.215039
952	digestive	Chronic pancreatitis	0.00911059	0.134181	0.872308
953	digestive	Cyst and pseudocyst of pancreas	-0.00191646	0.75271	0.123372
954	digestive	Gastrointestinal hemorrhage	0.00315166	0.604364	0.218702
955	digestive	Hematemesis	-0.00458806	0.450679	0.346132
956	digestive	Blood in stool	-0.00394984	0.516107	0.287261
957	digestive	Hemorrhage of rectum and anus	0.0111291	0.0672966	1.17201
958	digestive	Hemorrhage of gastrointestinal tract	-0.00604628	0.320213	0.494561
959	digestive	Other symptoms involving abdomen and pelvis	-0.00700956	0.249161	0.603519
960	digestive	Splenomegaly	-0.00695059	0.253166	0.596595
961	digestive	Nonspecific abnormal findings in stool contents	0.00265553	0.662423	0.178865
962	genitourinary	Nephritis; nephrosis; renal sclerosis	-0.00332015	0.585179	0.232711
963	genitourinary	Glomerulonephritis	-0.00816205	0.179639	0.745598
964	genitourinary	Non-proliferative glomerulonephritis	-0.00322979	0.595433	0.225167
965	genitourinary	Chronic glomerulonephritis, NOS	-0.00757402	0.213062	0.671494
966	genitourinary	Nephrotic syndrome without mention of glomerulonephritis	0.00581622	0.338972	0.469836
967	genitourinary	Nephritis and nephropathy without mention of glomerulonephritis	0.0059129	0.331005	0.480166
968	genitourinary	Nephritis and nephropathy in diseases classified elsewhere	-0.00322979	0.595433	0.225167
969	genitourinary	Nephritis and nephropathy with pathological lesion	0.00822569	0.17627	0.753822
970	genitourinary	Renal failure	-0.00603917	0.320783	0.493789
971	genitourinary	Acute renal failure	-0.00676781	0.265862	0.575344
972	genitourinary	Renal failure NOS	-0.000835404	0.890761	0.0502386
973	genitourinary	Chronic renal failure [CKD]	-0.00583167	0.337691	0.47148
974	genitourinary	Other disorders of the kidney and ureters	-0.00393922	0.517236	0.286311
975	genitourinary	Anatomical abnormatilies of kidney and ureters	0.00288423	0.635379	0.196967
976	genitourinary	Small kidney	0.00581622	0.338972	0.469836
977	genitourinary	Vesicoureteral reflux	-0.00322979	0.595433	0.225167
978	genitourinary	Cyst of kidney, acquired	-0.00714273	0.240282	0.619279
979	genitourinary	Vascular disorders of kidney/hypertrophy	-0.00322979	0.595433	0.225167
980	genitourinary	Stricture/obstruction of ureter	-0.00371248	0.54164	0.266289
981	genitourinary	Disorders resulting from impaired renal function	-0.00559437	0.357717	0.44646
982	genitourinary	Abnormal results of function study of kidney	-0.0045677	0.452692	0.344197
983	genitourinary	Pyelonephritis	0.00570854	0.347991	0.458432
984	genitourinary	Urinary tract infection	0.00395433	0.51563	0.287661
985	genitourinary	Cystitis and urethritis	0.000939243	0.877285	0.0568593
986	genitourinary	Cystitis	0.000307629	0.959665	0.0178805
987	genitourinary	Acute cystitis	-0.000654829	0.91427	0.0389255
988	genitourinary	Chronic cystitis	0.00284929	0.63948	0.194173
989	genitourinary	Chronic interstitial cystitis	-0.00271059	0.65587	0.183182
990	genitourinary	Urethritis and urethral syndrome	-0.000654829	0.91427	0.0389255
991	genitourinary	Urethral syndrome	0.00581622	0.338972	0.469836
992	genitourinary	Urethral stricture due to infecton	0.00407914	0.502466	0.298894
993	genitourinary	Hematuria	-0.00827704	0.173585	0.760487
994	genitourinary	Urinary calculus	-0.00967113	0.11184	0.951402
995	genitourinary	Calculus of kidney	-0.00213469	0.725631	0.139284
996	genitourinary	Calculus of lower urinary tract	-0.00120451	0.843028	0.0741581
997	genitourinary	Calculus of ureter	-0.0142265	0.0193374	1.7136
998	genitourinary	Renal colic	-0.000482583	0.936765	0.0283695
999	genitourinary	Hydronephrosis	0.00968753	0.111234	0.953762
1000	genitourinary	Other disorders of bladder	-0.00539172	0.375398	0.425508
1001	genitourinary	Bladder neck obstruction	-0.00167443	0.783103	0.106181
1002	genitourinary	Functional disorders of bladder	0.0150841	0.0131391	1.88144
1003	genitourinary	Other disorders of urethra and urinary tract	-0.00326051	0.591938	0.227724
1004	genitourinary	Urethral stricture (not specified as infectious)	-0.00432499	0.477063	0.321424
1005	genitourinary	Urinary complications NEC	-0.00322979	0.595433	0.225167
1006	genitourinary	Abnormal findings on examination of urine	-0.000440555	0.942262	0.0258285
1007	genitourinary	Other nonspecific findings on examination of urine	-0.00645994	0.288223	0.540271
1008	genitourinary	Other symptoms/disorders or the urinary system	-0.00726548	0.232296	0.633958
1009	genitourinary	Urinary obstruction	0.00548278	0.367387	0.434876
1010	genitourinary	Retention of urine	-0.00725788	0.232785	0.633044
1011	genitourinary	Dysuria	0.00211846	0.727633	0.138088
1012	genitourinary	Urinary incontinence	-0.00613813	0.312917	0.504571
1013	genitourinary	Frequency of urination and polyuria	-0.00952133	0.117502	0.929955
1014	genitourinary	Urethral discharge	-0.0045677	0.452692	0.344197
1015	genitourinary	Other abnormality of urination	-0.0110948	0.0681457	1.16656
1016	genitourinary	Hyperplasia of prostate	-0.00941956	0.121474	0.915515
1017	genitourinary	Inflammatory diseases of prostate	0.00517463	0.394926	0.403484
1018	genitourinary	Prostatitis	-0.000577423	0.924372	0.0341534
1019	genitourinary	Acute prostatitis	-0.00619542	0.308422	0.510855
1020	genitourinary	Chronic prostatitis	-0.00378275	0.534016	0.272446
1021	genitourinary	Orchitis and epididymitis	0.00957708	0.115369	0.937911
1022	genitourinary	Balanoposthitis	0.00176614	0.771545	0.112639
1023	genitourinary	Other inflammatory disorders of male genital organs	-0.000310797	0.95925	0.0180683
1024	genitourinary	Other disorders of prostate	0.00414751	0.495331	0.305105
1025	genitourinary	Other disorders of testis	0.00613068	0.313505	0.503756
1026	genitourinary	Hydrocele	0.000856529	0.888017	0.0515787
1027	genitourinary	Spermatocele	-0.00322979	0.595433	0.225167
1028	genitourinary	Disorders of penis	0.0119898	0.0487019	1.31245
1029	genitourinary	Redundant prepuce and phimosis/BXO	0.00937835	0.123113	0.909697
1030	genitourinary	Erectile dysfunction [ED]	-0.00624444	0.30461	0.516256
1031	genitourinary	Other disorders of male genital organs	0.00156601	0.79683	0.0986345
1032	genitourinary	Male infertility and abnormal spermatozoa	-0.00423642	0.486133	0.313245
1033	genitourinary	Infertility, male	0.0113628	0.0617464	1.20939
1034	genitourinary	Abnormal spermatozoa	-0.010714	0.0781651	1.10699
1035	genitourinary	Benign mammary dysplasias	0.00417136	0.492854	0.307282
1036	genitourinary	Cystic mastopathy	0.00306087	0.614818	0.211254
1037	genitourinary	Fibroadenosis of breast	0.00257139	0.672486	0.172316
1038	genitourinary	Fibrosclerosis of breast	0.00449252	0.460165	0.337087
1039	genitourinary	Benign neoplasm of breast	0.00221591	0.715636	0.145308
1040	genitourinary	Other specified benign mammary dysplasias	-0.00167304	0.783279	0.106084
1041	genitourinary	Abnormal findings on mammogram or breast exam	-0.00783288	0.197834	0.7037
1042	genitourinary	Abnormal mammogram	0.00288423	0.635379	0.196967
1043	genitourinary	Lump or mass in breast	-0.00841893	0.166328	0.779035
1044	genitourinary	Breast conditions, congenital or relating to hormones	0.00575449	0.344124	0.463285
1045	genitourinary	Hypertrophy of breast (Gynecomastia)	0.00778617	0.200521	0.69784
1046	genitourinary	Congenital anomalies of breast	-0.00722256	0.235067	0.628809
1047	genitourinary	Other nonmalignant breast conditions	0.0077501	0.202614	0.693331
1048	genitourinary	Inflammatory disease of breast	0.00391483	0.519833	0.284136
1049	genitourinary	Other signs and symptoms in breast	0.00509925	0.401848	0.395938
1050	genitourinary	Other specified disorders of breast	-0.00734292	0.227357	0.643291
1051	genitourinary	Breast disorder NOS	0.0176519	0.00370541	2.43116
1052	genitourinary	Inflammatory diseases of female pelvic organs	0.00403892	0.506689	0.295259
1053	genitourinary	Pelvic peritoneal adhesions, female (postoperative) (postinfection)	0.00416612	0.493398	0.306803
1054	genitourinary	Pelvic inflammatory disease (PID)	0.00345708	0.569799	0.244278
1055	genitourinary	Acute inflammatory pelvic disease	-0.00322979	0.595433	0.225167
1056	genitourinary	Chronic inflammatory pelvic disease	-0.0032162	0.596981	0.224039
1057	genitourinary	Pelvic inflammatory disease, NOS	0.0136576	0.0247407	1.60659
1058	genitourinary	Inflammatory diseases of uterus, except cervix	0.0168263	0.00566715	2.24664
1059	genitourinary	Inflammatory disease of cervix, vagina, and vulva	0.0026355	0.664813	0.1773
1060	genitourinary	Cervicitis and endocervicitis	0.00681158	0.262782	0.580404
1061	genitourinary	Vaginitis and vulvovaginitis	-0.00757402	0.213062	0.671494
1062	genitourinary	Cyst or abscess of Bartholin's gland	-0.00415111	0.494956	0.305433
1063	genitourinary	Abscess or ulceration of vulva	0.00499618	0.41143	0.385704
1064	genitourinary	Endometriosis	0.0142818	0.0188716	1.72419
1065	genitourinary	Disorders secondary to childbirth, surgery, trauma	-0.00645994	0.288223	0.540271
1066	genitourinary	Genital prolapse	-0.0175997	0.00380834	2.41926
1067	genitourinary	Prolapse of vaginal walls	-0.0170257	0.00512231	2.29053
1068	genitourinary	Uterine/Uterovaginal prolapse	-0.015545	0.0105956	1.97487
1069	genitourinary	Prolapse of vaginal vault after hysterectomy	-0.00575885	0.343758	0.463747
1070	genitourinary	Vaginal enterocele, congenital or acquired	-0.0087644	0.149613	0.82503
1071	genitourinary	Noninflammatory female genital disorders	-0.0018879	0.756278	0.121318
1072	genitourinary	Noninflammatory disorders of ovary, fallopian tube, and broad ligament	0.00264413	0.663783	0.177974
1073	genitourinary	Disorders of uterus, NEC	-0.00563403	0.354319	0.450606
1074	genitourinary	Noninflammatory disorders of cervix	-0.00461677	0.44785	0.348867
1075	genitourinary	Noninflammatory disorders of vagina	-0.00285744	0.638522	0.194824
1076	genitourinary	Noninflammatory disorders of vulva and perineum	0.00460333	0.449173	0.347586
1077	genitourinary	Dysplasia of female genital organs	0.00581622	0.338972	0.469836
1078	genitourinary	Endometrial hyperplasia	-0.00156766	0.79662	0.0987487
1079	genitourinary	Polyp of female genital organs	-0.0152467	0.0121863	1.91413
1080	genitourinary	Polyp of corpus uteri	-0.0154451	0.0111064	1.95443
1081	genitourinary	Mucous polyp of cervix	-0.00535853	0.378345	0.422112
1082	genitourinary	Hypertrophy of female genital organs	0.00373804	0.53886	0.268524
1083	genitourinary	Symptoms involving female genital tract	-0.0033453	0.58234	0.234824
1084	genitourinary	Dystrophy of female genital tract	0.00442782	0.466651	0.331007
1085	genitourinary	Atrophy of female genital tract	-0.00921702	0.129693	0.887084
1086	genitourinary	stress incontinence, female	0.00378753	0.533499	0.272867
1087	genitourinary	Pain and other symptoms associated with female genital organs	-0.00124805	0.837432	0.0770505
1088	genitourinary	Dyspareunia	-0.00492938	0.417712	0.379124
1089	genitourinary	Disorders of menstruation and other abnormal bleeding from female genital tract	0.0113472	0.0621058	1.20687
1090	genitourinary	Irregular menstrual cycle/bleeding	0.0115022	0.0586197	1.23196
1091	genitourinary	Absent or infrequent menstruation	0.00255574	0.674365	0.171105
1092	genitourinary	Excessive or frequent menstruation	0.0161308	0.00799956	2.09693
1093	genitourinary	Irregular menstrual cycle	-0.00367595	0.545624	0.263107
1094	genitourinary	Irregular menstrual bleeding	-0.00606086	0.319047	0.496145
1095	genitourinary	Infertility, female, associated with anovulation	0.00581622	0.338972	0.469836
1096	genitourinary	Dysmenorrhea	0.00519478	0.393089	0.40551
1097	genitourinary	Mittelschmerz	-0.00322979	0.595433	0.225167
1098	genitourinary	Premenstrual tension syndromes	-0.00619542	0.308422	0.510855
1099	genitourinary	Infertility, female	0.0148876	0.0143787	1.84228
1100	genitourinary	Menopausal and postmenopausal disorders	-0.0257009	2.37955e-05	4.6235
1101	genitourinary	Postmenopausal bleeding	-0.0222949	0.000246615	3.60798
1102	genitourinary	Symptomatic menopause	0.00257139	0.672486	0.172316
1103	genitourinary	Postmenopausal atrophic vaginitis	-0.0111665	0.0663816	1.17795
1104	genitourinary	Premenopausal menorrhagia	-0.00678248	0.264827	0.577038
1105	genitourinary	Ovarian cyst	0.00276101	0.649892	0.187159
1106	genitourinary	Abnormal Papanicolaou smear of cervix and cervical HPV	-0.0045677	0.452692	0.344197
1107	pregnancy complications	Miscarriage; stillbirth	0.0283627	3.10452e-06	5.50801
1108	pregnancy complications	Missed abortion/Hydatidiform mole	0.0250187	3.89311e-05	4.4097
1109	pregnancy complications	Ectopic pregnancy	0.00233691	0.700838	0.154382
1110	pregnancy complications	Hemorrhage during pregnancy; childbirth and postpartum	0.0163539	0.00717167	2.14438
1111	pregnancy complications	Antepartum hemorrhage, abruptio placentae, and placenta previa	0.00862767	0.156068	0.806685
1112	pregnancy complications	Placenta previa and abruptio placenta	0.0123131	0.0429334	1.3672
1113	pregnancy complications	Early or threatened labor; hemorrhage in early pregnancy	0.0262587	1.57674e-05	4.80224
1114	pregnancy complications	Early onset of delivery	0.00824768	0.175117	0.756672
1115	pregnancy complications	Hemorrhage in early pregnancy	0.0213948	0.00043529	3.36122
1116	pregnancy complications	Other high-risk pregnancy	0.00581622	0.338972	0.469836
1117	pregnancy complications	Complications following abortion or ectopic and molar pregnancies	-0.00322979	0.595433	0.225167
1118	pregnancy complications	Hypertension complicating pregnancy, childbirth, and the puerperium	0.0106007	0.0813664	1.08956
1119	pregnancy complications	Preeclampsia and eclampsia	0.00989184	0.103894	0.983411
1120	pregnancy complications	Excessive vomiting in pregnancy	0.00576941	0.342874	0.464866
1121	pregnancy complications	Hyperemesis gravidarum	0.00255574	0.674365	0.171105
1122	pregnancy complications	Anemia during pregnancy	0.0265178	1.29883e-05	4.88645
1123	pregnancy complications	Late pregnancy and failed induction	0.0187008	0.00210725	2.67628
1124	pregnancy complications	Other complications of pregnancy NEC	0.0330145	5.66457e-08	7.24683
1125	pregnancy complications	Infectious and parasitic complications affecting pregnancy	0.000882876	0.884596	0.0532549
1126	pregnancy complications	Infections of genitourinary tract during pregnancy	0.00499618	0.41143	0.385704
1127	pregnancy complications	Major puerperal infection	-0.00322979	0.595433	0.225167
1128	pregnancy complications	Other conditions or status of the mother complicating pregnancy, childbirth, or the puerperium	0.00288423	0.635379	0.196967
1129	pregnancy complications	Diabetes or abnormal glucose tolerance complicating pregnancy	0.0102433	0.0921712	1.0354
1130	pregnancy complications	Normal delivery	0.0321238	1.27418e-07	6.89477
1131	pregnancy complications	Multiple gestation	0.0162197	0.00766004	2.11577
1132	pregnancy complications	Malposition and malpresentation of fetus or obstruction	0.0252753	3.23953e-05	4.48952
1133	pregnancy complications	Problems associated with amniotic cavity and membranes	0.0239797	8.05248e-05	4.09407
1134	pregnancy complications	Other and unspecified complications of birth; puerperium affecting management of mother	-0.00322979	0.595433	0.225167
1135	pregnancy complications	Abnormality of organs and soft tissues of pelvis complicating pregnancy, childbirth, or the puerperium	0.0289648	1.90907e-06	5.71918
1136	pregnancy complications	Rhesus isoimmunization in pregnancy	0.0164352	0.00688945	2.16182
1137	pregnancy complications	Known or suspected fetal abnormality affecting management of mother	0.044254	3.36443e-13	12.4731
1138	pregnancy complications	Other perinatal conditions of fetus or newborn	0.00822569	0.17627	0.753822
1139	pregnancy complications	Maternal complication of pregnancy affecting fetus or newborn	0.011455	0.0596635	1.22429
1140	pregnancy complications	Fetal distress and abnormal forces of labor	0.0334538	3.76883e-08	7.42379
1141	pregnancy complications	Umbilical cord complications during labor and delivery	0.0128072	0.0352402	1.45296
1142	pregnancy complications	Obstetrical/birth trauma	0.0320546	1.35581e-07	6.8678
1143	pregnancy complications	Complications of the administration of anesthetic or other sedation in labor and delivery	0.011455	0.0596635	1.22429
1144	pregnancy complications	Complications of labor and delivery NEC	0.0277063	5.21872e-06	5.28244
1145	pregnancy complications	Venous/cerebrovascular complications embolism in pregnancy and the puerperium	-0.0045677	0.452692	0.344197
1146	pregnancy complications	Other complications of the puerperium NEC	0.0114283	0.0602611	1.21996
1147	pregnancy complications	Other disorders of the breast associated with childbirth and disorders of lactation	-0.00322979	0.595433	0.225167
1148	dermatologic	Complications of in utero procedures	0.011455	0.0596635	1.22429
1149	dermatologic	Superficial cellulitis and abscess	-0.00599101	0.324657	0.488576
1150	dermatologic	Cellulitis and abscess of fingers/toes	-0.00262683	0.665849	0.176624
1151	dermatologic	Cellulitis and abscess of face/neck	-0.00925052	0.128305	0.891758
1152	dermatologic	Cellulitis and abscess of arm/hand	-0.00229982	0.705363	0.151588
1153	dermatologic	Cellulitis and abscess of leg, except foot	-0.0045677	0.452692	0.344197
1154	dermatologic	Cellulitis and abscess of trunk	0.00360451	0.553459	0.256915
1155	dermatologic	Other local infections of skin and subcutaneous tissue	-0.00754621	0.214747	0.668073
1156	dermatologic	Carbuncle and furuncle	0.00500924	0.410209	0.386995
1157	dermatologic	Pilonidal cyst	0.0143114	0.0186263	1.72987
1158	dermatologic	Pyogenic granuloma	0.00176614	0.771545	0.112639
1159	dermatologic	Pyoderma	-0.00322979	0.595433	0.225167
1160	dermatologic	Symptoms affecting skin	-0.00723086	0.23453	0.629802
1161	dermatologic	Rash and other nonspecific skin eruption	0.0128229	0.035015	1.45575
1162	dermatologic	Localized superficial swelling, mass, or lump	-0.00330653	0.586719	0.23157
1163	dermatologic	Changes in skin texture	0.000882876	0.884596	0.0532549
1164	dermatologic	Disturbance of skin sensation	-1.44494e-05	0.998105	0.000823929
1165	dermatologic	Disorder of skin and subcutaneous tissue NOS	-0.0110966	0.0681006	1.16685
1166	dermatologic	Erythematosquamous dermatosis	-0.00322979	0.595433	0.225167
1167	dermatologic	Congenital anomalies of skin	-0.000654829	0.91427	0.0389255
1168	dermatologic	Congenital pigmentary anomalies of skin	0.011455	0.0596635	1.22429
1169	dermatologic	Dyschromia and Vitiligo	0.00633398	0.297728	0.526181
1170	dermatologic	Vitiligo	0.011455	0.0596635	1.22429
1171	dermatologic	Other dyschromia	0.00298081	0.6241	0.204746
1172	dermatologic	Vascular disorders of skin	0.00810669	0.182609	0.738478
1173	dermatologic	Erythematous conditions	-0.00371844	0.540991	0.26681
1174	dermatologic	Toxic erythema	0.0113628	0.0617464	1.20939
1175	dermatologic	Bullous dermatoses	-0.00322979	0.595433	0.225167
1176	dermatologic	Pemphigus and pemphigoid	-0.00322979	0.595433	0.225167
1177	dermatologic	Rosacea	-0.00263277	0.665139	0.177088
1178	dermatologic	Lupus (localized and systemic)	-0.0055783	0.3591	0.444785
1179	dermatologic	Systemic lupus erythematosus	-0.0055783	0.3591	0.444785
1180	dermatologic	Prurigo and Lichen	-0.00532085	0.381706	0.418271
1181	dermatologic	Other specified erythematous conditions	0.00407914	0.502466	0.298894
1182	dermatologic	Unspecified erythematous condition	0.000929873	0.8785	0.0562584
1183	dermatologic	Psoriasis and related disorders	0.00470141	0.439571	0.356971
1184	dermatologic	Psoriasis	0.00470141	0.439571	0.356971
1185	dermatologic	Psoriasis vulgaris	0.0100094	0.0998474	1.00066
1186	dermatologic	Psoriatic arthropathy	0.00383542	0.528337	0.277089
1187	dermatologic	Sarcoidosis	0.00334684	0.582166	0.234953
1188	dermatologic	Pruritus and related conditions	0.00377241	0.535134	0.271537
1189	dermatologic	Corns and callosities	0.00152941	0.801477	0.096109
1190	dermatologic	Other hypertrophic and atrophic conditions of skin	-0.00832061	0.171332	0.766161
1191	dermatologic	Keratoderma, acquired	0.000882876	0.884596	0.0532549
1192	dermatologic	Scar conditions and fibrosis of skin	-0.00268144	0.659335	0.180894
1193	dermatologic	Circumscribed scleroderma	-0.00559437	0.357717	0.44646
1194	dermatologic	Keloid scar	0.00255574	0.674365	0.171105
1195	dermatologic	Abnormal granulation tissue	0.0102883	0.0907523	1.04214
1196	dermatologic	Acquired acanthosis nigricans	-0.00722256	0.235067	0.628809
1197	dermatologic	Degenerative skin conditions and other dermatoses	-0.00201707	0.740186	0.130659
1198	dermatologic	Actinic keratosis	-0.00832912	0.170895	0.767272
1199	dermatologic	Seborrheic keratosis	0.00260261	0.668745	0.174739
1200	dermatologic	Diseases of nail, NOS	0.00857787	0.158471	0.80005
1201	dermatologic	Ingrowing nail	0.0073615	0.226183	0.64554
1202	dermatologic	Diseases of hair and hair follicles	-0.0142265	0.0193376	1.7136
1203	dermatologic	Alopecia	0.00255574	0.674365	0.171105
1204	dermatologic	Other specified diseases of hair and hair follicles	-0.00722256	0.235067	0.628809
1205	dermatologic	Disorders of sweat glands	0.00124867	0.837352	0.0770919
1206	dermatologic	Dyshidrosis	-0.00322979	0.595433	0.225167
1207	dermatologic	Hidradenitis	0.0059129	0.331005	0.480166
1208	dermatologic	Hyperhidrosis	-0.00479802	0.430228	0.366301
1209	dermatologic	Diseases of sebaceous glands	-0.0187568	0.00204311	2.68971
1210	dermatologic	Acne	-0.00559437	0.357717	0.44646
1211	dermatologic	Sebaceous cyst	-0.018403	0.00248043	2.60547
1212	dermatologic	Chronic ulcer of skin	-0.00557067	0.359757	0.443991
1213	dermatologic	Diffuse diseases of connective tissue	-0.00675502	0.266766	0.573869
1214	dermatologic	Sicca syndrome	-0.00146479	0.809701	0.0916752
1215	dermatologic	Systemic sclerosis	-0.0116478	0.0554975	1.25573
1216	dermatologic	Polymyositis	-0.00645994	0.288223	0.540271
1217	dermatologic	Dermatomyositis	0.00124867	0.837352	0.0770919
1218	dermatologic	Unspecified diffuse connective tissue disease	0.00288423	0.635379	0.196967
1219	dermatologic	Dermatitis due to solar radiation	-0.00650295	0.285025	0.545116
1220	dermatologic	Chronic dermatitis due to solar radiation	-0.00668818	0.271528	0.566186
1221	dermatologic	Atopic/contact dermatitis due to other or unspecified	0.00861336	0.156756	0.804775
1222	dermatologic	Urticaria	-0.00299521	0.622426	0.205913
1223	musculoskeletal	Osteomyelitis, periostitis, and other infections involving bone	-0.00816205	0.179639	0.745598
1224	musculoskeletal	Osteomyelitis	-0.0111906	0.0657982	1.18179
1225	musculoskeletal	Chronic osteomyelitis	-0.00791207	0.193338	0.713683
1226	musculoskeletal	Unspecified osteomyelitis	-0.010714	0.0781651	1.10699
1227	musculoskeletal	Arthropathy associated with infections	0.00360451	0.553459	0.256915
1228	musculoskeletal	Pyogenic arthritis	0.00645076	0.288909	0.539239
1229	musculoskeletal	Reiter's disease	-0.00322979	0.595433	0.225167
1230	musculoskeletal	Behcet's syndrome	-0.00322979	0.595433	0.225167
1231	musculoskeletal	Infective connective tissue disorders	0.0113628	0.0617464	1.20939
1232	musculoskeletal	Arthropathy associated with other disorders classified elsewhere	-0.00791207	0.193338	0.713683
1233	musculoskeletal	Rheumatoid arthritis and other inflammatory polyarthropathies	-0.000192628	0.974737	0.0111126
1234	musculoskeletal	Rheumatoid arthritis	-0.00196553	0.746594	0.126916
1235	musculoskeletal	Other inflammatory spondylopathies	-9.58245e-05	0.987431	0.00549325
1236	musculoskeletal	Sacroiliitis NEC	0.00581622	0.338972	0.469836
1237	musculoskeletal	Ankylosing spondylitis	0.00706685	0.245314	0.610278
1238	musculoskeletal	Other arthropathies	-0.00405901	0.504577	0.297073
1239	musculoskeletal	Unspecified monoarthritis	-0.00167482	0.783054	0.106208
1240	musculoskeletal	Palindromic rheumatism	0.00581622	0.338972	0.469836
1241	musculoskeletal	Arthropathy NOS	-0.00507208	0.404361	0.393231
1242	musculoskeletal	Polymyalgia Rheumatica	-0.00738341	0.224804	0.648196
1243	musculoskeletal	Spinal stenosis	-0.00179915	0.767397	0.11498
1244	musculoskeletal	Spondylosis and allied disorders	-0.00132006	0.828194	0.0818678
1245	musculoskeletal	Spondylosis without myelopathy	-0.00425518	0.484204	0.314971
1246	musculoskeletal	Spondylosis with myelopathy	-0.00322979	0.595433	0.225167
1247	musculoskeletal	Other allied disorders of spine	0.011455	0.0596635	1.22429
1248	musculoskeletal	Intervertebral disc disorders	0.00505215	0.40621	0.391249
1249	musculoskeletal	Displacement of intervertebral disc	0.00311879	0.60814	0.215997
1250	musculoskeletal	Degeneration of intervertebral disc	-0.000934329	0.877922	0.0565441
1251	musculoskeletal	Intervertebral disc disorder with myelopathy	-0.00299521	0.622426	0.205913
1252	musculoskeletal	Postlaminectomy syndrome	-0.00322979	0.595433	0.225167
1253	musculoskeletal	Other and unspecified disc disorder	0.00900104	0.138925	0.857218
1254	musculoskeletal	Other disorders of cervical region	-0.0045677	0.452692	0.344197
1255	musculoskeletal	Torticollis	-0.00322979	0.595433	0.225167
1256	musculoskeletal	Other and unspecified disorders of back	-0.00628552	0.301439	0.520801
1257	musculoskeletal	Other symptoms referable to back	0.00581622	0.338972	0.469836
1258	musculoskeletal	Other unspecified back disorders	-0.00322979	0.595433	0.225167
1259	musculoskeletal	Peripheral enthesopathies and allied syndromes	0.0115137	0.058369	1.23382
1260	musculoskeletal	Enthesopathy	0.0104206	0.086675	1.06211
1261	musculoskeletal	Synoviopathy	0.0105292	0.083443	1.07861
1262	musculoskeletal	Bursitis	0.00999736	0.100256	0.998888
1263	musculoskeletal	Other disorders of synovium, tendon, and bursa	0.00732569	0.228449	0.64121
1264	musculoskeletal	Synovitis and tenosynovitis	-0.00214125	0.724821	0.139769
1265	musculoskeletal	Bursitis disorders	0.000882876	0.884596	0.0532549
1266	musculoskeletal	Ganglion and cyst of synovium, tendon, and bursa	0.0115936	0.0566432	1.24685
1267	musculoskeletal	Rupture of synovium	0.00441175	0.46827	0.329504
1268	musculoskeletal	Rupture of tendon, nontraumatic	0.0046472	0.444864	0.351773
1269	musculoskeletal	Contracture of tendon (sheath)	-0.00322979	0.595433	0.225167
1270	musculoskeletal	Disorders of muscle, ligament, and fascia	-0.00857195	0.158759	0.799262
1271	musculoskeletal	Muscular calcification and ossification	0.011455	0.0596635	1.22429
1272	musculoskeletal	Laxity of ligament or hypermobility syndrome	0.00442782	0.466651	0.331007
1273	musculoskeletal	Fasciitis	-0.00804777	0.185809	0.730932
1274	musculoskeletal	Contracture of palmar fascia [Dupuytren's disease]	-0.0087533	0.15013	0.823533
1275	musculoskeletal	Other disorders of soft tissues	0.00989317	0.103847	0.983605
1276	musculoskeletal	Rheumatism, unspecified and fibrositis	0.00657371	0.279816	0.553127
1277	musculoskeletal	Panniculitis	-0.00559437	0.357717	0.44646
1278	musculoskeletal	Osteitis deformans and osteopathies associated with other disorders classified elsewhere	-0.00113441	0.852055	0.0695324
1279	musculoskeletal	Osteitis deformans [Paget's disease of bone]	-0.00113441	0.852055	0.0695324
1280	musculoskeletal	Osteochondropathies	0.000573458	0.924889	0.0339102
1281	musculoskeletal	Juvenile osteochondrosis	-0.0045677	0.452692	0.344197
1282	musculoskeletal	Osteochondritis dissecans	-0.0045677	0.452692	0.344197
1283	musculoskeletal	Other disorders of bone and cartilage	0.0017237	0.776888	0.109641
1284	musculoskeletal	Cyst of bone	0.00288423	0.635379	0.196967
1285	musculoskeletal	Aseptic necrosis of bone	-0.000654829	0.91427	0.0389255
1286	musculoskeletal	Malunion and nonunion of fracture	-0.0045948	0.450014	0.346774
1287	musculoskeletal	Acquired foot deformities	-0.00980395	0.107003	0.970605
1288	musculoskeletal	Flat foot	-0.00299521	0.622426	0.205913
1289	musculoskeletal	Acquired toe deformities	-0.00141357	0.816233	0.0881856
1290	musculoskeletal	Hammer toe (acquired)	-0.00253943	0.676324	0.169845
1291	musculoskeletal	Hallux rigidus	0.00465701	0.443903	0.352712
1292	musculoskeletal	Hallux valgus (Bunion)	-0.00818007	0.17868	0.747923
1293	musculoskeletal	Other acquired deformities of limbs	-0.00326638	0.59127	0.228214
1294	musculoskeletal	Acquired deformities of finger	0.00152941	0.801477	0.096109
1295	musculoskeletal	Curvature of spine	-0.0102448	0.0921245	1.03562
1296	musculoskeletal	Kyphosis (acquired)	-0.00322979	0.595433	0.225167
1297	musculoskeletal	Kyphoscoliosis and scoliosis	-0.00975806	0.108655	0.96395
1298	musculoskeletal	Other acquired musculoskeletal deformity	-0.00258642	0.670684	0.173482
1299	musculoskeletal	Acquired spondylolisthesis	0.00383542	0.528337	0.277089
1300	musculoskeletal	Contracture of joint	0.00543837	0.371281	0.430297
1301	musculoskeletal	Osteoarthrosis	-0.000738943	0.903309	0.0441637
1302	musculoskeletal	Osteoarthritis; localized	-0.0023073	0.704449	0.15215
1303	musculoskeletal	Osteoarthrosis, localized, primary	-0.00172652	0.776533	0.10984
1304	musculoskeletal	Osteoarthrosis, localized, secondary	-0.00322979	0.595433	0.225167
1305	musculoskeletal	Osteoarthrosis, generalized	0.0114283	0.0602611	1.21996
1306	musculoskeletal	Osteoarthrosis NOS	0.00198746	0.743865	0.128506
1307	musculoskeletal	Symptoms and disorders of the joints	0.000182007	0.976129	0.0104927
1308	musculoskeletal	Ankylosis of joint	-0.00322979	0.595433	0.225167
1309	musculoskeletal	Stiffness of joint	-0.00575885	0.343758	0.463747
1310	musculoskeletal	Difficulty in walking	0.00288423	0.635379	0.196967
1311	musculoskeletal	Joint effusions	0.00345708	0.569799	0.244278
1312	musculoskeletal	Hemarthrosis	-0.00322979	0.595433	0.225167
1313	musculoskeletal	Villonodular synovitis	0.00288423	0.635379	0.196967
1314	musculoskeletal	Derangement of joint, non-traumatic	0.00988328	0.104193	0.98216
1315	musculoskeletal	Loose body in joint	0.00152941	0.801477	0.096109
1316	musculoskeletal	Pathological, developmental or recurrent dislocation	0.0113628	0.0617464	1.20939
1317	musculoskeletal	Articular cartilage disorder	-0.00322979	0.595433	0.225167
1318	musculoskeletal	Other derangement of joint	0.00919923	0.130435	0.884607
1319	musculoskeletal	Osteoporosis, osteopenia and pathological fracture	-0.0160076	0.00849267	2.07096
1320	musculoskeletal	Osteoporosis	-0.0161289	0.00800724	2.09652
1321	musculoskeletal	Osteoporosis NOS	-0.0161289	0.00800724	2.09652
1322	musculoskeletal	Pathologic fracture	0.0059129	0.331005	0.480166
1323	musculoskeletal	Pathologic fracture of vertebrae	0.0059129	0.331005	0.480166
1324	musculoskeletal	Osteopenia or other disorder of bone and cartilage	-0.00696975	0.25186	0.598842
1325	musculoskeletal	Pain in joint	0.00161039	0.791203	0.101712
1326	congenital anomalies	Cardiac and circulatory congenital anomalies	-0.0144932	0.017181	1.76495
1327	congenital anomalies	Cardiac congenital anomalies	-0.0119453	0.0495431	1.30502
1328	congenital anomalies	Cardiac shunt/ heart septal defect	-0.00645994	0.288223	0.540271
1329	congenital anomalies	Valvular heart disease/ heart chambers	-0.00322979	0.595433	0.225167
1330	congenital anomalies	Congenital anomalies of great vessels	-0.00983181	0.10601	0.974655
1331	congenital anomalies	Congenital anomalies of peripheral vascular system	-0.00791207	0.193338	0.713683
1332	congenital anomalies	Anomalies of respiratory system, congenital	-0.00322979	0.595433	0.225167
1333	congenital anomalies	Congenital anomalies of face and neck	-0.00518921	0.393596	0.404949
1334	congenital anomalies	Cleft palate	-0.00559437	0.357717	0.44646
1335	congenital anomalies	Digestive congenital anomalies	-0.00350028	0.564988	0.247961
1336	congenital anomalies	Upper gastrointestinal congenital anomalies	-0.00394387	0.516742	0.286727
1337	congenital anomalies	Esophageal atresia/tracheoesophageal fistula	-0.00322979	0.595433	0.225167
1338	congenital anomalies	Congenital anomalies of mouth/tongue	-0.00191646	0.75271	0.123372
1339	congenital anomalies	Congenital anomalies of esophagus	-0.00322979	0.595433	0.225167
1340	congenital anomalies	Lower gastrointestinal congenital anomalies	-0.00645994	0.288223	0.540271
1341	congenital anomalies	Congenital anomalies of intestine	-0.00645994	0.288223	0.540271
1342	congenital anomalies	Genitourinary congenital anomalies	-0.00250478	0.680495	0.167175
1343	congenital anomalies	Congenital anomalies of genital organs	0.00189778	0.755044	0.122028
1344	congenital anomalies	Congenital anomalies of female genital organs	0.000505203	0.933807	0.0297427
1345	congenital anomalies	Congenital anomalies of male genital organs	0.000100521	0.986815	0.00576428
1346	congenital anomalies	Congenital anomalies of urinary system	-0.00678248	0.264827	0.577038
1347	congenital anomalies	Cystic kidney disease	-0.00322979	0.595433	0.225167
1348	congenital anomalies	Other specified congenital anomalies of kidney	-0.00816205	0.179639	0.745598
1349	congenital anomalies	Nervous system congenital anomalies	-0.0045677	0.452692	0.344197
1350	congenital anomalies	Neural tube defects	-0.0045677	0.452692	0.344197
1351	congenital anomalies	Spina bifida	-0.0045677	0.452692	0.344197
1352	congenital anomalies	Other specified congenital anomalies of nervous system	-0.0045677	0.452692	0.344197
1353	congenital anomalies	Congenital anomalies of the eye	0.0124806	0.0401792	1.396
1354	congenital anomalies	Congenital cataract and lens anomalies	0.00822569	0.17627	0.753822
1355	congenital anomalies	Congenital anomalies of posterior segment of eye	0.011455	0.0596635	1.22429
1356	congenital anomalies	Congenital musculoskeletal deformities of spine	-0.00322979	0.595433	0.225167
1357	congenital anomalies	Congenital anomalies of limbs	0.00288423	0.635379	0.196967
1358	congenital anomalies	Congenital deformities of feet	0.00581622	0.338972	0.469836
1359	congenital anomalies	Other congenital anomalies of lower limb, including pelvic girdle	-0.00322979	0.595433	0.225167
1360	congenital anomalies	Other congenital musculoskeletal anomalies	-0.00559437	0.357717	0.44646
1361	congenital anomalies	Congenital osteodystrophies	-0.0045677	0.452692	0.344197
1362	congenital anomalies	Congenital anomalies of the integument	-0.000654829	0.91427	0.0389255
1363	congenital anomalies	Chromosomal anomalies and genetic disorders	0.011455	0.0596635	1.22429
1364	congenital anomalies	Chromosomal anomalies	0.011455	0.0596635	1.22429
1365	congenital anomalies	Other and unspecified congenital anomalies	0.0196832	0.00121118	2.91679
1366	congenital anomalies	Anomalies of endocrine glands, congenital	0.0168263	0.00566715	2.24664
1367	symptoms	Back pain	0.011127	0.0673485	1.17167
1368	symptoms	Cervicalgia	-0.00318115	0.600986	0.221136
1369	symptoms	Sciatica	-0.00440482	0.468968	0.328856
1370	symptoms	Cervical radiculitis	-0.00271059	0.65587	0.183182
1371	symptoms	Neuralgia, neuritis, and radiculitis NOS	0.00511731	0.400184	0.397741
1372	symptoms	Myalgia and myositis unspecified	-0.00207007	0.733615	0.134532
1373	symptoms	Musculoskeletal symptoms referable to limbs	0.00249845	0.681259	0.166688
1374	symptoms	Swelling of limb	-0.000271395	0.964412	0.0157373
1375	symptoms	Symptoms of the muscles	0.0160703	0.00823834	2.08416
1376	symptoms	Muscular wasting and disuse atrophy	-0.00322979	0.595433	0.225167
1377	symptoms	Pain in limb	0.00379519	0.532672	0.27354
1378	symptoms	Hypothermia/Chills	-0.00322979	0.595433	0.225167
1379	symptoms	Symptoms involving nervous and musculoskeletal systems	-0.0112402	0.0646099	1.1897
1380	symptoms	Symptoms involving skin and other integumentary tissue	0.000882876	0.884596	0.0532549
1381	symptoms	Edema	-0.00323664	0.594653	0.225737
1382	symptoms	Pallor and flushing	-0.0096908	0.111113	0.954234
1383	symptoms	Fever of unknown origin	-0.00744728	0.220819	0.655963
1384	symptoms	Abdominal pain	0.00463629	0.445933	0.35073
1385	symptoms	Syncope and collapse	-0.00457787	0.451686	0.345164
1386	symptoms	Nausea and vomiting	0.00885812	0.145308	0.837711
1387	symptoms	Persistent vomiting	0.011455	0.0596635	1.22429
1388	symptoms	Nonspecific findings on examination of blood	-0.00322979	0.595433	0.225167
1389	symptoms	Other abnormal blood chemistry	-0.000989307	0.8708	0.0600816
1390	symptoms	Gangrene	-0.00871958	0.151707	0.818995
1391	symptoms	Nonspecific abnormal findings on radiological and other examination of other intrathoracic organs (echocardiogram, etc)	0.00511346	0.400538	0.397356
1392	symptoms	Abnormal results of other function studies (bladder, pancreas, placenta, spleen, etc)	-0.00322979	0.595433	0.225167
1393	symptoms	Other and nonspecific abnormal cytological, histological and immunological findings	-0.0045677	0.452692	0.344197
1394	symptoms	Malaise and fatigue	0.00324105	0.59415	0.226104
1395	symptoms	Chronic fatigue syndrome	-0.0127719	0.0357468	1.44676

## Sheet: f. MedWAS
	cat_id	phe_name	r_value	p_value	-logp_value
0	Alimentary Tract and Metabolism	A01A_Stomatological Preparations	-0.0285727	2.62315e-06	5.58118
1	Alimentary Tract and Metabolism	A02B_Drugs for Peptic Ulcer and Gastro-Oesophageal Reflux Disease (Gord)	-0.00757829	0.212804	0.672021
2	Alimentary Tract and Metabolism	A03A_Drugs for Functional Gastrointestinal Disorders	-0.00360453	0.553457	0.256916
3	Alimentary Tract and Metabolism	A03B_Belladonna and Derivatives, Plain	-0.0150102	0.0135936	1.86666
4	Alimentary Tract and Metabolism	A03F_Propulsives	-0.00389484	0.521968	0.282357
5	Alimentary Tract and Metabolism	A04A_Antiemetics and Antinauseants	-0.00734292	0.227357	0.643291
6	Alimentary Tract and Metabolism	A05A_Bile Therapy	-0.00433328	0.476219	0.322193
7	Alimentary Tract and Metabolism	A06A_Drugs for Constipation	-0.0193959	0.00142768	2.84537
8	Alimentary Tract and Metabolism	A07A_Intestinal Antiinfectives	-0.00643479	0.290104	0.537446
9	Alimentary Tract and Metabolism	A07D_Antipropulsives	-0.0126913	0.0369303	1.43262
10	Alimentary Tract and Metabolism	A07E_Intestinal Antiinflammatory Agents	-0.00654143	0.282184	0.549468
11	Alimentary Tract and Metabolism	A08A_Antiobesity Preparations, Excl. Diet Products	0.00947897	0.119143	0.923933
12	Alimentary Tract and Metabolism	A09A_Digestives, Incl. Enzymes	-0.00322979	0.595433	0.225167
13	Alimentary Tract and Metabolism	A10B_Blood Glucose Lowering Drugs, Excl. Insulins	-0.00904025	0.137212	0.862606
14	Alimentary Tract and Metabolism	A11C_ Vitamin a and D, Incl. Combinations of the Two	-0.00365695	0.547703	0.261455
15	Alimentary Tract and Metabolism	A11D_Vitamin B1, Plain and in Combination with Vitamin B6 and B12	-0.00573157	0.346049	0.460862
16	Alimentary Tract and Metabolism	A11G_ Ascorbic Acid (Vitamin C), Incl. Combinations	0.000882876	0.884596	0.0532549
17	Alimentary Tract and Metabolism	A11H_ other Plain Vitamin Preparations	-0.00191646	0.75271	0.123372
18	Alimentary Tract and Metabolism	A12A_Calcium	-0.0131413	0.0307321	1.51241
19	Alimentary Tract and Metabolism	A16A_Other Alimentary Tract and Metabolism Products	0.011455	0.0596635	1.22429
20	Blood and Blood Forming Organs	B01A_Antithrombotic Agents	-0.0102403	0.0922669	1.03495
21	Blood and Blood Forming Organs	B02A_Antifibrinolytics	0.0167075	0.00601583	2.2207
22	Blood and Blood Forming Organs	B03B_Vitamin B12 and Folic Acid	0.00109168	0.857567	0.0667319
23	Blood and Blood Forming Organs	B03X_Other Antianemic Preparations	-0.00527439	0.385878	0.41355
24	Blood and Blood Forming Organs	B05B_ I.V. Solutions	0.011455	0.0596635	1.22429
25	Blood and Blood Forming Organs	B05C_ Irrigating Solutions	0.00176614	0.771545	0.112639
26	Cardiovascular System	C01A_Cardiac Glycosides	-0.00670452	0.270358	0.56806
27	Cardiovascular System	C01B_Antiarrhythmics, Class I and Iii	-0.0128889	0.0340877	1.4674
28	Cardiovascular System	C01C_Cardiac Stimulants Excl. Cardiac Glycosides	0.00288423	0.635379	0.196967
29	Cardiovascular System	C01D_Vasodilators Used in Cardiac Diseases	-0.00547653	0.367933	0.434231
30	Cardiovascular System	C01E_Other Cardiac Preparations	0.0307059	4.43552e-07	6.35306
31	Cardiovascular System	C02A_ Antiadrenergic Agents, Centrally Acting	-0.0091451	0.132713	0.877087
32	Cardiovascular System	C02C_ Antiadrenergic Agents, Peripherally Acting	-0.0169182	0.0054098	2.26682
33	Cardiovascular System	C02D_ Arteriolar Smooth Muscle, Agents Acting On	0.00407914	0.502466	0.298894
34	Cardiovascular System	C03A_Low-Ceiling Diuretics, Thiazides	-0.0435417	7.96961e-13	12.0986
35	Cardiovascular System	C03B_Low-Ceiling Diuretics, Excl. Thiazides	-0.00855844	0.159417	0.797466
36	Cardiovascular System	C03C_High-Ceiling Diuretics	-0.010154	0.095044	1.02208
37	Cardiovascular System	C03D_Aldosterone Antagonists and other Potassium-Sparing Agents	-0.00280711	0.644446	0.190813
38	Cardiovascular System	C03E_Diuretics and Potassium-Sparing Agents in Combination	-0.00557067	0.359757	0.443991
39	Cardiovascular System	C04A_Peripheral Vasodilators	0.000100521	0.986815	0.00576428
40	Cardiovascular System	C05A_Agents for Treatment of Hemorrhoids and Anal Fissures for Topical Use	-0.00123451	0.839171	0.0761493
41	Cardiovascular System	C07A_Beta Blocking Agents	-0.024003	7.92453e-05	4.10103
42	Cardiovascular System	C08C_Selective Calcium Channel Blockers with mainly Vascular Effects	-0.0518884	1.38686e-17	16.858
43	Cardiovascular System	C08D_Selective Calcium Channel Blockers with Direct Cardiac Effects	0.00103438	0.864969	0.0629993
44	Cardiovascular System	C09A_Ace Inhibitors, Plain	-0.0364334	2.07706e-09	8.68255
45	Cardiovascular System	C09B_Ace Inhibitors, Combinations	-0.00685186	0.25997	0.585077
46	Cardiovascular System	C09C_Angiotensin Ii Receptor Blockers (Arbs), Plain	-0.0341568	1.94257e-08	7.71162
47	Cardiovascular System	C10A_Lipid Modifying Agents, Plain	-0.0479533	3.06859e-15	14.5131
48	Dermatologicals	D01A_Antifungals for Topical Use	0.000232713	0.969482	0.0134603
49	Dermatologicals	D04A_Antipruritics, Incl. Antihistamines, Anesthetics, Etc.	-0.00665554	0.273874	0.56245
50	Dermatologicals	D05A_Antipsoriatics for Topical Use	-0.000307599	0.959669	0.0178787
51	Dermatologicals	D05B_Antipsoriatics for Systemic Use	0.0153561	0.01158	1.93629
52	Dermatologicals	D06A_Antibiotics for Topical Use	0.00471805	0.437954	0.358572
53	Dermatologicals	D06B_Chemotherapeutics for Topical Use	0.00288423	0.635379	0.196967
54	Dermatologicals	D07A_Corticosteroids, Plain	0.00684471	0.260468	0.584246
55	Dermatologicals	D08A_Antiseptics and Disinfectants	0.00581622	0.338972	0.469836
56	Dermatologicals	D10A_Anti-Acne Preparations for Topical Use	0.0170732	0.00499975	2.30105
57	Dermatologicals	D11A_Other Dermatological Preparations	-0.00508762	0.402923	0.394778
58	Genito Urinary System and Sex Hormones	G02B_Contraceptives for Topical Use	0.0196287	0.00124976	2.90317
59	Genito Urinary System and Sex Hormones	G02C_Other Gynecologicals	0.0119734	0.0490094	1.30972
60	Genito Urinary System and Sex Hormones	G03A_Hormonal Contraceptives for Systemic Use	0.0289115	1.99373e-06	5.70033
61	Genito Urinary System and Sex Hormones	G03B_Androgens	0.00555281	0.3613	0.442132
62	Genito Urinary System and Sex Hormones	G03C_Estrogens	0.0024	0.693166	0.159163
63	Genito Urinary System and Sex Hormones	G03D_Progestogens	-0.000531919	0.930316	0.0313697
64	Genito Urinary System and Sex Hormones	G03F_Progestogens and Estrogens in Combination	0.00145618	0.810798	0.0910875
65	Genito Urinary System and Sex Hormones	G03G_Gonadotropins and other Ovulation Stimulants	-0.00559437	0.357717	0.44646
66	Genito Urinary System and Sex Hormones	G03H_Antiandrogens	-0.00685186	0.25997	0.585077
67	Genito Urinary System and Sex Hormones	G03X_Other Sex Hormones and Modulators of the Genital System	-0.00385916	0.525787	0.27919
68	Genito Urinary System and Sex Hormones	G04B_Urologicals	-0.0156584	0.0100411	1.99822
69	Genito Urinary System and Sex Hormones	G04C_Drugs Used in Benign Prostatic Hypertrophy	-0.00643949	0.289752	0.537974
70	Systemic Hormonal Preparations, Excl. Sex Hormones and Insulins	H01B_Posterior Pituitary Lobe Hormones	-0.00722256	0.235067	0.628809
71	Systemic Hormonal Preparations, Excl. Sex Hormones and Insulins	H01C_Hypothalamic Hormones	0.0162001	0.00773357	2.11162
72	Systemic Hormonal Preparations, Excl. Sex Hormones and Insulins	H02A_Corticosteroids for Systemic Use, Plain	0.00614313	0.312523	0.505118
73	Systemic Hormonal Preparations, Excl. Sex Hormones and Insulins	H03A_Thyroid Preparations	-0.00721987	0.235241	0.628486
74	Systemic Hormonal Preparations, Excl. Sex Hormones and Insulins	H03B_Antithyroid Preparations	0.00451041	0.45838	0.338774
75	Systemic Hormonal Preparations, Excl. Sex Hormones and Insulins	H05A_Parathyroid Hormones and Analogues	-0.00722256	0.235067	0.628809
76	Antiinfectives for Systemic Use	J01A_Tetracyclines	0.00477603	0.432345	0.36417
77	Antiinfectives for Systemic Use	J01C_Beta-Lactam Antibacterials, Penicillins	-0.00159694	0.792907	0.100778
78	Antiinfectives for Systemic Use	J01D_Other Beta-Lactam Antibacterials	0.00500586	0.410525	0.386661
79	Antiinfectives for Systemic Use	J01E_Sulfonamides and Trimethoprim	5.81258e-06	0.999238	0.000331255
80	Antiinfectives for Systemic Use	J01F_Macrolides, Lincosamides and Streptogramins	0.000162531	0.978683	0.009358
81	Antiinfectives for Systemic Use	J01M_Quinolone Antibacterials	0.00152941	0.801477	0.096109
82	Antiinfectives for Systemic Use	J01X_Other Antibacterials	-0.00564621	0.35328	0.451881
83	Antiinfectives for Systemic Use	J02A_Antimycotics for Systemic Use	0.010989	0.0708173	1.14986
84	Antiinfectives for Systemic Use	J05A_Direct Acting Antivirals	0.0167403	0.00591767	2.22785
85	Antineoplastic and Immunomodulating Agents	L01A_Alkylating Agents	-0.0045677	0.452692	0.344197
86	Antineoplastic and Immunomodulating Agents	L01B_Antimetabolites	-0.000552401	0.92764	0.0326207
87	Antineoplastic and Immunomodulating Agents	L01E_Protein Kinase Inhibitors	-0.00681716	0.262391	0.581051
88	Antineoplastic and Immunomodulating Agents	L01X_Other Antineoplastic Agents	-0.00155633	0.798058	0.0979656
89	Antineoplastic and Immunomodulating Agents	L02A_Hormones and Related Agents	-0.0117225	0.0539488	1.26802
90	Antineoplastic and Immunomodulating Agents	L02B_Hormone Antagonists and Related Agents	0.00477849	0.432108	0.364408
91	Antineoplastic and Immunomodulating Agents	L03A_Immunostimulants	-0.00825631	0.174666	0.757793
92	Antineoplastic and Immunomodulating Agents	L04A_Immunosuppressants	-0.00440901	0.468546	0.329248
93	Musculo-Skeletal System	M01A_Antiinflammatory and Antirheumatic Products, Non-Steroids	-0.0179611	0.00314651	2.50217
94	Musculo-Skeletal System	M01C_Specific Antirheumatic Agents	-0.00322979	0.595433	0.225167
95	Musculo-Skeletal System	M02A_Topical Products for Joint and Muscular Pain	0.00499618	0.41143	0.385704
96	Musculo-Skeletal System	M03B_Muscle Relaxants, Centrally Acting Agents	-0.000251104	0.967071	0.0145414
97	Musculo-Skeletal System	M04A_Antigout Preparations	-0.0125179	0.039587	1.40245
98	Musculo-Skeletal System	M05B_Drugs Affecting Bone Structure and Mineralization	-0.0169849	0.00522995	2.2815
99	Musculo-Skeletal System	M09A_Other Drugs for Disorders of the Musculo-Skeletal System	4.70527e-05	0.993828	0.00268875
100	Nervous System	N01A_Anesthetics, General	0.00499718	0.411336	0.385803
101	Nervous System	N02A_Opioids	0.0125154	0.0396269	1.40201
102	Nervous System	N02B_Other Analgesics and Antipyretics	0.0169275	0.00538436	2.26887
103	Nervous System	N02C_Antimigraine Preparations	0.00185631	0.76023	0.119055
104	Nervous System	N03A_Antiepileptics	0.00423741	0.486031	0.313336
105	Nervous System	N04A_Anticholinergic Agents	-0.00148442	0.8072	0.0930187
106	Nervous System	N04B_Dopaminergic Agents	-0.00690395	0.256365	0.591142
107	Nervous System	N05A_Antipsychotics	-0.0153852	0.0114232	1.94221
108	Nervous System	N05B_Anxiolytics	0.00125007	0.837172	0.0771852
109	Nervous System	N05C_Hypnotics and Sedatives	-0.0107601	0.0768909	1.11412
110	Nervous System	N06A_Antidepressants	-0.0190732	0.00171312	2.76621
111	Nervous System	N06B_Psychostimulants, Agents Used for Adhd and Nootropics	-0.00610669	0.315402	0.501136
112	Nervous System	N06D_Anti-Dementia Drugs	0.00581622	0.338972	0.469836
113	Nervous System	N07A_Parasympathomimetics	0.00426572	0.483123	0.315943
114	Nervous System	N07B_Drugs Used in Addictive Disorders	-0.00754742	0.214674	0.668221
115	Nervous System	N07C_Antivertigo Preparations	0.00237101	0.696688	0.156962
116	Antiparasitic Products, Insecticides and Repellents	P01B_Antimalarials	-0.00630954	0.299595	0.523465
117	Antiparasitic Products, Insecticides and Repellents	P01C_Agents Against Leishmaniasis and Trypanosomiasis	0.011455	0.0596635	1.22429
118	Antiparasitic Products, Insecticides and Repellents	P53A_Ectoparasiticides for Topical Use	-0.00685186	0.25997	0.585077
119	Respiratory System	R01A_Decongestants and other Nasal Preparations for Topical Use	-0.00898212	0.139758	0.854624
120	Respiratory System	R01B_Nasal Decongestants for Systemic Use	0.000781653	0.89775	0.0468446
121	Respiratory System	R03A_Adrenergics, Inhalants	0.00173239	0.775793	0.110254
122	Respiratory System	R03B_Other Drugs for Obstructive Airway Diseases, Inhalants	-0.00489287	0.421169	0.375544
123	Respiratory System	R03C_Adrenergics for Systemic Use	-0.00322979	0.595433	0.225167
124	Respiratory System	R03D_Other Systemic Drugs for Obstructive Airway Diseases	0.00393874	0.517287	0.286268
125	Respiratory System	R05C_Expectorants	-0.00105699	0.862046	0.0644695
126	Respiratory System	R05D_Cough Suppressants	0.00134044	0.825584	0.0832385
127	Respiratory System	R06A_Antihistamines for Systemic Use	0.006176	0.30994	0.508722
128	Sensory Organs	S01E_Antiglaucoma Preparations and Miotics	-0.0065224	0.283587	0.547314
129	Sensory Organs	S01G_Decongestants and Antiallergics	-0.00266173	0.661684	0.179349
130	Sensory Organs	S01K_Surgical Aids	0.00725188	0.233172	0.632324
131	Various	V03A_All other Therapeutic Products	0.0114661	0.0594177	1.22608
132	Various	V04C_Other Diagnostic Agents	-0.00322979	0.595433	0.225167
