# Supplementary material for: Latent brain subtypes of chronotype reveal unique behavioral and health profiles across population cohorts
Source: Nat Commun. 2025 Dec 22;16:11550. doi: 10.1038/s41467-025-66784-8 (PMC12749713; doi:10.1038/s41467-025-66784-8)
Supplement: Supplementary file 4 — Source data [file 41467_2025_66784_MOESM4_ESM.zip › Source Data/SFig7.xlsx]

## Sheet: Subtype_1_loadings
Regressing_out_sleep_phenotypes	Without_regressing
0.0238706	0.028721		Subtype 1 loadings correlation: r = 0.9729, p = 3.2429e-253
0.0234422	0.0271837
0.0132719	0.00751432
0.00768579	-0.000283075
0.0223464	0.0241868
0.0244414	0.0242698
0.00510879	0.00530492
-0.00241271	-0.00282327
0.0658669	0.0780091
0.0722043	0.0826174
0.0535573	0.0663999
0.0497024	0.0588862
0.0356049	0.04316
0.0320924	0.0395003
0.0339648	0.035
0.0302293	0.0312411
0.0419772	0.0459158
0.0375266	0.0424179
0.0374994	0.0414777
0.0234817	0.029089
0.0142754	0.0135975
0.00519968	0.00270117
-0.000563943	-0.00258947
0.00279593	0.00358561
-0.0364357	-0.0417353
-0.0255233	-0.0310806
-0.000120832	-0.0028354
0.000376213	-0.0047075
-0.00681474	-0.0123613
0.0038752	-0.000423099
-0.032802	-0.0411016
-0.0302761	-0.0396102
0.00855546	0.0179383
0.00727937	0.0175775
0.0155399	0.0226224
0.00430129	0.00772888
-0.0276648	-0.032955
-0.0383415	-0.0417076
-0.0350894	-0.042817
-0.00648838	-0.00588232
-0.0444889	-0.0536398
-0.0114732	-0.0138086
-0.00400693	-0.000450035
0.00496008	0.00834251
-0.000840986	0.000834285
0.0113358	0.0127012
0.0175242	0.0203989
0.014602	0.0180888
0.034646	0.0415091
0.033063	0.0395955
0.0242948	0.0255403
0.0343122	0.0373188
-0.00770732	-0.0130114
-0.0300149	-0.0420983
0.0571435	0.0698803
0.0685837	0.0850808
-0.0698443	-0.0895619
-0.0760334	-0.0969308
-0.0413133	-0.0555166
-0.0477583	-0.0640232
-0.00113707	-0.00315297
0.00734408	0.00790406
0.0185163	0.0247867
0.0220543	0.0263621
0.0317234	0.0360112
0.0395509	0.0444129
0.0145756	0.0131231
0.0157396	0.0127046
0.0359245	0.0431271
0.0303736	0.0350178
-0.0203913	-0.0264769
-0.0147257	-0.0192592
0.0212894	0.0220052
0.0224317	0.0192927
0.0173893	0.0167576
0.0180786	0.0170847
-0.0233381	-0.0318944
-0.0131543	-0.0201457
0.0298708	0.0376741
0.0370112	0.0470111
0.0728355	0.0861915
0.0716666	0.082336
0.0436066	0.0507502
0.0257012	0.0301766
0.010185	0.00700311
0.00429631	0.00123152
0.0491557	0.0577204
0.0562423	0.0663246
0.0594201	0.0680473
0.0474593	0.0553685
0.0244021	0.0206045
0.0194684	0.019557
-0.0195934	-0.0268957
-0.00628936	-0.00979036
0.0438457	0.0570889
0.0338103	0.0441636
-0.0145335	-0.0216378
-0.0377523	-0.0507393
-0.100921	-0.139411
-0.108865	-0.149201
-0.0299914	-0.0456855
-0.0216733	-0.0346497
-0.0763089	-0.0988654
-0.0952517	-0.125173
0.0154712	0.0185501
0.0158901	0.018047
0.041124	0.0511246
0.0435625	0.0532829
0.0449807	0.0574707
0.0300538	0.0376095
0.0528248	0.0676978
0.000596753	0.00462427
-0.00295059	0.000726108
-0.0048552	-0.00266114
-0.0112874	-0.0110415
0.00464476	0.0105021
0.00453794	0.0152095
0.00485252	0.00987847
0.00909931	0.0171506
0.00718627	0.0129215
0.00812267	0.0150196
0.0059502	0.0123431
0.00918832	0.0181839
0.00921439	0.0167344
0.0152414	0.021916
0.00977695	0.0183601
0.0114729	0.0163918
0.0170154	0.0248897
0.0217107	0.031464
0.0161048	0.0231752
-0.00347779	-0.000620243
-0.006493	-0.00109187
0.00161078	0.00629064
-0.0227143	-0.0201257
-0.0291056	-0.0304258
-0.0246668	-0.0212639
0.0165756	0.0226261
0.00922437	0.0202624
0.0258601	0.034419
0.0813435	0.117773
0.0394746	0.0620727
0.1277	0.180443
0.130553	0.185937
0.0961302	0.13982
0.139726	0.183143
0.070219	0.0971852
0.084477	0.116719
0.0724763	0.105409
0.0715863	0.104889
0.0948902	0.135065
0.0900382	0.126738
0.00489681	0.0244611
0.00808975	0.0279495
0.110558	0.153289
0.122844	0.168627
0.0978467	0.143617
0.100004	0.145965
0.0535614	0.0786902
0.0448406	0.0673744
0.0807775	0.117632
0.0771665	0.116673
0.165843	0.227146
0.176256	0.240331
0.104716	0.151075
0.10973	0.157273
0.100181	0.147484
0.112252	0.164188
0.151637	0.211941
0.152116	0.21276
0.118513	0.171111
0.103891	0.152379
0.110908	0.16119
0.101596	0.149207
0.115695	0.159381
0.11248	0.154769
0.0556428	0.0821677
0.0563284	0.085346
0.138271	0.184955
0.133154	0.179224
0.102487	0.150534
0.106502	0.156311
0.104629	0.150032
0.122969	0.173207
0.0469138	0.0714537
0.0578374	0.0866489
0.121071	0.16567
0.121375	0.16126
0.0649016	0.0538989
0.106738	0.0921745
0.00255941	-0.000776342
-0.0567259	-0.066814
-0.119	-0.101944
-0.0395022	-0.0375972
0.0719139	0.0588616
0.0496394	0.0508237
0.153162	0.15695
-0.0632837	-0.0668749
0.0819198	0.0808326
0.0254136	0.0287346
-0.0407772	-0.0400085
-0.0442782	-0.0474992
0.00816856	0.00911694
-0.113823	-0.113069
0.0651544	0.0737741
0.0256864	0.0396152
0.00956841	0.000526648
-0.0106844	-0.0138361
0.0919006	0.0927546
-0.0744411	-0.0785894
0.0139653	0.00748643
-0.00414791	-0.0150062
0.142569	0.142131
-0.0538962	-0.0526543
-0.083898	-0.0820798
0.0336067	0.0342793
-0.0948768	-0.082642
-0.0843329	-0.0863707
0.0638645	0.0563227
-0.0925387	-0.0837118
0.0606339	0.0648573
-0.0128232	-0.00427647
0.160696	0.163004
-0.0949287	-0.081691
0.0473477	0.0451081
0.103533	0.0822864
0.00284326	0.0103998
0.0323933	0.0283646
0.0154764	0.0233274
0.0591834	0.0674183
0.0320438	0.0389075
0.0028509	0.0131691
-0.123859	-0.0957312
0.0335027	0.0342717
0.0424113	0.0265879
0.0437062	0.0505686
-0.0254866	-0.0212361
0.0469688	0.0466415
0.0561278	0.0595278
0.0481695	0.034615
-0.030006	-0.0191112
-0.0583044	-0.0393289
0.199464	0.169653
-0.0258639	-0.0285597
0.0130509	-0.0127856
-0.120035	-0.0934499
0.0709983	0.0535093
0.020834	0.012929
0.0415909	0.0301541
0.0328079	0.0203221
-0.0268234	-0.0245994
-0.0667695	-0.0392935
0.172948	0.134779
0.141183	0.105269
0.127428	0.114553
0.0287094	0.0288309
0.0292074	0.0212519
0.0108475	0.00212862
0.149399	0.138624
-0.00859615	-0.00496912
0.141234	0.137483
-0.0687759	-0.0592604
-0.142763	-0.127799
0.135012	0.131238
0.115369	0.104397
0.0774807	0.0622795
-0.157261	-0.141764
-0.0814144	-0.0780475
0.0699939	0.0687034
-0.0618409	-0.052585
0.00764756	0.0130061
-0.00388691	-0.0105672
-0.0620923	-0.0609287
-0.083311	-0.0800619
0.144947	0.133892
-0.0639418	-0.0447965
-0.104601	-0.0926312
-0.107134	-0.0901384
0.00431052	0.0159637
0.0344036	0.0344444
-0.110278	-0.0863303
0.0394218	0.0328631
-0.103882	-0.0966471
0.0494969	0.0331287
0.0431753	0.0303711
0.0475649	0.0337135
-0.0661897	-0.0616668
0.101924	0.0798239
-0.216346	-0.182291
-0.169638	-0.134618
-0.177016	-0.128064
-0.103893	-0.0929248
0.12411	0.111887
0.145671	0.143027
0.0401694	0.0312929
-0.00109883	-0.000437817
-0.0783215	-0.0653785
0.0499325	0.0425046
0.0891186	0.0722057
-0.0819346	-0.085682
-0.072384	-0.0698885
-0.0363442	-0.0381455
-0.0626293	-0.0496277
-0.0315961	-0.0211578
-0.0146624	-0.00999173
-0.0449658	-0.0348882
-0.0427777	-0.0478149
0.061386	0.0619191
-0.0175666	-0.017404
0.0369165	0.0178548
-0.0267265	-0.0268796
-0.0436924	-0.0351293
-0.0403387	-0.0313581
-0.0275687	-0.0135321
0.0912627	0.0855499
-0.138314	-0.126063
0.0146191	0.00961988
0.149707	0.133773
0.103981	0.0900835
0.101168	0.0767869
0.121906	0.108353
-0.00442443	-0.00416728
-0.107873	-0.0754453
0.0370075	0.0349747
-0.0432498	-0.0398385
-0.0942529	-0.0698308
0.109765	0.101042
-0.0947943	-0.0709479
0.0606176	0.0395647
0.0755568	0.0635562
0.0543177	0.0432938
-0.0574631	-0.0577195
0.148532	0.134874
-0.215831	-0.186075
-0.158737	-0.121036
-0.18973	-0.150243
-0.00701678	-0.00043891
0.103243	0.0961814
0.190683	0.166478
0.108204	0.10327
-0.0842899	-0.0533749
-0.138134	-0.122426
-0.055043	-0.0457752
0.0206753	0.0160478
-0.104944	-0.10498
-0.11016	-0.110756
-0.0182736	-0.0192748
0.0325023	0.0153705
0.162934	0.150141
-0.00900201	-0.00659441
-0.110863	-0.095741
0.000723798	0.00729199
-0.0727606	-0.0522843
0.0190102	0.030072
-0.00953448	-0.0141494
0.0073409	0.006432
-0.149295	-0.138352
-0.056112	-0.0377826
0.0302481	0.0255778
-0.0434184	-0.0300714
-0.0606143	-0.0507129
0.0657809	0.0528019
-0.0182849	-0.0139289
-0.0189869	-0.0174468
0.00302135	-0.00568312
-0.118701	-0.111366
-0.0180655	-0.0201093
0.143315	0.125692
-0.115614	-0.0945633
-0.116915	-0.104041
-0.0812865	-0.0607649
-0.160218	-0.148882
0.174979	0.162057
0.156841	0.129529
-0.0171493	-0.0195121
-0.0715584	-0.0494847
0.0540519	0.0401264
0.0129981	0.00461486
-0.0178317	-0.0263806
-0.0627682	-0.054185
-0.0992298	-0.106522
-0.0164453	-0.0104762
-0.0253515	-0.0156038
0.147957	0.135553
0.0724088	0.0779001
-0.0594135	-0.0510701
-0.00933072	-0.0135162
-0.0391309	-0.0281446
0.0249211	0.0216975
-0.0501404	-0.0414545
-0.0897199	-0.0889046
0.113821	0.11007
0.0421884	0.0327324
0.100044	0.105567
-0.0301768	-0.0312527
0.114149	0.103007
0.0916239	0.0833454
0.0461225	0.0439274

## Sheet: Subtype_1_scores
Regressing_out_sleep_phenotypes	Without_regressing
0.142961	0.188538		Subtype 1 scores correlation: r = 0.9755, p = 0.0000e+00
6.84486	6.28743
-3.54041	-2.86601
2.33418	2.09746
1.23493	1.46419
0.26981	-0.0766617
0.909055	0.579382
1.6283	1.07987
-0.262107	-0.206843
0.331003	0.387747
4.28276	3.84855
-1.18762	-0.813652
2.07621	1.4497
-0.696268	-0.0893751
-0.46291	-0.997666
5.10852	4.54235
4.28297	3.80678
0.913527	0.59215
-2.05058	-1.77962
-0.184261	0.108409
-3.38395	-2.7304
0.550039	-0.0216882
-0.462851	0.223113
1.91569	1.5415
-0.570682	-0.198989
0.0421796	0.837139
1.99012	2.5208
0.251582	0.534319
-1.95393	-1.34318
3.86698	3.39152
-2.51559	-2.20492
-1.04398	-0.744377
0.934391	1.06618
2.04415	2.34885
0.403596	-0.0970901
0.273555	0.462652
0.0606726	-0.185971
-0.339469	-0.72884
-0.667264	-0.950985
-2.33252	-2.10992
-1.62296	-1.34616
0.888362	0.652125
-0.93998	-1.54204
-1.14719	-0.970636
-0.146131	-0.0366597
2.10104	1.77034
0.752783	0.548488
-3.46516	-2.8117
-2.73161	-2.29681
0.565065	0.342119
-1.29642	-1.23117
-1.63185	-1.359
1.32944	1.06413
-2.15397	-2.24994
-1.2408	-0.612748
-0.767152	-0.637256
-0.420566	-1.23458
-1.2858	-1.01192
-1.33029	-1.11586
-1.66526	-1.38069
2.59173	2.82518
-2.26738	-2.39722
2.76627	2.3791
4.40197	3.99008
-0.115227	-0.0507582
2.53985	1.77797
-1.20149	-1.06735
0.54278	1.13818
1.48699	1.19553
3.23012	2.62609
-1.48235	-0.665246
-1.18554	-2.27721
2.1893	1.86672
1.09858	0.11123
1.95515	1.80973
-2.36706	-2.11463
5.01323	4.40393
-0.909	-0.484507
-1.39131	-1.4343
-2.10297	-1.80513
0.686839	0.98501
1.11597	0.577387
-0.147102	0.0689497
0.33788	0.521052
-0.320621	-0.0310653
2.34523	3.15488
-1.50817	-0.881753
-3.51998	-2.98761
-3.45847	-2.93238
0.299809	0.133414
2.03743	2.51613
-1.01535	-0.704865
3.51137	2.83623
0.423661	0.945866
1.03045	0.950594
-3.78127	-4.10799
3.1508	2.96614
2.59497	1.85145
-2.60856	-2.3881
0.826493	0.236927
0.537823	0.286438
5.79443	5.54948
3.73014	3.19136
-2.90682	-2.62908
0.271777	0.547809
0.83691	1.42941
1.69665	0.891808
0.0693717	0.0182973
3.93793	3.02059
4.17402	3.63027
3.37553	2.49979
-1.76863	-1.81933
-2.87893	-3.3841
0.0991475	-0.104395
-0.366801	-0.287303
1.13541	0.920354
-0.343357	-0.569442
0.569092	0.393124
-0.620958	-0.573147
-3.43221	-3.46971
-3.05754	-3.49323
-2.3097	-1.94673
-0.733573	-0.572204
-2.4178	-2.42004
1.42343	1.39672
0.136851	0.281991
2.51638	1.64121
2.59397	2.43256
0.792448	0.959532
-1.54905	-1.6793
-0.742422	-0.589274
2.49629	2.04772
1.82718	1.10511
0.0427832	-1.08784
2.14143	1.86176
-1.56735	-1.3967
-4.70444	-4.38193
3.65508	3.45428
2.97609	2.12815
-1.54596	-1.06703
-0.539384	0.161364
-0.0397799	0.558184
-3.46873	-3.54808
1.57471	1.11804
1.38121	2.05916
0.252067	0.319241
-1.80608	-0.995388
-2.39326	-1.82412
0.20043	0.346562
0.0707045	0.423832
-1.32777	-1.2704
1.63709	0.564336
0.370283	0.996215
0.249419	0.377547
0.230618	-0.257036
0.197786	0.720661
-2.91222	-2.86513
2.65956	2.42937
-2.73851	-3.06203
2.07708	2.7352
1.76654	1.28821
1.75595	0.593385
-1.71882	-1.76042
-2.00293	-1.57022
0.549678	1.21395
-2.67243	-2.90576
1.00665	0.621222
-0.674252	-0.821802
-2.99672	-2.89819
-3.84636	-3.47566
0.493311	0.271121
-2.78183	-2.26388
-2.74056	-2.2847
2.19849	1.75309
-1.57762	-1.97775
1.74164	1.10731
-0.44649	-0.326457
1.42847	1.45247
-1.42641	-1.62119
1.38467	2.11552
1.7167	1.48388
-2.15343	-2.28314
-0.505391	-0.376304
0.0230955	0.285539
-2.60284	-3.08156
-1.61278	-2.02206
-0.229462	-0.0944264
5.81984	5.50244
0.595589	-0.0464897
0.22126	0.166083
-0.220478	0.184831
-0.596623	-0.275332
1.70847	1.00548
0.542545	-0.470852
-1.24525	-1.41391
2.57257	2.18999
-1.28816	-0.724978
0.577168	0.354618
-0.390034	-0.576033
3.15447	3.6478
4.82184	4.87961
-4.27002	-3.96151
1.47345	1.9208
2.13285	1.81389
0.295995	0.406017
2.48494	2.32436
0.0102733	0.103474
1.66073	1.08105
-0.976581	-0.0540311
-0.632664	-0.371131
0.439504	0.242121
1.27924	1.2641
0.204576	-0.420911
1.84227	1.35596
-0.243835	0.00357072
0.306117	0.560393
-2.09581	-1.78808
0.697301	1.09784
-0.889293	-0.60807
2.16935	2.41769
-1.43297	-1.44487
0.0234784	0.536148
-1.58766	-1.53921
-1.23593	-0.743594
-2.39701	-2.42666
-2.17232	-2.03936
1.41573	1.2816
0.973483	1.57117
1.74213	1.33726
-1.01057	-0.691923
0.842807	1.19931
-2.2822	-2.00687
1.2678	1.13746
-3.23559	-2.75757
-0.191182	-0.519701
-2.69459	-2.26365
2.35216	1.55868
0.371995	0.68975
-0.180719	0.124542
-1.10193	-1.21956
2.04096	1.81336
3.42984	2.99734
0.761298	0.905415
-0.324828	-0.601647
2.42933	2.27841
0.773401	1.29941
-1.98715	-2.16436
0.150511	0.47883
-0.332921	-0.064956
-2.63288	-2.6691
-0.504919	0.00749303
-0.27963	-0.779217
-0.0664214	0.479928
3.3132	2.97868
0.208314	-0.181542
0.741985	0.892479
1.88464	1.47849
0.773912	0.118477
-2.16581	-2.05108
-1.34919	-1.86781
4.41045	3.82676
-3.73827	-3.51257
-1.17169	-2.02044
4.30457	3.26641
-1.67707	-1.1553
-0.223656	-0.0814141
-1.49077	-2.04597
-2.65359	-2.95871
0.328627	-0.252533
2.77546	2.1116
-2.53484	-2.31485
0.530989	0.285948
1.66465	0.952433
-1.5059	-1.35072
-2.06735	-2.25592
0.30311	-0.0213531
-1.26846	-0.907992
-2.51844	-2.75715
0.373702	0.675069
-1.95745	-2.29218
-2.2579	-1.7819
-0.400409	-0.360674
-1.32378	-0.423751
0.140751	0.201269
6.29398	5.91204
-1.73957	-1.70339
-2.20707	-2.40483
-1.6312	-1.75061
2.57241	2.51966
2.22172	1.57667
0.0979921	0.234323
-0.204877	0.63328
4.1313	4.14095
-0.490907	-0.469864
-2.91087	-2.41506
0.161038	-0.417206
-0.669456	-0.79109
-3.58167	-4.41484
0.222168	-0.139595
-0.92653	-0.666375
6.41406	5.98931
0.659998	0.251789
-1.42186	-1.23122
-0.379533	-0.632664
-1.33747	-0.473721
1.40967	0.965668
-0.781002	-1.15424
-2.0599	-2.32586
-0.617991	0.208123
2.95207	2.24085
1.38143	0.946102
-1.76355	-1.60623
-2.23348	-1.8733
-1.48227	-1.38629
-2.94485	-2.45321
-1.7882	-1.89688
1.28007	1.14206
-0.280055	-0.190187
-0.942241	-0.199671
-1.88727	-1.93441
-0.624868	0.123767
3.85599	3.7854
1.07118	0.866122
-1.33386	-1.51295
-1.89246	-1.92647
1.91753	1.49937
-2.4726	-3.06622
1.89562	2.49243
0.144371	0.440954
-4.3453	-5.35681
-0.851027	-1.08029
-3.5501	-3.47666
2.65506	2.50192
1.53833	0.887978
0.841716	0.457082
-1.16833	-1.19784
3.22738	2.79618
-3.00661	-2.65964
-0.598775	-0.253694
-2.15299	-1.98586
2.68535	2.40489
1.88699	1.91479
0.126888	0.0999322
0.531684	0.797798
1.73803	1.30238
-1.69685	-1.04903
-0.94654	-1.92134
3.52658	3.59422
-0.697341	-0.993355
3.67195	3.09119
1.62958	1.36813
2.68183	2.40252
3.02119	3.00657
-1.10154	-1.0624
-0.602219	-0.37911
-0.995493	-0.844265
-0.237779	-0.239825
1.7272	1.92821
-0.326442	-0.456369
1.0082	1.72066
0.619949	0.877619
-1.11058	-0.695966
2.05325	2.19704
-2.42421	-2.21413
-0.0615483	0.0553167
2.60783	3.24864
-0.0756682	0.0118791
0.0265578	0.145983
-2.10825	-1.01326
-1.17832	-0.61723
-0.283465	-0.0981324
-1.0156	-0.602666
0.0125394	0.297473
-0.473163	-0.553272
0.269828	0.48406
-0.7671	-0.984818
-0.825396	-1.16851
-1.9659	-2.27879
-1.54158	-0.979174
-1.26109	-0.819532
-0.738639	-0.610912
1.17633	1.14341
-0.895676	-0.394306
0.491721	0.532417
-1.03463	-1.90181
-0.614592	0.0014773
1.76192	1.85608
-0.39603	0.32561
-0.231119	-0.528543
0.0209404	0.156973
-1.39838	-0.954843
-0.477655	0.139284
-0.841966	-0.321717
-1.09406	-1.38548
-2.58886	-2.91936
-1.39357	-1.0908
-0.521999	-0.499919
-0.219372	-0.676612
-3.04862	-2.5768
2.84449	2.59897
-0.622638	-0.185814
-1.00911	-1.09103
-1.29284	-1.05118
-0.755209	-1.11038
1.03975	1.39684
-1.57977	-2.58577
-0.162516	-0.0698574
2.4012	1.94413
-2.67694	-2.22281
0.600803	-0.0570653
-0.432162	-0.469604
1.63457	2.24176
4.5677	3.78844
0.105517	0.487672
-1.85447	-2.13973
3.25329	3.0955
-2.16128	-2.096
-0.0191066	0.335272
0.770184	-0.0973919
4.11666	4.15118
-1.95276	-1.79379
-3.91959	-4.18802
-1.59486	-1.85903
-1.53134	-1.86247
1.41942	1.62652
-1.95868	-1.49394
0.362351	-0.0658205
-1.08411	-0.362834
1.47896	2.07933
-1.47805	-1.8723
-0.0600445	0.425235
-0.378228	0.402462
5.61424	5.50172
0.628218	0.40943
-1.3408	-1.11217
1.86523	1.09528
-0.251686	-0.0800193
-0.351426	-0.546472
-2.03478	-2.71253
1.83804	1.21785
0.648733	1.20463
0.313431	0.0342861
2.22554	2.05493
-0.785242	-0.326173
-1.05851	-1.03937
-0.864934	-1.32615
0.0427077	0.396315
0.0130581	-0.271617
-2.96574	-3.11431
0.431305	0.625621
-6.00742	-6.25801
2.5379	2.50363
1.56669	0.997917
-0.622018	-0.981428
1.83481	1.29616
1.65548	1.51498
4.40273	3.88886
-0.105853	-0.0175408
3.0033	2.88575
0.672818	1.14194
1.52924	0.949361
-1.83123	-1.48288
4.72405	4.31034
0.654991	0.846751
1.6418	1.2902
-3.89485	-4.04134
0.326714	0.0105954
0.0292564	0.312906
0.537987	-0.0255744
0.633106	0.20655
-0.44906	-0.166293
2.35246	2.08322
-0.842694	-0.209755
-1.29801	-1.32193
0.879618	0.711617
1.7695	1.45944
1.63231	0.711685
5.31165	4.92408
-1.88883	-1.42337
-2.13918	-1.77837
3.66295	3.30219
-1.29987	-1.67469
-0.460004	-0.0767747
-0.384047	0.171616
-2.92489	-2.49223
-3.79552	-3.21269
-0.382354	-1.03842
0.379966	0.853989
-0.825765	-0.997206
-1.62388	-1.56594
2.30548	2.65917
-2.83588	-2.15073
-0.827154	-0.394707
-2.10449	-2.26364
-3.17637	-2.96215
1.99034	2.7074
3.26337	3.32459
-3.74342	-3.0791
1.72109	1.56331
-0.614494	-0.135193
0.034245	0.513623
-1.09161	-0.868859
-1.58244	-1.20613
0.0667351	-0.409856
-0.79532	-0.702809
4.16297	3.37753
-0.338686	-0.346013
-4.60813	-4.16066
2.28283	2.47608
-1.26707	-0.969198
-2.49138	-1.83338
-1.2674	-0.96867
2.28458	1.30164
0.780182	1.02049
-1.84563	-1.36153
0.374918	-0.461368
-0.618202	0.156603
4.27202	4.66432
2.33463	1.33324
-0.685267	-0.207961
1.88027	1.61705
2.26106	1.60873
2.63217	2.39507
4.23067	3.78308
0.274012	0.633138
0.526009	0.00479549
1.69035	1.09774
0.369865	-0.161488
3.58061	2.94647
1.92226	1.62404
2.74795	2.35287
-0.456717	-0.0302955
2.55276	2.63899
1.58436	1.47041
-0.991962	-0.656115
1.79777	0.902407
-0.839558	-0.690642
-0.197375	0.0750439
2.84824	2.70334
3.16749	3.70642
-1.68141	-1.06777
1.80253	2.30101
1.01089	1.27396
-3.48602	-2.50248
-1.60984	-1.53995
0.654458	0.680668
-2.7013	-2.77321
0.600719	0.981649
-0.0135791	0.108174
4.08823	3.33647
0.815331	0.585113
-2.53183	-2.25163
2.56724	2.21347
0.234785	-0.547294
3.94628	3.60849
-0.43849	0.289811
-0.939305	-1.39777
-2.45614	-2.24973
1.27369	0.969946
-2.61771	-2.43585
2.81592	2.68936
0.470042	0.436587
-1.27219	-1.43519
2.41636	2.34218
0.970605	0.840423
0.739797	1.52167
0.575842	-0.110622
-0.903009	-1.46097
-0.964542	-0.274309
1.36405	1.18382
0.792107	1.26045
-1.03639	-0.653636
-1.63079	-1.47487
0.727516	1.4365
1.11209	0.963305
2.12369	1.48224
0.735046	1.02708
-1.50666	-1.74103
-4.05712	-3.71072
0.637935	-0.271401
-0.55653	-0.524104
0.885622	1.06406
2.65077	2.10493
-1.53195	-1.61146
4.87504	4.08748
0.223041	-0.345028
0.00382073	-0.0316362
-3.21026	-3.59272
3.42132	2.69669
-0.713085	-1.10769
-0.0765621	0.249794
1.47065	0.503475
-0.754175	-0.981837
1.85761	1.81927
0.458783	1.04042
1.67229	0.914297
1.23106	1.93801
-0.154458	-0.539664
1.67102	1.94316
0.092049	0.214249
0.645293	0.645485
0.951431	0.714294
2.64756	3.13444
-1.37558	-1.33898
-0.737869	-0.221214
0.328425	0.783265
5.23382	5.21052
-0.0846878	0.0537028
0.246469	-0.0595874
0.225864	0.102163
-0.870126	-0.649985
-2.97253	-2.77468
0.112224	-0.0744723
1.33946	1.43917
0.930449	0.604093
0.807501	0.184848
-0.723747	-0.359344
0.975285	0.552576
0.176961	0.795141
-2.28967	-2.01607
-0.675177	-0.726558
-2.89749	-2.85149
-1.71212	-1.66781
-0.0237898	-0.20752
-2.33341	-2.12386
1.94379	1.01497
0.0776564	-0.473023
1.08265	1.27376
-1.47401	-1.11283
1.10333	0.957146
0.0522771	0.682021
-0.20214	0.0321381
-1.0739	-1.19058
-3.65993	-3.61002
1.52159	1.62018
-0.704443	0.0219198
1.82571	2.20209
0.416847	0.322787
-1.69507	-1.81878
0.216947	0.655639
-1.04453	-0.58736
1.56822	1.38806
-1.84999	-1.23379
-0.52769	-0.542933
-0.225564	-0.590885
-1.8424	-1.46812
-0.262482	-0.318698
1.92308	2.54806
0.824786	0.512639
-1.96929	-1.99512
4.03799	4.64728
-2.27788	-2.55691
-1.84991	-1.32866
-1.18415	-0.610695
0.100603	-0.337054
-0.286529	0.0332253
3.17638	2.51064
-1.65469	-1.48914
-0.111683	0.31704
0.670917	1.05216
-1.72307	-1.44402
3.77841	3.0795
1.7314	1.5963
-3.72365	-3.33245
-0.149748	-0.449666
-2.12644	-2.14161
-2.18228	-2.53168
0.0248612	0.171212
-0.555082	-0.104587
2.0616	1.33633
-3.45181	-2.75548
-2.12735	-2.08749
-0.662029	-0.371447
-0.919349	-0.639871
-0.849672	-1.0078
-1.81707	-3.05396
-1.84911	-2.03911
0.607368	0.996961
2.5168	1.89927
1.49022	1.45793
-1.13602	-0.627712
-0.92235	-0.201102
-0.03241	-0.466357
1.3773	1.50725
-0.799404	-0.369602
-1.40742	-0.730455
-1.83376	-1.34724
1.23686	1.4969
-1.81802	-1.74227
-3.71027	-4.01477
-3.86485	-4.47541
-1.06329	-0.732813
1.53575	1.11412
-2.43102	-2.38631
1.62037	1.45889
1.35514	1.29207
1.21191	1.09639
-0.400868	-0.43688
3.47498	3.04528
-1.08689	-1.77831
2.52746	2.70211
-0.609474	-0.268347
1.8202	1.50956
-0.795988	-0.958859
-2.01045	-1.73962
-3.93186	-3.82018
0.348108	0.491156
-0.815206	-0.688351
-2.92387	-2.93785
-1.37864	-1.19708
-2.03453	-1.73091
0.391598	0.570357
5.95747	5.72973
-2.28439	-2.01584
-2.13676	-1.46901
-0.611961	-1.28619
-0.140244	0.846419
0.0896528	0.699591
2.64889	2.30427
0.545382	0.797954
2.15672	1.7268
-1.147	-0.866918
3.739	3.59029
0.167202	0.136569
-1.9396	-1.56588
-4.58614	-4.67032
0.991069	1.36874
-2.71578	-1.91022
2.23657	1.60052
-1.63584	-0.85443
2.28256	2.49619
-0.708351	-0.761865
-3.09829	-2.74217
1.98534	1.68395
3.45944	3.68373
2.78581	2.29058
-0.678965	-1.13274
2.11406	2.22207
-1.97426	-1.55694
2.51629	2.40134
3.61887	3.56988
-0.105228	-0.225128
-0.575445	-0.131159
2.07907	1.86992
-1.64654	-2.15091
1.08402	1.19772
0.731504	0.272271
-0.0361462	-0.165933
0.230903	-0.701186
2.72449	1.85082
-1.61853	-1.4062
-0.29032	0.0404368
-1.55098	-1.05902
-0.765889	-0.93622
0.545626	0.615161
2.97731	2.45568
-1.17912	-1.35977
-0.408118	-0.403756
2.09482	1.92866
-4.44896	-4.94322
3.52192	2.78241
-3.13996	-2.7129
4.43798	3.62615
3.79882	3.22687
-2.20384	-1.75929
-0.254047	-0.476128
0.385057	0.136555
-3.60753	-3.53316
-1.25638	-1.22673
1.60057	0.876008
-0.873476	-1.22225
-2.16765	-1.89241
0.145271	-0.0816952
-2.243	-2.01914
-2.62948	-2.31258
-0.0858129	0.0254244
0.705611	0.906093
1.44148	1.56679
-2.0265	-1.83882
1.65304	1.36801
-1.45308	-1.20756
1.41951	1.18309
0.44465	0.351465
0.143662	0.402831
1.47409	1.43396
-0.285965	-0.217426
-1.56215	-1.20251
-0.996783	-1.11524
2.21948	2.2369
-0.897792	-0.143807
0.380563	0.382217
1.6918	0.936177
-2.32323	-2.54023
1.01169	1.04814
1.8498	1.73165
-1.65319	-1.47477
0.193221	-0.501043
1.72362	1.14534
-0.928977	-1.61569
1.02078	0.43592
-0.516829	-1.29399
-3.02982	-3.29393
-3.17614	-3.36043
-6.09512	-5.69186
-1.0919	-0.993256
3.84764	3.09218
-1.55715	-1.22578
-0.246001	-0.944893
3.30966	3.47894
-1.65343	-1.36834
0.207306	-0.59916
1.05206	1.13178
0.721007	0.0389583
2.71807	2.29999
-1.12622	-1.16744
1.79468	2.0362
-1.89437	-1.35391
2.93024	2.95698
0.741589	1.23129
-3.19404	-3.57192
0.527396	0.702722
0.375749	0.0236168
0.552255	0.417539
-4.35984	-3.60126
-1.26513	-1.08962
2.25634	1.50463
2.35888	1.85949
-1.16337	-0.593567
-3.17727	-2.83334
-0.585567	-0.614365
-2.24372	-2.32956
1.31676	0.882509
2.39609	1.99706
1.00003	1.38077
-4.38578	-4.53093
2.79843	3.02989
-1.27969	-1.09251
-0.107584	0.241739
3.46527	3.86917
-0.973315	-0.582832
0.945148	1.31103
1.83801	1.79011
-0.0196835	0.0782814
-0.166347	-0.130041
-0.789547	-0.59239
0.242563	0.17298
3.08712	2.81404
1.6645	1.50624
0.356664	0.628822
-1.10182	-1.43037
-5.14802	-4.98232
3.6313	2.91384
-0.525082	-0.301028
-0.274796	-0.874731
-1.44717	-1.65152
2.07245	1.45045
1.43424	1.3594
2.47019	1.93919
-1.02974	-1.02607
-1.13315	-0.8504
-0.896205	-1.2453
-0.588099	-0.189505
4.43513	3.3397
2.40368	2.04573
-1.92046	-1.7146
-0.193633	-0.161989
1.66922	1.51945
3.02912	2.80946
1.77144	1.86189
-0.728707	-0.839653
-1.32256	-1.81827
0.413316	0.303348
-1.32296	-0.38887
0.949134	0.528603
-1.191	-0.393332
-0.575578	-1.06882
0.775192	0.366773
0.182164	-0.105843
0.985975	0.982135
-2.3056	-1.85877
-2.13135	-2.02037
-0.520572	-1.05596
2.40294	1.90236
1.313	1.49043
-1.29143	-0.910035
-1.87596	-1.91595
-4.0161	-4.05099
-0.362997	-0.41635
-3.17154	-2.66386
-0.770244	-0.124119
0.398448	0.682399
0.88755	0.156746
-0.425133	0.443015
-2.60158	-2.16091
-0.823698	0.152477
-1.42825	-1.48361
1.75683	2.28865
-2.1196	-2.53908
-0.124417	-0.216257
-1.19018	-1.25172
-2.28925	-2.26785
-1.90077	-2.10332
-1.00967	-0.962723
-2.27273	-1.88475
-0.0603142	-0.185243
2.54574	2.64001
0.449371	0.306323
-1.14327	-1.115
2.96513	2.79037
-2.47378	-2.6913
1.07556	0.264694
-0.906347	-0.60449
2.10916	1.62001
0.449757	0.670074
-1.85444	-1.30039
-0.431586	0.0364159
-4.24846	-3.61055
-0.146785	-0.657773
0.335428	0.555762
1.2218	1.756
4.90389	4.68867
2.21095	2.23985
-0.269924	0.249375
-0.4109	-0.638861
1.77754	2.46284
-0.433959	-1.25025
3.86059	3.45454
-0.770314	-1.62153
0.520507	-0.454989
1.42331	1.18589
-0.711347	-0.106686
2.37186	1.68301
-4.04345	-3.93742
2.26823	1.00312
0.250909	-0.0679508
-0.586118	-0.362795
-1.1665	-1.53383
-1.91528	-1.90711
-0.977682	-1.07906
0.333483	0.435573
-0.476654	0.167493
2.18003	1.96299
-1.21508	-1.41737
2.41333	2.46264
1.12774	1.14374
-1.9766	-2.25107
1.85965	2.36251
-0.409821	0.073312
-1.57372	-1.37392
1.96854	2.00028
-2.10455	-2.27226
0.614051	0.358551
-0.153821	0.52907
-4.33511	-4.07745
3.43292	3.11604
0.669089	-0.266674
-3.82648	-3.54149
-1.92364	-2.19145
2.30456	1.47539
-1.80226	-1.35167
2.41437	2.0883
-0.382208	-0.106113
-1.38167	-1.59123
0.0868398	-0.292724
1.30266	0.894426
1.29799	2.13569
-1.07808	-0.829838
2.18097	2.20473
0.342117	0.149971
-0.52058	-0.586151
-0.832988	-0.577193
-0.822562	-0.213132
-0.125464	-0.173796
0.161708	1.13434
-1.7114	-1.55904
1.55698	1.51041
-1.43361	-0.850931
-0.143166	0.0635774
-1.15671	-1.17918
1.09524	0.774992
-2.44211	-2.15682
4.06923	3.56965
0.816692	1.40547
-3.01687	-2.77222
-0.473651	-0.385159
1.62641	1.26366
-2.57982	-2.47672
1.67902	1.14792
2.37629	2.3505
-3.01294	-2.6663
-1.5293	-1.4491
1.33159	1.56413
-0.16217	0.200927
-0.990392	-1.85194
-3.73292	-3.59293
-0.809832	-1.30832
-2.82976	-2.55155
-4.884	-4.597
0.678877	-0.185735
-0.069879	-0.0544864
0.785087	0.461808
-2.7138	-2.53661
-1.80728	-1.54806
2.43345	1.84293
-0.537203	0.144776
0.207439	-0.141198
2.41329	2.19212
-1.85206	-1.47239
1.12827	0.545933
-0.227671	-0.00161798
0.925607	1.23952
-4.01864	-3.84085
2.30604	1.99971
0.552427	0.697868
-0.582491	-1.85459
0.270083	-0.0345304
3.09797	2.66413
0.084141	0.482289
-0.02967	0.583082
0.544908	0.556562
1.88054	1.56915
1.0334	0.239541
0.961259	1.18715
0.811732	1.19328
0.934418	0.877099
-2.0136	-1.64812
-0.406779	-0.329394
-1.21423	-1.41334
-0.209416	0.442051
-1.50149	-1.14724
-0.733547	-0.710323
-0.684392	-0.1531
-1.3564	-0.978637
-0.297103	-0.373831
0.76444	0.20999
1.272	1.183
1.4165	1.14051
1.11235	1.26015
0.81169	0.245279
-1.27431	-1.04597
1.44776	1.02129
0.0301735	-0.59569
1.90206	1.28512
3.35325	2.84587
-3.29263	-3.11299
1.02722	1.24465
1.60435	1.34516
-1.51621	-0.895799
-0.591763	-0.261176
3.29824	2.82354
-0.797402	-0.495505
-4.33403	-4.13757
1.31799	1.53946
0.252174	0.741015
-0.113479	-0.129608
1.58021	1.60132
-0.801854	-1.03248
-1.54441	-1.34317
0.319233	0.787046
-0.850524	-0.769412
4.63424	4.17948
-1.42714	-1.68523
2.69798	1.46954
-3.38993	-3.70374
1.78962	2.03448
-0.690064	-0.586867
2.52359	1.33259
-0.634764	-0.580207
1.30993	0.982562
0.355784	0.855883
2.75152	2.10749
-1.63682	-1.33233
-2.44738	-2.33054
-4.4498	-4.57441
-4.02359	-4.04282
1.18479	1.15202
1.70843	2.61524
2.7242	2.09835
-0.376334	0.115162
2.88134	2.50917
2.83228	2.54797
3.45165	2.80919
-0.683689	-0.865668
-1.46812	-0.875086
-0.923422	-1.27835
-3.62946	-3.11678
1.76826	1.76664
1.13215	0.645281
-6.75599	-6.68972
0.243142	0.217071
2.87217	1.55442
0.100737	0.52788
1.78362	1.22262
-2.17938	-1.87686
1.44638	1.23539
1.76476	2.15778
4.91405	4.51523
-2.51373	-2.24902
-0.558761	-0.545787
-2.61567	-3.3374
4.65544	4.75947
1.64877	0.780757
0.283263	0.523333
-4.41172	-5.05115
-0.965394	-1.50485
-3.2687	-3.34366
1.87154	1.49663
-2.86848	-2.99259
0.0551935	0.348065
1.59403	1.83416
-2.04124	-1.27573
2.96252	2.47201
-1.28014	-1.37833
1.97238	1.66261
1.56122	1.64167
-1.17289	-0.961523
1.50999	1.17371
-2.38724	-2.19306
0.969199	1.38983
0.270456	0.224325
1.61514	1.68512
0.661353	0.952537
-0.645456	-0.210227
-2.51628	-2.55653
1.08	1.47625
-1.26481	-0.733404
-2.26423	-2.36253
2.27973	2.25676
0.496453	1.18344
-0.237828	0.152228
0.876357	0.993703
-0.254714	-0.133558
2.09312	2.53002
3.04998	1.88711
-1.92948	-1.42947
0.183998	0.593379
0.727247	-0.491271
1.78096	0.88202
-3.50201	-3.25671
1.00249	1.02845
-0.995186	-0.951674
-2.49102	-2.62948
2.42269	2.23777
0.899856	0.700651
-0.365153	-0.000298754
-4.01622	-3.53752
-1.40762	-0.729345
-0.754277	-0.571604
-3.13627	-2.59138
-2.06045	-1.75346
-1.97209	-1.60242
0.705813	0.348466
1.6214	1.89929
-0.557958	-0.999808
-1.68094	-1.14599
2.03542	1.66429
3.32387	3.82018
1.16223	1.35412
1.38186	1.19592
3.00601	2.86036
-0.475941	-1.58954
2.48073	3.19032
1.07535	1.08604
4.60918	5.27596
0.210476	0.524402
-0.288263	0.25891
-1.10231	-0.157731
1.14616	1.33563
-2.74144	-2.87146
0.389051	0.216369
1.39834	1.28727
-1.58593	-1.4595
2.69563	1.49163
-2.46752	-2.8955
-1.85398	-1.4139
-4.47664	-4.31779
1.47848	1.49674
0.940252	-0.801791
1.13642	1.872
-1.48973	-1.3399
0.404367	1.35756
-1.31441	-0.818751
-2.60375	-2.58516
1.71119	0.945639
1.53279	0.653103
2.66422	1.92015
0.59025	0.130123
-2.71406	-2.80037
-1.02346	-0.426739
1.38092	1.70962
-1.06531	-0.789465
1.35956	1.66904
-0.589492	-0.167994
0.565504	-0.137108
-2.36883	-2.04136
0.785882	1.04481
0.269978	0.217459
1.10413	1.11554
-1.61486	-1.28198
-1.14741	-1.12111
0.143956	0.226565
-5.19709	-4.49772
0.799264	0.704762
4.3219	4.07597
1.23611	0.743638
2.77833	2.74761
-2.36032	-1.89499
-3.05009	-3.56972
-0.438767	-0.875815
-1.37226	-1.55017
1.46861	1.89546
0.103761	0.453134
0.984516	0.775165
0.207932	0.144915
3.109	3.49758
4.38889	3.74622
1.15258	2.07766
-2.60103	-3.28508
-0.932085	-0.463163
-0.185104	0.0875783
2.9492	2.63724
2.54167	3.01272
-3.46125	-3.26097
-1.19774	-0.58522
0.954196	1.02324
-2.43075	-2.45375
-0.407497	-0.634925
-1.78717	-1.3649
0.460024	0.77383
-2.07988	-1.99977
-2.39716	-2.19828
-0.931567	-1.01915
-1.49061	-1.43635
-0.110067	-0.0407609
1.2903	1.7627
-1.44038	-0.680861
-1.26616	-1.11985
-1.32434	-1.30218
1.30817	1.10328
-0.687786	-0.364252
-1.65507	-1.93606
2.04002	2.05006
-1.2102	-1.20091
0.286345	-0.209379
-0.186819	0.134948
-1.81276	-1.79603
1.83397	2.08656
-3.91256	-3.37114
-2.0138	-2.02506
-1.70941	-1.69131
3.79247	2.94731
2.49298	2.22722
-0.978241	-0.737211
-2.25741	-2.1772
-3.50303	-3.42625
0.246245	0.635305
-0.52734	-0.274116
-0.90178	-0.281806
0.353801	0.0927688
-1.51462	-1.42699
-0.132911	-1.0674
1.11586	0.714515
-0.455952	-0.0437249
1.0286	1.98919
-1.15777	-1.63216
-1.21167	-1.18089
-2.41161	-2.31793
-1.98381	-2.44055
2.70863	2.63248
1.66811	1.64676
0.0756867	-0.134886
1.64315	1.80489
-0.038697	0.0232172
0.35076	0.107127
2.79561	2.93019
-0.70567	0.0510589
1.34501	0.888147
-0.13389	-0.0419267
-3.00022	-2.54726
-4.38447	-4.63401
-0.545201	-0.613772
-0.802768	-0.388386
0.342432	0.622421
-1.34491	-1.92074
2.95428	2.15204
-1.25985	-1.00954
-3.34518	-3.46128
-1.24089	-1.029
-1.39787	-1.00723
-0.274114	0.0641371
2.68611	2.68478
2.64486	2.60557
-0.275739	0.134392
-3.21195	-3.05184
-0.467401	-0.455119
-4.51949	-4.70195
-0.474616	-0.582696
-0.644096	-0.181547
4.42099	4.00015
-1.11569	-0.9187
2.22875	1.76064
-0.745516	-0.120593
1.00545	1.55045
-1.65763	-1.6356
0.32539	0.188021
-1.87618	-1.52976
-0.491047	0.0522508
-2.10974	-1.33277
1.7317	1.75464
-0.0837262	-0.143275
1.06935	1.53229
-0.828087	-0.534806
-1.11528	-0.988912
-0.766616	-0.379104
1.38717	1.32325
0.31182	0.40984
-1.80344	-2.18461
-0.57263	-0.13312
-1.79259	-1.79126
-3.00406	-2.76759
2.88345	2.71596
-0.185257	-0.350698
-0.160161	-0.591005
1.46829	1.83483
-0.219259	0.237804
2.28152	2.00734
2.17325	2.71098
-0.801621	-0.0776973
-3.17944	-2.66696
-0.51753	-0.587204
-0.78141	-0.934599
-1.83946	-1.15158
-3.19635	-2.93958
-0.995878	-1.13999
-0.0486169	0.362348
-1.04351	-1.66377
1.86667	1.55439
-1.21576	-1.02323
0.0359114	0.449002
0.356626	0.117296
-1.68863	-2.06181
0.872132	0.73179
-1.84803	-2.01577
2.90157	0.963647
-2.33102	-2.89985
-0.687228	-0.318241
-0.011802	-0.20902
0.861345	0.697762
1.26352	0.90049
-2.09515	-1.97195
0.345338	0.45581
-3.95976	-3.97076
-2.99116	-2.6805
-0.291939	-0.27052
-2.07314	-1.78861
0.902947	0.518099
-1.18225	-0.908592
3.59439	3.75099
1.49938	1.07815
1.91393	2.85308
-1.51314	-1.3764
-0.446997	0.0832758
1.32446	1.48124
-0.777391	-0.863805
-0.84059	-0.406385
0.58275	0.64627
-1.78775	-2.30767
-0.394417	-1.04835
3.07282	2.96076
-0.72537	-0.633468
1.38422	1.71225
1.83809	1.80168
-2.53532	-2.69037
0.694791	-0.452609
-0.588674	-1.40511
-0.913801	-0.79283
-3.34246	-3.57648
2.32703	2.03807
3.93028	2.7161
0.485181	-0.2375
-0.198479	-0.459847
0.901959	0.688257
3.03028	2.45637
0.657804	-0.196426
2.89735	2.05541
-5.11724	-4.62889
1.11846	1.58824
-0.155046	0.106863
-1.31055	-1.13625
0.259892	-0.0675617
-3.10569	-3.82294
0.268293	0.367556
2.52268	2.66099
2.00361	2.17085
-1.92314	-1.53242
-4.31901	-3.52739
0.0248466	0.368281
0.435938	0.0675379
3.33347	3.38714
3.6791	2.29692
-1.58414	-1.29924
0.308871	0.571062
-0.878013	-1.05083
-2.97507	-2.49016
-0.14666	-0.0169251
-0.0938114	0.156292
0.782643	-0.0713643
-3.34787	-2.74457
-0.279223	0.0506875
-1.12655	-0.605561
-2.64068	-2.30952
1.95857	1.382
3.78599	2.8712
-0.25226	-0.847337
0.543309	-0.252863
-1.37733	-1.00806
-1.39159	-1.52534
-1.05788	-0.664806
-0.18919	-0.172592
0.261621	0.24864
-1.18693	-1.25103
-2.77553	-2.59898
0.767709	0.841016
2.29204	2.37899
-3.91461	-3.62174
-2.34319	-2.07202
-0.894022	-0.374991
1.70712	2.37308
2.70874	2.59545
3.85513	3.28245
1.72979	0.972993
-1.49226	-1.53268
-0.326109	-0.406941
0.0264964	0.58987
2.8904	2.10118
-1.37992	-1.39354
-1.63955	-1.61637
-1.10793	-1.54759
-2.01285	-1.70427
-0.430185	-0.519475
0.496529	-0.0603977
2.08664	1.78505
-0.311116	-1.34577
0.204608	-0.278272
-0.780089	-0.60839
0.535451	0.689213
3.39944	2.65127
0.204858	0.817599
-0.377455	-0.0786968
-0.00508998	-0.534761
2.16249	2.07258
-1.52435	-1.31128
-1.7868	-1.61915
-0.0816537	0.313716
-3.21667	-2.7914
-1.61986	-1.47592
0.480384	0.167173
-2.81261	-2.40724
3.48232	3.00811
-1.4033	-1.72231
0.373745	0.811726
2.38896	1.62925
0.263707	-0.247574
3.9374	3.93829
-1.58615	-0.860762
-0.467357	-0.334639
0.33617	1.08258
-1.74206	-1.28639
-0.809046	-0.377215
-0.108809	0.00276899
0.346273	1.04942
2.42625	1.83131
2.4252	1.89738
-0.936106	-0.825348
4.80802	4.2434
2.25754	2.23211
0.0592815	-0.149189
0.0798758	0.688227
-3.01459	-2.92132
-1.30542	-0.975743
-2.12322	-2.21223
-1.02406	-1.35359
0.682518	0.581546
-0.0464559	-0.361396
2.76433	2.35183
-2.21361	-3.08216
-3.50928	-3.51371
-0.852316	-0.137559
2.53408	2.48242
-0.232643	-0.074577
2.8922	2.27132
-2.37483	-2.11728
1.19163	1.08733
-3.11329	-2.68925
-1.75334	-1.28157
-5.01843	-4.55698
-0.168476	0.423338
2.15465	2.01777
-3.5517	-3.40354
3.69369	3.75799
0.488448	0.484645
-1.97688	-1.41694
2.8678	2.26708
1.63313	1.76415
-1.76398	-0.987603
0.0517285	-0.199365
-1.47843	-1.19472
-0.23935	0.449316
2.01358	1.88045
1.79303	1.08695
2.4709	1.58878
-3.18967	-3.04066
2.36454	1.61528
-1.69778	-1.34353
-0.189591	0.248117
-1.11648	-1.70618
-0.0736033	0.247443
0.560899	0.737263
0.535633	0.823048
-4.57498	-3.79624
-3.09995	-3.32799
-2.2134	-2.01079
4.9659	3.7968
-1.6869	-1.45907
3.20701	4.14769
-0.594258	-0.598285
1.82097	1.93391
0.0366255	-0.451026
-0.937608	-0.851718
2.29039	2.04713
-1.44278	-1.42332
-1.36948	-0.978519
-0.459276	-1.05387
0.4074	0.67837
-1.31614	-1.36112
-2.76855	-3.04467
0.0979404	0.400285
1.28767	1.28194
-1.05409	-0.670216
1.50449	1.94438
-1.03668	-0.33081
2.99608	2.33412
-0.658728	-0.457699
1.77361	1.20086
-0.819421	-0.477615
1.10245	1.32302
3.24205	2.40911
0.947405	0.218156
-1.34988	-1.31832
-0.725909	-0.630903
-1.13588	-0.516766
2.23686	1.98665
-0.391768	0.0174147
2.69709	2.14718
-1.71302	-0.935086
0.28375	0.580744
0.0744769	-0.110814
-0.320422	-0.157463
-0.0166225	0.09396
1.93994	2.21926
-1.98884	-1.60217
3.79717	3.60466
0.557082	0.736025
1.10684	1.06406
1.63725	2.12305
-1.38922	-2.07267
-2.79114	-2.58293
-0.454852	-0.326964
3.64364	2.17909
-1.43023	-1.14532
2.08193	2.18107
2.80963	2.83673
2.70153	2.19138
-3.90441	-4.05294
-0.891557	-0.515958
4.0381	3.50899
-1.81833	-1.6508
-0.238197	-0.221308
-1.15581	-1.35666
-1.1316	-1.11573
1.40302	1.60537
-1.63529	-0.82612
0.156561	0.0087148
-1.93164	-1.42434
1.78013	2.13079
0.322338	-0.680382
-0.1118	-0.0446306
1.61218	0.97718
-0.867328	-0.775784
1.87448	1.04558
-1.95672	-1.60656
0.777944	-0.0684457
1.09208	1.33121
0.280478	0.405482
-4.1177	-3.59522
1.44401	1.21867
0.281204	0.856128
-3.28486	-2.57345
1.39201	1.25041
-0.612362	-0.268363
-3.04492	-2.67891
0.881155	0.787543
0.232738	0.599903
-1.2133	-1.07599
2.91555	1.96671
3.4492	3.38595
5.35798	5.24757
-1.8659	-1.65276
0.687126	0.737975
-1.52832	-0.985848
-1.9578	-1.97495
-0.286549	-0.311142
4.67766	3.86021
-3.717	-4.93521
-1.53986	-1.46275
-0.114086	-0.718168
-1.79116	-1.74179
-0.700159	-1.20986
-0.928007	-0.249032
-0.743818	-0.535561
2.02952	1.26598
-0.191269	0.35491
-1.46787	-1.10636
2.98139	3.31252
-0.86592	-0.745824
2.74421	2.45177
1.6312	1.57021
2.46682	1.83847
-0.57054	-0.683697
-2.05569	-1.75487
-2.38634	-2.69958
-2.09289	-1.85603
0.172562	-0.771917
-0.837727	-0.233868
0.33728	0.814805
0.545661	0.675148
0.55869	0.794512
-3.13583	-2.5295
-5.31631	-5.26673
-2.64782	-2.4119
-0.49418	-0.0380753
5.45798	5.01884
2.24592	1.89408
2.28371	2.5454
1.0658	1.01877
-0.41719	-0.580518
2.71267	2.03818
-0.92719	-0.848387
-0.0101541	-0.158206
0.336397	-0.48864
1.5864	1.34998
-1.2462	-1.21467
-0.0298604	0.484371
-2.42648	-3.14072
1.52187	0.965958
1.72284	1.51344
-3.81267	-3.00829
2.72904	1.8467
-1.84195	-1.40758
-0.587209	-0.117659
-1.42166	-1.6812
2.5632	2.1372
-0.905869	-0.669117
-3.79588	-3.59305
3.26101	2.86683
-3.70372	-3.9622
-0.789888	-1.48466
4.84576	5.4844
0.0165761	-0.574789
2.6879	2.10672
-1.88013	-2.16479
-2.53258	-1.83303
2.12976	2.05473
0.604254	0.83025
-1.46027	-1.24328
-1.97366	-3.2581
3.6921	3.54085
0.436703	0.454257
-1.54971	-1.47104
0.132188	-0.0733309
2.06666	1.71244
-1.74548	-1.56463
-0.697732	-0.946009
2.76479	2.38991
0.982425	1.1319
-1.59822	-1.55418
2.2451	1.59238
1.04806	0.952777
0.789156	0.262384
1.9778	1.97188
0.876206	0.0364347
0.916078	0.183166
-1.58149	-1.42196
1.13522	1.68085
0.845485	1.37672
0.140144	-0.0674718
0.751514	0.8138
1.40008	1.96166
2.24233	2.03077
0.643394	1.22081
-2.26767	-2.28512
-0.0140039	-0.0872882
0.182329	0.0536958
0.590689	0.76705
3.57146	3.12861
-1.708	-1.34534
3.29825	2.65605
-2.58656	-2.26735
-0.577957	0.00350916
-0.0953933	0.157731
-1.29942	-0.780886
-2.5594	-2.47005
3.78511	2.78056
-1.1897	-1.62203
-1.83311	-1.41941
0.492947	1.03535
-0.171555	-1.03389
3.07879	2.49519
-1.18406	-0.923256
1.12123	1.38844
-0.528133	-0.458772
-1.3056	-1.50773
2.03638	1.72989
-1.52266	-1.1669
-1.02481	-0.358582
-4.47536	-4.7567
0.319618	0.693524
0.213992	1.29373
-1.06457	-1.24497
3.92269	3.57495
-2.87569	-2.98999
0.594733	0.397627
-1.89622	-1.40391
2.30605	2.1025
-0.984729	-0.796587
2.72381	2.05567
-1.38615	-0.576576
-2.02832	-2.1383
-1.2714	-0.926683
3.27869	3.10917
-1.10732	-1.18976
1.82199	1.42983
-1.99258	-1.91473
-1.7754	-1.41355
2.5482	2.24575
0.656448	0.957623
5.85903	4.37334
0.676158	0.428273
1.86515	1.87098
0.515436	0.634772
-1.68603	-0.698571
-1.78268	-1.67897
1.63046	1.35054
0.311303	0.434759
-1.0373	-0.87358
-2.00805	-1.33183
-0.301776	-0.370394
-0.295091	0.0980889
0.501531	0.496061
3.79608	3.86184
-2.18499	-2.26614
-2.48119	-2.80411
0.124801	-0.301284
0.695369	-0.806088
-2.02917	-1.42371
-2.71945	-2.38799
-2.38529	-2.30878
3.52096	2.76623
3.56261	3.31179
0.919403	0.982894
0.287282	-0.671554
2.37252	2.09986
-1.68396	-1.47399
-4.24484	-4.28642
-0.935687	-0.499133
0.371333	0.590664
-1.83065	-1.3255
-0.684846	-0.850639
1.41771	1.28835
0.451765	0.42617
3.37785	2.74659
2.6309	2.72713
0.289708	0.587533
-1.73132	-1.71003
0.920458	0.90655
-1.76107	-1.77087
1.632	1.25604
2.35398	1.22898
-3.8846	-4.52155
-2.10183	-1.26247
-0.812418	-0.641999
1.55461	1.70086
-0.254232	-0.407248
0.314293	0.872262
2.81732	2.06614
-3.68697	-3.48448
0.183324	1.0281
-0.312835	-0.426284
-1.71206	-1.67809
2.03951	1.76409
0.502395	1.17011
1.0003	0.808207
1.57891	1.57268
-1.38152	-0.20154
0.969466	1.61239
-1.03846	-0.801161
-0.148594	0.424055
-0.0893574	-0.471615
1.75346	1.10881
1.54932	1.27454
-0.252774	-0.0183019
0.45348	-0.719201
-3.48621	-3.04355
1.73816	1.16093
1.04543	0.873346
0.309264	1.08496
2.16336	1.72493
0.741563	0.813299
-0.829907	-0.66187
0.185522	0.0144868
0.482871	0.671537
-0.781788	-1.28009
-1.17886	-0.893974
-0.730046	-0.286451
-0.292695	0.0767567
-2.10764	-2.43348
0.716157	-0.0388026
-0.431763	-0.856562
0.996808	0.781093
-2.57865	-2.59531
5.4437	5.228
-0.849774	-0.813936
0.115055	0.652107
3.49869	3.12337
0.947367	1.08022
-2.03738	-1.46034
-3.34019	-3.13211
0.569959	0.88314
2.6292	1.90115
1.39784	1.1709
-0.291084	0.021106
0.177177	0.338275
-1.72574	-1.76943
3.71486	3.35478
1.39685	0.944333
-0.0626181	0.224137
1.41044	1.68012
-1.52174	-1.41165
2.15647	1.8818
-1.02048	-1.33495
1.4135	1.58364
-1.2341	-1.57951
-1.88381	-1.12305
-0.944364	-0.324808
-0.565528	-0.374063
2.64021	2.49854
1.36772	1.04246
-0.602096	-0.674461
-1.81636	-1.83414
-3.12445	-3.00801
0.305629	0.175294
-0.506342	-1.50012
0.344316	0.756534
0.698529	0.994118
-1.68785	-1.21262
-1.7384	-0.898576
-0.515538	0.108909
-0.969868	-0.911062
-1.97704	-1.76186
-1.01493	-1.14915
-0.37874	-0.554857
-0.93231	-1.00895
0.225536	0.667196
2.59994	1.84643
2.7645	2.92435
1.51441	1.80849
0.0740372	0.268101
0.8928	0.197337
-0.780024	-0.447286
2.61472	1.75628
-0.747822	0.0446494
0.769368	0.0381199
-2.03541	-1.73635
0.0600201	0.342837
0.996605	1.37564
-0.290098	-0.38194
-1.31739	-1.62145
-0.427985	-0.523552
-3.04815	-2.65929
0.0230317	0.0742561
-1.77731	-1.66668
0.750121	0.447224
1.70347	0.360131
-3.08037	-3.42676
-2.93935	-2.5784
-2.08124	-1.77166
0.200242	-0.509223
1.13926	0.78617
-3.79103	-3.50579
-0.829659	0.206521
1.1999	1.57222
1.12955	1.12026
0.522304	0.400336
3.19101	2.63388
1.04979	1.54471
-3.36695	-3.25225
-3.70934	-3.67279
0.457167	0.264953
-3.33033	-3.57388
-1.36558	-1.65533
-0.770489	-0.217592
0.341116	0.59735
-0.606701	-0.24346
-0.146111	0.485882
-0.0828356	0.581925
-1.6906	-1.50498
-2.26358	-2.46344
0.597134	0.959811
3.389	2.67654
0.300331	1.39085
-2.94152	-2.07332
-2.82891	-2.43765
0.333992	0.716212
-0.367528	-0.274546
2.08392	1.31788
0.578957	1.06307
-1.7526	-1.75525
1.03727	0.048578
0.973233	1.09764
1.86465	0.989891
2.19042	1.99938
-0.553521	-0.715314
3.28147	2.83094
1.78187	0.754538
1.92333	1.83024
-2.58678	-2.43143
0.309479	0.210892
0.102508	0.552764
3.06128	2.85529
3.71151	2.98492
-2.9871	-2.19182
-4.01711	-4.25391
2.35456	1.54059
-0.163525	0.075593
0.109944	-0.0327425
-0.82262	-0.843555
0.766995	0.208296
0.266241	0.200178
2.6304	2.05393
0.846756	1.49657
2.31141	2.09728
-3.32778	-3.30846
1.25414	1.17621
-1.83573	-1.38238
1.10163	1.61252
1.16991	0.612299
-0.226511	0.695435
0.692854	0.643528
2.95778	2.65143
-0.995285	-0.922834
1.40476	1.43023
-2.24904	-1.87013
-0.932549	-0.904498
-1.36563	-1.53763
-1.04858	-1.69264
-0.392446	-0.361755
-2.01722	-2.15743
-1.65115	-1.42985
2.14534	1.46836
4.12096	3.88997
-0.434296	0.352104
-0.201995	-0.174843
-2.07491	-1.10988
-2.44487	-3.10436
-0.805183	0.162487
0.26958	0.434236
1.30416	1.29265
-0.767446	-0.73388
-1.19776	-0.836857
1.53933	0.635089
-0.945767	-0.375117
2.44435	2.7555
-4.54887	-3.41858
-1.85641	-1.42723
2.23497	1.22631
1.20334	1.09648
-2.03358	-2.72981
-0.716028	-0.300203
-0.439764	-0.735711
-2.93669	-2.91673
0.718399	1.39739
0.707124	1.39455
-1.44619	-1.20551
-0.120425	-0.391071
-1.84555	-2.03765
1.22925	1.27421
4.28608	4.21673
4.46823	4.04297
-2.13713	-1.82606
[truncated: 25,031 more rows]

## Sheet: Subtype_2_loadings
Regressing_out_sleep_phenotypes	Without_regressing
-0.0124443	-0.0106126		Subtype 2 loadings correlation: r = -0.9849, p = 5.6387e-303
-0.019597	-0.0173028
-0.0330763	-0.0330333
-0.0316496	-0.0327625
-0.0158653	-0.0136785
-0.0196034	-0.0172701
-0.0271183	-0.0248889
-0.0255574	-0.0241716
-0.0334328	-0.0269646
-0.0438934	-0.0352298
-0.0341743	-0.0270091
-0.0239155	-0.0187323
-0.012708	-0.00805578
-0.00570461	-0.00234244
-0.0182113	-0.0167967
-0.021152	-0.0188867
-0.0180114	-0.0165888
-0.0129349	-0.0105844
-0.0177066	-0.0126398
0.00163764	0.00371352
0.00796551	0.00550621
0.0031866	0.00141034
-0.0095231	-0.00921675
0.000967272	0.000224288
-0.011251	-0.0119628
-0.00524816	-0.00634797
0.0137184	0.0107979
0.00706087	0.00423931
-0.00729312	-0.00989117
-0.00772423	-0.00912418
-0.0199122	-0.0225957
-0.00976545	-0.013353
0.0116117	0.0151606
0.01524	0.0183414
-0.000784527	0.00154439
0.00760595	0.00844544
0.00289958	0.00197203
0.0230996	0.0204779
0.000966004	0.000340447
0.00405804	0.00455475
0.004041	0.00223799
-0.00538806	-0.00462062
0.0191293	0.0179218
0.0121731	0.0120992
-0.0145058	-0.0137317
-0.0138284	-0.012726
-0.012076	-0.0113709
-0.00886838	-0.00773331
-0.00408029	-0.00228674
-0.0023531	-0.000736522
-0.00183044	-0.000803732
-0.0016947	0.000309404
-0.00932952	-0.0100846
-0.0148855	-0.0174521
-0.0191098	-0.0139706
-0.0166911	-0.0106184
-0.0210481	-0.024279
-0.019746	-0.0235966
-0.017668	-0.0188427
-0.0206764	-0.0220805
-0.00893244	-0.00825874
-0.00783242	-0.00647864
-0.00887789	-0.00542213
-0.00950919	-0.00701648
-0.018701	-0.0149927
-0.0252196	-0.0215388
0.0066045	0.00589139
0.000889594	0.000446669
-0.0135955	-0.00807185
-0.0193507	-0.0141234
0.00624317	0.0059097
0.00509856	0.00498333
0.0180325	0.0160303
0.00288119	0.00116044
-0.0119132	-0.0115749
-0.00760899	-0.00731081
-0.00894559	-0.00923176
-0.0024571	-0.00347175
-0.00106152	0.00212689
-0.000731744	0.00310864
-0.0256478	-0.0192577
-0.0310399	-0.0242624
-0.00844036	-0.00686704
0.00333324	0.00245178
-0.0137413	-0.0125283
-0.00460312	-0.00487227
-0.0206436	-0.0167733
-0.0152402	-0.0117721
-0.00240966	-0.000239966
-0.00104941	0.000823259
-0.0193379	-0.0173862
-0.00998626	-0.00837973
-0.0254407	-0.025381
-0.0165213	-0.0160087
-0.0106472	-0.00637544
-0.0143636	-0.0107684
-0.0403118	-0.0373473
-0.045167	-0.0428641
-0.10753	-0.108776
-0.106999	-0.108942
-0.0406963	-0.0406916
-0.0344441	-0.0344683
-0.0185545	-0.0225694
-0.0390698	-0.0436834
-0.0135678	-0.00969701
-0.0189728	-0.0149545
0.0024797	0.00751191
-0.00427346	0.000690232
0.011266	0.0161516
0.00460181	0.00807328
0.00932106	0.0138307
0.0343234	0.0349774
0.032671	0.0332159
0.0426571	0.042624
0.0444926	0.0434651
0.0459997	0.0463753
0.059225	0.0591608
0.045293	0.0452579
0.0327908	0.0326812
0.000386564	0.00188161
0.0307551	0.03058
0.0231596	0.0248078
0.0337086	0.0356401
0.0178318	0.0201951
0.0332602	0.0335638
0.0546736	0.054682
0.0248257	0.0253599
0.0517736	0.0507104
0.0516962	0.0525253
0.0466502	0.04591
0.0558516	0.0531001
0.0626423	0.0613972
0.0529395	0.0508448
0.0575946	0.0560336
0.0490623	0.0479797
0.0578836	0.056482
0.0197373	0.0201073
0.0315878	0.0335123
0.0171587	0.0189419
0.123403	0.132047
0.0809431	0.0838035
0.174259	0.183972
0.180531	0.190929
0.165744	0.175016
0.0437719	0.0512159
0.0741298	0.0809834
0.0838161	0.0922443
0.112566	0.119491
0.106519	0.113951
0.120009	0.128592
0.112871	0.120372
0.155455	0.155198
0.157198	0.157019
0.122692	0.134577
0.120538	0.133008
0.165437	0.175558
0.169705	0.179385
0.0979205	0.108044
0.0980487	0.106995
0.131865	0.14165
0.131058	0.141943
0.164766	0.177733
0.165636	0.178792
0.153283	0.165967
0.154794	0.167508
0.183723	0.194137
0.184619	0.196669
0.169511	0.180361
0.167139	0.178027
0.159953	0.172057
0.15286	0.164086
0.151737	0.164588
0.147828	0.160399
0.130822	0.143183
0.142215	0.153672
0.0697675	0.0791646
0.0779991	0.087151
0.0940621	0.104318
0.0959753	0.105254
0.187061	0.196793
0.181268	0.191823
0.134663	0.140782
0.136757	0.144031
0.127073	0.133228
0.128699	0.135797
0.108733	0.116485
0.0926595	0.0996912
0.0207554	0.0117064
0.0107904	0.00305728
-0.0226955	-0.0190803
-0.00834493	-0.00877321
-0.0210289	-0.00993094
-0.0171791	-0.013494
0.0537724	0.0398562
-0.0369815	-0.0296752
-0.0570754	-0.0496514
0.0215033	0.0175857
0.00532027	0.00186746
-0.00697877	-0.00291733
0.0196403	0.0193185
0.0263718	0.0224089
0.0185677	0.0198012
0.0232169	0.0209306
-0.0535497	-0.0428632
-0.0708831	-0.0561415
0.0359846	0.0264617
0.040065	0.0323497
-0.0247005	-0.0231311
0.0236519	0.0209717
-0.00473631	-0.00730746
0.0459396	0.0337148
-0.00914405	-0.0119799
0.00593831	0.00778218
-0.00603641	-0.00104746
-0.02383	-0.0227309
-0.0382031	-0.0279566
0.0236541	0.020608
0.0276287	0.0163234
-0.0425179	-0.0307718
-0.0218305	-0.018294
-0.0494163	-0.0417718
-0.0454781	-0.0416789
-0.021378	-0.00767698
0.00727236	0.00465822
0.0548894	0.0346536
-0.0149093	-0.00659175
-0.000603624	-0.0023599
-0.0141571	-0.00815616
-0.0554732	-0.0479331
-0.00902704	-0.00852959
-0.0440927	-0.0339931
-0.0654137	-0.0438755
0.0211694	0.0165194
0.0603877	0.0430319
-0.0459858	-0.0394785
-0.0191872	-0.011478
0.0111169	0.00680725
-0.0207449	-0.0185075
0.0531988	0.0369008
-0.0309761	-0.0225255
-0.0360062	-0.0238404
0.0796822	0.0478239
0.0265405	0.020659
0.0937028	0.0656908
-0.0958325	-0.0679637
0.00421867	-0.000227697
0.0335232	0.0192292
0.0504218	0.0335813
0.00906304	0.0018655
-0.00535207	-0.00526533
-0.0708243	-0.0497236
0.098882	0.0634761
0.1091	0.0734404
-0.00462307	-0.00869686
-0.0146958	-0.013152
0.0522438	0.0384632
0.0164244	0.0100176
0.0347488	0.0229827
-0.0428409	-0.0388662
-0.0128084	-0.0156986
-0.0142096	-0.00673229
-0.0126363	-0.00299254
-0.0157808	-0.0199683
0.028868	0.0161716
0.0387641	0.0215582
-0.0518069	-0.0384113
-0.0151181	-0.00920596
0.0180646	0.0127941
-0.0202105	-0.0134209
-0.00794573	-0.00423431
0.0322597	0.027969
0.0232879	0.019209
0.0307972	0.0301663
0.0431778	0.0318268
-0.0451227	-0.0320104
-0.0353373	-0.0217565
-0.0439421	-0.0268773
-0.0172726	-0.0139507
-0.0129427	-0.0104201
-0.0669762	-0.0478486
0.0369278	0.0277154
-0.0265669	-0.0185786
0.054039	0.0382516
0.0424818	0.0275833
-0.00385771	-0.0106976
0.0084252	0.0112481
0.0384856	0.0249514
-0.0942358	-0.0620551
-0.113834	-0.0798038
-0.134016	-0.0899624
-0.048656	-0.0353785
0.0297295	0.0165258
-0.0108019	-0.0119875
0.0489876	0.0355622
-0.0068019	-0.00653797
-0.060781	-0.0430977
0.022012	0.0138072
0.0466812	0.0326031
-0.00660342	-0.00217713
-0.0212024	-0.0141427
0.0148447	0.0125126
-0.0475224	-0.0346181
-0.030526	-0.0224435
-0.026406	-0.0197417
-0.0292291	-0.0195141
0.00489248	0.00215681
0.0528777	0.0449317
0.011684	0.0128216
0.091985	0.0694337
0.0294027	0.0232286
-0.0446053	-0.0308026
-0.0308093	-0.0226761
-0.0642053	-0.0459477
0.00319002	-0.00155781
-0.0550233	-0.0391476
-0.002891	-0.00225104
0.0463811	0.0256402
0.0615991	0.0456831
0.0791799	0.0528546
0.0198878	0.00931527
-0.0101047	-0.00694163
-0.0984443	-0.0721345
0.0245855	0.0168393
-0.00120985	0.0022638
-0.0816951	-0.0587166
0.0475233	0.0328513
-0.0402089	-0.0272545
0.0716099	0.0518424
0.0365062	0.0253329
0.0369052	0.0237937
0.00954435	0.00863605
0.0277307	0.0156709
-0.0630121	-0.0385782
-0.104339	-0.0704118
-0.113906	-0.0747581
-0.0562163	-0.0478321
0.0412834	0.028711
0.0759245	0.0496353
-0.00425564	-0.00943189
-0.0836914	-0.0593525
-0.0364206	-0.0219214
-0.0753881	-0.0589708
0.0216176	0.0142673
0.003209	0.00109852
0.0318896	0.030689
0.0211497	0.0185026
0.0666058	0.0490002
0.0632263	0.0464539
-0.00129734	0.00216224
-0.0304705	-0.0174233
-0.0314286	-0.0241789
-0.0522914	-0.0341945
-0.0608012	-0.0499105
0.0349708	0.0276972
0.0197512	0.0158936
-0.0475136	-0.0328707
-0.069846	-0.0511008
0.040538	0.0311504
-0.047732	-0.0326775
-0.0462575	-0.0340525
0.021063	0.0111567
-0.0380794	-0.0309248
-0.0153322	-0.012864
0.0214477	0.0175662
-0.0270235	-0.0179697
-0.0100643	-0.00801263
0.0443582	0.030504
-0.0670493	-0.0457398
-0.0443443	-0.0287523
-0.088932	-0.0630091
-0.0144325	-0.00562674
0.0569455	0.0375585
0.0503812	0.0289968
-0.00114835	-0.00188379
-0.0470772	-0.0297473
0.0714074	0.0533255
0.0300267	0.0210731
0.00231157	0.000854192
-0.00223982	0.00590779
0.0505144	0.0397347
-0.0362429	-0.029824
-0.0522751	-0.0429056
0.0490624	0.0365121
-0.0270306	-0.0212779
-0.0240456	-0.0160353
0.0450736	0.0349798
-0.0523068	-0.0373041
0.00191032	0.00183927
-0.054537	-0.0403563
0.0443793	0.0441466
-0.0371035	-0.0376457
0.0377881	0.0261558
-0.0641925	-0.0562811
-0.00259281	-0.000724696
0.024965	0.0112335
0.00423258	-0.000782211
0.00369272	0.0010304

## Sheet: Subtype_2_scores
Regressing_out_sleep_phenotypes	Without_regressing
0.472766	0.244844		Subtype 2 scores correlation: r = -0.9856, p = 0.0000e+00
-1.82614	-1.67922
-1.75841	-1.75466
-1.63484	-1.91904
-0.88391	-0.59584
-3.63983	-4.71201
2.64847	2.53115
5.56075	6.28422
-2.52424	-2.60935
1.88066	2.60519
-2.93669	-3.72
-3.04707	-3.1916
-2.00112	-2.76661
0.86244	1.60611
-0.330402	-1.016
-0.628996	-0.617384
1.19237	1.16355
-0.442101	-0.533802
2.66367	2.72348
1.54241	1.98548
5.94389	6.79469
2.10216	1.63889
0.690265	1.30619
0.227448	0.0805896
2.26781	2.90348
1.1264	2.00342
0.478394	1.39459
0.934223	1.72344
3.08069	3.90877
-2.5353	-3.3549
0.272594	0.489458
1.78372	2.41203
0.0186587	0.132475
-4.0064	-3.96216
-2.39038	-3.23107
0.299728	0.115621
-0.0139004	-0.451305
1.89143	1.6823
-0.531242	-0.780919
1.08139	1.25261
-3.13065	-3.31503
2.61175	2.59697
-1.34365	-1.83373
-3.06177	-3.10381
-4.51739	-4.70205
-3.27708	-4.09709
2.28201	2.30353
-1.75017	-1.64397
2.84913	3.74192
3.40642	3.59628
3.01262	3.46945
1.74831	2.20803
3.74744	3.94004
0.288662	0.0189677
-0.172827	0.36976
1.5428	1.83174
2.1114	1.36431
-0.14963	0.0993016
-2.86858	-3.09105
3.21937	3.99903
0.675886	0.665092
2.72287	3.44036
3.62798	3.88862
-0.0140245	-0.313167
-4.38952	-5.21871
0.697765	0.196954
-2.7132	-3.23
1.36041	2.32892
2.38415	2.33645
-1.01284	-1.02802
-0.937508	-0.272049
-0.161292	-1.43233
2.70502	3.05527
3.61031	3.36237
0.83906	0.643708
0.40572	0.424334
0.795789	0.906244
-2.96726	-2.64462
0.148281	-0.35642
-1.35311	-1.46794
2.27438	3.05231
-3.23951	-3.95081
0.143893	0.721882
0.654678	0.987095
-3.75691	-4.05052
-1.20005	-0.544122
0.428619	1.02839
-1.78684	-1.67294
1.4541	1.84761
-3.12716	-3.59908
-0.0783363	0.520189
1.40751	2.09456
-0.588892	-1.13269
-2.09723	-1.9969
1.78449	2.27069
-1.03293	-1.46003
1.42341	1.49916
3.40432	3.32877
-0.772938	-0.83069
0.704916	0.293271
1.2833	1.50974
0.323229	1.12094
-2.17341	-2.87822
-2.16539	-2.30025
-0.913642	-0.619325
3.56198	4.74722
-1.20649	-1.86209
-2.32026	-2.18815
-1.59375	-2.44156
2.14928	2.10041
-1.78926	-2.77306
2.29623	2.66613
2.67585	2.27192
-4.18999	-4.8146
1.23357	1.55102
2.84165	3.00026
4.21982	4.46006
3.02589	3.3843
1.09657	1.04442
7.31824	7.92843
0.452367	0.00643505
4.27971	5.12264
-1.58001	-1.33525
-0.159768	-0.500025
-0.596966	-0.497166
2.56969	3.16888
3.42796	3.15504
0.945732	1.10212
-0.180871	0.139215
0.923759	0.812404
3.3631	3.93412
-0.627383	-0.758685
-3.06149	-4.21459
-1.8803	-3.14181
1.62177	1.50161
3.8606	4.47936
2.22243	2.41765
-1.74241	-1.87528
-2.50305	-3.40872
-1.17442	-0.954988
0.994878	1.87024
-1.55149	-1.06259
0.24454	0.395607
3.19623	3.16331
-1.22799	-0.701253
3.45561	3.64762
-1.16764	-0.53772
0.813331	1.05292
-1.1998	-0.884237
-0.684998	-0.00661546
0.537709	0.564797
-2.73172	-3.96407
-3.51728	-3.17603
1.47223	1.57399
-0.315159	-0.993639
-5.80396	-6.0994
4.84856	5.45506
4.98241	5.54813
1.10683	0.736873
-2.72998	-2.39125
0.134552	-0.428103
2.30764	1.80341
-0.629241	-0.854949
-1.40622	-1.67365
-0.746136	0.0271841
0.689524	0.782549
0.0164031	-0.368608
-3.23141	-3.9861
0.248446	0.298814
-1.51587	-1.60824
2.09806	2.3668
2.90824	3.92345
1.5702	2.01605
2.60558	2.77469
-2.22478	-3.1466
-0.715656	-1.16618
2.262	2.50944
-0.778278	-0.50347
0.691034	0.25102
-0.528826	0.479833
-3.19614	-3.49408
-2.41172	-2.83682
1.31935	1.85395
-0.134974	0.222136
1.2107	0.878848
0.473712	-0.242743
0.468442	0.729155
0.0418997	0.0829443
4.20054	4.32101
3.29087	3.75501
0.404413	0.551722
1.27106	2.02962
0.553246	0.303008
2.31002	1.66822
-1.84188	-2.29023
3.25254	3.36548
-0.712291	-0.449779
-1.65441	-2.10917
4.0053	4.31951
-0.26374	0.523291
-10.0303	-9.95242
2.89017	3.24031
-1.98388	-1.53172
-2.16837	-2.70432
-1.21559	-1.36023
-3.06497	-3.58248
-0.280072	-0.25064
4.79931	5.01178
1.74463	2.70812
-2.36222	-2.54536
-2.32621	-2.78135
1.06831	1.19404
3.59633	3.47263
3.99602	3.69279
-2.70447	-2.66704
2.12949	2.91974
2.48349	2.98184
-2.77585	-2.58472
0.118364	0.27339
1.72748	2.3724
0.703694	0.506624
3.37328	3.95958
2.98857	3.61477
-0.0713585	0.0453631
0.302491	0.0750042
0.242792	0.462665
-4.62261	-5.32019
-1.26002	-0.81263
0.0505567	-0.239512
-0.406221	-0.232586
-0.869236	-0.851542
-3.69734	-4.27635
-1.37035	-1.81334
1.91405	2.50135
2.8174	2.44866
1.4981	1.99709
4.51179	4.7153
0.480253	1.08678
-0.517412	-0.696163
1.23456	1.05877
3.94451	4.23303
-1.59754	-1.92529
-4.75026	-5.55735
3.16343	3.49752
2.2273	2.25522
0.466593	1.13277
-0.719906	-0.954895
1.26641	1.78779
-1.55038	-1.86623
-0.908094	-0.937133
1.30853	2.06619
2.80298	2.64027
0.127211	0.920797
0.230006	0.137545
2.33215	2.18992
-3.04488	-2.73401
2.42045	2.30049
2.52187	2.17457
3.26372	3.95974
4.64728	4.97468
1.30663	1.3211
3.23225	3.77569
0.332139	-0.395916
1.5008	1.1185
-0.355567	0.100663
1.12848	1.3581
2.65817	2.31442
-4.52603	-5.40148
-0.218617	-0.660547
3.67098	3.53133
-0.329667	-0.201594
-3.97135	-4.76403
-3.09537	-4.35307
-1.20917	-1.18286
-3.90008	-4.20122
0.102804	-0.279751
2.76227	3.36585
3.0875	3.21762
-1.71045	-1.40987
4.4874	4.61534
-0.754445	-0.0390164
0.839022	1.0644
2.9092	3.79812
0.858701	1.24816
-0.410389	-0.405486
-0.227478	-0.324101
0.549294	-0.173696
-0.75442	-1.20555
-1.86969	-2.08794
3.75847	3.83972
-1.11929	-1.38531
1.40244	2.27471
2.1222	2.6365
0.13165	0.100219
-0.398845	-0.118364
-0.606425	-1.32737
0.170294	0.337683
0.143138	-0.6143
-0.345114	-0.638272
0.352413	0.642612
-2.62766	-3.01791
-0.0276423	-0.6876
0.770233	0.881915
0.744345	0.588496
1.58186	3.01756
1.82969	1.68484
-1.40173	-1.97705
1.23595	0.796149
3.34363	4.69645
-1.29424	-2.08492
2.87645	2.6903
1.69982	1.70872
-2.79984	-2.80552
-2.26727	-2.26371
-0.548966	-0.3037
-3.98151	-4.54306
-4.10655	-4.53025
1.62169	2.02402
-5.37304	-5.27223
1.75604	1.95281
1.01635	1.85623
2.2783	2.82869
2.50871	2.54334
2.18139	2.0607
-0.401155	-0.644712
3.26178	3.29122
-3.35585	-4.29218
2.1257	2.88685
1.62738	1.99986
-11.5484	-14.243
-1.00125	-1.88837
1.83264	1.78198
3.84528	4.08129
2.50222	2.17186
-2.38182	-3.02297
0.868237	1.08733
0.417877	0.354024
0.0337212	0.123095
-4.81528	-5.45362
3.30232	3.81062
1.20742	1.0837
-2.09426	-2.04479
1.13871	1.30075
1.54581	2.15758
1.4859	1.49136
-1.69952	-1.45518
0.751435	-0.0641348
-0.760262	-0.3998
1.64489	1.376
-0.640555	-1.25439
0.560144	0.682003
5.12404	5.91968
1.3123	1.65359
0.960111	1.04966
-2.84805	-2.90142
-4.07687	-4.54704
4.62	4.8297
-0.142538	-0.129914
-5.6695	-6.42674
0.911837	1.97801
-2.27042	-2.24556
4.58744	5.55236
0.362509	0.996266
0.108519	0.331472
-0.937773	-0.94472
-2.4508	-1.94337
-0.25376	-0.578684
-2.84283	-2.80749
-0.142554	0.708542
2.67007	3.54511
0.131776	0.390325
-0.697429	-0.303475
2.77087	3.50294
0.0721739	-0.118025
0.115298	0.407764
2.79417	2.62194
3.59512	3.36139
-2.68942	-3.57846
1.62161	1.77378
-1.6337	-1.70052
0.917415	1.18594
3.18398	3.28796
-6.61755	-7.1448
-2.02843	-2.15316
-2.12083	-3.40086
-1.59216	-0.911116
3.99242	4.77113
-1.75547	-1.09192
-1.63525	-2.39775
-1.31082	-1.42246
0.338562	0.600633
-1.36462	-1.09885
3.06614	3.96442
2.83116	3.14753
-3.77717	-4.8718
2.9259	3.55534
-0.0920817	0.0159099
2.92245	2.57894
-0.463999	-0.818536
2.3816	2.90437
0.565604	1.00554
-0.725255	-0.685393
0.545585	0.952777
1.65297	1.08633
1.56871	2.3828
-2.38947	-3.65502
-0.374459	0.114293
1.36076	1.69783
1.1436	2.14244
1.05964	0.620597
3.14401	3.25121
-2.19631	-1.54895
-1.944	-2.87101
-1.38809	-1.49856
2.18084	2.09861
2.19208	2.53391
-6.57547	-7.38913
2.51415	3.20458
1.64783	1.10372
2.44574	3.29064
1.5297	1.47804
0.332215	-0.551199
-0.15295	-0.397651
-1.38899	-2.06298
-1.23311	-1.35202
-0.326423	-0.196424
3.33883	3.44449
1.48971	2.71792
-4.21282	-4.12217
-0.648789	-0.920278
3.01114	4.03701
-0.561356	-0.0786412
-3.09088	-3.11302
2.38525	2.64537
1.62311	1.83453
3.76789	3.54931
3.20666	3.93915
0.442137	0.539368
-4.1764	-5.29552
1.68906	1.18481
0.233154	0.958925
3.13068	3.27017
-0.145167	-0.269031
1.94993	2.55075
-2.67252	-2.88953
0.594075	0.427301
0.580039	1.05471
1.21831	1.56324
-2.93077	-3.80939
1.19256	1.38043
2.25891	2.01984
-2.8083	-2.84502
-0.379478	-1.19262
0.236618	-0.228353
1.37188	1.00536
2.29342	2.3532
0.227343	-0.402122
2.15553	2.35539
-4.0194	-4.81819
-0.266147	0.143927
-0.147677	-0.572006
-0.907439	-0.595284
-1.04525	-1.04933
0.235383	0.209353
-1.3908	-2.12419
1.37012	0.908217
1.07503	0.674335
1.83517	1.96781
1.63183	1.00002
1.27246	1.18616
-1.10143	-1.19469
2.19171	2.29861
1.32894	2.42954
3.01405	3.24532
-0.71343	-1.20722
4.59549	4.97943
4.47456	4.50976
-1.96352	-2.12872
-0.90898	-0.584788
-1.58111	-1.35738
2.81821	3.27371
-2.87549	-4.04128
-2.97312	-3.13531
-1.06579	-0.395364
2.20224	2.55166
4.08899	4.57974
0.123052	-0.476692
-0.539808	-0.0213167
1.82236	2.03377
-2.39849	-2.57729
-1.51902	-1.3424
-0.462257	0.044887
-1.27895	-1.42921
-1.10688	-1.41914
0.936476	0.974338
-0.305577	0.389312
-3.00329	-2.90595
1.9111	2.447
-0.412661	-0.496186
1.86404	2.48737
-4.16905	-4.2376
0.296246	0.629133
0.847221	1.17397
-1.28751	-2.06474
-2.89024	-3.30289
0.463949	0.086262
2.60546	3.27669
1.2181	1.68545
-1.93447	-1.50789
-0.0802834	0.213122
-1.26157	-0.788201
0.992017	1.06401
2.80114	2.23849
-0.368825	-0.309895
0.547274	1.01632
-1.38571	-2.34784
0.998403	1.8739
-1.26553	-1.12246
2.54116	2.28754
-2.22725	-2.09627
0.0607428	-0.264623
-0.855192	-1.45017
1.39983	1.51183
-0.168661	-0.274439
-1.48869	-1.32585
-6.2813	-7.77844
4.17143	3.99429
-1.50976	-2.00947
-0.262666	-0.645704
1.32021	1.15747
1.82309	2.01525
-1.53451	-1.23279
-0.662887	-0.625561
-1.35401	-1.37191
3.47635	3.75583
0.640306	0.102608
-3.93132	-4.39061
-1.10222	-0.949045
2.43539	2.84973
-3.60575	-3.26272
-0.192101	0.296021
0.655114	1.2076
-3.04667	-3.62303
-0.850927	-0.027265
-0.632671	-0.245441
0.561546	0.646312
-0.326634	-0.86835
1.32176	1.838
-0.829576	-0.859555
2.79472	2.7781
0.146851	-0.253844
-2.69592	-2.89522
-0.183275	-0.0351484
-6.89281	-8.55887
3.90945	4.39436
2.90077	3.82241
-1.02788	-1.71117
4.23358	4.6313
2.37465	2.15268
-3.35689	-3.85696
-4.00399	-4.70235
1.3665	1.64621
0.375367	0.393449
1.39333	1.73778
0.269206	0.31453
-0.181717	0.629759
5.45289	5.54798
1.64223	1.31337
-1.37653	-0.810811
-1.15218	-1.42208
0.00968359	0.713718
-3.58005	-3.58618
0.102742	-0.116265
1.52834	2.88692
1.9592	1.96907
-2.36898	-2.92026
-3.92279	-3.894
2.30157	1.96519
2.27535	2.81257
0.0699516	-0.985297
-3.9653	-4.23708
0.729718	1.10727
5.28394	5.74074
0.81181	0.503184
1.57275	1.08673
-6.63217	-8.11379
0.272468	0.459537
-0.536422	-1.00492
2.42973	2.65268
0.744618	0.573248
-2.54626	-2.79711
2.04837	1.43857
0.44882	-0.0928745
-1.58339	-1.41375
0.491441	0.994962
2.65524	2.743
-0.0302331	0.56347
-4.4054	-5.51637
1.07435	1.66989
-1.86997	-1.55752
1.96868	2.09659
1.82214	1.78361
-2.71652	-2.50609
-0.491968	-0.54938
0.730296	1.2873
-0.597982	-0.222007
-0.986285	-0.310389
-4.04308	-4.51528
0.692939	0.349917
4.09806	4.45034
0.773888	0.848378
-1.85883	-2.08956
3.44736	3.5847
4.88592	5.64368
-3.41668	-3.66263
-2.38858	-3.33772
-2.74542	-2.85384
-0.164938	-0.693828
2.27405	3.11737
5.79165	6.54088
4.24901	4.51271
-2.98521	-3.81126
-4.34214	-5.2814
1.64056	1.40985
0.631669	0.490036
-0.198146	-0.713229
2.49846	2.11408
1.27029	1.59021
0.749694	0.694555
0.0868222	0.235198
2.52802	3.60321
1.10251	1.48849
0.0958058	0.0140397
5.08569	5.46346
-0.0482554	0.170582
-2.06538	-1.55181
-2.65067	-2.84719
1.24996	1.21341
-3.54296	-4.2276
-0.260968	0.0218966
-0.000423388	0.415798
-1.08991	-1.27205
-0.916098	-0.877263
2.85579	3.0871
3.29343	3.49035
-3.40231	-3.5706
2.82432	3.08987
-1.51512	-0.676023
-1.70934	-2.30189
0.34288	0.228878
-4.29931	-3.91996
0.767605	0.277576
-1.74584	-1.5793
0.605456	0.825986
-0.0301824	-0.0394273
-0.93836	-0.914142
-3.59326	-4.57728
-1.45351	-1.75831
-0.238925	0.373333
2.02227	2.71239
-1.52479	-1.73685
-1.73549	-2.11129
5.88487	6.81861
1.08565	1.14518
-1.66342	-2.28408
1.67746	1.7222
-3.94557	-4.90736
-0.662444	-0.392782
-0.918354	-0.530269
0.484079	-0.276629
3.44914	4.471
-2.92554	-3.58488
1.98044	2.59152
0.117482	0.728612
-0.37265	-0.549279
-1.87442	-3.88447
1.50666	1.60001
-2.26611	-1.94027
0.138297	0.191731
0.625476	0.994377
0.585845	1.06706
-1.35872	-0.699475
-1.34389	-1.43177
-1.87475	-1.51801
0.609458	1.09856
-0.74654	-0.182432
1.47872	2.00037
0.0333787	0.749687
-3.39787	-3.93902
-0.808399	-1.63804
-1.84375	-3.38431
-3.84918	-4.25843
-0.68335	-1.12197
4.50022	5.27167
-3.98881	-4.5785
-3.44559	-4.11576
2.86916	3.43299
-0.427536	-0.407166
-0.0553622	-0.31026
2.5203	2.36544
-2.4553	-2.68158
-2.06756	-2.19315
1.90658	1.68711
3.04451	3.12548
0.576988	0.697876
-2.75542	-3.29414
-5.66302	-6.43741
0.118326	0.471143
1.59124	1.44251
4.60285	5.26856
-1.1235	-0.88005
0.195607	0.88262
-0.839782	-0.348393
-3.10575	-3.59995
-0.359811	0.225329
1.29968	0.51418
0.536893	1.92709
-0.538499	0.154861
0.327039	0.271389
-0.193714	0.513965
4.34434	4.75401
0.30561	0.502154
-1.22034	-1.14698
0.0735546	0.532282
-0.452964	-0.183287
2.32437	2.14193
0.93859	1.69512
-0.104865	0.423153
-0.0757719	-0.947071
2.50424	3.33633
0.305113	0.470819
1.21099	1.35878
2.97355	3.56804
-1.21856	-1.54659
-0.725577	-0.778072
0.509193	0.210564
0.0287776	-0.513966
1.2405	2.0215
-1.02096	-0.834418
0.700478	0.616388
-1.23833	-1.19621
4.02816	4.31926
-0.130427	0.138462
-4.05768	-4.6218
0.0589155	-0.679094
-1.43858	-0.877522
-2.30199	-3.37014
-3.65918	-4.57581
2.26493	1.89203
1.29035	1.15076
0.384573	0.60442
-0.131758	0.196173
0.826295	1.6135
2.53112	2.47094
-4.27095	-4.91838
2.24033	2.55974
0.541774	0.0793984
3.21998	3.72072
1.04179	0.656279
-0.594787	-1.43362
2.69116	2.70803
0.666068	0.949027
-1.92639	-2.6298
-0.334602	-0.71672
0.999833	1.07475
3.78262	4.10433
3.99878	4.29467
-0.350322	-0.514733
0.870848	1.02172
2.36496	1.84727
-4.20236	-5.19753
3.17084	3.85636
3.47903	4.1513
1.32232	1.52835
-1.62444	-1.51573
-4.69683	-5.19128
-2.23847	-2.42385
-1.58142	-1.51267
3.73492	3.82913
-0.829711	-1.09376
2.76988	3.17392
1.71679	1.78897
0.260586	0.548466
1.59944	1.91156
2.58063	2.47999
3.63958	3.84894
2.75846	3.3308
1.41311	1.33983
-3.98421	-4.38215
-2.64007	-2.52892
1.76909	1.75006
2.14019	2.45755
2.8994	3.21077
-1.43125	-1.44787
2.03292	2.34855
1.21473	1.49667
3.49299	2.94745
2.63066	2.43919
3.25922	2.84372
1.24487	1.17218
-1.0034	-1.77032
4.31488	4.82805
0.697541	0.214907
4.24964	4.97384
-0.745556	-0.941501
-0.352692	-0.90673
0.250264	0.358167
4.64951	4.27936
-0.760059	-0.866917
-0.494467	-0.320147
2.48704	1.98041
-0.583212	-0.841833
-2.24757	-3.02941
0.857757	0.724866
-1.32014	-1.69008
-0.677673	-0.605387
-1.84266	-2.06363
-2.45331	-2.52308
-1.53296	-1.3701
0.296565	-0.536154
-0.376034	-0.42021
1.96055	1.76686
1.84142	1.80445
-1.641	-1.27441
2.59832	3.12308
0.844402	0.292646
2.69417	2.83724
0.033599	0.242846
2.32007	2.56038
4.02682	4.22883
0.667977	0.777992
0.0433531	-0.697511
2.60521	2.33451
1.7079	2.26439
-0.267266	-1.2187
-0.413432	-0.157756
1.18106	1.51042
0.0381625	0.428498
-1.69213	-1.16687
-1.37264	-1.26155
-0.529405	-0.116143
-1.09968	-1.21545
-0.939736	-0.849352
3.5015	3.76088
-0.21105	-0.167105
0.0874471	-0.162281
1.8913	2.24052
4.19207	4.7077
-2.15033	-2.12518
-5.71607	-6.90504
1.73234	1.83544
2.2039	1.92382
1.85155	2.2971
-2.58513	-3.72812
1.5267	1.2926
1.52565	0.976328
-3.35259	-4.13292
0.484476	-0.0218585
-0.949169	-1.19172
0.901623	1.38723
1.50889	0.903703
0.149064	0.318011
-1.72298	-2.43003
5.0639	5.43531
-1.33883	-1.19983
-0.367439	-0.833976
1.47056	1.70529
2.73478	3.02588
1.22832	1.31517
3.46316	3.71256
0.0234235	-0.732526
-3.82251	-4.13584
-3.00867	-2.3435
2.24765	2.22753
-1.87547	-1.49827
-3.15185	-3.65455
1.03818	1.03216
-2.75296	-3.27784
0.969235	1.28074
1.19951	1.88731
0.631943	0.668827
0.938045	0.658723
0.565448	0.0769895
0.235569	0.528825
4.27594	4.76985
4.14494	4.38547
-1.4847	-2.05074
-1.58314	-2.29142
1.44776	1.67708
0.59995	1.00087
-2.36837	-2.28839
3.05079	2.92502
2.08765	3.26809
0.704312	1.04239
0.285929	1.48606
0.459277	0.34905
0.170231	0.735236
1.4999	0.997678
-0.500942	-0.629419
-0.999252	-1.22853
0.651924	0.715888
-4.00425	-4.65443
-1.28975	-1.34064
1.86939	2.28259
-1.30649	-1.76595
-0.292707	-0.236464
3.11372	3.64966
-0.312127	-0.238069
1.35795	1.33674
-0.140363	-0.799794
1.09403	0.47489
2.31436	2.71887
3.96689	3.92552
-3.88094	-4.30398
-2.46443	-2.33835
-1.30444	-0.975093
2.73364	3.21816
2.30372	2.10599
-0.109735	0.30153
-4.47108	-4.66019
-2.10139	-1.79855
-1.03285	-1.14129
-2.28056	-2.20693
-1.26852	-1.37437
-1.29146	-0.101198
-2.2619	-3.54257
0.74346	0.533598
-1.78307	-3.15882
-0.676651	-1.4977
2.36046	2.7263
-1.2745	-0.887706
2.43637	2.46671
2.08511	2.4337
3.37313	2.92567
-3.12837	-3.74037
0.273812	0.933792
-2.02322	-2.82348
-2.57347	-3.18701
-2.40433	-2.67487
0.921064	1.13796
1.17557	1.58363
-0.160979	-0.318653
-3.00334	-3.80919
-2.1498	-2.14657
0.0619295	0.308979
0.0584081	-0.326001
0.379891	1.29702
-0.534321	-0.0738909
-0.931389	-0.810884
0.75719	1.07508
3.99345	4.31323
0.68	0.506676
0.561188	1.32162
0.584336	1.1028
1.27029	1.16844
1.60386	1.20112
2.71313	3.21313
1.29244	1.30737
2.51372	2.49765
0.578787	1.13976
2.24838	2.34181
-3.8217	-4.0569
-0.248142	-0.398425
2.39879	1.88622
0.443702	0.0456154
-3.64499	-3.14199
-0.268167	-0.0399089
-0.299449	0.0520303
0.515874	0.619792
1.35295	0.929903
1.59327	1.8541
-1.11696	-0.664882
2.16283	2.91739
-1.68431	-1.28145
-3.70924	-3.81794
0.315317	0.500539
1.45951	2.12693
2.58825	2.99019
3.70544	3.76592
0.436337	0.0830715
3.59782	4.20445
3.25701	3.4316
-1.23498	-0.669181
2.02719	2.31336
-1.44878	-1.69722
2.30385	2.35598
-0.278254	-0.381092
2.97445	3.15985
2.03653	1.96555
-0.516333	-0.446284
2.38365	2.42442
4.38209	5.40011
-1.47434	-1.4081
1.66295	0.788763
0.172149	-0.248765
-0.966996	-1.80924
0.943153	0.909048
0.921877	0.899123
-0.0311938	-0.927357
2.30087	2.44489
-0.307407	-0.500153
-0.215794	-0.00601001
2.774	2.90721
3.7367	3.83335
0.263706	1.16719
-0.575107	-1.33082
-1.251	-1.81674
-0.0810367	0.198578
0.259074	-0.243602
2.12619	2.26794
0.427218	0.751902
-1.36533	-1.55303
-0.152978	-0.51771
-0.138207	-0.0178728
-0.178392	-1.33948
5.17816	4.89949
-2.71434	-3.19492
-0.385661	-0.198042
-0.651385	-0.52668
-1.33758	-1.47173
1.42244	1.57177
1.05205	0.357947
-3.09525	-3.42884
-1.25404	-1.04069
-1.99048	-2.3319
-0.307821	-0.141786
-0.306844	-0.326738
-1.47897	-1.96464
-0.356943	0.156991
-3.25471	-3.23414
-0.32763	0.0553115
-3.10583	-2.86672
-3.34196	-3.40238
1.48294	1.75233
-2.06718	-3.07839
0.286264	0.355065
-1.28467	-1.5642
0.047415	0.493333
2.71281	2.8174
3.87369	4.36311
3.82316	4.39176
3.32656	2.82598
0.344824	-0.338567
3.14187	2.96234
-0.293291	-0.747377
0.722458	1.20091
-0.329982	-0.0867629
-1.32067	-0.88519
-0.848003	-0.681408
0.639206	0.850361
3.15307	4.06316
-0.981003	-1.15139
0.668689	1.4981
-1.65111	-1.47886
3.11089	3.58968
-3.24473	-3.4397
-3.50153	-4.24338
-0.476247	-0.416244
0.638576	1.20647
4.21823	4.29708
-0.548578	-0.724565
3.6184	3.59791
-3.64476	-5.09217
0.168092	-0.269206
-1.57574	-1.56903
1.12743	1.18698
1.17872	0.330703
-1.3715	-1.49862
-2.59734	-3.1107
-2.52151	-2.30205
1.43088	1.1248
-1.20021	-1.04317
-0.903743	-1.06008
-0.361605	-0.734964
-0.605044	-1.32842
-0.430254	-0.294432
-1.41763	-0.529925
0.192754	-0.144852
1.23055	1.92294
-1.03638	-1.37845
0.961379	0.782185
-0.475654	-1.09276
-2.89629	-3.66953
0.429854	1.25878
3.53482	3.52128
0.0779726	0.145419
3.36242	3.93272
0.696019	0.460336
0.993077	0.742478
-0.807757	-0.578018
-7.5804	-10.0598
-1.47577	-1.28004
-1.41376	-2.29139
3.11395	3.62934
0.73028	0.589217
0.86023	1.40565
-0.0635502	0.282669
1.28223	1.41953
2.11519	2.56923
-5.50325	-7.41679
2.24824	2.79905
2.37186	1.68199
-0.132059	0.272761
-0.594111	-1.47218
-0.57992	-1.03734
-2.9032	-3.35798
-1.87554	-2.03732
0.766599	0.824822
1.99049	2.91522
-0.401781	-0.0579924
0.44518	0.943838
1.30867	1.13563
-1.38108	-1.54243
0.26604	0.260431
2.11279	2.58495
-0.592468	-0.672982
-0.373721	-0.776885
0.531226	0.30282
-2.2721	-1.96558
5.22427	5.77194
0.732816	0.575756
-1.79006	-1.7877
0.57067	1.04164
2.75412	2.90499
1.34619	2.02817
-2.48686	-2.17157
0.504394	0.629745
-0.347196	-0.298601
0.177609	1.12287
-3.35589	-3.28402
-0.25602	-0.438428
-0.983953	-0.841002
-1.90809	-1.38752
4.45588	4.55424
-0.646084	-0.281884
0.683157	1.14596
1.71918	0.685649
5.53261	5.80804
0.0350572	0.156238
2.74712	3.3334
-2.35402	-2.93062
1.27538	1.00527
0.861504	1.3785
-0.778877	-0.994338
0.0715323	0.378005
4.66192	5.17826
-0.601087	-0.198144
4.51127	5.45064
2.27325	3.05537
-2.06642	-2.46653
-4.62169	-5.02611
-3.19318	-3.67403
-1.48929	-1.25664
1.21247	0.656384
0.938529	1.48188
1.01864	0.813566
-1.59947	-0.994513
-0.9305	-1.3296
1.61665	1.62919
0.547981	0.239671
-0.00781378	-1.03147
-1.69043	-0.669387
-0.822191	-0.654464
1.82715	3.10088
-1.49025	-1.40195
-5.68843	-5.85286
-0.364546	0.41895
2.60317	3.17835
-0.0746717	-0.530477
-2.72859	-3.26752
0.0944766	0.398347
1.76496	1.81498
0.590477	-0.273378
1.07357	0.597946
-2.8523	-2.83177
1.31212	1.16042
-3.8193	-4.22236
2.4749	1.37765
-1.14745	-0.871546
0.717348	0.870085
-1.68845	-1.19774
-1.41526	-0.777803
0.68494	0.595598
4.85034	5.33915
2.23346	1.6894
1.78656	1.06446
0.326702	-0.267378
-1.49424	-1.75313
0.349416	0.408131
3.36243	3.88347
0.786603	0.757435
3.07538	3.73488
-1.21039	-0.73556
5.52268	5.35283
0.503865	0.636303
-4.17456	-4.56013
-1.84897	-2.39086
0.702211	0.94948
-1.95943	-1.9916
1.77097	1.53813
1.99677	2.44019
-0.0498221	0.0366431
-3.90264	-4.50431
-1.57748	-1.91167
4.64849	4.7217
1.12494	1.67939
2.79208	3.49676
1.03643	0.49432
0.903642	0.59665
1.12884	1.01234
0.372077	1.13466
-3.14657	-3.22963
1.76101	1.63215
0.770655	0.990508
-3.05134	-2.50339
-0.891835	-1.21332
0.0269108	1.20215
3.49595	3.08352
3.8172	4.76904
0.420783	0.788249
3.70047	3.88692
-2.98703	-2.73874
-3.64164	-4.29506
0.130366	0.407275
2.20234	2.61018
-1.7133	-1.89615
-1.18082	-1.55402
2.55011	2.89048
-1.05826	-0.775569
1.89076	1.74199
2.7928	2.92573
-4.41579	-4.8993
2.02256	2.19769
-1.31366	-1.42619
-2.46395	-2.01484
3.95209	5.25385
0.0872622	0.285281
-0.512482	-0.505656
0.90162	0.757862
1.50129	1.83785
-0.130192	-0.719514
-0.544165	-0.800183
3.08235	3.52715
1.65233	1.51874
-1.88476	-1.73189
-1.94132	-2.50983
-4.65864	-4.82299
1.2682	1.42385
0.341731	0.290713
-1.52862	-2.11518
1.79662	1.62127
-0.824004	-0.820555
-0.323532	-0.262235
1.48628	1.63926
2.53626	2.8483
-3.89974	-3.84819
-0.780408	-0.752013
-2.83868	-2.64205
0.333429	0.122499
-3.05543	-3.43173
-2.5075	-3.76875
4.50382	4.38907
-1.1955	-0.783786
-1.34736	-0.369664
-0.613392	-1.54435
-1.9437	-1.98848
2.86241	2.88078
-1.10251	-2.19283
-2.11455	-2.61838
0.794317	1.04698
-0.588538	-0.984129
-2.1004	-2.09792
-1.4586	-1.26008
1.82688	1.91866
-0.578197	-0.348231
-2.899	-2.50108
-3.30839	-3.87972
-0.933531	-1.202
0.539071	0.781091
1.59024	1.41784
0.60905	0.763043
3.03805	3.84159
-4.38269	-4.80165
-0.310902	-1.21278
0.811052	0.247609
-1.18974	-1.43639
-1.4007	-1.71404
1.52241	2.04441
0.682595	1.28787
-0.885108	-0.484275
-1.03815	-0.747456
3.00846	3.19462
-1.16288	-0.77979
-0.383139	-0.875559
4.6291	5.14717
-4.55958	-5.59742
3.09707	3.28069
0.3574	0.768042
4.07509	4.48392
-1.40374	-1.22801
0.0470609	-0.901506
-2.01032	-1.91166
-3.10617	-3.06073
1.8115	1.71325
3.55934	3.96149
0.428178	0.556309
-0.00329885	0.807035
-1.729	-1.24341
-6.41504	-7.50004
0.915954	1.15167
-10.9456	-11.7902
-0.362241	-0.0335186
-1.78397	-1.64393
1.35829	1.76163
-2.40815	-2.74815
-0.711484	-0.923362
-1.40292	-1.56918
-2.43468	-2.53291
-0.648873	-0.798501
-4.81854	-5.14634
3.53422	3.93616
1.69825	1.95916
5.60176	5.74651
-2.9168	-2.89262
0.741952	1.3873
1.6838	1.72801
-4.01237	-3.83973
-2.39399	-1.78562
2.71626	3.30823
0.423748	0.560198
-1.80219	-1.74595
-0.124144	0.327357
-3.37823	-4.04105
-0.165249	-0.669472
-0.562622	-0.114763
-1.92763	-3.07449
2.77064	2.59901
-1.06451	-1.08274
-2.3112	-2.21578
-0.361238	-0.357352
4.16202	4.27358
2.81526	3.20608
-5.73925	-6.72185
-3.17373	-5.30931
1.24218	0.708956
-2.53015	-2.32696
-5.26854	-6.18649
0.944048	1.08369
-0.25363	-0.685714
-2.76223	-3.20535
2.06059	2.41629
3.22301	3.36336
1.27115	1.41949
-3.04461	-3.67263
3.90736	3.97862
-0.756738	-1.07486
-1.04919	-1.01762
-0.855241	-0.696384
3.43232	3.51617
-1.26059	-0.270238
0.130275	0.426679
-0.54081	-0.452183
-2.21499	-2.05468
-2.95897	-3.1269
1.71634	2.22119
-2.41346	-2.6294
4.72622	4.50896
1.10238	0.612207
3.68036	4.00865
-0.404611	-0.621646
-2.16096	-1.71496
0.241408	0.475274
0.546467	-0.0118297
-1.82327	-3.06666
2.91227	2.27184
3.37539	4.02057
0.442924	0.208766
2.66067	3.31005
2.27764	2.16614
-1.97494	-3.09521
-4.74426	-5.64063
4.52851	4.67494
-1.05969	-1.7205
3.14396	2.95929
-3.2084	-4.43068
1.45075	2.09006
-1.98332	-2.01752
1.03003	1.47305
2.49623	2.88952
-1.44092	-1.92966
-2.76598	-4.29251
-2.98731	-3.46057
-7.63961	-8.26963
0.287973	0.745847
2.25072	3.04298
0.432459	0.918898
-0.698274	-0.466513
-2.83916	-3.75351
1.09715	1.42129
-2.80079	-3.99804
0.444464	0.942602
0.482837	0.91345
-0.0142969	0.12756
3.53442	4.36667
1.51408	1.69629
-3.85674	-4.08111
-0.122352	-0.80534
-0.160932	0.172166
-2.12881	-1.77904
2.81069	3.69794
1.14179	1.44872
-2.03371	-2.37848
-2.49276	-2.79761
-1.86705	-2.91784
1.66584	0.919658
3.7475	4.44587
-2.86815	-3.2395
-0.876082	-0.778637
3.2262	3.82906
3.66955	4.33627
1.85651	2.01331
1.5371	1.9394
0.739107	0.757664
-0.136157	-0.0454898
-1.23116	-1.5622
4.00978	4.62277
-1.12998	-0.384643
-2.64552	-2.15379
-7.94009	-9.00068
1.24951	1.07006
-0.333246	-0.821003
1.24428	1.51954
-2.20589	-2.77668
-0.0138476	0.710348
0.48973	0.422684
2.31066	2.84392
-0.195361	-0.320961
-1.76757	-2.26095
2.22728	2.71867
-2.29559	-2.28246
-0.654209	-1.18223
1.58603	1.59123
-1.2747	-2.44197
1.33884	1.03312
-2.90366	-3.11682
-2.05853	-2.14781
-1.29572	-2.05697
-2.82846	-2.5415
-1.02017	-0.495711
-3.52012	-4.31796
-1.85959	-1.96583
0.863431	0.712342
-2.44615	-2.54493
-0.0540227	0.064198
2.06337	2.73619
1.02687	1.2653
1.40405	1.12476
4.41464	5.23348
1.3846	1.39417
-2.72385	-3.07414
1.87443	2.52617
2.21666	2.10451
4.49585	4.70297
-1.88469	-1.93481
-0.410881	0.254159
-0.450677	-0.739686
1.63787	2.73722
-0.0309329	0.576711
-0.782314	0.241475
3.73235	4.68004
0.189931	0.858641
-1.71578	-2.50031
5.75693	6.04524
-1.74166	-2.09055
-2.22356	-2.44088
2.35894	2.68599
3.10857	3.39903
-3.56072	-3.492
0.93387	1.05413
-0.151607	0.00233791
4.46073	4.55327
2.95692	2.80191
0.0992156	-0.318322
0.955811	0.943666
3.81369	3.99209
1.1974	0.464394
3.82249	3.99009
1.06075	1.84819
-1.9538	-1.70077
2.1279	2.73356
2.08738	2.13343
2.45009	2.70157
0.105923	0.106284
-1.60579	-1.60612
0.113496	0.0921015
1.69658	1.56328
0.125854	0.954035
3.29627	3.93511
2.09529	2.31852
0.186256	0.51842
-0.236797	-0.0955669
0.0326579	0.666553
1.52291	1.14355
0.106617	0.292654
3.44325	4.9001
1.56545	1.75656
1.446	1.83072
-0.0893161	0.871208
-0.163466	0.034247
-0.62893	-1.43048
-0.36478	-1.04562
2.79235	3.32428
-1.2913	-2.07356
2.56002	3.2139
0.357105	0.944913
1.44592	0.92622
-0.952687	-1.01871
-3.62413	-3.84788
-0.340609	-0.180246
0.767511	1.39727
0.500892	0.315071
0.4737	0.474487
1.93524	1.64361
-0.500235	-0.571545
-4.15308	-2.96303
1.37997	1.87729
-3.33447	-3.64427
-0.107224	-0.767774
-0.141486	0.427179
-0.541482	-0.69646
1.58998	1.60729
-2.43103	-2.0565
1.00998	0.419422
0.790024	1.56542
2.55239	2.39847
3.01384	2.82972
-0.108847	0.228733
1.66918	2.03247
0.988886	1.60244
-2.81658	-2.17461
-0.0203789	0.439933
1.04729	0.706299
1.90874	2.20896
2.41754	2.25697
-0.261136	0.0150384
-1.61184	-1.66379
0.771445	0.200476
3.22682	2.69133
0.532603	0.726482
-0.30161	-0.419888
-0.103598	0.758459
2.07303	2.02135
1.62472	2.28976
-1.39261	-1.77957
1.74351	2.98903
-0.242258	-0.195115
2.39675	2.31765
-2.91266	-2.90764
-0.90163	-1.14922
-1.63905	-1.12726
-0.675674	-0.535764
-0.200717	0.15266
0.0862323	0.1885
-0.607183	-0.426471
-2.55135	-1.88929
1.85603	1.71374
0.203745	-0.187298
1.62552	2.16761
-1.56782	-2.88198
-1.44926	-1.57513
-3.829	-4.16015
1.5364	1.87648
1.99395	1.64264
-1.2246	-1.6146
0.223117	0.239275
0.668694	0.622557
0.702624	0.604593
1.93702	1.84192
-5.36324	-6.24644
2.05116	2.16983
-1.80596	-1.66181
-1.98608	-1.08911
1.3521	1.27198
-3.69797	-4.46736
-0.55731	-0.446874
0.0232601	-1.12844
1.63544	1.96492
-7.51491	-8.82123
1.65111	1.88061
-2.45606	-3.61335
-1.1481	-1.0527
2.45248	2.03918
-2.29846	-2.4925
-0.229033	-0.121393
-1.22221	-0.939142
-1.44285	-1.81189
-0.320046	0.473402
3.02103	3.83396
-5.25587	-6.03518
-1.98091	-2.22834
1.25061	1.37509
-4.59562	-5.10948
-2.02212	-1.54184
-1.37187	-1.3859
-1.23797	-1.93288
-2.98836	-2.89898
2.70258	3.5644
1.13289	1.74272
-1.81349	-2.15843
1.56817	2.62598
-1.69886	-2.12104
-0.869656	-0.896556
0.729515	0.362528
-12.8446	-16.1062
1.14291	1.0684
0.714994	0.354952
2.34483	2.28207
0.106301	-0.468033
3.17583	4.2428
2.64495	3.28261
2.57525	2.27074
-0.139126	0.49773
-0.00576308	0.274054
-1.39877	-1.11997
-0.80517	-1.22258
-0.995028	-1.33303
2.44761	2.965
1.88156	1.65079
0.508504	0.241072
-0.44139	0.174932
0.244737	0.026975
0.904634	0.968105
0.101536	-0.851945
1.00707	1.51434
-1.34849	-0.493901
-2.74725	-3.16452
1.44907	1.93611
2.28772	3.02325
-0.878542	-1.29008
-0.789696	-0.992968
0.541938	0.802139
1.3895	1.68164
-1.07375	-1.1471
-1.76926	-1.55195
3.70541	4.09443
2.32714	2.34447
2.16185	2.20339
0.244681	-0.0230049
1.22464	1.28125
1.1256	0.50513
2.71416	3.04045
-3.11363	-3.16459
-0.540488	-0.123673
1.49459	1.07675
1.15488	0.83366
0.921425	0.965978
4.53024	5.49991
1.23237	0.842109
-0.221994	0.283719
0.811423	1.17817
1.47932	0.990923
2.35969	2.3749
-1.1315	-1.00774
3.98458	4.25792
0.930435	1.18723
-1.02504	-1.51594
2.41415	2.29811
0.388025	1.55769
1.47268	1.18647
-1.06931	-1.83994
1.98963	1.56051
1.61701	2.30523
1.4512	1.97643
-1.50697	-1.4945
2.57552	2.82005
-3.31479	-5.3454
-0.753181	-0.58066
5.56695	6.32612
0.733013	0.845383
-1.26481	-1.48337
2.46465	2.61465
0.728309	0.868037
-2.37679	-2.61353
3.46409	3.71147
-1.1448	-1.19675
1.02659	0.974202
1.79741	1.49473
-2.54662	-2.94651
0.154456	-0.124013
-0.418196	-0.647428
2.29668	1.81895
1.52246	0.982502
3.82952	4.69214
-1.91378	-1.81359
-0.740377	-0.0897195
0.666923	0.342411
-4.13974	-4.59267
-2.0836	-1.74234
-2.16279	-2.69648
0.133193	1.10543
-2.43733	-2.86898
2.08456	2.36805
0.670036	0.747881
-2.35561	-2.66065
0.379841	0.197123
-0.279642	-0.360853
1.70446	1.81063
2.21248	2.85197
0.448596	1.38813
-0.828527	-0.923885
1.3336	1.80112
0.946108	0.889016
1.26077	0.625548
-2.69434	-3.55193
-1.56713	-1.33355
-0.315854	-0.0553614
3.44936	3.24651
0.0594532	-0.452786
2.49047	3.02987
-2.41484	-2.34688
1.05711	1.27711
-0.0338955	-0.458144
2.89082	3.06685
1.90083	2.39886
-1.59651	-1.05631
3.09535	2.23426
-2.85669	-2.69686
-0.243788	0.92296
-0.478811	-1.07529
-0.769428	-0.719985
2.29897	2.30876
-2.5929	-3.02671
1.82152	2.06722
0.778788	0.697732
-2.99609	-3.4653
0.424196	-0.10005
1.74316	2.99373
1.28541	0.912626
3.55214	3.76304
0.0446966	0.139389
2.05281	2.22134
-5.36075	-6.18306
-1.98243	-2.49753
-1.89855	-2.04139
-2.32272	-2.52288
-0.706469	-0.449949
-1.34417	-2.13808
2.86536	2.69663
0.930352	0.894103
2.79922	3.35212
-1.53341	-1.40741
1.16233	1.0058
4.47803	4.84342
2.58402	2.98168
-0.22544	-0.464458
1.31437	1.84937
-1.39832	-1.67986
-0.57389	-0.516295
1.26583	1.04117
2.19303	2.51441
-4.59922	-5.09268
-0.613244	-0.976788
0.31935	-0.258941
-5.05407	-6.87633
1.282	1.82655
1.97816	2.26043
-2.28309	-2.6467
0.0515291	-0.703861
2.10621	2.36232
1.40011	1.43323
-1.38018	-2.44119
-0.786694	-0.870272
1.03599	1.11255
-2.19629	-2.75152
-3.25349	-3.47192
-1.23525	-1.15456
0.186636	0.638152
-7.34148	-8.59645
4.34279	4.8619
-4.30558	-4.98943
-1.08847	-1.80757
-2.40295	-1.97645
-1.34468	-1.00121
-3.34031	-3.54902
-0.123005	-0.0962807
-0.37332	-0.703641
4.64404	5.2398
-2.21837	-3.34861
1.51391	0.773598
-1.19001	-0.951624
2.70922	3.26694
-1.78816	-1.69141
6.01404	6.38759
0.919251	1.47085
2.87073	2.70059
-0.0522077	0.123775
-0.437363	0.364845
-1.34193	-1.67773
-5.36277	-5.91368
0.249041	-0.122164
1.38587	2.32816
-0.115392	-0.192626
2.69073	3.12075
0.0241559	0.691034
-4.65422	-4.27438
-3.97659	-4.45999
1.59043	2.23278
3.30764	3.26655
3.57879	3.57948
3.64892	3.76339
1.41553	1.53451
4.71362	3.878
1.01465	1.51954
0.500062	-0.372783
-0.528172	-0.736827
-0.578783	0.469323
0.871348	0.775215
2.27723	2.5238
3.94333	4.45744
-3.16924	-3.69384
-1.46279	-1.23228
-4.19041	-5.39207
1.56911	1.90991
-0.492564	-0.211619
-1.98497	-2.03743
-2.07759	-2.68385
-1.13941	-2.36995
2.86045	2.37906
2.5005	2.71379
-1.19946	-1.46754
-1.99528	-2.11203
-2.58556	-2.66336
-2.05587	-1.80738
6.49449	7.11257
-0.0679362	0.312983
1.26128	1.73063
0.611522	0.515595
0.120775	0.670571
4.73216	5.03345
2.3926	2.60732
2.41835	2.56228
3.07357	3.35552
3.43951	3.66788
1.81308	2.01504
1.96253	1.88598
-4.69281	-5.11065
5.02135	5.92448
1.20918	1.40442
1.71632	1.50762
-2.68744	-3.45197
-0.943336	-0.721617
0.75304	0.308483
-5.64979	-5.85826
-0.213569	0.197893
2.53556	3.13958
1.19393	1.76059
1.37493	1.22838
0.603617	0.802694
-1.61164	-2.14453
-1.1845	-1.47825
-3.0901	-3.09599
-2.69377	-4.16745
-3.84794	-3.93819
1.22197	1.87779
-2.18767	-2.03369
-2.4801	-1.81545
3.08776	3.93333
-1.56431	-2.1711
-0.115105	-0.160166
1.21353	1.44506
0.505521	0.0518458
0.219316	0.209318
-2.80389	-2.70384
1.9467	1.47124
0.87335	1.38073
-3.19512	-3.33054
-1.97139	-1.79835
1.23974	1.04033
0.58429	1.16766
5.3729	5.38733
0.186784	1.12328
1.86152	1.31601
-2.18398	-2.21564
-0.257024	0.298237
-2.42612	-2.40371
-2.18597	-2.87054
-1.19115	-2.01642
0.880478	0.624218
1.70524	2.35385
0.075318	0.649074
2.66818	2.90174
1.12174	0.870463
-6.31123	-8.45719
0.775525	0.520295
-0.214774	0.103895
1.12379	1.47793
-0.430232	-1.20465
-4.32755	-5.05406
3.27106	3.3842
2.23099	3.82623
-0.0751953	0.0497962
-3.16583	-3.42428
0.29681	0.310867
0.917803	0.757414
-1.50867	-1.25368
1.24576	1.02768
-0.875675	-0.860827
2.98706	3.27344
3.65454	3.78592
1.52641	1.60135
1.68764	2.84116
1.11767	1.4951
-1.0985	-0.927958
-1.56347	-1.18352
-2.36386	-1.73555
0.361938	0.629416
2.59585	2.41619
0.75192	1.41649
-0.251243	-0.695013
-0.324634	0.629456
-0.163861	0.730342
0.951367	1.28734
-3.86799	-3.93487
1.28991	1.55433
1.22172	0.444839
0.668785	1.26176
3.91499	3.9308
2.78575	2.39532
0.689941	0.956148
0.850919	0.0391275
2.04361	2.21846
0.584502	0.592041
0.520281	0.528089
0.734524	-0.28369
-0.71698	-0.798753
-0.990694	-1.21102
-0.516265	-0.67547
-3.33047	-3.63161
1.47149	1.57078
-1.10049	-1.70627
-0.689665	-0.481321
0.404549	0.129485
-0.911293	-1.66462
-1.07648	-0.610442
0.786008	0.711144
-0.517335	-0.644209
-0.998685	-1.90172
2.06183	2.31352
2.9195	3.12823
1.45753	2.60516
-1.37436	-1.49726
-0.709527	-1.11507
-1.30233	-1.41465
2.27117	2.78027
-2.37243	-2.23275
0.315484	-0.103931
-0.362879	0.248264
-5.25199	-5.52386
1.5662	1.54671
0.26202	0.409929
3.34109	3.79392
2.43697	2.7522
-3.58199	-4.17218
1.76681	1.63028
-2.08197	-3.28294
2.98993	3.48266
-1.00124	-1.0791
-0.644498	-0.922613
2.9694	2.98534
-0.0872927	0.292275
0.0124804	0.78093
3.48049	3.95588
2.78082	4.01053
-2.62111	-4.04065
0.0121036	1.13466
-3.11365	-3.27424
3.15499	3.84351
-2.97859	-3.17344
-1.34054	-0.976535
0.935316	0.242149
-1.32614	-0.976031
-1.26833	-0.817485
-0.567777	-0.174107
0.861048	1.29966
0.270491	-0.364466
-2.29864	-2.45678
0.0718161	-0.731494
-2.73066	-2.65209
6.02896	6.42384
1.97548	1.81394
-4.19789	-4.33882
-2.38655	-1.86762
-1.82491	-2.24396
-0.124347	-0.108499
-5.34073	-6.12636
3.17959	3.76881
2.63689	3.29128
2.70011	3.25892
-0.220397	-0.285472
[truncated: 25,031 more rows]

## Sheet: Subtype_3_loadings
Regressing_out_sleep_phenotypes	Without_regressing
0.0389033	0.0372271		Subtype 3 loadings correlation: r = 0.9797, p = 6.1043e-278
0.0336456	0.0324159
0.0521711	0.0498025
0.0541801	0.0513584
0.0465493	0.0459794
0.0400276	0.0386089
-0.0183813	-0.01743
-0.00702344	-0.0065993
0.0759394	0.0732133
0.0626918	0.0607335
0.0462788	0.046255
0.0481389	0.047337
0.014559	0.01411
0.0261129	0.0250726
0.0241097	0.0218912
0.0216632	0.0206312
0.0278662	0.0246987
0.043163	0.0401682
0.0267435	0.0237727
0.0338058	0.0304448
0.0366049	0.0303518
0.0320092	0.0288226
-0.00412562	-0.00604534
0.00101282	-4.36447e-05
-0.0345734	-0.0326783
-0.0162558	-0.0174414
0.0399116	0.0355481
0.0390865	0.0341274
0.0160557	0.0123027
0.00373174	0.000750401
0.0112943	0.0102377
0.00324863	-0.000107933
0.0230139	0.0251549
0.0223712	0.0252198
0.0107904	0.0122985
0.0135686	0.0140556
-0.017628	-0.0184719
-0.00368292	-0.00371689
-0.013506	-0.0137093
-0.0178742	-0.0168852
-0.0157541	-0.0140086
-0.0259765	-0.0241866
0.0193844	0.0202208
0.0188674	0.0186742
0.0350143	0.0351751
0.0417917	0.0383997
0.0267558	0.0232778
0.0203798	0.016836
0.0465232	0.0459584
0.0429934	0.0430954
0.0353771	0.0327305
0.0389791	0.03687
0.0148766	0.0105047
0.00906348	0.00470343
0.0460875	0.0475846
0.0514097	0.0534106
-0.0711255	-0.0728925
-0.0680957	-0.0703702
-0.0364822	-0.0415856
-0.0471521	-0.0521227
0.0099206	0.00683749
0.0219724	0.0190235
0.0415723	0.0392819
0.0414748	0.0376779
0.0304225	0.0274656
0.0343654	0.0320912
0.0127507	0.00705699
-0.00521197	-0.0109427
0.0368485	0.0349631
0.0324018	0.0314497
-0.0120412	-0.0185382
-0.00247181	-0.00792005
0.0250454	0.0202173
0.00874359	0.00233061
0.0137071	0.0104451
0.0204209	0.0167546
-0.0423293	-0.0450211
-0.0266901	-0.0301572
0.0362096	0.035155
0.0335129	0.0326479
0.0871143	0.0851304
0.0806961	0.0785667
0.0579739	0.0550872
0.0632074	0.0603972
0.0450296	0.0397405
0.0511078	0.0451102
0.00712535	0.00665384
0.045868	0.0440902
0.0797032	0.0727127
0.0625516	0.0565234
0.0529654	0.0439562
0.0501016	0.0426779
-0.0117846	-0.0146997
0.00754306	0.00381863
0.0494619	0.0473991
0.0488033	0.0450414
0.00327687	0.00252118
-0.0156711	-0.0178476
-0.11649	-0.10832
-0.118153	-0.110139
-0.0674743	-0.0646747
-0.0588316	-0.0555387
-0.0619093	-0.0631549
-0.0814443	-0.0816637
0.0271444	0.0249952
0.014945	0.0137849
-0.00386455	-0.00597923
0.010612	0.00969937
-0.0173512	-0.0175575
-0.0202273	-0.0197083
0.0425996	0.0427967
-0.00302567	-0.000842294
-0.0108249	-0.00794004
-0.0381754	-0.0371361
-0.0482431	-0.047166
-0.059099	-0.0569104
-0.00256007	0.00118058
-0.0544314	-0.0524536
-0.0122278	-0.00948556
0.0122984	0.015267
-0.0219351	-0.0199983
-0.058311	-0.0545048
-0.0325143	-0.0281532
-0.0574594	-0.0531399
-0.0533709	-0.0495798
-0.0352675	-0.0304979
-0.06106	-0.0574413
-0.040195	-0.0362092
-0.0384824	-0.0341034
-0.0450751	-0.0405934
-0.0249904	-0.0222833
-0.0233093	-0.019519
-0.0218194	-0.0180951
-0.0316107	-0.024994
-0.0537588	-0.0489799
-0.0252363	-0.0181182
0.00192511	0.00244758
-0.00285259	0.00481916
-0.000606326	0.000483108
0.0566775	0.0356536
0.0748355	0.0653636
0.136347	0.116519
0.159915	0.138075
0.0893822	0.0607319
0.119174	0.123601
0.0342707	0.0147452
0.0378757	0.0184668
0.038079	0.0205332
0.0359363	0.0197194
0.040244	0.0247429
0.03567	0.0204468
0.0784533	0.059508
0.0774349	0.0581285
0.0314724	0.00658935
0.0331485	0.0102069
0.0784911	0.0544993
0.0880359	0.0635273
-0.0361401	-0.0630731
-0.0429636	-0.0681269
0.0227518	-0.00460174
0.0318772	0.0077565
0.141898	0.121919
0.143374	0.124016
0.0414073	0.0167032
0.0455633	0.0200713
0.0703339	0.0425134
0.0767153	0.0492872
0.113414	0.0941167
0.116973	0.0980759
0.0691782	0.046611
0.0763182	0.0552102
0.0557497	0.0348115
0.0505847	0.0294909
0.0799176	0.0599377
0.0775224	0.0547484
0.0406089	0.0250728
0.0352337	0.020642
0.0871311	0.081332
0.0941234	0.0896758
0.0782788	0.0503624
0.0838889	0.0575264
0.115906	0.106535
0.13718	0.127485
0.0402011	0.0207106
0.0492321	0.0307423
0.0949356	0.0838562
0.111208	0.0983272
-0.101228	-0.106275
0.00828787	-0.0167952
0.0170768	0.0169654
-0.0459013	-0.04033
0.0614373	0.0801651
0.0338112	0.037427
-0.0304578	-0.0414469
0.0760598	0.0665267
0.0403923	0.0238338
-0.0857681	-0.0691417
0.0321693	0.0226153
0.0872516	0.0775574
0.0598703	0.0617356
-0.103135	-0.0868562
0.0146438	0.0118595
0.0218896	0.0362376
0.116113	0.101232
0.0255788	0.0296574
-0.0810555	-0.0770929
0.0129699	0.0131648
0.0148298	0.00404911
-0.0311208	-0.0229483
0.0636879	0.0518083
-0.067049	-0.0621611
0.0369408	0.0192863
0.0112562	0.0193398
-0.0267201	-0.014377
-0.068716	-0.0651346
0.00824461	0.0228802
-0.0933142	-0.0691105
-0.0184744	-0.0222742
-0.00380511	0.0125785
0.0825794	0.0690796
0.00302218	0.00882486
0.0491909	0.0325015
0.054403	0.0661168
0.0246871	0.0128209
-0.154139	-0.154736
0.0841035	0.0750911
-0.0410326	-0.0397835
0.0354309	0.0354601
0.0161855	0.0173722
-0.00344251	0.000544372
0.000376976	0.0105782
0.117445	0.132544
0.0030417	6.86386e-05
-0.110612	-0.109288
0.0401286	0.0399322
0.00825653	0.0134645
-0.0306559	-0.0333644
-0.00798967	-0.0114433
-0.0326552	-0.0411257
-0.0244848	-0.00922694
0.0992183	0.106205
-0.132373	-0.151586
0.00608382	0.00422979
-0.189942	-0.184907
0.1117	0.13375
-0.026286	-0.0428644
-0.00331172	-0.010458
-0.012823	-0.0254748
-0.0188926	-0.0298596
-0.0538926	-0.0407331
0.0617302	0.0797214
-0.161383	-0.185722
-0.110731	-0.137634
-0.00246607	-0.0216017
0.0191092	0.00914436
0.0582324	0.0414124
-0.0704134	-0.0650376
0.0460554	0.019044
-0.0430966	-0.0334437
0.0277864	0.00822207
-0.0224654	-0.00437052
0.0435211	0.0626989
-0.0128846	-0.0263125
-0.0546383	-0.0651671
-0.0401175	-0.0566422
0.00350068	0.0280566
-0.062084	-0.0450883
-0.0133803	-0.0192116
0.00275448	0.00934343
0.00397859	0.00655547
0.0391099	0.0328062
-0.0206406	-0.0107412
-0.0338268	-0.0211962
0.0291751	0.00724188
0.0663914	0.0798834
0.0793316	0.0896687
0.0990042	0.107302
0.0939854	0.0889911
0.000550287	-0.0049036
0.040787	0.0635338
-0.0317704	-0.0352407
0.0310058	0.0407446
0.00926625	-0.00612363
-0.0652741	-0.0680056
-0.0638603	-0.0707016
0.064708	0.0667519
0.000769999	-0.0232028
0.15832	0.181316
0.11998	0.144261
0.172952	0.20378
-0.000552689	0.0201911
0.00802875	-0.0153182
0.0119625	-0.00546492
-0.11846	-0.111666
0.0429634	0.03544
0.131756	0.132255
-0.0303631	-0.0366622
0.00393202	-0.0145394
-0.0523297	-0.0422878
-0.0392254	-0.0262372
-0.0044624	-0.00337405
0.114755	0.117561
0.0480316	0.0543392
0.088154	0.0822202
0.045873	0.0515718
-0.0382643	-0.0326472
-0.0140855	-0.0217811
0.0753501	0.0664546
-0.163597	-0.155711
0.0265134	0.0315141
0.051058	0.0551973
0.0951464	0.0960756
0.0355845	0.0408209
0.0325399	0.0141509
-0.0402773	-0.0118489
0.0626156	0.0526417
-0.0655117	-0.0777285
-0.02695	-0.0405549
-0.118644	-0.133468
0.0456348	0.0213427
0.049777	0.0445463
0.116886	0.134345
0.00299855	-0.00249591
0.0317124	0.0312403
0.0778778	0.0914792
-0.0376331	-0.0471489
0.0217388	0.0418629
-0.00454457	-0.0247711
-0.0114978	-0.0246023
-0.0597776	-0.0676
0.0053935	0.00961331
0.0423827	0.0200604
0.154352	0.176266
0.144242	0.16689
0.169547	0.195554
0.00458466	0.0137463
0.0484236	0.0315681
-0.179733	-0.193147
-0.00186079	-0.0121449
0.12986	0.145804
0.0166532	0.036694
0.0894961	0.0895577
-0.0396396	-0.0358748
-0.129602	-0.100641
0.0256285	0.0354837
0.0155692	0.0136484
-0.091424	-0.094511
-0.0024824	-0.0260766
0.0610589	0.0623503
0.0603591	0.0780163
0.0121948	0.0165983
0.0666661	0.0822825
0.00248726	0.00633421
-0.0100293	-0.0102549
-0.0372364	-0.0370302
0.0290463	0.0505491
0.100965	0.106881
-0.0203371	-0.0225854
0.0817195	0.0880938
0.00347833	0.0192472
-0.0219697	-0.0316578
0.0386912	0.0358214
0.030608	0.0312471
0.0495918	0.038675
0.0273424	0.0452425
0.0112766	0.0102779
0.0299718	0.00617216
0.128572	0.140465
0.0937788	0.104082
0.100275	0.112425
0.060837	0.0797703
-0.148629	-0.162664
-0.0466631	-0.0748704
0.00724662	0.00643449
0.0917425	0.102861
-0.00571193	-0.0178497
-0.031023	-0.032881
-0.0387305	-0.0377902
0.0874398	0.0890791
-0.0188753	-0.00826641
-0.00561877	0.00227738
0.0176761	0.0272097
0.0506979	0.0225479
0.0661853	0.0544485
-0.00200589	0.00911457
-0.0665726	-0.0622317
0.0706029	0.0758102
0.046615	0.0396668
0.0728258	0.0771247
-0.0236313	-0.0141748
0.00181939	-0.0113194
-0.0344215	-0.0383876
0.0740883	0.0592315
0.0724637	0.0677971
-0.0444055	-0.0549844
0.0225544	0.00547782
0.00374877	-0.00165315

## Sheet: Subtype_3_scores
Regressing_out_sleep_phenotypes	Without_regressing
0.429646	-0.0237479		Subtype 3 scores correlation: r = 0.9871, p = 0.0000e+00
0.0643367	-0.181184
0.806275	1.12982
1.16277	1.06154
2.34984	2.15928
-1.29277	-0.818351
-0.565285	-0.826658
2.26977	1.56421
1.03235	0.685835
1.75142	1.4933
-0.478942	-0.761981
-0.344136	-0.0535582
-4.47279	-4.44299
3.50851	3.47715
-0.687762	-1.15012
-0.353514	-0.814148
-1.52684	-2.01966
1.02933	1.12294
0.117269	0.139559
0.797802	1.04681
2.96176	3.28729
-2.8984	-2.99453
3.19923	3.26069
-0.893524	-1.20494
-0.16047	-0.322823
0.21408	0.370896
3.46649	3.20435
2.60594	2.70753
-2.67406	-2.43251
0.84905	0.460729
1.41344	2.06069
0.0898502	0.111136
1.78345	1.79061
0.0167573	0.36408
-4.22414	-4.42508
-0.266041	-0.000196352
-1.9078	-1.89501
-3.14156	-3.49951
2.00465	2.25058
-3.14376	-3.13259
-5.00216	-5.15972
-0.626591	-1.08714
-2.37738	-2.34038
-1.29086	-0.902151
3.71236	3.91565
-2.34544	-2.38687
-0.582517	-0.392449
-2.29643	-1.94663
-0.390394	-0.123497
-1.2304	-1.32081
2.17317	2.39119
-0.614062	-0.169829
-2.49403	-3.03845
2.06307	2.09569
-0.413615	-0.174682
-0.35718	-0.292281
-1.64308	-1.34061
1.06149	0.846876
0.221601	0.38446
-1.70122	-1.70229
-0.00775225	0.0443334
-3.23399	-4.25182
-1.04502	-1.65871
-1.37343	-1.58237
1.65676	2.06273
-0.491468	-0.887195
-0.163773	0.0291909
2.65725	2.75911
1.89317	1.49453
-0.41867	-0.967871
0.381302	0.725348
-2.63464	-3.01355
-1.92034	-2.2586
2.71959	2.1648
-1.8528	-2.06422
0.209928	0.346473
0.544776	-0.355016
0.792081	0.833857
1.42285	1.61811
-4.11046	-3.76724
-2.09306	-2.09099
-3.4174	-3.61401
2.75402	2.62011
4.34739	4.29655
3.18229	3.82273
1.13163	1.19387
2.35909	2.36165
1.83999	2.36012
-2.24529	-2.39222
-4.89883	-4.61791
1.78439	1.50127
0.0450364	0.147315
-0.142032	-0.132769
0.281271	0.537239
-2.18885	-2.6226
2.70535	3.33264
-2.07173	-2.20773
-0.639053	-1.30595
-2.58045	-2.20955
-2.93241	-3.30807
-0.450086	-1.11415
1.14945	-0.130316
-0.261954	-0.661744
-0.0385471	0.277328
-2.46981	-2.27739
2.56947	2.41982
-0.659927	-1.27582
1.76516	1.84006
-2.41085	-2.91727
-2.01133	-2.48908
-0.611325	-0.652999
-3.59463	-3.71321
-4.07512	-3.79009
1.19902	1.03516
4.139	4.28691
-0.899671	-1.06761
2.18714	1.91628
1.80027	1.64506
-0.657705	-0.396535
1.08547	0.746976
-1.45693	-1.65236
0.433365	0.741619
0.988658	0.61185
0.403885	0.664416
0.0810208	-0.161178
1.09303	1.05615
0.501016	-0.0751796
-0.584218	-0.730778
0.16996	0.311715
0.269147	0.147213
-1.29464	-1.24921
-0.80778	-0.894337
-0.914624	-1.10641
-6.18449	-6.5605
-3.28075	-3.77721
2.12075	1.80309
-0.440552	-0.220669
-0.971627	-1.1086
-5.00426	-5.40032
1.24138	1.67711
3.58531	3.59361
0.335651	0.769976
-0.892004	-0.605929
-3.1405	-3.57296
0.568926	0.681722
2.01683	1.76041
2.15379	2.1327
2.56718	2.54649
-3.53759	-3.19253
-0.662975	-0.712124
0.899767	0.977445
-1.27748	-1.78346
2.25761	2.55438
0.269765	0.29556
0.714816	0.526362
-2.18142	-2.03012
-5.99144	-6.42359
-1.29454	-1.86643
3.35068	3.43336
0.156632	0.218143
-3.29205	-3.2851
4.48255	3.62164
-0.700513	-0.422557
1.03873	1.29293
2.01928	2.01709
-0.270975	-0.28399
-0.47324	-1.02725
-0.406948	0.0138207
-0.360301	-0.117512
-1.82774	-1.21903
-1.84397	-1.66121
0.648986	0.224371
0.186126	0.684107
1.43674	1.10996
-0.331444	0.0355953
-1.06506	-1.25942
0.836763	0.655769
-1.63108	-1.42032
-2.82949	-2.80142
1.72453	1.4236
2.7105	2.4773
1.95143	2.32607
-0.081648	-0.15515
0.346524	0.679121
1.49268	1.7947
-2.32909	-2.24107
-1.4203	-1.34603
3.83864	3.22287
-1.79267	-2.0422
-3.12029	-3.26223
-0.264442	-0.329931
-1.46694	-1.34732
-2.02554	-2.72271
-2.01641	-2.32817
-1.48435	-1.45016
2.97509	2.54296
1.05883	1.40962
-2.0146	-1.86252
0.825151	0.478891
-0.689688	-0.940668
4.87733	4.88471
4.52734	4.35491
2.20427	2.46646
-1.07114	-0.850547
0.831725	0.668363
0.249048	-0.254949
2.37371	2.21023
-1.09909	-1.56874
0.252274	0.531061
0.877218	1.08051
-0.11454	0.138264
1.11663	0.987747
0.242161	-0.0160959
0.461844	0.182269
1.97616	2.10266
-1.85848	-1.97065
0.854004	0.99539
1.69096	1.85217
1.78537	1.90662
3.28333	3.19139
-3.32823	-2.85325
1.35875	1.47556
-0.0612156	-0.183628
0.177752	0.45619
0.684092	1.00819
-1.198	-0.849039
-0.531848	-0.252616
0.666852	0.776215
-1.52958	-1.64273
4.36669	4.24802
1.98601	2.19704
-0.280622	0.165076
-1.22018	-1.428
1.28208	1.54796
-1.79068	-1.8817
1.24444	1.60047
-1.32174	-2.08007
1.02173	1.03575
0.980969	1.27565
-1.8226	-1.75531
-0.0277292	-0.36829
-1.10841	-1.54321
-1.38547	-0.890228
-3.32156	-4.06881
-0.635009	-1.26745
0.191622	0.134913
-3.32039	-3.73217
-1.42929	-1.20368
1.33972	1.69886
0.930981	0.992158
1.20307	1.29008
-1.66864	-2.14137
-0.158827	-0.23898
-2.15937	-2.56369
-0.931522	-0.984869
3.93443	3.89045
0.437485	0.0684747
-3.89025	-4.01467
-1.40112	-1.35929
1.17132	0.795901
0.638224	0.0496571
0.77977	0.907873
-3.87364	-4.26595
-0.436157	-1.07419
0.951227	1.05448
0.832611	1.1939
-1.53487	-1.68478
0.555694	0.394155
0.499289	0.491183
-0.628524	-1.38448
-3.05262	-2.39711
4.56198	4.94319
-0.705687	-0.872909
1.7381	2.10194
-2.03442	-1.83758
-1.4008	-1.42503
1.6065	1.5655
0.024522	-0.180765
0.245776	0.420153
-3.48206	-3.42571
2.9863	3.03893
3.30549	3.33858
2.66611	2.69681
-3.14185	-3.1767
0.00268439	-0.830065
-1.09906	-1.04553
-0.476026	-0.314755
-0.148831	-0.0262305
-3.27399	-3.68221
-2.83238	-3.07372
2.00706	2.32327
1.82716	1.92956
1.83865	1.66553
-1.99861	-2.09511
-0.70213	-0.767756
-5.01488	-4.92956
-1.13456	-1.10673
0.769792	1.13631
-1.09659	-1.31259
-1.82095	-1.53486
-0.577044	-1.07657
-2.03162	-2.09279
-0.29777	-0.0250802
2.52768	2.34549
0.407684	0.798945
-2.1163	-2.27905
-5.33357	-5.20169
-2.00323	-1.59059
2.53403	2.12871
-0.641617	-0.778264
-0.603945	-1.26893
-0.173994	-0.176032
1.84351	1.99982
-3.5097	-4.08025
-0.442099	0.217466
-3.09666	-2.90096
2.57522	2.48195
-1.60312	-1.45737
0.70103	1.11301
2.95241	3.17484
2.87936	3.08835
1.4127	0.590021
-0.336104	-0.563012
0.405462	0.457604
0.0994245	0.402344
-1.96999	-2.3383
-2.85328	-2.56449
-1.09922	-1.15497
1.81885	1.78715
-7.79753	-7.77652
-3.51523	-3.22116
0.427345	0.948379
-0.70089	-1.01625
-2.67269	-2.7054
-0.73774	-0.713498
4.92654	4.91498
1.03571	1.0683
0.367782	0.912767
1.3098	1.863
0.758023	0.665249
-2.08373	-2.57611
-0.0512503	-0.0505464
-1.86725	-1.71659
-0.282716	-0.30718
0.151121	-0.269307
-0.909458	-0.490716
0.0833095	-0.041139
-0.323622	-0.580834
-2.87056	-2.95885
-1.011	-1.16851
-2.7214	-2.7157
-2.46033	-2.8562
-1.95329	-1.94995
-4.85421	-4.95748
0.085449	0.428239
0.384827	0.627437
1.41894	1.41008
0.41116	0.333299
-0.34942	0.111018
0.31707	0.396627
-2.00827	-1.51064
4.7984	4.43427
1.35674	1.38712
1.59435	1.74679
-1.34381	-1.35533
3.63675	3.73574
0.236426	0.694972
0.793385	0.904915
0.564042	1.114
0.625659	0.681822
0.208604	0.181966
1.2202	1.30759
4.03836	3.86217
1.14402	0.614603
2.3941	2.28077
-0.666973	-0.363403
-0.846479	-0.730019
-4.23553	-4.39439
0.981875	1.08524
2.26557	2.52019
-0.256159	-0.163389
-1.36354	-1.57703
-0.204648	0.326872
2.50991	2.67851
-4.49196	-4.2953
-2.50784	-2.19578
-2.52116	-2.69195
-0.0949164	0.160273
0.871029	1.45818
-0.370489	0.0971169
0.87088	1.30625
0.670482	1.07025
4.03176	3.98628
1.0991	0.994537
-1.53943	-0.88597
0.158204	0.344081
-1.34345	-1.21464
-0.511985	-0.526734
-0.956862	-0.434538
-2.36031	-2.46929
2.16793	2.3505
-2.27977	-2.29828
-1.34479	-1.26763
1.21861	1.16618
-1.35012	-1.53184
-0.455945	-0.3162
-0.079974	-0.0887768
-1.06239	-2.01052
0.159858	-0.0758308
0.0611189	-0.234773
0.0394588	0.155811
1.37523	1.24203
-0.897187	-1.07537
4.22256	4.69433
-1.03275	-1.36982
-0.21821	-0.600628
-1.65413	-1.18644
-0.798455	-0.897975
-1.49494	-2.00287
1.86594	0.908771
0.110022	0.0718957
1.52823	1.98823
-1.72718	-1.34301
1.23773	1.18696
1.57748	1.6644
0.217527	0.544642
1.15988	0.720947
3.49388	3.6831
1.48727	1.37789
0.12057	-0.0638124
0.941464	0.42998
1.06626	1.26992
-1.54304	-1.85219
-0.692491	-0.942888
0.640992	0.727655
-2.30875	-2.6075
1.89055	1.71312
0.563197	0.628416
-0.598092	-0.575875
-1.81259	-1.75384
3.02136	2.93993
1.04059	0.828968
-0.948029	-0.898087
1.23088	1.22975
3.30324	3.58817
-0.842106	-0.84402
1.94793	2.13185
-0.89989	-1.32193
1.10865	1.46575
0.603214	0.565433
-1.79217	-1.82278
0.940318	0.880194
-1.62588	-2.13098
2.40061	2.54797
-1.44828	-1.82461
-1.25287	-1.36057
0.0521069	-0.298948
0.878968	0.586809
-1.82771	-1.54116
1.92442	2.19616
-1.77547	-2.01962
1.49064	1.8972
0.346537	0.114184
-0.311699	-0.235343
-1.52632	-1.25656
-2.38886	-2.1578
-1.74807	-1.54985
-0.574816	-0.844323
-1.29247	-1.24594
-1.67285	-1.6435
3.14434	3.38202
0.33825	-0.428849
1.18771	1.19502
-1.66896	-1.57239
1.35271	1.4698
-0.954217	-1.48331
-1.96685	-2.20272
-0.501345	-0.863169
1.16726	0.975015
0.77081	0.902784
0.406728	-0.0937586
0.745313	1.22535
0.1098	0.432609
-1.03157	-1.02312
-2.04968	-1.79765
1.12821	1.58426
1.40167	1.37314
4.13398	4.27742
-2.29993	-2.22927
-2.27962	-2.06572
3.81514	3.83521
-2.42434	-2.14688
-1.51041	-1.28958
-1.7346	-2.03958
0.954881	1.16114
2.61439	2.69146
0.107537	0.248203
1.65475	2.04372
-1.62857	-1.37087
0.643371	0.755838
2.42019	2.70583
1.81876	2.02238
-3.07217	-2.92551
-2.49865	-2.40635
2.22666	2.4308
-1.8663	-2.31148
1.20628	1.06476
-1.10337	-0.558748
1.40268	1.26347
4.41073	4.36589
-1.05347	-0.6641
-1.56074	-1.3896
-0.752012	-1.21139
1.64404	1.45733
-1.8894	-1.38837
-1.85281	-1.68976
2.23219	2.1773
-0.801067	-0.891572
-2.16447	-2.40844
3.13878	3.06723
-2.7538	-2.70701
1.06111	0.526513
0.458339	-0.0660538
-2.29162	-2.61098
-0.0761844	0.0808477
0.944032	1.25523
-3.08237	-3.687
-2.85067	-3.27986
0.0146627	-0.520396
1.39725	1.38088
1.81462	1.4538
1.78419	1.6306
1.60018	1.35959
-3.1142	-3.10997
2.34663	2.52455
1.19554	0.852729
1.31817	1.71155
0.843973	1.1174
-3.34449	-3.63078
2.07729	2.12921
2.36021	2.37835
0.740637	0.884554
2.22933	2.29758
0.121714	0.389657
2.17689	1.96024
1.40812	1.5446
-0.367297	-0.337159
-4.07136	-4.48456
-0.965391	-0.996952
3.58028	3.37961
-3.81235	-3.64332
1.1674	1.48498
-2.32832	-2.71902
-0.250753	-0.00658102
3.10391	2.09176
1.36391	1.41259
-3.44433	-3.42258
1.06657	1.09307
-0.344055	-0.62425
-1.6695	-1.36296
-2.27627	-2.16007
0.925275	0.66329
-1.87498	-1.92962
-2.92752	-3.20945
1.14404	1.13874
-0.00674624	0.0688863
-1.29318	-1.71776
-3.48478	-3.43658
-2.63051	-2.50204
-0.808036	-0.840956
1.43938	1.50648
0.272069	0.743224
0.216013	0.622492
3.87169	3.7989
-0.139261	0.0560889
2.59989	2.61328
0.4004	0.931389
1.85485	2.0074
-0.698015	-0.805171
0.138015	0.132224
0.476942	0.592905
3.91165	3.69774
-2.64472	-3.3736
-3.51435	-3.64617
-0.675468	-1.11085
-2.49289	-2.56604
-1.32136	-1.22538
-0.0589297	0.207084
-1.41341	-2.14726
-3.36513	-3.28612
1.33142	1.74953
0.164129	-0.156944
0.671005	1.04568
-1.36492	-1.31306
0.233942	0.372355
0.148871	-0.282309
0.748778	0.880845
4.30743	4.75078
-1.48042	-2.24469
2.69279	2.41425
-0.178136	-0.064337
0.586923	0.601965
-0.518308	-0.795227
1.10345	1.43765
0.274863	0.127186
4.16214	4.34277
-2.94351	-3.23382
1.39172	1.90529
-0.613214	-0.467707
-1.40819	-1.59196
-0.867721	-0.616581
1.69335	2.08285
1.15272	1.22351
0.501517	0.327036
0.509042	0.521162
-3.12359	-2.92749
-1.77142	-1.9309
-4.55298	-5.01438
3.9397	3.97617
-1.41371	-1.41966
2.52331	2.65927
-1.48276	-1.16198
-1.18211	-1.20514
-0.889384	-0.841445
1.57161	1.81854
-1.11925	-1.46952
-0.613138	-0.745799
-0.380712	-0.133
-0.0941066	0.228888
-0.756456	-0.949615
5.36951	5.0542
-0.328448	-0.435618
2.37608	2.63733
-0.554791	-0.931786
5.93216	5.82415
-0.160914	0.048469
-2.6182	-2.49086
-6.15621	-6.33349
-2.20271	-2.10727
2.19908	2.10478
1.37956	1.74333
-5.18189	-5.26187
3.26758	3.51795
-0.691129	-0.552151
-2.35697	-2.58925
1.58238	1.78847
1.94784	1.61006
1.36665	1.78059
-2.70431	-2.41497
1.61075	2.10659
5.67359	5.29508
-4.2757	-4.17955
1.45494	1.52606
-2.72025	-2.6925
-0.860765	-0.641736
0.12032	0.0909149
1.10654	0.992479
5.16642	5.55191
1.9612	1.91419
0.906633	0.762321
-1.97047	-1.51269
0.264945	-0.42174
-0.727136	-1.34719
-3.4267	-2.88824
0.816154	1.19231
-1.27865	-1.51525
1.07599	1.30257
-0.294892	-0.436918
-1.51791	-1.66931
3.23498	3.13894
0.852826	1.27301
-2.05973	-1.57042
4.57662	4.50298
-1.48456	-1.17349
-2.71908	-2.73836
0.13702	0.425981
-2.28894	-2.54892
1.67169	1.85159
-1.37413	-2.33118
-0.143745	-0.488811
2.83336	3.05596
0.874596	1.01375
1.39495	1.44628
1.40831	1.23638
2.26965	2.51843
-1.51889	-1.56051
2.22739	2.07479
-0.77018	-0.838622
1.10949	1.95162
0.826427	1.23495
-1.43264	-0.744377
-1.28324	-0.724331
-1.02415	-1.14171
-1.34129	-1.52448
-2.45727	-2.17688
0.812265	0.917088
-2.57158	-3.0211
1.13437	1.01585
-0.495523	-0.557159
-1.20728	-1.29047
-0.0568755	-0.219592
-0.132227	0.200745
0.72021	0.45346
-3.5417	-3.53068
3.3955	3.55102
0.509636	1.28094
-0.116103	0.0666371
0.927742	1.31377
-0.635197	-0.381773
3.87852	3.99827
2.28935	2.17863
1.32126	1.34455
-1.57384	-2.12905
-1.69797	-1.17976
-0.0337665	0.375535
-0.769057	-0.867458
0.2359	0.511916
2.68996	2.50769
-2.04226	-1.95446
5.49923	5.39343
0.223496	-0.273326
-1.32941	-1.17041
-0.222254	-0.421182
1.47135	1.19815
-1.07253	-1.14322
-1.31898	-0.999114
3.06496	2.87011
0.964614	1.41704
-2.80357	-2.95099
-0.374141	-0.262127
-0.67693	-0.815682
1.26205	1.16654
0.123642	0.315116
-1.08296	-1.24366
-0.00290335	-0.121744
-3.43445	-3.99449
-0.675492	-0.560575
2.43791	2.01283
4.35993	4.47957
-3.8741	-3.98775
3.17236	2.83742
-2.3734	-2.27388
2.91598	3.23104
1.66906	1.94969
-0.554366	-0.221378
-0.486373	-1.07557
-1.49251	-1.40339
-0.196372	0.343912
1.19161	0.617196
-3.93397	-4.61317
-1.6118	-1.30115
2.2273	2.10642
-0.926675	-1.00402
-2.28485	-2.63132
-1.46235	-1.41952
-1.56857	-2.05231
-1.17614	-0.739418
-0.610095	-0.988728
-2.84561	-2.82826
1.74539	2.21426
0.618598	-0.244321
1.71102	2.24212
-3.71672	-4.4528
-1.78393	-2.18885
0.777742	0.935065
-0.759455	-0.879106
-0.451549	-0.83878
-0.170697	0.241511
-0.284365	-0.288909
-1.71185	-2.13317
-3.61807	-3.18137
2.65079	2.943
0.526544	0.47324
0.18787	0.135691
-0.607044	-0.184631
1.30811	1.70193
2.2185	2.31765
-1.35255	-1.20582
-1.11649	-0.953208
-1.20246	-1.26075
2.01583	2.59302
-3.40061	-3.38162
0.881481	0.742909
1.79874	1.98042
-1.17937	-1.32677
-0.957215	-0.804421
-3.28296	-2.99903
1.36538	1.35603
-0.735725	-0.817521
2.47586	2.70261
-1.39366	-1.48174
-1.67319	-2.30405
-0.248372	-0.537176
-0.925443	-0.841397
0.0657177	-0.502862
2.31412	2.09863
-2.41475	-2.83819
-1.78036	-2.02327
-1.21918	-1.4075
-0.843994	-1.34813
-4.11554	-4.86739
0.0749362	0.0895463
2.94723	3.51964
3.43015	3.92197
1.43933	1.44149
0.605655	0.173451
-0.497009	-0.497576
-2.21253	-2.1478
1.42436	1.23567
0.0670396	0.405507
-2.74968	-2.91517
0.316209	0.178488
-0.397993	-0.823334
-1.3245	-1.50843
-1.72208	-1.40615
1.41366	1.20591
2.05532	2.58656
0.973462	1.09367
1.19767	1.33607
-3.24661	-2.49527
0.00576525	-0.282312
-2.09369	-2.32066
-1.75522	-1.60202
-3.23213	-2.44823
2.95014	3.22334
-0.739696	-1.19567
-0.181328	-0.775606
4.44515	4.78796
1.06241	1.10102
-1.56732	-1.63803
0.394858	0.684282
-1.9094	-2.25594
0.902977	0.578254
-0.028298	-0.0592339
0.923645	1.5983
1.46791	1.06162
0.385798	0.620383
1.86349	2.03031
2.72525	2.83979
0.61458	0.826843
2.33617	2.50396
-3.73898	-3.71509
-0.643215	-0.460919
4.13112	4.26787
-0.0375701	-0.237272
-3.40205	-3.22752
-2.09965	-2.66869
0.1926	-0.0489603
1.47917	1.6188
-1.09444	-0.996604
2.1969	2.22997
-0.964131	-1.41234
2.41207	2.62024
-2.39326	-2.34992
-0.847379	-0.96563
0.894027	0.839704
0.0751839	0.544308
-0.856116	-1.10239
-1.3271	-1.23011
0.39268	0.287468
0.0539307	0.131837
-1.47512	-1.38184
-0.173757	-0.927801
-0.353843	-0.982384
1.10736	1.23139
-0.573909	-0.378678
-2.15027	-2.93455
2.7534	2.3759
3.55501	3.28645
-1.79159	-1.58233
3.16724	3.7095
0.452719	0.132419
-0.0160175	0.251432
0.516247	0.177506
2.16204	2.04565
-3.30372	-3.05379
-1.12334	-1.64336
1.16823	1.29009
3.49034	3.31165
-0.617711	-0.444338
-0.456162	-0.420567
-1.88757	-1.7831
-1.66659	-1.83565
-0.0679356	0.0244565
0.78085	0.820616
-3.27905	-3.25882
-3.94785	-3.60023
-1.79486	-1.66085
-1.34716	-1.36337
5.85344	5.9919
-1.67504	-1.65603
0.402658	-0.493956
2.01036	1.95448
0.834762	0.93625
-1.11518	-0.880054
-0.20901	0.161637
0.734067	0.50043
1.58805	1.76371
4.70618	5.01811
-0.874281	-0.523842
2.35721	2.52885
0.893658	1.14015
-2.50263	-2.1934
1.49107	1.45261
1.23371	1.32703
0.195698	0.192287
-0.0742318	-0.442698
3.49783	3.48483
-0.600893	-0.975208
-0.0561406	0.334585
-1.11336	-1.5664
3.95387	4.25808
-1.49224	-1.62929
1.28054	1.6638
1.38029	1.7512
3.89833	4.15255
1.73919	2.08424
-4.29539	-4.47723
2.8811	3.00735
1.37471	1.61094
3.2731	2.56451
-1.82255	-1.79811
1.809	2.08185
0.738302	0.982408
2.86852	2.43818
-0.832911	-0.515608
-1.39827	-1.90941
-3.8907	-3.88274
-1.73408	-2.15248
3.78228	3.71771
2.57831	2.71824
0.245894	-0.353076
3.61463	4.11543
0.87747	0.471766
1.22416	0.946301
0.860236	0.817962
-0.265163	0.129598
3.43336	3.89807
-0.333016	-0.0826799
-0.435772	-0.209372
0.761974	0.761198
0.710671	0.861603
-0.858752	-0.809065
0.451544	0.425619
2.58585	2.42276
-0.667673	-0.450455
1.18398	1.038
5.58468	5.59471
0.584703	1.01581
-0.682473	-0.83714
-0.228265	-0.267114
-2.20551	-2.44525
1.07817	1.20836
0.328756	0.319752
-1.19306	-1.61368
0.559781	0.24313
0.538065	0.731076
-0.647602	-0.365712
-2.32293	-3.12585
2.02164	2.32996
0.0868909	-0.0701473
1.53257	1.83098
0.0549281	0.293717
-0.617906	-0.665977
0.973643	1.11939
4.33129	4.52579
-2.13644	-2.14059
0.672393	-0.0384744
2.05243	1.84427
0.214036	0.248818
2.69597	2.98278
-0.811032	-1.03171
-2.36065	-2.08928
0.800949	0.973688
-1.79069	-1.67008
1.60641	1.41622
-0.0323764	0.0547425
0.558563	0.363456
-0.310682	-0.530849
1.08944	1.16009
-0.926577	-0.752784
-1.66488	-2.24039
2.9556	3.12977
-0.766494	-0.668495
-0.699518	-0.728518
0.693811	0.19756
-0.182218	0.0353616
1.65131	0.941574
-2.86212	-2.94593
-1.97327	-1.95528
1.10115	1.21809
1.81509	1.19438
-3.30959	-2.95168
-3.45391	-3.53313
0.464008	0.865408
-0.339602	-0.390307
0.61371	0.865668
2.84444	3.22963
0.0281809	0.0111277
-1.24011	-1.72415
1.25358	1.25702
1.30146	1.21118
0.309214	0.444212
-2.2705	-2.52888
2.10455	1.90154
1.58175	1.62144
0.124517	-0.149016
-0.968212	-0.408074
-2.27734	-2.39674
3.16436	3.46436
-1.75127	-1.67755
-1.11761	-0.862007
-1.91831	-2.40002
0.170757	0.0989874
-3.76183	-3.61718
-2.86001	-3.19013
2.09592	1.30429
-0.289403	-0.13427
-0.143283	-0.0290734
-1.17346	-1.30011
-0.230127	-0.33447
-0.757984	-0.908339
1.70492	2.04199
-0.584501	-0.411102
-3.02592	-2.86935
1.57814	2.03882
2.59979	2.89527
0.668987	0.825197
-0.611715	-0.658578
-2.74117	-2.37612
-0.394512	-0.456893
1.34522	1.76251
-0.256858	0.0569225
0.571668	0.505308
-1.22503	-1.02877
1.58448	1.42416
-1.44244	-1.34363
-0.618197	-0.733412
0.488908	0.311006
2.38518	2.32922
1.04061	0.452356
-3.17896	-3.44271
-1.0088	-1.702
0.394182	0.2013
1.72364	2.16005
2.93204	2.66194
-3.34934	-3.55231
3.71148	4.19074
3.31181	3.53182
2.88148	2.15477
-1.35892	-1.62705
1.34022	1.8584
2.94988	2.67465
1.41287	1.28538
-0.499419	-1.01581
-1.93484	-1.86684
-0.535686	-0.430958
3.05165	3.20605
-2.73461	-2.69295
0.921257	0.682973
0.226111	-0.0465499
0.933857	0.793094
-1.7427	-2.62538
-0.512734	-0.194275
3.94524	3.993
-2.88949	-3.04393
-0.179999	-0.503706
2.3158	2.47336
-1.29949	-1.49937
1.84495	2.40306
-0.594667	-0.835197
-1.63711	-1.56681
-0.988214	-0.400849
-1.45982	-0.929343
-0.483381	-0.0149567
-1.89897	-1.82709
2.43328	2.22544
1.40972	0.991714
4.37982	4.43853
-1.84092	-1.7756
-1.31445	-1.31182
-1.77927	-1.89889
-2.87309	-2.49179
0.59866	0.841958
-1.91025	-1.99929
-0.146421	0.146121
-1.73467	-2.18653
2.60694	2.30653
-2.18342	-1.51594
-1.447	-1.54626
-0.799075	-0.5794
-1.16385	-0.906221
0.866902	0.917236
-0.157704	0.192119
-1.89647	-2.04741
-1.66428	-2.16892
0.951051	0.398977
-0.127022	0.311821
3.94083	3.88398
0.268556	0.869454
1.3767	0.875521
-2.05334	-2.7066
-1.51629	-1.37574
-2.81949	-3.05107
2.31428	2.65288
0.814048	1.05199
-2.19391	-2.14717
-1.4318	-1.43085
-0.563547	-0.964742
-0.992999	-1.25678
3.66119	3.78627
-2.05358	-2.03744
0.975439	0.824621
-2.4999	-3.2926
-1.29322	-1.30451
0.263864	0.516395
0.91006	0.921681
1.72255	2.08611
1.09157	1.21585
-0.921352	-1.48879
-1.83238	-1.98907
2.5291	2.79105
1.46377	1.62422
-2.27225	-2.09904
1.80343	1.74803
1.35992	1.35703
-0.590678	-0.403431
-0.857827	-1.09331
3.65891	3.33053
1.04499	1.47745
0.800522	0.735898
1.27014	1.49141
5.39057	5.11056
-0.915757	-1.84411
2.95275	3.27352
-1.69305	-1.4539
-0.40238	-0.900234
0.266593	-0.201404
0.0986244	0.194257
-0.523361	-0.864212
2.81894	2.93301
-2.90821	-2.87075
-2.9001	-3.28638
1.0175	1.00858
1.29001	0.975921
0.262428	0.439045
4.17037	4.73443
2.54117	2.26257
1.32012	1.32398
0.0942436	0.520683
1.86759	2.48315
-0.379248	-0.240282
-0.122978	-0.273778
-2.65159	-2.98433
1.39065	1.57045
-1.60838	-1.61134
1.58831	1.44902
-0.960814	-0.974019
-0.860654	-1.197
-1.44834	-1.65062
-3.51669	-3.92055
2.63075	2.58323
1.1389	1.44871
-0.440838	-0.834314
3.17213	3.22649
0.50263	0.997283
2.3777	2.54478
1.00756	0.656183
1.34322	1.4657
2.67173	2.81783
-2.78861	-2.92355
-1.57447	-1.46856
0.0294959	-0.422842
-3.44617	-3.14906
4.39334	4.84582
1.29939	1.69792
-1.31354	-1.1669
-0.965294	-1.56162
-0.818939	-0.563701
-2.29987	-2.42549
1.34699	1.35991
-0.502009	-0.108553
-0.00270059	0.784009
0.650797	0.00898245
-2.35602	-3.10171
-0.830674	-0.972374
-3.04883	-3.12749
4.09492	4.6809
0.284827	0.5767
-1.5286	-2.08534
2.19499	2.32238
0.317811	0.0143195
1.52653	1.5074
-2.10341	-2.24147
2.03423	2.31635
-1.31555	-0.857227
-2.74461	-2.55279
-0.216141	-0.552892
1.29599	1.48198
2.91086	2.94336
0.333127	0.268944
-2.53202	-2.10359
-0.235883	-0.113246
0.882118	0.664308
1.98489	1.79925
0.524531	0.116095
1.20019	1.37828
-1.87417	-1.75935
-2.24539	-2.29179
2.08395	2.45814
-1.11623	-1.11246
-0.327026	-0.306787
-1.1675	-1.22961
-2.65104	-2.63025
1.88319	1.95351
-1.2934	-1.36473
2.33601	2.24042
-2.17616	-2.60112
3.15986	3.12687
-0.631615	-0.839817
-1.52892	-1.9414
-0.788687	-0.637697
-1.93086	-1.66153
-0.543106	-0.27542
-1.37161	-1.5085
-0.0650951	0.0962633
1.32496	1.54552
-2.29734	-1.86032
0.673571	0.379873
0.768657	1.06185
1.44317	1.66333
0.316737	0.547093
1.46943	1.26066
-0.635307	-0.390332
-0.699759	-0.617881
1.68614	1.63134
0.0703137	-0.0215069
-1.53444	-1.58299
0.0598045	-0.0275305
-0.956324	-0.930399
-0.449961	-0.373116
1.11842	1.11422
1.45109	1.50185
-2.01609	-2.25485
1.32152	1.57979
1.69969	2.28661
1.03034	0.929125
-0.738576	-0.215849
-0.190833	-0.0717684
-3.03566	-2.44097
-0.094643	-0.658712
0.427023	0.488444
1.01866	0.940278
-1.10757	-0.927732
0.626397	0.834026
-1.08489	-0.68158
3.84001	3.80332
0.160172	0.543737
0.94017	0.861153
-0.716445	-0.389706
-3.06409	-3.05849
-1.16264	-1.64399
0.501987	0.704353
0.311089	0.523797
0.0430217	0.385577
1.86865	2.06913
-1.78199	-1.46907
0.121133	0.111618
-0.811115	-0.856119
1.83425	1.75106
0.0332861	0.146195
2.22401	1.93546
0.500525	0.673556
-0.415746	-0.160707
0.976155	1.28366
0.207618	0.165971
1.14351	1.16752
3.43794	3.63245
-0.854465	-0.469991
-2.52765	-2.41906
1.05101	1.49146
-0.177382	-0.0945237
1.29377	1.61443
-3.18046	-3.06864
-1.68528	-1.77337
1.78591	2.16718
2.48824	2.73145
-0.919947	-1.15494
3.7399	4.06109
0.683539	0.870848
1.29642	1.2078
0.0873011	-0.262636
2.31602	2.70951
-2.99827	-2.39965
-0.647261	-0.772932
-1.28093	-0.564437
-3.53993	-3.86708
-0.576006	-0.322569
-0.124546	-0.707435
2.64441	3.01612
-1.46614	-1.63857
-0.521518	-0.192133
0.816181	0.930853
-0.20155	-0.137991
3.97072	3.76273
1.08873	1.49632
1.66037	1.30144
3.32971	3.3008
-0.0847035	-0.212582
-1.41041	-1.32868
0.60321	1.10366
4.62455	4.88429
1.47089	1.97363
-2.18109	-1.85528
0.395097	0.613727
0.744649	1.17233
-2.86176	-3.01411
2.92212	3.15212
0.910108	0.837192
-2.64977	-2.09262
-0.209888	-0.721687
-0.471009	-0.845277
1.79184	1.40732
0.305465	0.41056
-0.899462	-0.957135
1.08712	0.676023
2.0399	2.14549
1.32895	1.50652
1.18525	1.03685
-0.435222	-0.301908
-0.770119	-1.18025
2.36338	2.58506
-1.67237	-1.37727
-2.88433	-2.74202
2.71985	2.99688
0.457423	0.602579
-1.89565	-2.25049
-1.35007	-1.16561
2.35891	2.54369
2.08682	2.03202
-0.283328	-0.672299
-0.356145	-1.10959
-3.68145	-3.2735
-3.38322	-3.17917
-3.11005	-2.96687
-1.85501	-1.81468
1.76799	2.13021
1.97681	1.91876
-3.20255	-3.31969
-0.646029	-0.0782902
0.421109	0.609839
1.38153	1.58853
0.825255	1.27254
-0.543089	-0.155779
-1.03034	-0.740706
-3.14609	-3.36047
-0.607191	-0.274429
2.45871	2.12223
-1.13504	-1.5313
3.03981	3.24452
1.52757	1.55851
1.83929	1.94761
1.08519	1.34404
0.225451	0.271872
1.98325	1.98588
-1.24298	-1.09719
-1.44367	-1.72105
-0.36079	-0.73451
-2.43804	-2.94851
-1.66821	-1.29358
2.6266	2.56049
2.18303	2.2151
1.04645	1.34432
-4.7262	-5.0211
-4.79712	-5.08942
0.317432	0.147592
-0.523142	0.187965
0.235949	-0.474955
0.523349	-0.231176
-1.74901	-1.09526
-0.762925	-0.833721
-1.82454	-2.23595
-1.86379	-1.79341
-2.11958	-2.55879
-2.29843	-2.35461
-1.88136	-1.73621
2.89425	3.06306
0.380864	-0.21217
-2.13433	-2.36991
-4.28932	-4.71198
-0.846597	-0.631738
-0.418587	-0.0796657
-1.45431	-1.06831
0.896394	0.727698
-2.04652	-1.82267
-0.997688	-0.401902
1.57614	1.71954
0.569079	0.535652
-2.30282	-2.76902
-0.254231	-0.571185
3.09223	3.51446
1.91416	1.84333
1.76175	1.8523
-3.21664	-3.12692
0.778012	0.710577
0.255381	0.35363
-2.22516	-2.43913
3.77747	4.29184
3.19364	3.46372
2.31045	2.34043
1.35355	1.20677
-2.61173	-2.87938
1.38886	0.540748
-3.16817	-3.06499
-0.418731	-0.633109
1.48132	1.21326
4.54403	4.72284
2.60303	2.78386
1.97737	1.97117
0.831572	0.317181
-4.51064	-4.83318
-0.14156	0.302307
-1.22968	-1.59995
-0.811882	-1.14885
-0.336478	0.084905
-0.795794	-0.957572
1.93315	1.84002
2.72374	3.1596
0.693647	0.902604
-0.905125	-1.25669
0.35491	0.144484
2.95122	3.34902
-1.67955	-1.47031
0.325744	0.507458
-0.152674	-0.90441
0.809792	0.742613
2.03283	2.19481
-0.119381	0.175037
0.828918	1.04518
0.478508	0.56798
-0.508537	-0.54198
-0.825754	-0.879375
2.21446	2.24509
-2.29741	-2.42557
0.36945	0.021378
-2.19938	-2.12078
2.69683	2.64381
-0.617985	-0.545085
3.5155	3.86608
-2.02413	-1.47181
0.866828	0.966507
-0.647406	-0.555021
0.318344	0.810349
0.923235	1.21474
0.594777	0.392974
-0.114931	-0.0312263
0.317681	0.371046
-1.64114	-1.66213
-1.54345	-1.68665
-4.78902	-4.13023
2.13558	2.30389
-0.534364	-1.34457
-1.71368	-2.10793
0.0918752	-0.498109
0.0941072	0.429497
2.50032	2.82808
5.09695	4.88605
1.47897	1.60729
2.87027	2.68481
1.56951	1.168
1.54417	1.59395
-2.97103	-3.14019
2.6885	2.04504
1.36035	1.58024
-2.09421	-2.18773
0.64416	0.589193
-1.02871	-1.42832
-2.98297	-2.34619
1.0988	1.36916
0.190708	0.642654
-1.51624	-1.65585
1.50615	1.65568
-4.00869	-3.87118
-4.58979	-4.47494
-0.184601	-0.472501
-5.02017	-5.85926
-0.88586	-0.988131
2.33789	2.21301
2.30273	2.55061
-0.997537	-1.16393
-1.35832	-1.83774
1.09359	1.20262
0.216327	0.294601
-0.558043	-0.132497
-0.182212	-0.190257
0.560013	1.07592
0.167298	0.45282
-2.90758	-3.54832
3.17406	3.25795
-2.34621	-2.51675
0.334524	0.474134
-0.641946	-0.317845
-0.229255	-0.652815
1.15816	1.10475
3.32065	2.76268
-0.917764	-1.49446
-1.30746	-0.876225
-0.956857	-0.888208
-0.75271	-1.03098
-1.07245	-1.27746
-3.56656	-3.48771
0.29383	0.536133
-2.50689	-2.75882
2.78761	2.85697
1.86889	1.74585
0.740989	0.88399
0.846485	1.06759
-2.24307	-2.13479
-1.76576	-2.06349
-0.902679	-0.671852
0.341527	0.703706
-1.34202	-1.29965
-1.85112	-2.42691
-0.486616	-0.334623
3.1131	3.07344
2.52157	2.77765
3.1229	2.85462
-1.38358	-1.38848
1.11884	1.17946
0.764846	0.305977
-4.68395	-4.69473
1.46959	1.64727
-0.213453	-0.209903
1.76048	1.88785
-2.25391	-2.46911
-1.92301	-1.91619
2.07644	1.91542
-0.452972	-0.480002
2.32367	2.33552
1.96991	1.58102
-2.2437	-2.15192
-1.36941	-2.03408
2.72939	3.0244
1.99971	1.6803
-0.981965	-0.834288
-0.0495863	0.0526896
-1.06573	-1.85213
-5.11475	-5.35509
0.336103	0.272765
2.15737	2.56524
0.151233	0.391882
-1.89236	-1.72549
0.144012	0.261331
-1.83965	-1.97888
-0.342795	-0.421046
1.63855	1.66942
0.64761	0.214197
1.67912	1.93813
-2.50903	-2.61181
1.30562	1.02414
-0.715269	-0.275598
-3.81126	-3.94113
1.86502	1.85845
-0.297433	-0.204254
2.22634	2.20313
-2.61021	-2.66195
-3.61496	-3.73378
-1.81511	-1.95833
-0.313628	-1.1509
0.496207	0.702892
-0.493241	-0.167261
1.01043	0.490187
-2.99564	-3.49163
-3.46729	-3.61765
-0.0092694	0.397226
0.0244704	-0.344494
-1.56215	-1.82273
-1.39482	-1.40577
1.5763	2.12634
-3.57935	-3.94661
-0.346964	-0.171467
3.10205	3.28335
-2.59883	-2.60039
1.47679	1.93176
2.39399	2.55266
0.66416	0.467877
-1.36183	-1.22432
-3.24595	-2.98853
-2.27665	-2.14447
1.42448	1.90731
-1.64242	-1.29955
-3.28834	-3.42567
-1.24779	-0.891847
-1.14553	-0.898368
0.850665	0.778461
-4.64141	-4.5908
0.85825	0.965678
0.306167	0.347439
0.0917721	0.461851
-1.58923	-1.14008
1.02212	1.27856
2.63008	2.92811
3.33085	3.63967
2.58405	3.05991
-0.836841	-1.15566
0.0813998	0.0643844
-0.220752	-0.762274
-0.265279	-0.703694
-0.876418	-0.815855
0.701402	1.18669
-3.12152	-2.9723
0.372854	0.224535
-1.19841	-1.50966
-1.99867	-0.586372
-0.434386	-0.183999
-0.49703	-1.00505
2.51053	2.70056
-0.76861	-1.07107
0.833681	0.708027
1.48239	1.37139
-0.731826	-0.951093
0.387393	0.321138
4.91036	4.97161
0.0323369	0.0185703
0.312358	0.530074
0.569698	0.503703
0.0567698	-0.210474
-1.92746	-2.25368
-0.709716	-0.480614
0.28076	0.649629
-2.76372	-2.54978
-0.697971	-0.584028
0.192328	0.118556
2.04415	2.06456
1.98	1.92194
-0.389701	-0.11805
0.530693	0.346954
-2.04737	-1.6882
-0.762921	-0.40635
1.57708	1.74883
-1.25112	-1.07982
1.17738	0.457196
-2.87519	-3.10665
3.30572	3.48581
-0.0816516	-0.862285
-2.65275	-2.64362
-1.53885	-1.75053
-0.351382	-0.390277
0.546563	0.311822
-2.03715	-2.1733
-2.58225	-3.25546
-1.64851	-1.02604
-0.789445	-0.508606
-3.44678	-3.86851
0.767499	0.268072
-0.740412	-1.02579
2.52124	2.7753
-0.709259	-1.21375
1.51161	1.77393
1.10812	1.22702
0.979828	0.697091
0.452042	-0.0413695
0.0236796	0.225454
-0.886496	-0.55883
-0.927226	-1.13316
-2.50705	-2.10218
-2.4794	-2.53235
-0.248243	-0.925186
0.289464	0.00927011
2.94294	2.66042
-4.82583	-4.4368
0.316557	0.749826
0.680233	0.393392
3.16949	3.06023
1.24888	1.31055
-1.72339	-1.64993
-3.23745	-3.32413
-1.23065	-1.82596
1.31869	1.38038
2.90297	2.95655
-0.991803	-1.19903
4.30996	4.60224
-1.02216	-0.924365
1.69017	1.11961
0.317388	0.0985275
-1.30773	-1.2214
-1.63537	-2.09744
-2.57372	-2.31593
0.877998	0.861621
-0.695624	-0.536276
-2.48588	-2.86784
-3.09911	-3.40337
2.80374	2.65178
1.29281	1.39574
-0.0632626	0.227218
5.61866	5.74314
1.48563	1.5775
0.976926	1.24015
-3.81985	-4.04148
2.52406	2.33346
-3.05864	-2.74637
-0.751062	-0.329781
-2.80609	-3.30173
-1.48474	-1.16581
-1.05457	-1.53555
-0.112569	0.170662
0.810441	0.392242
-0.521941	-0.611014
3.65847	3.72526
0.231304	0.314937
2.0634	2.5752
1.62917	1.65549
1.01308	0.835993
-0.29402	0.188121
4.10074	4.55086
3.07093	3.24683
-0.0333516	-0.49894
-2.75006	-3.01541
-1.41408	-1.3685
1.22266	1.15263
1.39197	1.39056
-1.2678	-0.635429
0.823922	0.324672
2.41591	2.40464
0.537349	0.75391
-1.83595	-1.56278
-0.159992	-0.125143
0.0428979	0.401962
-1.56083	-1.13326
-1.75806	-1.49107
0.706272	1.06042
-0.369005	-0.368216
2.07287	2.26143
-1.83029	-1.93814
-0.299108	0.226507
-1.18812	-1.45437
3.29854	3.44527
-0.890612	-0.844587
0.602202	0.413431
-1.15556	-1.9695
1.48537	1.36888
-0.839136	-0.394519
1.82929	2.08205
-2.17548	-1.77719
-1.02075	-1.54527
2.34859	2.15587
-0.837081	-1.92275
0.196028	-0.0421157
-2.34055	-2.26541
2.53607	2.31131
-0.827606	-0.414997
1.41862	1.57515
-2.52541	-3.06586
0.817312	0.71945
-0.638619	-0.676894
-1.11798	-0.926493
0.648746	1.04345
-0.160515	-0.0017703
4.08164	4.0928
2.20444	1.64416
-2.39053	-2.45676
0.862687	1.05025
-1.59293	-1.80048
-2.44046	-2.93852
2.28362	2.49829
3.23639	3.43754
2.2132	2.66011
-0.63074	-1.2083
1.09194	0.324322
-1.3466	-1.34594
-4.86408	-5.12928
-2.06356	-2.05651
-0.152272	0.0741224
-3.59716	-3.30537
1.16663	1.25357
-0.970709	-1.04378
0.150136	0.466011
-3.39631	-3.46549
-0.527635	-0.76926
1.69556	1.89229
-4.89906	-5.18519
1.36022	1.5479
-1.08819	-1.15443
-2.3147	-2.29874
0.884937	1.13481
-0.430543	0.0916087
-2.14578	-2.90416
-3.64092	-3.78354
0.0554226	0.190038
1.19912	1.39201
3.94468	3.80399
-0.183488	-0.293782
-1.08373	-1.80355
2.13216	2.12222
1.2364	1.11231
-0.263349	-0.23106
-0.138333	-0.00156967
-1.01878	-0.906474
0.0519894	0.66639
0.064524	-0.0920752
1.20419	1.30683
0.23577	0.231649
-0.833827	-0.973729
1.20918	1.75711
3.25863	3.54835
-0.564535	-0.203738
2.09975	2.24261
-0.638236	-0.807268
0.904091	0.462424
-2.31892	-3.03375
-2.58445	-2.41469
-2.37198	-2.37062
0.885048	1.16152
-2.18863	-2.21772
-1.30926	-1.31862
3.81234	3.84716
-1.34549	-1.7849
-0.596715	-0.553048
-0.148074	-0.336513
0.802389	1.06678
-0.184279	-0.110964
1.51164	1.61283
2.70503	2.75273
0.455445	0.399147
2.24829	2.39652
-1.5904	-1.22588
-2.42613	-2.79819
-2.97756	-3.43858
-1.40072	-1.5933
-1.88158	-1.56607
-0.917045	-1.1333
-2.53258	-2.70399
1.43559	1.38836
-0.372412	-1.31798
3.3514	3.3285
3.34961	3.40848
0.778284	1.25404
0.108683	-0.14785
1.49776	0.626081
-1.76722	-2.31606
-1.1396	-0.762744
2.4442	2.66352
-2.3246	-2.3272
-0.893491	-1.49
0.258249	-0.349996
2.28961	2.79689
-1.70101	-2.17529
2.31343	2.01746
-0.15526	-0.418025
-2.29702	-2.0765
0.885831	0.763787
0.0770695	0.250495
-2.14292	-1.52917
2.28091	2.34527
-0.646316	-1.19213
-2.04143	-2.72463
-1.23092	-1.28943
-0.337339	-0.710618
-2.53043	-2.21475
-2.86645	-2.34876
-2.66385	-3.19836
-1.47438	-1.55258
-1.95567	-1.91318
1.55134	1.39679
-0.604166	0.0299034
1.80665	2.16047
5.94769	5.66821
-0.542271	-0.272316
3.20777	3.72878
0.723362	0.766771
-1.86962	-1.92095
2.5484	2.57844
3.84536	4.03364
-1.26819	-2.01145
1.01698	0.581418
-2.7883	-2.35432
-0.28158	-0.0521613
-2.70223	-2.69422
0.651702	0.795196
0.29868	-0.365964
3.37655	3.53155
0.488326	0.369433
0.114358	0.531159
0.427211	0.487404
1.23425	1.41361
2.17844	2.2178
-0.980476	-0.854661
-1.88927	-1.99131
0.351042	0.52375
2.02761	1.80638
-3.66256	-3.51101
0.772934	0.852612
-2.8488	-2.79431
-0.694027	-0.885325
0.48649	0.254273
1.84405	2.00042
-2.19492	-2.13139
-1.68236	-1.98253
0.709593	0.977808
1.47949	1.32883
1.35238	1.55429
1.95329	2.20081
-0.807178	-0.750759
-0.223425	-0.605651
0.0951316	0.327739
-0.606822	-0.425913
-1.33679	-1.12979
0.718811	0.59022
0.856178	0.762774
-3.80315	-4.03088
0.260845	0.300214
2.70849	2.67631
1.64554	2.02863
2.53444	2.32511
2.28392	2.28547
0.195788	0.604328
1.6552	1.56812
3.09455	3.08417
-0.383173	-1.05962
4.03318	3.84666
0.063668	0.431825
0.336462	0.894086
0.836857	1.07323
-2.15226	-2.33919
-1.6752	-1.74735
0.688122	0.54651
1.73414	1.54964
1.65762	0.80255
-1.25224	-1.272
1.10879	1.05787
0.270598	-0.269741
0.369767	0.315004
-2.47646	-2.76585
-1.20449	-1.58614
-0.706764	-0.871008
-3.66328	-3.31074
1.41968	1.51783
0.785745	1.20976
-0.466143	-1.20451
-0.564869	-0.843688
-1.39411	-1.14812
-2.61733	-2.33448
-0.810186	-1.03375
1.00423	0.996535
-1.01732	-1.31888
1.34636	1.53821
-0.155373	-0.320839
1.94651	1.80085
-0.781614	-1.0757
4.32706	4.41424
-1.69915	-1.57929
0.709481	1.11446
0.47416	0.499612
-2.09803	-1.95521
1.73028	1.72334
-0.00154338	-0.241179
3.90746	3.91072
0.340655	0.536424
0.391663	-0.120901
-1.83613	-2.11114
0.559247	0.394778
1.10707	1.2837
1.55287	1.89404
0.898266	1.0091
-2.83754	-2.673
0.947733	0.760854
-0.373065	-0.0726626
3.75482	4.20613
-1.13923	-1.75187
0.812446	0.122482
0.845151	0.564593
3.30632	3.09901
1.03496	0.649586
-2.99461	-2.54068
-0.122086	-0.327002
0.371123	0.436292
-1.91556	-2.29119
-0.795242	-0.718246
-1.68207	-1.27785
1.3479	1.16236
2.46293	2.6931
0.625957	0.315789
3.58544	4.05131
1.69465	1.65878
-1.61199	-1.74953
-0.242452	-0.33471
0.153029	0.224359
1.3386	1.46049
-1.31543	-1.85883
-1.63203	-1.32973
-2.06046	-1.46509
2.83734	2.75055
2.66464	2.86959
-1.24155	-0.994943
0.0996409	0.772959
0.76319	0.668586
1.20611	0.491074
2.75018	1.61023
0.692513	0.953908
[truncated: 25,031 more rows]

## Sheet: Subtype_4_loadings
Regressing_out_sleep_phenotypes	Without_regressing
-0.0151225	-0.017553		Subtype 4 loadings correlation: r = 0.9967, p = 0.0000e+00
-0.0247502	-0.0273611
0.0213724	0.0190556
0.0228373	0.0202595
0.0011287	-0.00219424
-0.00741626	-0.0102897
-0.0476838	-0.0467386
-0.0423395	-0.0417352
0.052284	0.0523287
0.0308669	0.0308324
0.00922838	0.0080186
0.00754066	0.00601026
-0.0362749	-0.0386757
-0.0191441	-0.0215493
-0.0286207	-0.0310335
-0.0455465	-0.0485375
0.013099	0.0111513
0.00463938	0.00140122
-0.000833656	-0.00133374
0.0209958	0.0203884
-0.0238965	-0.0293208
-0.028187	-0.0331549
-0.0295519	-0.030528
-0.0330744	-0.0339983
-0.0402084	-0.0379372
-0.032087	-0.029964
-0.0317031	-0.0362135
-0.033308	-0.0385874
-0.0714827	-0.0751262
-0.0730461	-0.0760308
-0.0446533	-0.0448491
-0.0417505	-0.0423096
-0.0125666	-0.014171
-0.0258719	-0.0280271
-0.0196579	-0.0221399
-0.0106174	-0.0119886
-0.0536834	-0.0558782
-0.0479864	-0.050124
-0.0298497	-0.030885
-0.0309404	-0.031295
-0.0133738	-0.0132372
-0.033973	-0.0348315
-0.0158537	-0.0179175
-7.13377e-05	-0.00187164
-0.0210695	-0.0195659
-0.0247491	-0.0234592
0.015064	0.0192113
0.0107352	0.0154805
-0.0236574	-0.0280006
-0.0218008	-0.025185
-0.0123381	-0.016834
-0.00921532	-0.0132981
-0.025193	-0.0267658
-0.0244923	-0.0259568
-0.0398083	-0.0432032
-0.0366752	-0.0398768
-0.0184334	-0.0103707
-0.0206069	-0.0133336
-0.0516666	-0.0513064
-0.0546699	-0.0539496
-0.0426921	-0.0432329
-0.0307472	-0.0312267
-0.0130451	-0.00986918
-0.0142374	-0.0104435
-0.0167241	-0.0185486
-0.0331653	-0.0359856
0.0145642	0.0125952
-0.0162136	-0.0185621
0.0702234	0.0689562
0.0615589	0.0602139
0.0214124	0.0249731
0.0275342	0.0304387
-0.0102627	-0.0137136
-0.040836	-0.0453258
-0.0295663	-0.0325435
-0.0294964	-0.0336241
0.01665	0.0188478
0.0291341	0.0302122
0.0303692	0.032457
0.0200404	0.0216064
0.030839	0.0288874
0.0305757	0.0282548
-0.0287479	-0.0333344
-0.0207871	-0.0263589
-0.0349644	-0.0381531
-0.0426994	-0.0458171
-0.00931702	-0.00936949
0.0011063	-0.00115687
0.00649644	0.00350687
-0.000762548	-0.00302859
-0.0168894	-0.0182994
-0.00471296	-0.0060645
0.00318916	0.00916353
0.0061712	0.0125379
-0.0139457	-0.0129911
-0.0122474	-0.0109778
0.0820446	0.0808994
0.0737889	0.0743884
0.103475	0.111297
0.101226	0.109007
0.155856	0.162257
0.150491	0.155472
0.056368	0.0613804
0.060947	0.066564
0.0917384	0.0888124
0.083066	0.080767
0.0673055	0.0682048
0.0626211	0.0621329
0.125285	0.127127
0.126932	0.128811
0.0800138	0.0776525
0.169566	0.168947
0.169936	0.169588
0.155121	0.156175
0.15084	0.152551
0.138786	0.141398
0.126907	0.125624
0.141045	0.143381
0.111136	0.112726
0.00337107	0.00317048
0.0979432	0.0996589
0.127108	0.128981
0.0815624	0.0814079
0.11728	0.118977
0.137299	0.137931
0.141862	0.142807
0.131809	0.132494
0.155273	0.154499
0.153767	0.153704
0.153288	0.152706
0.147928	0.14701
0.153465	0.153177
0.141899	0.141507
0.178027	0.178537
0.177104	0.179347
0.177613	0.177853
0.0796309	0.0779443
0.158203	0.157076
0.0708021	0.0700025
-0.0562845	-0.0513308
0.0172098	0.0172846
-0.0167853	-0.0169058
-0.0146062	-0.0149153
-0.0353452	-0.0270684
0.0294901	0.0191335
-0.0527966	-0.0480191
-0.0648164	-0.0601605
-0.0154146	-0.0134314
-0.0171762	-0.0152362
-0.00823458	-0.00496566
-0.0113985	-0.00818245
-0.0218551	-0.0187265
-0.0240588	-0.0207311
-0.080512	-0.0748661
-0.077791	-0.0730138
-0.0855277	-0.0821996
-0.0726459	-0.0699635
-0.116127	-0.105216
-0.106924	-0.0965259
-0.0994458	-0.0881998
-0.0800507	-0.0705456
-0.062429	-0.0629395
-0.0450521	-0.0461968
-0.0504945	-0.0422338
-0.0552277	-0.0476603
-0.0225857	-0.0138327
-0.0343805	-0.0264219
-0.03485	-0.0323349
-0.0374604	-0.0346749
-0.0500258	-0.0428822
-0.0247581	-0.0187239
-0.0322437	-0.0272871
-0.0356042	-0.0311278
-0.00856658	-0.00366848
-0.0124505	-0.0073447
0.029366	0.035889
0.0162285	0.0227095
0.0317422	0.030145
0.0426959	0.0407099
-0.0442333	-0.0363866
-0.0299644	-0.0221178
-0.0400936	-0.0461796
-0.0204381	-0.0263562
-0.0115227	-0.00904459
-0.0125176	-0.0112677
0.0205896	0.0202731
0.0333377	0.0331162
0.058703	0.0577421
-0.0680304	-0.0636317
0.0720339	0.0687314
0.100839	0.0923396
-0.0403625	-0.0448641
-0.0329447	-0.0333455
-0.0484862	-0.0473665
0.0722246	0.0686091
-0.0267612	-0.0243166
0.112136	0.104958
0.00472901	0.00770822
-0.0116057	-0.0156849
-0.0231602	-0.0257166
0.110107	0.103388
-0.0618618	-0.0676135
0.0414841	0.0401216
-0.0585547	-0.0607711
0.0451177	0.0453164
0.0570707	0.0528562
-0.0320153	-0.0309523
-0.0197646	-0.0146163
0.0196222	0.0117136
-0.0293753	-0.0313869
0.111327	0.111008
-0.0911678	-0.0803654
0.054905	0.0479227
0.00908418	0.000839653
0.0631092	0.0615352
-0.0360583	-0.0402596
0.141622	0.13566
0.0474246	0.0498988
0.0253488	0.0147657
-0.0450126	-0.0471588
0.000910476	0.00116551
0.0559106	0.0583284
-0.0234818	-0.0303888
-0.0248281	-0.0250048
0.200631	0.205658
-0.0900144	-0.0977317
0.14078	0.134784
-0.0302742	-0.031705
0.0398411	0.0424128
0.0574675	0.0603396
0.160896	0.155172
-0.0989583	-0.105327
-0.0309891	-0.0260689
0.0812947	0.0867644
0.0206629	0.0221045
0.0570626	0.0503653
-0.0423876	-0.0391808
-0.0466567	-0.0444116
0.0201513	0.02445
0.095864	0.0918804
-0.0284872	-0.0343829
0.0818943	0.0977591
-0.0939268	-0.0862785
0.111285	0.115799
-0.00359178	-0.0115988
0.0600248	0.0583349
-0.0610244	-0.0565093
-0.0840788	-0.0773363
-0.0385725	-0.0400031
0.168411	0.165047
-0.0144606	-0.0184413
0.0161651	0.0341888
0.0057719	0.0197095
0.0233494	0.0280302
-0.0313486	-0.0305394
-0.0612537	-0.0627196
0.150828	0.14751
-0.0473476	-0.0433359
0.0552079	0.0581689
-0.0345266	-0.0313902
0.0372735	0.0289213
-0.075107	-0.0801097
0.0175859	0.022302
0.00495741	0.0135498
-0.0532127	-0.0450001
0.00929246	0.00857338
0.0524162	0.0456053
0.0278504	0.0300086
-0.0324465	-0.0374407
-0.0493095	-0.0479491
-0.0723696	-0.0744815
-0.04218	-0.0414385
0.0232475	0.0213904
0.0377384	0.0466321
-0.0172284	-0.0232453
-0.0892528	-0.0958841
-0.074091	-0.081546
-0.0369164	-0.0366145
-0.0506768	-0.0515262
0.0508461	0.0390824
-0.0225439	-0.0209151
-0.0435866	-0.0480337
-0.0153761	-0.0111729
0.0275113	0.031711
-0.0484234	-0.0453332
-0.0337077	-0.0373731
-0.011255	-0.00531938
-0.134575	-0.151724
-0.0554259	-0.0686035
-0.0475249	-0.0639861
0.0109866	0.00937719
0.0238979	0.0319868
-0.0133928	-0.00809075
0.119527	0.118443
-0.0732394	-0.0763717
-0.0454934	-0.0529056
-0.0405971	-0.0385152
-0.0477283	-0.0460626
-0.0244561	-0.0276848
0.0393979	0.0319145
-0.0118215	-0.011512
-0.0552326	-0.0581807
-0.00814417	-0.00960215
-0.0512157	-0.0538377
0.00517939	0.00250074
0.000228686	0.000980607
0.00619395	0.00825808
-0.11125	-0.112959
0.113475	0.116598
-0.00759959	-0.0074617
0.0232088	0.0172317
0.00728258	0.00791886
-0.084477	-0.0879875
-0.0352635	-0.0333853
0.110401	0.0999203
-0.0472103	-0.051143
0.0402986	0.052437
-0.0353388	-0.0272356
-0.0667363	-0.0528235
-0.0180839	-0.0177787
-0.0755088	-0.0796696
-0.00601191	-0.0160374
-0.0495919	-0.046051
-0.0790726	-0.0817633
-0.0470885	-0.0574817
-0.0304225	-0.025523
-0.0377735	-0.0453118
-0.0507207	-0.0450996
0.0209446	0.0222186
-0.0645279	-0.0615003
-0.0414895	-0.0455385
-0.00752671	-0.0048322
-0.104358	-0.118742
-0.0394729	-0.055737
-0.0193805	-0.0338839
0.0363604	0.0349671
0.00678654	0.00433516
0.0859773	0.101236
0.0303891	0.035781
-0.0229514	-0.0375704
-0.0694203	-0.0767813
-0.0610236	-0.0647159
0.0551303	0.055335
0.134753	0.129478
-0.0277395	-0.0322953
-0.00270078	-0.00866508
0.0396117	0.0419404
-0.074322	-0.062419
0.0407775	0.0374085
0.0284041	0.0199277
0.0343401	0.0287363
0.0930559	0.0826242
-0.00589652	-0.00696078
0.030414	0.0339207
-0.0368527	-0.0339826
-0.00840878	-0.0157097
0.014019	0.00376809
0.0291615	0.0325718
-0.006798	-0.00955917
0.0519188	0.0467015
0.00700708	0.0131579
-0.0966384	-0.0981746
-0.0140331	-0.0166401
-0.0548843	-0.0560161
0.0227303	0.0196625
-0.0311064	-0.0348506
0.023699	0.0283624
-0.0340664	-0.0421654
-0.0466788	-0.0559642
-0.0580836	-0.0665262
-0.00731256	-0.0153964
0.0342056	0.0418237
-0.0213485	-0.0116531
-0.0093708	-0.0089828
-0.00641515	-0.0130047
0.0653541	0.071241
0.0582862	0.0564026
-0.0288455	-0.0329046
-0.0851976	-0.0871642
0.0198858	0.0205382
-0.0075634	-0.00560326
0.0928604	0.0926051
-0.0847029	-0.0822371
-0.0206623	-0.0218777
-0.0238608	-0.0254521
-0.00137295	-0.00397998
-0.0432274	-0.0485039
0.00995886	0.0092878
-0.00176342	-0.00834791
-0.098952	-0.109287
0.0570499	0.0645086
0.0730401	0.0809458
-0.0034903	-0.00133224
0.0452855	0.0402145
0.0396155	0.043161
0.0333297	0.0363223
0.00230924	0.0071968

## Sheet: Subtype_4_scores
Regressing_out_sleep_phenotypes	Without_regressing
-0.0781068	0.272056		Subtype 4 scores correlation: r = 0.9964, p = 0.0000e+00
-0.260091	-0.36549
-1.70827	-1.83453
0.170206	0.187269
-1.91382	-1.81711
-1.63906	-1.61746
-1.24401	-1.17695
2.01658	2.19991
-2.66678	-2.68344
0.521024	0.562486
-0.551664	-0.531867
-1.10318	-1.17903
0.562354	0.503043
-1.07269	-1.31663
-2.29074	-2.20538
-1.62102	-1.51945
-0.623303	-0.571228
0.576696	0.560722
1.93489	1.91963
3.66116	3.56945
-2.46122	-2.59177
-1.1324	-1.02339
-1.26101	-1.31675
-1.28768	-1.16353
0.00474239	0.0371457
0.173884	0.10488
-1.11771	-1.20893
1.5023	1.29291
1.75709	1.66613
-0.0127997	0.0992731
1.61706	1.42627
-1.0289	-1.01421
-0.665892	-0.777058
-1.28887	-1.45062
0.870636	0.634386
0.487435	0.573961
-0.0490566	-0.103214
-3.86948	-3.85508
1.84632	1.69376
1.3886	1.53551
-2.04735	-2.02413
1.13141	1.09067
0.721709	0.865018
-0.0321479	-0.287132
1.06749	0.787067
2.62798	2.59349
2.60757	2.63629
0.182406	0.0764183
2.12189	1.81914
0.746503	0.758056
0.848855	0.936259
3.23358	3.22074
0.898578	1.01497
-0.36325	-0.332377
0.321915	0.194173
-2.54671	-2.43511
1.48419	1.48864
1.76073	1.89287
-2.78646	-2.83324
-0.472763	-0.500381
0.125952	0.244076
-1.78489	-1.70231
-1.86792	-1.46624
3.20048	3.34296
-3.6723	-3.95896
-0.991481	-0.91165
-1.17056	-1.24253
-1.11067	-1.06666
-0.833719	-0.808787
-1.60548	-1.55947
-0.620239	-0.837707
0.148098	0.31702
1.70118	1.80294
2.4026	2.23811
-3.01152	-2.78719
-3.33976	-3.19306
-0.799367	-0.869377
0.507496	0.63893
-0.0142205	-0.198276
0.122016	0.228161
-0.474948	-0.293484
-2.10303	-2.28272
0.0651021	0.157584
-1.65783	-1.74422
1.51578	1.30921
1.32156	1.3379
0.600012	0.514868
1.17697	0.982026
-3.26618	-3.27389
-0.017299	-0.00754333
0.0384703	0.262943
1.45904	1.60143
3.868	3.81008
1.52323	1.677
-1.30058	-0.985496
1.85292	1.80146
1.31179	1.49613
0.814486	1.10685
2.23948	2.0338
-1.32487	-1.11448
-0.197341	-0.228227
5.63154	5.44067
-0.118277	-0.196965
0.746232	0.67675
1.78402	1.61753
-2.09655	-2.22794
-0.0661068	-0.190706
-0.225458	-0.278254
0.102066	0.285493
0.852824	1.03912
-0.118509	-0.0578757
0.366161	0.533145
0.562727	0.443589
-1.66858	-1.62981
4.09518	4.09913
-0.108289	0.000455717
-3.22632	-3.21344
0.799732	0.757236
-0.147013	-0.284127
1.51386	1.37744
2.81134	3.22744
2.35161	2.31447
-3.07456	-3.13729
0.427295	0.179387
-1.62231	-1.72719
-1.37194	-1.45609
2.73355	2.86732
0.774989	1.06494
0.0727253	0.197711
0.302028	0.181024
-0.0360998	-0.22817
-2.29886	-2.00955
-1.61737	-1.49058
1.06233	1.13688
-0.422568	-0.346584
-4.57811	-4.68764
-0.869655	-0.817792
0.823987	1.08261
-0.130052	0.118342
4.90516	4.52992
0.802117	0.895836
1.77129	1.87756
-1.51222	-1.45968
-2.49397	-2.16366
-0.72182	-0.669508
-0.634144	-0.612137
-1.25866	-1.38168
-2.80187	-2.83677
-1.30057	-1.44385
0.149919	0.0455333
1.36783	1.21947
-2.07912	-2.07325
0.211964	0.284111
1.33047	1.31537
-1.97554	-1.83196
-0.151553	-0.131805
-1.3533	-1.03791
-1.23244	-1.14366
3.53635	3.47956
-4.04993	-3.94768
-0.414663	-0.368938
1.31756	1.31444
-0.24316	-0.279595
1.69916	1.66021
-0.583093	-0.481162
-0.421366	-0.224069
-2.94165	-2.81514
0.554533	0.349051
1.47591	1.37436
3.17863	3.02634
0.976011	1.00521
0.410311	0.462193
0.916001	0.600071
1.74583	1.65931
-0.955237	-1.02334
2.97015	2.5316
1.20352	1.20799
1.64811	1.79418
-3.38642	-3.27645
-1.58941	-1.58286
-0.196379	-0.166167
-0.115193	-0.374741
-1.47862	-1.34241
0.17256	-0.0780574
-3.38546	-3.74369
3.7639	3.77639
-2.53934	-2.7702
3.3334	3.34069
0.58777	0.976294
0.49504	0.551472
-1.10864	-1.20029
-0.661083	-0.470138
-3.66264	-3.47734
-0.563879	-0.414589
0.536222	0.474138
-2.1239	-1.97413
-1.17651	-1.05174
1.55999	1.57247
-0.126019	0.0689193
-0.675155	-0.553894
11.1732	10.6211
0.431183	0.423573
0.666338	0.622646
3.96796	3.77818
-2.18848	-2.15715
0.405992	0.51515
1.01684	1.08593
-1.62035	-1.38099
0.910901	0.682518
-0.489547	-0.376933
-1.40965	-1.4544
-1.94994	-1.86945
1.76865	1.95032
1.14681	1.23675
-0.986531	-1.05687
0.0952743	0.238001
0.0438304	-0.128704
-1.57179	-1.56024
-1.93167	-1.93688
-0.0592216	0.0295016
0.240776	0.328055
1.43711	1.32083
0.81046	0.808047
-3.54907	-3.59398
0.973573	0.808862
0.694226	0.554349
0.440362	0.582779
-1.17303	-0.992438
-1.81608	-1.53605
-0.905262	-1.04846
3.81598	3.72537
-0.815626	-0.829681
-0.331685	-0.547419
-0.335594	-0.352574
2.06049	2.08092
1.62257	1.57182
-0.190538	0.128604
-1.01705	-1.01587
0.766594	0.872759
2.44369	2.55187
-0.825899	-0.79965
-1.29562	-1.35146
0.509327	0.290823
-1.72896	-1.6105
-0.000101898	0.150557
-0.671102	-0.722748
-2.61696	-2.49453
0.175376	-0.0650257
0.783003	0.62755
0.121357	-0.02257
-0.165371	-0.202103
0.466906	0.467487
-2.28036	-2.2272
0.19414	0.166895
3.19887	3.04432
-2.60644	-2.65133
-0.775477	-0.596205
-2.02395	-1.93593
-0.0207564	-0.266702
-1.20282	-1.02466
0.751495	0.833958
-0.595941	-0.717714
-0.205491	-0.102667
-1.51151	-1.43901
-1.60341	-1.5437
1.87124	1.99888
-1.95845	-1.92562
0.202719	0.19919
0.737146	0.789479
-1.42226	-1.26132
1.34886	1.30854
-0.0987733	-0.371495
-0.738785	-0.704724
-0.179419	-0.235824
-2.02454	-2.29113
0.0633836	0.127103
-1.2802	-1.1892
-2.87825	-2.79062
0.732481	0.499305
2.11408	2.12984
-0.412417	-0.484044
0.565532	0.742549
-1.91194	-1.95746
-0.124994	-0.127076
0.321512	0.249988
-0.362145	-0.22436
2.34717	2.34236
-0.551291	-0.515482
-1.21672	-1.02736
0.286251	0.405839
0.0883743	0.119522
-1.22389	-1.22288
0.17852	0.498777
-0.353677	-0.27583
0.173548	0.0341751
2.69039	2.74882
0.506819	0.410834
-0.74053	-0.805359
1.28534	1.50386
-0.501762	-0.488408
0.0268434	-0.00436129
2.64272	2.55363
0.794548	0.834282
1.84143	1.91612
-0.441082	-0.481691
0.678404	0.880641
2.68455	2.85963
5.98176	5.7683
-1.10426	-1.00327
-0.903102	-0.792961
0.320442	0.253794
3.15502	3.26126
4.03933	4.10275
-1.70153	-1.48966
0.00103218	0.0909611
1.62344	1.64247
-0.802981	-0.847343
0.754681	0.700808
-0.794874	-0.83894
1.47092	1.30945
0.604627	0.582386
-0.153027	0.153642
1.41687	1.38786
-2.73734	-2.85
-0.717892	-1.0125
-0.530064	-0.633001
3.00252	3.09813
-0.528373	-0.310911
-1.35418	-1.35051
-0.765805	-0.790408
0.631737	0.559986
-0.513546	-0.617002
3.47235	3.45183
0.78869	0.735968
-0.269208	-0.292266
-0.713062	-0.878266
4.45023	4.51446
1.95287	1.79183
0.627473	0.293113
-2.97625	-2.99144
-1.2035	-1.00963
-0.290442	-0.292441
-3.07206	-3.01489
-1.80649	-1.62526
-1.18184	-0.998345
0.274691	0.119349
3.27748	2.94457
0.602212	0.591146
-2.05399	-2.15205
-0.283133	-0.253856
-0.783603	-0.852274
-0.869153	-0.579029
0.192485	0.380949
-3.78704	-3.74218
1.7129	1.70137
-1.02426	-1.31413
0.782046	0.716869
-1.27443	-1.1787
-1.12456	-1.2894
1.42037	1.38145
1.99193	1.91224
1.41333	1.36552
-1.87692	-1.86799
-0.497238	-0.496924
-1.97589	-1.9278
0.852215	0.774978
2.38426	2.28148
-1.96033	-2.03173
0.61303	0.518327
0.873523	0.812518
-1.57281	-1.60098
-1.06301	-1.07046
-1.09987	-1.1646
-1.06927	-0.999186
-1.14191	-1.15572
2.06457	1.88315
1.47107	1.34685
-0.343931	0.129602
-3.28565	-3.40588
-0.440348	-0.472534
2.84859	2.76969
-1.46385	-1.57024
-0.566976	-0.592464
0.118427	-0.00678829
-1.95061	-1.80695
0.303724	0.208177
1.24568	1.2198
1.26651	1.12041
1.17121	1.14482
0.848371	0.585625
-1.89003	-2.012
0.580053	0.721724
-1.2704	-1.20385
-1.61601	-1.62524
0.265194	0.0927943
-1.63937	-1.75566
-1.51359	-1.56554
4.23009	4.25867
1.79067	1.6202
0.876672	0.932575
1.08961	1.08925
-0.262746	-0.108878
0.615927	0.568859
0.899749	0.921904
-0.409487	-0.0439906
-1.54181	-1.85331
-0.982168	-1.19219
-2.58924	-2.47377
0.366172	0.510324
1.65116	1.73569
1.03262	1.01237
-1.711	-1.66808
-0.233572	-0.173912
0.804439	0.639618
-0.599968	-0.545436
0.687204	0.994536
-1.76967	-1.83097
2.10309	2.20322
1.88263	1.81456
-2.01491	-1.92639
0.973899	0.884812
-0.916928	-1.06976
3.92963	3.88674
-0.373274	-0.417497
0.540142	0.622595
0.42074	0.370859
0.45619	0.483563
-0.0739258	-0.301066
-0.157742	-0.105871
-1.51812	-1.54457
-0.996442	-0.848107
0.162834	-0.0046127
-0.0751268	0.228741
-2.40398	-2.3699
-0.621311	-0.64711
1.1409	1.03981
-0.602413	-0.533617
-1.36116	-1.56873
-1.11826	-1.09878
-2.15453	-2.11168
-2.69535	-2.77534
0.137834	0.421914
-1.50985	-1.3836
0.534653	0.652471
-1.75672	-1.93939
-1.51942	-1.49171
0.0346212	0.0359559
0.673334	0.779915
0.816353	0.750455
0.832927	0.812094
-2.78389	-2.81154
-0.195269	-0.109089
-0.160646	0.0927128
-0.941339	-0.886854
0.000586081	0.10546
-1.04072	-0.937941
-1.82502	-1.89203
-0.836376	-0.79727
-0.85391	-0.912136
-0.502235	-0.461896
0.412005	0.604451
0.231445	0.168477
2.00713	2.26239
-2.15962	-2.09478
2.10877	2.17497
1.5184	1.34755
-0.89451	-0.654032
-0.219097	-0.0627622
-0.448892	-0.444849
-4.43562	-4.26274
-0.391087	-0.628593
-1.27272	-1.30506
-1.31703	-1.35968
-0.761737	-0.961323
1.81304	1.81132
1.35685	1.42125
-0.599043	-0.811192
4.10811	4.2298
-1.5347	-1.56992
-0.127893	0.0114296
2.66308	2.6947
1.38743	1.29332
1.99978	1.73576
-1.58644	-1.4255
0.883883	0.777017
1.70906	1.5366
-1.14116	-1.18413
-1.24396	-1.12435
-0.0196548	-0.0228409
0.471823	0.540369
1.28096	1.3507
-2.38077	-2.42203
-0.817311	-0.645496
1.89158	2.04934
-0.707671	-0.805464
1.98771	1.95583
-1.90431	-1.84532
0.704837	0.667318
-1.76981	-1.72204
0.311903	0.474349
2.11623	1.93021
-0.134915	-0.299665
-0.303175	-0.392882
0.598033	0.503738
1.15039	1.34629
-1.24271	-1.14894
-2.53632	-2.33914
-0.533757	-0.606588
-1.02662	-0.955147
1.17421	1.09916
1.72518	1.67943
-0.569355	-0.77138
2.57284	2.59021
-0.79378	-0.920113
1.72435	1.58989
-0.459554	-0.437218
-0.241621	-0.225219
-0.624097	-0.653448
1.32527	1.31711
-0.0338323	-0.175977
0.874498	0.915455
-3.12808	-3.27573
-1.31351	-1.10817
1.2541	1.42136
0.235716	0.136766
2.06766	2.38162
-1.92399	-1.76004
-1.35236	-0.958553
1.91901	1.94895
2.80168	3.10021
4.44918	4.33304
0.0953456	0.225111
-3.34908	-3.31931
0.860761	0.814905
-1.06569	-0.892919
1.75995	1.61213
2.34765	2.18861
1.40172	1.36971
-2.14054	-2.0738
-0.291912	-0.367152
0.114925	0.185157
1.07067	1.12094
2.05975	1.90952
3.38	3.45311
-0.295886	-0.492712
1.99517	1.96261
-1.11783	-1.16026
0.864112	1.02465
-0.872066	-0.960362
0.408133	0.34831
-4.9711	-4.98603
-0.499431	-0.322417
2.49015	2.86741
1.22833	1.09963
-2.00439	-1.85798
1.20552	1.19197
-0.943265	-0.854856
-0.828708	-0.631145
1.70768	1.63109
-0.769799	-0.944881
-0.4976	-0.302888
-1.995	-1.92264
-1.15928	-1.25163
0.846291	0.805484
0.888835	0.884417
-0.697519	-0.641799
-0.671414	-0.690303
-0.901386	-0.727508
1.85836	1.65944
-0.991726	-0.942632
-2.23987	-2.44929
0.234587	0.0507573
-0.0022167	0.0134476
-0.0532129	0.102838
0.622717	0.650832
-3.63988	-3.88022
-3.84195	-3.78431
-1.28636	-1.37965
1.54743	1.47833
2.55697	2.47391
0.24806	0.179711
-0.224103	-0.450721
-2.0559	-1.92581
1.14347	1.11409
0.635509	0.92847
-0.224567	-0.265832
0.488464	0.656769
1.0205	0.960322
-3.54093	-3.34603
-1.14498	-1.05708
1.58987	1.36814
-2.6582	-2.42102
0.55221	0.553244
0.480574	0.382772
-0.0564826	-0.0753752
-0.263353	-0.194808
-2.55597	-2.61101
0.151775	-0.0775354
-2.63662	-2.41512
-1.51493	-1.78806
-0.117006	0.0140417
2.21261	2.18306
-3.34766	-3.37812
2.99988	2.96448
-3.52545	-3.41272
-2.11242	-2.23139
2.07887	2.43524
-0.250413	-0.375889
0.073621	0.291096
-2.35654	-1.99363
-0.171343	-0.218504
-0.118616	-0.397642
-1.17978	-1.00794
2.7485	2.73436
-2.65248	-2.68351
1.26328	1.21417
0.145404	0.147311
-0.954558	-0.817843
0.555785	0.445451
-1.25746	-1.30667
1.42552	1.44281
-0.113087	0.0845667
-0.0383573	-0.0315146
-0.897489	-0.866872
-0.0088885	-0.155653
1.80731	1.68961
0.410001	0.452853
1.07708	1.14961
-2.60714	-2.59129
-3.28172	-3.26441
-0.322941	-0.403239
-1.69193	-1.6171
1.67663	1.4659
-3.21356	-3.26454
-0.182289	-0.492445
-1.8184	-1.81951
-2.2073	-2.17313
-1.5552	-1.71982
-0.991298	-0.911264
-0.337854	-0.433015
-0.534168	-0.487061
-1.41457	-1.2809
-3.10017	-3.22494
0.572912	0.637918
1.88789	1.79247
0.402624	0.198406
1.21172	1.20658
0.106511	0.122821
-2.8081	-2.68518
-0.78407	-0.794965
4.45987	4.35493
-2.41774	-2.1892
-1.15502	-1.32036
-0.640178	-0.82315
-0.0874033	-0.332059
-0.878327	-0.931647
2.10299	1.86058
1.82506	1.8654
-1.64038	-1.58168
-0.35809	-0.336713
-0.850365	-0.763897
0.813797	0.84021
2.87035	2.90681
1.8543	1.80802
-0.290789	-0.617709
-2.32698	-2.40203
0.130876	0.108498
-0.808565	-0.573804
-1.02483	-1.00431
0.410044	0.452057
-0.671936	-0.803986
1.81971	1.44552
0.16866	-0.0795894
-0.193411	-0.203882
0.755027	0.863122
0.280572	0.204009
-0.0781043	-0.235814
0.0690678	0.105954
1.51215	1.61793
0.214094	0.0449701
1.35079	1.2711
1.89025	1.93522
-0.596869	-0.833873
1.36044	1.34181
-1.36802	-1.50204
-0.13947	-0.0465466
-0.00949439	0.0482136
1.69968	1.94301
0.597403	0.262611
2.10589	1.92158
1.27372	1.16378
2.50044	2.32791
0.846763	0.884086
-0.0598047	0.0694615
-2.49842	-2.38145
0.19179	0.152055
-3.96176	-3.6195
-1.46429	-1.49956
-0.666614	-0.852611
-1.45723	-1.45415
-0.339738	-0.396763
1.17271	1.11691
1.01254	1.026
-0.701935	-0.788905
1.48287	1.41347
2.77084	2.49331
-2.09621	-2.28677
1.09076	0.761519
1.27099	0.960672
1.66867	1.70574
-0.240966	-0.131131
1.07352	1.09052
0.000993303	0.0616484
-1.14352	-1.28327
1.42174	1.29456
-3.61147	-3.66025
0.187377	0.135956
1.12151	0.981732
-0.0256601	0.272064
-1.13655	-1.09009
-0.202842	-0.150205
-0.796417	-0.764017
0.874593	0.908144
-1.83054	-2.07261
-0.0775491	0.152345
1.14537	1.00776
-0.0898904	-0.183203
1.27846	1.15596
0.178088	0.266044
-3.09036	-3.18287
0.0596277	0.209252
-1.87212	-1.92894
-0.294564	-0.485428
0.572113	0.941166
-0.408568	-0.154818
-1.67654	-1.55451
-1.1478	-1.18655
3.9597	3.81899
1.75765	1.6511
0.535605	0.592801
0.935814	0.846162
-0.347446	-0.404118
-1.68093	-1.72713
0.692959	0.76793
-0.268531	-0.188672
0.470761	0.718072
3.63535	3.76747
2.48161	2.30559
0.166639	0.00649897
-2.05197	-1.71329
0.479384	0.488109
-1.01795	-1.18589
-0.703922	-0.619142
-4.0092	-3.91896
-1.48644	-1.65358
1.07471	1.15405
0.0920938	0.132343
-1.94142	-1.90303
-0.10178	0.21004
-0.0887966	-0.262201
-0.744264	-0.639426
0.832914	0.721617
0.601613	0.594854
-2.22388	-2.08192
-1.55806	-1.75157
-0.13674	-0.0613837
-3.79786	-3.76655
0.448197	0.171117
-2.60636	-2.75695
1.87451	2.03196
-1.25541	-1.09659
0.172997	-0.0320471
-2.7314	-2.82941
-3.4849	-3.68568
0.585452	0.433494
-0.454672	-0.592271
0.0664714	-0.119782
2.33213	2.23196
1.80145	1.80002
1.09913	1.10726
3.11464	3.00616
-1.15523	-0.897537
-1.33211	-1.40138
0.562936	0.75526
1.49142	1.60873
2.04481	2.09777
-0.757883	-0.774778
1.52414	1.77315
-2.15718	-2.34237
0.228435	0.313108
-1.49564	-1.41341
1.56687	1.44968
0.151686	0.357306
0.91061	0.830832
2.57601	2.50742
0.627113	0.690416
1.0321	0.886576
1.15242	1.18934
-0.218561	0.00209965
1.42954	1.66596
-0.60676	-0.476773
1.62499	1.37604
2.0305	1.92755
0.0594928	-0.183131
0.739985	0.596097
0.56444	0.51959
-2.92147	-2.69681
2.3426	2.43137
0.661267	0.648076
-0.11089	0.0461858
0.386288	0.451706
-4.28005	-4.18398
-1.20265	-1.12543
-0.646105	-0.333082
-1.27467	-1.25224
0.140952	0.0520885
0.432624	0.416875
2.96803	3.00103
-1.93248	-1.98283
2.4593	2.38048
-0.0830116	-0.0384355
3.20748	3.23361
1.96536	2.09837
1.54463	1.39063
1.12284	1.09767
-1.56408	-1.46587
-1.44487	-1.26734
1.50714	1.27039
0.06056	-0.0843001
1.64166	1.95492
-1.68268	-2.08551
-4.18206	-4.04977
0.0978053	0.236658
-1.36506	-0.966953
-3.8215	-3.97293
0.105695	0.234628
1.10562	1.02837
1.15626	1.14519
0.708827	0.841919
-0.742789	-0.726827
0.625602	0.825027
-1.438	-1.55478
-1.22458	-1.20528
3.62366	3.57174
-1.44709	-1.25929
-0.914008	-0.675224
-3.07341	-2.82234
-2.29787	-2.19063
1.08022	0.942744
-2.58315	-2.64188
-1.31311	-1.65579
-2.23495	-2.052
-1.19402	-1.1086
2.48855	2.61872
0.336171	0.567927
0.111429	0.144246
0.282577	0.176792
-1.41778	-1.19453
-0.214528	-0.353681
-3.05962	-3.0712
0.655077	0.682288
1.67535	1.54029
1.42604	1.50466
1.53427	1.61828
-0.623236	-0.539083
0.0257973	0.0499549
-3.62014	-3.53034
0.564184	0.748441
1.48788	1.53265
-3.02282	-3.03033
1.24606	0.927426
-0.851922	-1.17489
0.0624086	0.0712053
1.67748	1.76608
-2.19227	-2.13517
1.97202	1.94954
0.790738	0.984945
-0.0909241	0.00808683
-3.07952	-3.04454
0.106641	0.128
-0.0171861	-0.103979
0.695228	0.713498
-1.68387	-1.61596
-1.9309	-1.9346
1.00465	0.906838
2.54511	2.48848
1.47751	1.26248
2.90183	2.99185
-2.22135	-2.2366
-2.33016	-2.37988
-0.34705	-0.555398
-1.91744	-1.79612
-1.34854	-1.35087
-2.47796	-2.30197
0.468009	0.587626
0.850945	0.711507
-2.75558	-2.75275
0.805427	0.597422
0.0899244	-0.128078
-1.58015	-1.77571
0.145131	0.0861
0.210623	0.252516
0.326024	0.197316
0.381978	0.497919
0.864749	0.79279
1.39284	1.41996
1.76511	1.88148
1.3606	0.986961
-0.71809	-0.409059
-1.77222	-1.93285
1.94296	1.97658
-0.104191	-0.114563
0.32189	0.678267
-0.609143	-0.757214
0.687778	0.608109
-0.597175	-0.767688
-2.58418	-2.69394
0.695663	0.738391
0.671892	0.612787
-1.16294	-1.28769
-1.01067	-1.22781
-0.566498	-0.278515
-0.637373	-0.672788
-2.81868	-3.08539
-1.06653	-1.04858
1.20562	1.31571
-1.84693	-1.72547
0.150116	0.499119
1.87627	2.09151
0.356956	0.338264
0.531081	0.572988
-0.180605	0.151052
0.202609	0.082025
-0.126043	-0.224943
-0.297524	-0.298798
-0.528654	-0.534849
1.88836	1.91265
1.12556	0.875924
1.62368	1.77327
0.910112	0.793892
-1.47419	-1.50759
1.5499	1.37408
-1.4502	-1.60328
1.21696	1.32671
-0.0700146	0.0433685
-0.954775	-0.980303
-3.50637	-3.46708
-0.981831	-1.21658
-1.63881	-1.679
-0.424251	-0.248352
-0.296245	-0.252073
-0.984812	-0.86028
-1.00758	-1.19264
-1.73168	-1.68182
3.95592	3.99673
0.720682	0.555855
0.536582	0.680859
-0.109557	-0.00843004
-1.08909	-0.891243
-2.34067	-2.189
-0.0577302	-0.00300562
-1.30661	-1.36757
-0.579807	-0.556499
-1.78467	-1.78665
0.179929	0.313192
1.43797	1.26513
-0.382741	-0.462393
0.0252938	0.061652
-0.762494	-0.665277
0.711804	0.850758
-1.4923	-1.58591
-0.652519	-0.519055
1.95259	2.04444
-0.666625	-0.734403
0.530692	0.619432
-0.862603	-1.04679
1.18508	1.24989
-1.29675	-1.33275
-2.62281	-2.44901
-1.4652	-1.49097
-4.46336	-4.44007
-1.7271	-1.88797
-1.32022	-1.31431
3.18334	2.89428
-3.50774	-3.66466
0.657261	0.947458
0.178848	0.342067
1.01031	1.03692
-1.15402	-0.851053
1.32816	1.53368
1.55708	1.74126
-1.5808	-1.43565
0.858593	0.847958
-0.488285	-0.339029
3.16842	2.86226
1.9942	2.06102
-1.28469	-1.36777
0.470659	0.218855
-0.670497	-0.601617
-2.34643	-2.20243
-2.31137	-2.5755
-1.67871	-1.91935
3.118	3.25398
0.382836	0.604564
-1.03693	-0.987775
0.301188	0.35022
-3.39636	-3.3544
2.06916	1.75125
2.61875	2.79206
-0.917385	-1.1034
-1.19108	-0.97155
-0.603681	-0.702591
-0.106047	0.15418
-4.09026	-4.02197
2.66323	2.73064
-0.858946	-0.792437
-1.32269	-1.31478
-1.22521	-1.1771
-0.434969	-0.196994
-0.348758	-0.280869
2.34366	2.54514
0.801234	0.655382
0.751126	0.783442
-0.0466285	0.0109975
-1.17963	-0.895447
-0.128426	-0.229815
0.619075	0.471988
-3.23233	-3.33613
0.968708	1.09018
-0.30651	-0.151115
-0.0102688	0.128995
-0.424332	-0.410806
0.744245	0.409801
0.189063	0.271964
-1.39604	-1.63709
-2.27466	-2.42067
-2.07771	-1.93478
3.02729	2.96893
3.28934	3.40417
-2.52868	-2.74737
2.4698	2.49161
0.773558	0.554408
1.09483	1.09393
3.70525	3.53396
-0.0915099	-0.332365
0.940074	0.988301
-1.04556	-0.85778
0.323062	0.0445451
1.35054	1.32509
0.396524	0.273647
-2.8613	-2.72223
2.07068	1.98435
0.739735	0.780813
-1.83806	-1.82345
-2.97877	-2.80086
0.921284	1.11193
-0.854497	-0.865458
1.59078	1.39513
-1.79921	-1.74617
0.183682	0.291669
-0.438128	-0.201126
-0.320066	-0.168781
-3.84382	-3.81182
4.04808	4.29876
-2.69963	-2.67286
-0.0985543	-0.0866158
0.258145	0.380818
-0.430172	-0.342067
0.140516	0.119289
2.89558	2.86245
-0.0670845	0.229283
0.382856	0.410643
2.54223	2.11104
1.94423	1.88663
0.415145	0.429538
1.01685	1.09887
0.281871	0.322955
-1.15472	-1.52058
-0.731153	-0.908127
1.56486	1.55178
-0.0126976	0.0575815
2.84517	2.91573
1.90044	2.14539
1.15962	0.971139
1.97742	2.20622
-1.6195	-1.5961
0.058204	0.179319
1.29121	1.53113
0.765115	0.406104
-1.6096	-1.54229
3.76455	3.60463
0.926391	0.885418
0.682356	0.687357
1.5343	1.18424
0.248043	0.277643
-1.55025	-1.20461
0.530656	0.43112
-0.187145	-0.216966
0.334042	0.311888
-0.0795579	-0.275754
2.19531	2.22464
-1.11487	-0.982808
0.765284	1.00429
-0.726066	-0.684205
4.07602	3.83734
-2.9424	-2.83833
3.24918	3.26343
-2.21546	-2.06209
-2.37233	-2.1899
-0.216101	-0.133414
-0.860483	-0.730794
3.41325	3.5322
-1.00012	-1.20243
-1.66175	-1.48209
1.21111	1.28226
1.59015	1.68387
-0.170198	-0.146592
1.65263	1.70425
1.39292	1.13308
2.11144	2.16706
-1.85215	-1.66344
1.22688	1.15684
1.03032	0.983811
-1.17759	-1.16726
-1.06511	-1.19336
-1.47171	-1.43809
2.62333	2.69856
-1.91707	-1.61608
-2.83579	-2.79433
-2.11056	-2.05987
1.07982	1.09854
-0.964562	-0.990968
-1.35106	-1.50619
-0.346825	0.0870665
1.70614	1.52236
-0.120695	-0.144692
-2.29032	-2.18524
3.37325	3.37889
-1.54604	-1.6408
3.45415	3.46983
-0.764003	-0.88881
-1.83864	-1.82911
3.19016	3.39687
0.591562	0.428205
-1.1178	-1.27337
-0.602958	-0.552781
0.765228	0.753369
-0.540781	-0.709017
2.05336	2.07366
-2.87073	-2.81691
0.926557	0.788573
-0.466766	-0.356366
-0.475859	-0.47614
-1.09288	-1.02023
3.25498	3.15937
1.61783	1.628
-1.14542	-1.11954
2.81442	2.62725
-0.783373	-0.801859
-2.25578	-2.12528
3.15112	3.41861
0.675562	0.850807
-1.84925	-1.93112
0.400525	0.740837
-1.43742	-1.73355
-1.71272	-1.79156
1.84189	1.86479
-1.45153	-1.2619
1.35229	1.37284
-1.80609	-1.86271
0.294046	0.472229
3.6218	3.76126
1.46082	1.33615
1.97687	1.88225
2.2282	2.07001
2.24044	2.05653
2.51975	2.40914
-3.12721	-3.17994
-0.484059	-0.564926
0.0692309	0.164255
-0.0259344	0.0251613
1.88524	1.70982
5.2695	5.05904
1.14167	1.37106
-1.1956	-0.880528
-1.99659	-1.72751
2.13147	2.0529
1.76896	1.49592
1.12463	1.28788
2.06598	2.26619
-0.177693	-0.378727
-1.15983	-1.27645
-2.0825	-1.83558
0.398016	0.52071
-0.372518	-0.421293
1.20289	1.05884
1.27496	1.18361
-2.12415	-2.04278
-0.735421	-0.741062
-1.63234	-1.55134
-3.33609	-3.12139
-1.93224	-1.70311
-0.494576	-0.770855
-1.18149	-1.05891
-1.34331	-1.16336
-0.355044	-0.380297
0.695454	0.614139
0.780146	0.701139
2.15428	2.31496
-0.966124	-1.03867
1.28923	1.18041
-1.77741	-1.74094
1.17904	1.32997
-0.823059	-0.746078
-0.541218	-0.549812
-1.46332	-1.30218
-1.69441	-1.50959
-2.26304	-2.21649
-1.66926	-1.72283
-3.27263	-3.259
-1.91556	-1.81746
-0.953743	-0.954916
-1.25522	-1.3919
0.117404	0.00780121
-1.27498	-0.985872
-0.30293	-0.0914827
1.00764	1.07178
0.956845	1.13824
-0.558095	-0.642459
-0.911093	-1.15304
-0.0370157	0.0432122
-1.19573	-1.19937
-0.845046	-0.811352
-0.27109	-0.40011
-2.36053	-2.57463
0.125574	0.0414958
-1.70827	-1.87778
-0.0114525	-0.0952299
-2.33833	-2.39879
-1.01095	-1.04916
-0.908112	-0.950545
-1.45945	-1.13611
2.04914	1.95203
2.69676	2.84604
-0.647206	-0.703391
-1.02732	-1.17557
-1.20992	-1.07155
0.525648	0.297438
0.729132	0.462221
-2.76973	-2.7882
0.546038	0.663953
1.63171	1.57222
-1.34434	-1.35264
-1.54691	-1.4344
0.142246	0.231367
0.634133	0.378694
-0.0328667	-0.148125
-1.43858	-1.39725
-1.49283	-1.57135
-1.3784	-1.37324
4.20844	4.45905
-1.03048	-0.962961
0.12992	0.0690364
-0.339985	-0.106665
-1.86236	-1.95854
0.973997	0.871384
0.636438	0.763373
2.41584	2.32987
0.459232	0.424559
-0.986426	-1.27531
-3.22553	-3.111
0.716661	0.507046
-0.7158	-0.653515
0.489934	0.399305
-2.8437	-2.75306
0.0778936	0.0975198
1.39737	1.43435
-1.00289	-1.00957
2.18004	2.14371
-0.586851	-0.455594
1.64088	1.66929
0.81179	0.932436
0.412012	0.163208
2.26372	2.41126
5.59917	5.83969
-1.2604	-1.3207
0.953121	0.541351
-2.08229	-1.90611
0.0223584	-0.306218
2.18839	2.22904
-1.61265	-1.47557
0.217197	0.311162
-0.272644	-0.331387
-1.57627	-1.84018
-2.59818	-2.58046
3.11465	2.8628
-2.29515	-2.13104
-0.78262	-0.555987
-0.692273	-0.615786
0.4433	0.133436
0.856315	0.971449
2.11924	1.93643
-0.886499	-0.903228
0.291027	0.0497837
1.15574	0.889839
0.496211	0.393414
-1.5436	-1.25768
0.263498	0.286268
2.06451	2.22027
5.8536	5.77589
1.3926	1.20024
1.63268	1.39457
0.935	0.830605
0.348508	0.290008
-1.35525	-1.46159
0.819304	0.957647
4.04331	4.26594
-1.27343	-1.45262
-1.39128	-1.45797
1.06563	0.905844
-0.599828	-0.425708
1.59172	1.49814
-1.34217	-1.22002
1.37496	1.4872
-0.715336	-0.730464
0.606836	0.512432
0.851242	0.811237
-0.60897	-0.620681
-0.284308	-0.282375
0.60714	0.559589
0.27037	0.321832
0.346187	0.112082
2.33963	2.4211
-1.79347	-1.721
1.0235	0.948608
-4.32185	-4.37717
0.671171	0.922898
-0.157444	-0.497441
-2.11132	-2.08565
3.0612	3.0821
0.686855	0.832295
-1.35833	-1.27079
-3.54573	-3.51814
2.26759	2.10089
-3.83086	-3.56524
-1.07753	-1.05262
0.418502	0.231356
-0.713981	-0.698937
1.023	1.05997
2.79143	2.49523
-0.806847	-0.715237
2.98534	2.51476
1.17234	1.17277
1.64095	1.50713
2.06788	2.21386
-1.74529	-1.65667
1.39973	1.53098
-0.724453	-0.51647
1.7523	1.94475
-2.06765	-2.13994
-1.92928	-1.84219
-0.549394	-0.546006
-1.20299	-1.33383
-0.303534	-0.328613
-2.16988	-2.10093
-0.065463	-0.0404801
-0.133209	0.0292688
0.42701	0.422497
-2.81772	-2.66669
0.0603292	0.00858213
0.588565	0.567509
-3.04602	-2.87192
0.898264	0.878915
0.852053	0.912804
-0.202796	0.176051
0.367487	0.238582
2.15513	1.98344
0.719556	0.810206
0.903139	0.804473
2.55706	2.30481
-3.28641	-3.2224
-0.639979	-0.471543
-0.573177	-0.519825
1.89827	1.835
-1.7649	-1.58536
1.40273	1.45838
2.50432	2.44895
-1.88062	-1.62327
0.647674	0.815414
0.714554	0.828408
-3.09331	-3.17089
0.626847	0.478617
-3.22506	-3.30924
-0.30237	-0.269375
-2.09273	-2.09405
2.47784	2.24524
0.970945	1.01533
-2.08833	-2.08053
-2.04015	-1.99148
2.206	2.48442
1.0533	0.951922
-0.622007	-0.462818
1.1808	0.959259
-1.73108	-1.76573
0.637513	0.684433
1.44109	1.34816
1.51804	1.36121
1.38046	1.33536
1.15801	1.09951
2.39247	2.17342
0.335335	0.291928
-4.54416	-4.39467
-1.46836	-1.71625
-1.06333	-1.14961
0.0359343	0.231909
-1.05803	-1.01226
-0.192102	-0.491094
0.380619	0.157321
-0.0298324	-0.0369549
0.828726	0.975005
-0.903672	-0.931429
-0.888306	-0.983821
-1.00812	-0.923323
-2.50753	-2.44974
0.0797136	-0.105672
-0.395654	-0.210061
3.5185	3.50217
-0.113018	-0.277916
0.955873	0.599035
1.47976	1.6641
-1.5121	-1.33323
2.62667	2.54681
1.40554	1.31297
-1.03122	-0.954052
-2.76221	-2.9261
1.57931	1.75524
0.987199	0.808627
-1.2385	-1.27969
-0.229847	-0.137948
-1.57777	-1.75986
-0.709469	-0.69509
-1.64679	-1.47112
3.98243	3.81754
1.99666	2.17734
0.204668	0.451195
-0.914786	-1.01737
3.53539	3.55377
-1.60657	-1.49055
1.41905	1.34516
1.55985	1.50983
-2.35829	-2.31422
-1.18974	-1.18809
-0.146371	-0.159706
0.261886	0.140129
-0.0450246	0.0883367
4.70029	4.58509
2.09585	2.24065
-0.975031	-0.743051
1.73444	1.97862
2.98631	2.89075
0.42926	0.256135
2.3348	2.31745
-0.120601	0.142528
-0.595929	-0.501239
2.12053	2.15966
0.921195	0.746857
-1.27488	-1.27094
0.212662	0.414342
-1.21541	-1.11563
-0.229203	-0.328977
1.34056	1.60772
-0.712023	-0.538936
0.0954062	0.194557
-0.857163	-1.09493
2.11818	2.22972
-1.76985	-1.60313
-0.945071	-0.738315
-0.912492	-0.83447
0.203564	0.1174
2.40684	2.01424
1.71159	2.04023
0.517405	0.642096
-2.11473	-2.16705
2.3999	2.19505
0.00848657	0.123401
-1.41438	-1.17074
-1.63699	-1.67964
-0.413693	-0.326492
1.58647	1.38209
-1.63006	-1.55959
0.916869	1.26259
-2.40636	-2.59328
-1.94583	-1.87126
1.14555	1.03514
0.230715	0.203263
-0.581046	-0.896709
0.586897	0.300573
0.647917	0.87999
0.235826	0.0437411
1.95602	2.15731
-2.15775	-2.10298
2.22775	2.05077
-0.239274	-0.104671
-2.28167	-2.19191
2.59846	2.66979
1.52583	1.63852
-0.0199917	-0.0569102
-0.223713	-0.243361
-3.1057	-3.06441
-1.73235	-1.83271
-2.6661	-2.67306
0.41955	0.408764
1.29983	1.27212
-1.76122	-1.8538
0.145206	0.030114
2.17691	2.07514
0.615968	0.569385
-3.85755	-3.75851
-2.98567	-2.83341
0.372743	0.317302
-2.24511	-2.43502
-1.34566	-1.34668
0.490047	0.36844
-0.891999	-0.80905
-0.942913	-0.926671
4.33443	4.32991
-1.38689	-1.27218
2.34273	2.23727
1.12581	1.18605
-0.413094	-0.454159
-1.06346	-0.834842
0.0630717	0.0216182
0.845675	0.782924
3.34099	3.1586
-0.0778602	0.0514024
0.0109127	0.0576246
0.145199	0.139574
0.781029	0.918078
1.09785	1.15646
-1.91332	-1.96478
-1.17284	-1.23076
-0.350999	-0.333346
0.342267	0.313319
0.0214468	0.0463079
-2.29165	-2.2556
0.371166	0.206835
-0.96237	-0.793474
-3.56613	-3.50106
-1.25592	-1.22634
2.21151	2.09566
-0.759248	-0.829406
3.47296	3.57713
-1.67398	-1.55444
1.5724	1.60158
0.298367	0.122385
-0.837045	-0.80041
-2.35566	-2.08491
1.21775	1.00404
-1.51331	-1.54009
1.01916	1.10133
2.20667	2.15406
1.56882	1.58451
-0.41344	-0.410772
-2.02674	-2.05156
-1.36466	-1.13397
1.08989	0.889555
-4.21688	-4.24299
-1.4115	-1.18481
0.685443	0.606053
-0.293332	-0.315929
0.204535	0.208325
2.65556	2.57657
-1.56491	-1.50136
2.13146	2.272
1.20691	1.22896
0.331438	0.546525
-0.313594	-0.187155
-2.40162	-2.36609
0.534692	0.554516
2.06696	2.06209
0.717731	0.572043
1.3168	1.39664
-1.18103	-1.26563
1.27403	0.908297
1.65756	1.64801
-1.52359	-1.55884
0.214146	0.327552
2.43863	2.37974
0.540287	0.447735
1.24081	1.10383
-1.21937	-1.29949
-1.41556	-1.35336
1.37431	1.63142
2.16993	2.07222
-1.99717	-1.88943
0.548162	0.346492
-1.12694	-1.21941
-0.915082	-1.03199
1.47296	1.53348
1.1983	1.11407
-0.476811	-0.473682
2.36243	2.27586
-0.529489	-0.553764
5.42383	5.39292
2.6272	2.56686
-2.51105	-2.35373
0.549762	0.790076
-3.7685	-3.66995
2.15378	2.20824
0.160111	0.108006
-1.05951	-0.997787
0.0874169	-0.0307403
0.214925	0.328607
3.24487	3.02581
-0.0634652	-0.139001
-1.33677	-1.10471
-1.84154	-1.95732
-0.654512	-0.534773
-0.146686	-0.144746
0.906692	0.79523
1.29745	1.52301
1.21512	1.24553
1.9617	1.83328
-0.0830561	0.0834112
0.901617	0.560622
1.91978	2.01037
1.46571	1.9203
-2.6233	-2.39908
-0.0579592	-0.10835
2.44397	2.30659
2.01887	2.05895
0.566508	0.487256
1.58514	1.57969
-0.394384	-0.484709
-2.55418	-2.35216
-2.37619	-2.4004
-1.43785	-1.36425
0.608703	0.462486
-1.6778	-1.61568
3.11646	3.06951
-0.178629	-0.207628
0.848837	0.856466
-1.82469	-1.80948
-2.57311	-2.62075
-1.32172	-1.18618
-2.32105	-2.26678
0.656328	0.746612
-0.480188	-0.591433
-1.98343	-1.90765
0.779403	1.06857
-1.91712	-1.73168
1.10407	0.864841
-0.405837	-0.267834
1.0854	1.13926
2.3431	2.50598
-0.15526	-0.115206
1.27898	0.996543
-0.703898	-0.488934
-1.39775	-1.26644
-1.57904	-1.56828
-3.18766	-3.24843
2.53818	2.63536
-0.411375	-0.587665
-1.73819	-1.83431
1.09894	1.12718
2.83231	2.96363
-1.81379	-1.72714
0.307709	0.498791
0.0781564	0.0815739
0.831628	0.808435
-0.33225	-0.258072
-0.825728	-0.950389
-0.259729	-0.239217
0.175995	0.222812
-1.69198	-1.73577
-3.42049	-3.25972
0.624662	0.647123
-0.528879	-0.219727
-0.289348	-0.302405
-0.586564	-0.738188
1.2406	1.5087
0.389558	0.194294
-2.03646	-2.27067
1.38741	1.4781
-0.213225	-0.275927
1.5725	1.73248
0.810404	0.927994
0.646192	0.65181
1.43914	1.52252
2.77124	2.76237
-4.64904	-4.56382
0.457872	0.539079
-2.083	-2.09163
1.33548	1.39022
1.4321	1.43859
-0.736713	-0.717106
0.762266	0.788515
2.87848	2.69368
1.59365	1.6915
-1.69238	-1.77285
-1.06027	-1.14905
1.16851	1.06114
-1.9928	-1.57103
2.72071	2.82166
-0.821535	-0.572344
2.36531	2.25094
1.36565	1.2992
-0.350262	-0.167665
0.701037	0.710059
-1.91987	-1.8054
2.38147	2.31358
0.189389	0.35767
2.92313	3.02127
1.69797	1.5495
0.716148	0.69393
-0.100661	-0.114661
-0.245247	-0.128238
-0.221342	-0.109914
0.81734	1.01219
-1.83531	-1.83848
-0.0420583	0.14274
-0.503161	-0.581512
-1.05527	-0.979661
2.03466	1.9842
-0.523151	-0.491187
-0.753093	-0.983599
-3.13644	-2.96836
3.17306	3.16398
0.148926	0.126722
0.0728579	0.0883738
0.543668	0.478338
-2.98751	-3.02278
-0.690745	-0.977237
3.26993	3.20178
-0.935514	-1.23105
-0.483662	-0.18448
0.204306	0.259505
1.44015	1.22063
-3.01158	-3.21869
-2.67778	-2.70213
-1.28671	-1.26872
-0.679375	-0.602817
-1.80053	-1.80849
-1.36959	-1.39159
-4.44153	-4.33912
-0.751085	-0.79402
0.301695	0.0584286
-2.83992	-2.79707
1.93233	2.06225
0.021209	-0.0754213
0.822626	1.0539
0.0136656	-0.109534
-1.26369	-1.25729
-1.87247	-1.88952
1.11826	1.07959
-1.96346	-1.88689
-0.546685	-0.413049
-0.962499	-0.930087
-2.11083	-2.109
-1.30441	-1.10457
2.55805	2.53276
-1.42013	-1.52456
-1.83403	-1.82789
-0.235137	-0.236646
0.274208	0.298872
1.83045	1.8207
0.931509	0.669617
0.640523	0.781791
1.83219	2.13896
-1.09581	-0.979954
-0.412257	-0.405132
1.00804	1.06236
-1.06939	-1.3806
-1.11812	-0.946131
-2.0257	-2.07073
-0.740724	-0.52346
0.643452	0.745858
-2.36862	-2.24819
1.35109	1.34619
-1.99721	-2.17725
1.86117	2.11866
-1.81367	-1.74935
0.729079	0.667938
-0.0807978	-0.187482
3.38251	3.18842
0.518509	0.525384
2.21385	2.3716
0.230782	0.291859
2.57959	2.48935
-0.397085	-0.465808
-0.100411	-0.184321
0.0655157	0.086364
-1.98716	-1.78121
2.14708	2.15217
3.18467	3.13347
1.12629	0.945547
0.439574	0.458849
-0.0970147	-0.213767
-0.201278	-0.494676
-1.04548	-1.20675
0.765053	0.760335
1.26137	1.06531
1.89862	1.88102
1.18578	1.03992
3.17169	3.15413
1.55733	1.25447
1.71706	1.54488
2.05857	2.15047
0.492313	0.900017
-0.527647	-0.395092
-0.982236	-0.902256
-1.55651	-1.59179
-0.0605495	-0.0413411
1.72638	1.7204
0.201593	0.119026
-0.228549	-0.205993
-0.421543	-0.131317
1.54952	1.66763
-1.36432	-1.32229
0.841796	0.707328
-2.62882	-2.6603
0.99076	0.892477
-1.32963	-1.51517
-2.23838	-2.21912
-2.70173	-2.78503
-0.87978	-0.959848
1.24268	1.33392
-2.79492	-2.77181
-0.39736	-0.0750965
1.18017	0.997232
3.01511	2.87073
-1.20403	-1.34194
-0.702432	-0.642004
-2.16372	-2.06541
2.38416	2.35888
0.172085	0.1827
2.2352	2.06795
0.0635425	0.0198584
3.18551	3.09101
0.892996	1.21896
-0.949756	-0.903118
-0.432972	-0.555807
-0.211447	-0.402193
-1.30967	-1.26743
1.0445	1.28466
1.48871	1.42744
0.317654	0.386504
-1.31869	-1.36006
1.87404	2.09537
2.20478	2.12625
-0.0577018	0.0180304
1.47249	1.40071
0.248487	0.204053
-0.0297728	0.0606741
-3.38067	-3.18193
-3.20843	-2.67857
1.5216	1.54373
-2.03009	-1.85719
2.69663	2.60089
0.734742	0.498266
-3.46037	-3.20821
2.71056	2.8113
-0.143642	-0.250348
-0.906327	-0.783099
3.81282	3.45521
2.08415	1.92872
-1.64447	-1.62617
-1.55872	-1.78108
-0.728126	-0.983767
-4.00077	-3.9497
-1.26685	-1.18815
2.24437	2.13845
1.09109	0.822217
-0.562956	-0.312182
1.50953	1.63227
0.562857	0.546176
-1.68751	-1.58055
1.21592	1.06716
0.00861989	-0.133345
0.814011	0.930609
-3.6188	-3.53533
0.290313	0.29007
0.2293	0.253295
1.84813	1.78539
-0.731416	-0.74776
-1.49934	-1.64828
-4.47182	-4.53942
-0.636399	-0.391564
0.886648	0.852581
-0.708082	-0.522835
1.53477	1.52986
3.02799	2.97206
2.33848	1.9453
-1.93142	-2.12865
0.845536	0.935716
0.025948	-0.146657
-0.673607	-0.771105
-0.433794	-0.7463
0.557831	0.36315
-1.00691	-0.98165
-1.67039	-1.77833
1.16484	0.909396
1.73802	1.51135
-0.841809	-0.798578
-0.089171	-0.00714671
-1.24075	-1.30408
-0.133108	0.0486807
3.0158	3.01699
2.95761	3.01716
0.78466	0.806294
0.686226	0.741797
-1.67437	-1.4661
-0.639415	-0.689098
-2.67277	-2.7803
-1.62006	-1.77813
2.67366	2.55338
0.886081	0.739551
-0.520897	-0.497851
2.31177	2.52541
-2.70263	-2.65357
4.20139	4.13935
1.14252	1.05741
-1.64377	-1.59496
-1.5886	-1.54559
3.43503	3.47233
-1.22494	-1.01164
-1.20365	-1.19316
0.528144	0.508387
-0.180338	-0.261319
0.687499	0.767712
0.187074	0.099283
0.762317	0.486974
2.79161	2.90909
-1.79955	-1.96213
0.744149	0.759731
-0.108946	-0.17144
-1.39436	-1.29438
-0.310995	-0.401922
-0.315116	-0.0682912
0.478822	0.581069
-0.320927	0.00835164
-0.475351	-0.587888
0.0247629	0.0603523
-2.93879	-2.88035
-2.30131	-2.23668
0.585457	0.226185
0.00845994	-0.292842
-2.81317	-2.79271
-0.932124	-0.838173
1.42241	1.44073
-1.73923	-1.78303
0.425155	0.0877995
2.68725	2.74355
-2.39718	-2.15267
-1.66883	-1.66595
0.704742	0.635869
-0.00965846	-0.175429
1.69471	1.65402
1.31143	1.17292
1.38871	1.73189
2.64018	2.76104
-2.05406	-2.08374
-0.252115	-0.343087
-0.794384	-0.899965
3.86799	3.86482
-1.8532	-1.78238
3.38227	3.41554
2.65487	2.3812
-2.63501	-2.49538
-1.87963	-1.7762
-0.475045	-0.174069
0.257545	0.295295
1.19358	1.29866
1.11017	0.788221
-0.315811	-0.321624
1.24143	0.889993
0.773282	0.819332
-1.08611	-1.10344
2.60017	2.36741
0.963471	1.0585
-1.50709	-1.64013
-1.24154	-1.42353
-1.27337	-1.33184
2.10872	1.95199
0.993896	0.787896
2.21691	2.15524
-2.52267	-2.66455
-0.137882	-0.155545
-1.92191	-1.69664
-1.39786	-1.31612
-2.35603	-2.19186
-1.50661	-1.52804
-0.689837	-0.773802
3.99974	3.86668
-0.00320021	-0.161776
-0.695572	-0.5913
-2.66601	-2.56811
1.4074	1.46235
3.79057	3.6395
[truncated: 25,031 more rows]

## Sheet: Subtype_5_loadings
Regressing_out_sleep_phenotypes	Without_regressing
-0.0278819	-0.0242293		Subtype 5 loadings correlation: r = 0.9969, p = 0.0000e+00
-0.0206963	-0.0154705
0.0331081	0.0388175
0.0286174	0.0352054
-0.000524814	0.00476612
0.00475583	0.00992878
-0.0365727	-0.0397227
-0.0332789	-0.0383478
-0.0570814	-0.0546961
-0.0372923	-0.0350969
-0.0742302	-0.072964
-0.0305162	-0.027948
0.00568741	0.00709592
-0.0731101	-0.0709158
0.0373784	0.0438619
0.0134256	0.0223172
0.00571343	0.00787442
-0.00714543	-0.00418449
0.0013391	0.00611848
-0.015224	-0.0101646
0.0414588	0.0462585
-0.000645286	0.00483665
-0.0376089	-0.0357326
-0.00138996	0.00138805
-0.0247029	-0.0293587
-0.0102507	-0.014207
0.0495345	0.0562451
0.0174795	0.02411
0.0119256	0.0175131
0.0292925	0.0344403
-0.0379917	-0.0410391
0.030186	0.0299123
-0.0481998	-0.0465004
-0.0399232	-0.0368983
-0.0334164	-0.0298752
-0.0113677	-0.00816536
-0.0161581	-0.0185994
-0.016454	-0.0128353
-0.0074662	-0.00753143
-0.000773466	-0.000166972
-0.0222925	-0.0245057
0.0135867	0.0101473
-0.0427806	-0.0423751
-0.0269971	-0.0261439
0.013405	0.014313
0.0243753	0.0260815
0.119591	0.117188
0.140587	0.136811
0.00416633	0.00982172
-0.0272624	-0.0230895
-0.0275566	-0.0283465
-0.00240307	-0.00359758
0.0377562	0.0375565
0.0300264	0.029578
-0.00908122	-0.00308281
-0.0513847	-0.0447963
0.0289716	0.0149365
0.065144	0.0513634
0.0212745	0.0181419
0.02424	0.0209518
0.0222745	0.0201825
-0.0135846	-0.0141439
0.0484997	0.0470697
0.0253711	0.0234528
-0.0230554	-0.0183888
-0.00418086	0.00220823
0.0959227	0.101453
0.126561	0.13153
0.0685334	0.0779095
0.0613223	0.0695233
0.0964856	0.0925009
0.0876943	0.0851677
0.0248895	0.0298062
0.0402052	0.0450868
-0.0336519	-0.0307931
0.00561889	0.011652
0.0094077	0.00487363
-0.011094	-0.0164164
0.0194327	0.0212205
-0.00892982	-0.00488445
-0.0205593	-0.0160704
-0.0541419	-0.0482079
-0.036776	-0.0310841
-0.066487	-0.0592911
-0.0333996	-0.0288947
-0.0127607	-0.00940569
0.0261715	0.0268491
-0.0149427	-0.0103683
-0.0516592	-0.0467037
-0.0318852	-0.0274665
0.0122556	0.0155038
-0.0118535	-0.00804357
0.11722	0.107821
0.0787626	0.0694477
0.0395564	0.0424941
0.0837051	0.0854624
0.0993012	0.103791
0.13941	0.14132
0.162951	0.154637
0.161502	0.152177
0.174608	0.174458
0.190384	0.193259
0.0610723	0.0549808
0.0908051	0.0848401
0.10834	0.118467
0.145242	0.152965
0.100066	0.105958
0.0454343	0.0529492
0.136122	0.142282
0.115627	0.120694
0.0472865	0.054571
0.00872481	0.0134357
0.0157301	0.0188535
0.0289252	0.030419
0.0561547	0.0551101
0.0171774	0.0138291
-0.0247894	-0.022776
0.0267207	0.0227993
-0.0528727	-0.0545166
-0.0281569	-0.0272449
-0.0292213	-0.0311041
-0.0249288	-0.0276265
-0.00218744	-0.00258538
-0.0215904	-0.0233292
-0.0475403	-0.0498933
-0.0883027	-0.0917047
-0.0177482	-0.019172
-0.0388308	-0.0384654
-0.0465016	-0.0442154
-0.0174681	-0.0170805
-0.0114305	-0.0102945
-0.039154	-0.0367339
-0.0221052	-0.0236507
-0.031179	-0.0324139
0.00363607	0.00172648
-0.0370645	-0.0389222
0.0454041	0.0500087
-0.0217582	-0.0211671
0.0252778	0.0278024
0.0763169	0.0769459
0.000482375	0.00464906
0.0162996	0.0236151
-0.00798716	-0.0012041
0.0202465	0.0124738
-0.0855192	-0.0647716
0.0868461	0.0866821
0.109524	0.110493
0.114347	0.114637
0.112689	0.112196
0.0850236	0.0860889
0.0679962	0.068582
0.0668284	0.0658913
0.1016	0.100818
0.0689817	0.0665103
0.0659603	0.0634905
0.0192435	0.0193052
0.00655942	0.00710796
0.076214	0.0620932
0.0622101	0.0468532
0.0143489	0.000236446
-0.00392225	-0.0141624
-0.0426345	-0.0359698
-0.0310838	-0.0221208
-0.0176003	-0.0253633
0.0268889	0.0204423
-0.00444377	-0.0104747
0.0246784	0.0199963
-0.0868334	-0.0835207
-0.0756725	-0.0727319
-0.0127472	-0.0192835
-0.0369313	-0.0407922
-0.00810173	-0.0128363
0.00388824	3.87957e-05
0.0508267	0.0532879
0.08065	0.0817983
0.117799	0.115558
0.107365	0.10458
-0.0473155	-0.0353214
-0.0613242	-0.0495328
-0.010283	-0.0158116
0.0196141	0.0136772
-0.0394745	-0.0251648
-0.0955447	-0.0832435
0.0577245	0.0567367
0.0765097	0.0753897
-0.0567923	-0.04834
-0.0132501	-0.00401142
0.0327422	0.0325805
0.0727239	0.080184
0.1532	0.157329
0.0516289	0.0478541
-0.158447	-0.162774
0.0506666	0.049582
0.0464963	0.0424482
0.236574	0.240009
0.103643	0.108883
-0.00322851	-0.0046477
-0.0622571	-0.0653197
0.09331	0.0958557
0.0194624	0.0213873
-0.0135276	-0.015308
0.0362781	0.0391455
-0.0797016	-0.0808584
0.0725607	0.0781619
0.00321899	0.00513506
0.029702	0.0271143
-0.0439126	-0.0492645
0.0821227	0.0862462
0.088649	0.0878162
-0.0920682	-0.0958366
0.0168483	0.0161704
-0.0162675	-0.0116927
0.0588909	0.0617217
0.0442397	0.0430681
0.0307107	0.0318756
-0.080475	-0.0766525
0.0253923	0.0251323
-0.0346569	-0.0372128
0.12982	0.128752
0.0677857	0.0724297
-0.0989722	-0.102184
0.111229	0.11837
0.0403905	0.0396926
-0.00778228	0.00134414
-0.00832524	-0.00884088
0.114028	0.123323
-0.00209472	-0.00641466
-0.0301235	-0.0303316
0.000741216	0.00120227
-0.0612562	-0.0650063
-0.0127715	-0.00698019
-0.0184751	-0.0166192
-0.0826313	-0.0811083
0.0156958	0.0123056
-0.041741	-0.0360427
0.0439387	0.0438747
-0.0737585	-0.0786132
-0.0599496	-0.0581578
-0.0242919	-0.0267313
-0.0366961	-0.0348241
0.0589274	0.063699
-0.0701338	-0.0773555
-0.00921809	-0.00589944
0.0213715	0.0192054
-0.104624	-0.106812
0.120818	0.12385
0.0619356	0.0605591
0.0629906	0.066823
0.0211305	0.0218145
0.0431785	0.0458926
-0.0318679	-0.0334293
0.0177011	0.00982965
0.0561929	0.0499151
0.0450244	0.0448942
0.0482134	0.0494784
0.0300456	0.0357786
-0.0371915	-0.0400326
0.0516266	0.0576252
0.00144951	-0.0010643
0.032306	0.0394688
-0.00159095	-0.00072882
-0.105584	-0.105152
-0.077869	-0.0751979
-0.0984568	-0.102129
-0.0407681	-0.0405405
-0.075564	-0.0829225
0.0206828	0.0236966
-0.0285062	-0.0298923
0.117325	0.117972
0.0379212	0.0370705
0.0367239	0.0390524
-0.00224599	-0.00884912
0.00942916	0.00692472
-0.00822392	-0.00604438
-0.0214513	-0.0220343
-0.0248179	-0.0175534
-0.0379268	-0.037459
-0.0700361	-0.0629698
0.0618566	0.0575325
0.0125343	0.0117168
-0.101602	-0.101918
0.112617	0.112402
-0.0295139	-0.0259963
-0.107286	-0.11164
0.0618729	0.0605489
0.129681	0.126045
-0.0175166	-0.0174331
0.028039	0.0336314
-0.0193973	-0.0156295
-0.0611625	-0.0553558
0.0126143	0.00604804
-0.0620832	-0.0571786
0.0290223	0.0261866
-0.030569	-0.0300157
-0.019759	-0.018567
0.110952	0.11111
0.0429499	0.0421529
0.0730667	0.0723287
0.0795604	0.072611
0.0398869	0.037896
-0.0743844	-0.0730821
0.0150037	0.0178743
-0.0735751	-0.0733173
0.0551834	0.059279
-0.0682726	-0.0639778
-0.0277419	-0.0272886
-0.0119575	-0.0172588
-0.0078904	-0.00607932
-0.0169814	-0.0210486
0.0162561	0.0126027
0.0908612	0.0881049
-0.11157	-0.112426
-0.0440027	-0.0385555
0.0338333	0.0367816
-0.023495	-0.0258065
0.160645	0.165931
-0.0605487	-0.0678262
0.0314459	0.0305655
0.0563363	0.045266
0.0357671	0.0409422
0.134162	0.136729
-0.0661836	-0.0607819
0.0187734	0.0176732
-0.020679	-0.0211876
0.0240278	0.023276
-0.0671924	-0.0683714
0.0232908	0.0202772
-0.0450643	-0.0447463
0.0453348	0.0465939
0.0147043	0.0146008
0.0550591	0.0511815
0.0320055	0.0355744
-0.000948076	0.00208099
0.0536514	0.0606437
-0.0179937	-0.0130689
0.0642186	0.0588452
0.00352994	0.00874211
-0.113128	-0.116455
-0.0625102	-0.0663505
0.042588	0.0486374
0.0201687	0.0168437
0.087948	0.0906485
-0.00596698	-0.0080124
-0.0429262	-0.0494288
0.0469721	0.0459843
0.0823877	0.0845317
0.0267568	0.0272317
-0.0642288	-0.0631697
-0.011961	-0.00956246
-0.0714525	-0.0674048
-0.0700564	-0.0624785
-0.046554	-0.0432578
0.0605253	0.0635149
-0.0521763	-0.0566418
0.0113712	0.00357263
-0.00819853	-0.01023
-0.0368135	-0.0353569
-0.0124002	-0.0102755
-0.0805222	-0.0757961
0.0692266	0.0709515
0.0175625	0.012833
0.146816	0.145986
-0.0538048	-0.0556042
0.0513449	0.0518374
-0.0513794	-0.0532661
0.0378333	0.0326759
0.0926651	0.0943469
0.00390584	0.00288147
0.0428023	0.0459284
-0.0502826	-0.0449071
0.0202296	0.0234233
-0.0347695	-0.0400815
0.00950945	0.0107874
0.0613248	0.0657581
0.00828991	0.0149507
0.0243989	0.0262919
-0.0633856	-0.0687294
0.100018	0.0977477
0.0775882	0.0783807
0.0298002	0.0261777
0.0106734	0.0107849
-0.108488	-0.107979
0.031971	0.0373862
-0.0584346	-0.0492236
-0.0316034	-0.0293332
0.00863418	0.00310866
0.0220796	0.0201487
0.0411211	0.0447301
0.0817658	0.0828123
0.0732391	0.0696767
0.121013	0.123333
-0.0481003	-0.0485915
-0.0338129	-0.0262337
-0.0115375	-0.00103086
-0.00219643	-0.000779024
0.0691396	0.0733043
-0.0252146	-0.0240924

## Sheet: Subtype_5_scores
Regressing_out_sleep_phenotypes	Without_regressing
0.0735912	-0.0917974		Subtype 5 scores correlation: r = 0.9964, p = 0.0000e+00
-0.508271	-0.304111
-0.125131	-0.098474
-0.574476	-0.613404
0.722138	0.757765
-1.04701	-0.872439
0.0459804	0.0891889
-0.892628	-0.829001
0.289674	0.53492
0.416829	0.48585
0.618822	0.741792
-0.920211	-0.842824
0.681112	0.795594
-1.37517	-1.2721
-0.289403	-0.277868
-0.318635	-0.34583
-0.20527	-0.174341
2.43612	2.38967
-0.544024	-0.559108
-0.401414	-0.171653
-1.2474	-1.25089
-0.835952	-0.931454
-0.153819	0.121056
-0.0447031	-0.166869
0.582249	0.643413
0.443596	0.415992
0.673641	0.858361
-1.08134	-1.06838
0.424245	0.374334
-1.29529	-1.21259
-1.52756	-1.48586
-0.608184	-0.699702
-0.0947029	-0.0581632
-0.76677	-0.820242
0.572088	0.563351
-0.0117403	0.0220322
-0.86534	-0.851008
0.306843	0.325523
0.651177	0.788313
-1.17387	-1.2705
0.224332	0.153673
-0.780842	-0.508929
-0.114175	-0.265504
0.350848	0.238488
0.675517	0.727269
1.18432	1.18393
-0.621309	-0.766289
0.093308	0.00642653
-0.195973	-0.194947
-1.19239	-1.33989
1.13401	1.02244
0.00888055	-0.169079
-0.338153	-0.307227
-1.49879	-1.64073
0.241278	0.22122
-0.94116	-1.01463
-0.0899912	-0.0538241
0.157636	0.121341
0.493101	0.544624
1.15353	0.929006
-2.0821	-2.16495
0.96323	0.882562
-0.0978881	-0.167093
-0.28921	-0.296135
-2.97893	-2.78384
-0.636725	-0.687969
-0.605294	-0.654784
1.20519	1.36397
0.827272	0.719652
-2.04956	-1.96497
1.84213	1.88303
0.543283	0.510304
0.675209	0.532019
0.895916	0.959014
0.583482	0.638866
1.68312	1.60929
-1.6371	-1.40421
-0.783227	-0.879897
0.560938	0.599062
-0.1955	-0.416911
-0.698975	-0.747637
1.23544	1.37655
-1.03179	-0.93625
-0.137699	-0.14312
-1.56241	-1.39984
0.309039	0.386071
-0.45031	-0.274199
0.339907	0.412607
0.265856	0.188954
-2.1418	-2.30542
-0.166865	-0.240729
0.38501	0.302453
-1.53156	-1.46574
0.101139	0.184243
1.5416	1.51832
-0.961547	-1.00704
-1.97786	-1.96182
-0.194524	-0.394748
0.330418	0.39648
-0.458798	-0.613417
0.350241	0.282246
0.610288	0.912886
-2.44575	-2.33082
0.257334	0.178302
1.06507	0.980561
-2.26155	-2.20419
1.63847	1.6939
4.22497	4.25642
0.961362	1.01716
0.311385	0.372695
-0.467064	-0.421882
-0.565617	-0.685992
0.676807	0.472091
-0.609742	-0.753593
0.830245	0.831758
-1.68273	-1.71442
0.759903	0.774087
1.1509	1.13059
-1.24141	-1.25685
0.59912	0.645962
-1.02147	-1.08099
-0.0616302	-0.0618109
1.71236	1.82222
-1.02604	-1.16591
1.18431	1.21555
1.65167	1.61917
1.6645	1.77465
-0.0876191	-0.122653
-0.516029	-0.357605
1.16585	1.26294
0.31868	0.397978
-0.0305014	-0.0317704
0.587506	0.655944
2.34148	2.32543
-0.296981	-0.273666
-1.39569	-1.3308
-0.55495	-0.589133
-0.485243	-0.453174
-1.10005	-1.2085
0.343228	0.422018
-0.67453	-0.831042
-0.920579	-1.02334
1.38252	1.24317
0.320101	0.138459
-0.225374	-0.220105
1.60692	1.52562
-0.503856	-0.560488
-1.35148	-1.22719
0.551321	0.448327
2.34754	2.41538
1.47372	1.4828
1.40279	1.46896
-0.707357	-0.680413
0.401015	0.376994
1.59603	1.44053
-0.839896	-0.835803
0.670138	0.392304
-0.878491	-0.95219
0.225332	0.291813
-0.274867	-0.322784
-1.88731	-1.97386
2.35373	2.52808
0.877383	0.845634
-0.598853	-0.526284
-0.00263016	0.0461159
0.143047	0.0592854
-1.0917	-1.13713
-0.334311	-0.279977
0.714627	0.586552
-1.19287	-1.12464
-0.408035	-0.509546
0.546904	0.613332
-0.341211	-0.27701
0.40998	0.356284
-0.0821844	-0.0605571
0.544247	0.859869
1.0207	1.05071
0.223514	0.21234
-0.217293	-0.377285
2.69693	2.59138
0.815901	0.851824
-1.53142	-1.3949
0.537207	0.474381
0.0511942	0.124466
-0.699369	-0.708299
-0.464053	-0.465667
2.7691	2.80067
0.984498	0.896358
-0.317594	-0.426313
0.170252	0.141899
0.583127	0.670403
-1.23281	-1.35425
-0.308781	-0.318742
0.379206	0.359716
-0.430598	-0.34707
-0.145801	-0.10231
1.14114	0.990506
-0.494517	-0.632767
1.59122	1.58703
0.573502	0.58245
2.85653	2.96872
-0.792367	-0.714667
0.331921	0.410813
-0.25744	-0.260442
-0.360443	-0.323307
-0.175005	-0.127233
1.68127	1.70675
-0.687623	-0.718584
-0.354127	-0.32644
0.0204895	-0.0544169
-0.714068	-0.755246
-2.32237	-2.30331
0.530353	0.364176
1.32721	1.27059
2.26681	2.19167
2.06634	1.96744
-0.787712	-0.791222
0.122842	0.202822
-1.39367	-1.37855
1.18801	1.15707
-0.09822	0.00222494
0.581012	0.612432
-0.911919	-0.915711
-0.159494	-0.112054
-1.45927	-1.56529
1.30926	1.19768
1.58697	1.78469
0.148621	0.0761194
-0.355169	-0.431636
-0.477165	-0.305811
1.59711	1.60396
0.480322	0.311428
0.175982	0.276566
-1.63481	-1.61416
-1.81724	-1.84085
-0.226254	-0.182739
-0.114386	-0.27824
0.454957	0.352886
-1.33739	-1.24527
-1.84114	-1.80164
-1.34068	-1.33635
0.764436	0.808895
-0.0557497	0.0897565
0.378559	0.461774
0.354214	0.462718
1.23277	1.33083
-0.115636	-0.221996
-0.440408	-0.396096
-0.124042	0.0585702
-0.177915	-0.00982571
1.70284	1.7259
0.801669	0.74793
-0.00176135	0.020859
1.04625	1.02039
-0.581224	-0.50455
-0.04398	-0.062677
-0.719977	-0.846432
-0.48859	-0.428615
1.31585	1.36095
-0.174168	-0.144793
0.322825	0.356369
-1.50099	-1.37899
1.06973	1.05271
0.606309	0.650065
-0.457097	-0.474946
0.991983	0.976787
-1.89325	-1.83008
-0.247293	-0.155371
2.0647	1.94616
-0.198569	-0.0177657
1.3022	1.25312
-0.100033	-0.0424826
0.560199	0.622777
-0.924138	-0.889921
1.00939	0.933163
0.350628	0.35732
1.63275	1.5719
-0.073894	-0.0857667
1.68986	1.67407
0.87268	0.665189
2.9246	3.13544
-0.732647	-0.563299
-0.619658	-0.597411
1.40226	1.32497
2.4517	2.56556
-0.736446	-0.904152
0.287168	0.19989
-0.221498	-0.264617
0.742749	0.779439
-2.84922	-2.83914
-0.954309	-0.925777
-1.7773	-1.77874
-0.975324	-1.04077
1.81229	1.72146
0.170322	0.245514
-1.1058	-1.03871
0.316394	0.28599
-0.660186	-0.770089
1.36265	1.23538
-0.256163	-0.310358
-0.153992	-0.0175934
0.114239	0.183727
-2.18052	-2.21528
1.21459	1.05834
1.96795	2.06649
-1.73709	-1.76327
1.31139	1.21826
-0.412013	-0.498811
1.69827	1.54028
0.234864	0.0795561
0.351768	0.436114
-0.953151	-1.00853
-0.366165	-0.392505
-0.351473	-0.513072
0.336024	0.32126
1.20564	1.04259
0.398131	0.544305
-0.808423	-0.915855
0.9233	0.978282
-0.0152556	-0.0171509
0.996577	0.943408
0.660385	0.672881
-1.45697	-1.36364
-0.447358	-0.363814
0.309687	0.281297
2.04496	2.1852
-1.83795	-2.00569
-1.86791	-1.73292
-0.0381761	-0.0181762
0.280374	0.136355
-1.06221	-0.978554
-0.330722	-0.342389
-1.45354	-1.36997
-0.467112	-0.412291
1.50773	1.37048
0.705454	0.667034
0.232104	0.34134
1.2092	1.16557
0.0163685	0.169578
0.173577	0.185633
1.88047	1.83025
0.384922	0.362248
0.445812	0.535225
0.0661471	0.0192414
1.46401	1.36647
0.315299	0.238389
2.4277	2.54227
0.26402	0.386552
0.234518	0.145617
-0.810252	-0.825483
0.0442142	0.0160742
0.60009	0.420387
-0.926657	-1.00059
-1.16625	-1.37236
0.0583347	-0.00910946
-0.995552	-1.00923
-0.705341	-0.801286
-0.626864	-0.68745
0.31249	0.294824
-1.06834	-1.06801
0.693451	0.619693
1.33745	1.44914
1.0856	1.16624
-1.35046	-1.35038
-0.95254	-0.937128
-0.71769	-0.622836
0.273987	0.306626
1.18053	1.17879
0.105716	0.218168
0.240686	0.242618
0.272568	0.34841
0.607237	0.714324
0.720204	0.690951
1.21512	1.1964
0.298669	0.430229
1.00542	1.11461
-1.20526	-1.07899
0.970681	0.884219
-0.0846571	-0.00898125
-0.0178318	0.0586846
-1.37104	-1.29016
-0.148862	0.0850325
1.27851	1.11823
-0.853324	-0.95847
-2.82743	-2.84476
1.29384	1.3048
-0.115764	-0.20677
0.917679	0.909183
-1.2179	-1.27724
1.58297	1.67165
-0.198792	-0.18142
-0.592851	-0.651971
-0.262641	-0.151293
-0.830154	-0.776217
0.90494	0.845787
-1.45552	-1.37625
1.69358	1.68701
0.552154	0.367808
0.980709	0.970536
0.674148	0.591564
0.364829	0.364427
1.51527	1.34933
0.562823	0.479596
0.125378	0.13115
-0.282447	-0.559583
0.20979	0.258081
-0.0486581	0.0398371
0.834475	1.00336
-0.0544924	-0.197418
-1.09738	-1.10048
-0.524063	-0.491373
-1.41236	-1.43047
-0.673118	-0.739743
-0.554669	-0.492779
0.0734738	0.114258
-1.17118	-1.2996
-0.182187	-0.223646
0.276762	0.166941
2.34918	2.27096
0.275805	0.348155
0.354259	0.309142
-1.5349	-1.42189
0.371385	0.134607
-1.18012	-0.96239
1.39994	1.58513
0.758104	0.847099
-0.174631	-0.122196
1.21096	1.17416
0.745312	0.790146
2.28514	2.19683
1.00317	0.972088
-0.090022	-0.148195
-1.37525	-1.37833
0.525127	0.553047
1.11438	1.15548
-0.0759299	-0.156253
0.301642	0.225935
-0.0420212	0.0803696
-0.698296	-0.485298
-0.547013	-0.758873
0.56331	0.52172
1.53413	1.45161
-0.281516	-0.209493
-2.03726	-1.97525
-0.0628486	0.146787
-0.0551794	-0.176761
0.289529	0.34081
1.49022	1.51195
0.847246	0.896393
-0.350144	-0.267406
-0.570157	-0.708407
2.39793	2.36415
-0.238272	-0.284269
0.654354	0.662384
1.14727	1.01214
0.88087	0.950183
-1.28653	-1.29197
-0.031976	0.0243598
-0.257868	-0.217598
0.283118	0.304801
0.900265	0.884344
0.454568	0.458909
-0.634483	-0.703959
0.2612	0.234073
-0.946809	-0.81733
1.10203	0.959903
-0.645354	-0.805752
-0.630829	-0.659456
-1.22851	-1.37177
-0.0351808	-0.367598
-1.15267	-1.10471
0.847433	1.00775
0.786385	0.919253
-2.91115	-2.79656
-0.475887	-0.412671
-1.18489	-1.25095
-1.05305	-1.06832
0.881846	0.733394
1.05857	0.99551
0.0410061	-0.0903915
0.894839	0.973746
0.582404	0.660536
0.50886	0.528028
0.376352	0.360655
-1.37886	-1.3722
0.0836826	0.0447237
2.08192	1.9987
0.422982	0.552702
1.05814	0.833477
0.197579	0.096938
1.19962	1.19901
0.0821784	0.0843153
0.431471	0.36329
1.92992	1.85455
-1.45588	-1.36523
-1.99613	-1.99029
-3.05638	-3.02926
0.514502	0.519861
-0.633991	-0.692589
0.881625	0.854193
0.919483	0.86585
-0.964022	-0.834712
1.31152	1.33008
0.669137	0.572071
-1.38987	-1.27932
0.518948	0.693303
0.589934	0.507517
-0.958546	-1.04304
0.602244	0.639148
-0.753592	-0.718758
-1.1786	-1.11015
2.61807	2.6971
-1.35557	-1.4113
0.114036	0.149558
0.999809	0.991108
-0.0660343	-0.161493
-1.61646	-1.67959
-0.411133	-0.322102
1.16738	1.10893
-0.518849	-0.423202
-0.622095	-0.668299
1.04695	1.2843
1.38082	1.41476
-1.43605	-1.57117
0.562274	0.568231
0.795547	0.728814
0.442192	0.465495
-1.1658	-1.23956
-0.313304	-0.215969
-0.959711	-0.9248
0.794206	0.668658
-0.181867	-0.146762
-0.609653	-0.5176
1.00581	0.765741
-2.28091	-2.35994
0.945176	1.09961
0.661995	0.662875
-0.504809	-0.483319
-1.98782	-1.95601
-0.494076	-0.356343
0.189875	0.297254
0.693279	0.677636
-0.485048	-0.29109
1.56913	1.60144
-2.13153	-1.93076
0.650103	0.542092
0.594713	0.850743
0.211354	0.175892
1.20437	1.22418
-2.36988	-2.40589
-0.93602	-0.951801
0.453536	0.352398
0.361852	0.254957
1.82902	2.12154
2.6665	2.69017
-1.4047	-1.24057
0.282308	0.374923
0.940364	0.772933
-0.660315	-0.74191
-2.37947	-2.32742
-2.0524	-2.06717
0.85186	0.84721
1.28309	1.19323
-1.98309	-1.91367
0.411298	0.529557
-0.718254	-0.729822
0.731375	0.705063
0.077214	-0.0903056
0.657962	0.70578
-1.22634	-1.13519
-0.598677	-0.555495
0.715269	0.739332
-1.91617	-1.81595
-0.14326	-0.151314
-0.224041	-0.211938
-0.995846	-0.877848
1.0217	1.00682
-0.426251	-0.361914
1.27124	1.12684
0.107314	0.172389
-0.453566	-0.452636
-0.372895	-0.116909
1.50862	1.25312
1.41888	1.42619
0.459496	0.355819
1.70156	1.62279
-1.04746	-1.14422
-1.3384	-1.4009
1.02289	1.07727
1.71539	1.49486
-0.102084	-0.0112159
-2.02357	-2.01933
-0.933095	-0.880785
-0.410659	-0.469816
-0.318091	-0.316819
0.328751	0.256391
-2.80412	-2.69912
-0.320897	-0.253837
0.289803	0.500874
-0.892412	-0.757743
-0.204668	-0.211963
2.12249	2.05327
-0.00652701	0.153753
-1.19189	-1.18422
1.51577	1.4111
0.6761	0.818546
0.925239	0.846328
-1.51236	-1.38433
-0.148824	-0.223473
-0.0338989	-0.128935
-2.10874	-2.14748
-1.74302	-1.56696
-0.839859	-0.927346
0.542681	0.546781
0.678325	0.622815
-0.786434	-0.881692
1.56845	1.54835
-0.313546	-0.357143
-2.06261	-1.96283
-1.06586	-1.11737
-0.966323	-0.916153
-1.12068	-1.28824
1.31659	1.30483
0.347726	0.322645
1.33179	1.38765
-0.826144	-0.694285
0.283616	0.16119
-0.454616	-0.388155
-2.28098	-2.26286
-1.56938	-1.4787
-0.521079	-0.508087
0.651151	0.739134
0.526525	0.567245
-0.151884	-0.053567
0.892849	0.96876
-0.715676	-0.784614
-2.81434	-2.83818
-0.33212	-0.428906
0.692321	0.625919
-0.447654	-0.381597
0.487782	0.439672
-0.0842618	-0.172595
0.70405	0.784145
-1.67206	-1.62217
-0.166504	-0.162866
1.20839	1.18758
0.130111	0.106335
0.143079	0.160869
-0.104277	-0.137026
1.13127	1.13783
-0.27831	-0.13812
0.387825	0.249116
2.13641	2.16503
-0.691271	-0.780872
1.45202	1.39228
0.469796	0.550946
-0.343146	-0.218976
-0.609187	-0.618484
-0.87853	-0.948663
-0.861764	-0.821157
-2.05642	-2.17538
1.1078	1.26292
0.746142	0.702975
2.27281	2.15957
-0.539505	-0.430149
1.27929	1.29977
0.0329324	0.0788686
-1.39603	-1.33005
0.453384	0.30118
-0.352839	-0.320143
1.10579	1.11806
0.530222	0.614846
0.804106	0.909636
1.27854	1.25601
1.36713	1.40518
0.327846	0.461606
-0.0812598	0.0613047
-0.493277	-0.43017
1.64947	1.78143
1.21824	1.36028
-0.720809	-0.701827
0.10063	-0.0033449
0.697071	0.7582
1.65722	1.64998
-0.357794	-0.348876
-0.974514	-0.944395
-1.5107	-1.45731
0.52685	0.338637
-0.546231	-0.502026
-0.0119338	-0.0759017
-1.45061	-1.50618
1.70555	1.69786
1.51103	1.43056
1.3853	1.27475
-2.19111	-2.18649
0.949503	1.0577
-0.218609	-0.312871
0.970514	0.895048
-0.160901	0.0699043
-1.1048	-1.0804
-0.345622	-0.326916
-0.721795	-0.680194
0.949926	0.893034
1.03458	1.01799
-0.919515	-0.7741
1.05149	1.07611
-2.0295	-2.04724
1.0501	1.0783
0.158574	0.144435
0.150566	0.069193
0.269521	0.440793
-0.0341044	-0.076688
1.06317	1.02403
1.22495	1.22997
1.08008	0.965655
1.38415	1.31563
2.72089	2.61004
1.94879	2.03786
0.194624	0.171805
2.67865	2.7217
0.387707	0.306907
-0.209248	-0.321249
-1.52275	-1.51497
1.33136	1.45512
0.165068	0.12185
0.994052	0.919196
-0.295341	-0.128007
0.291157	0.323957
1.24965	1.33693
-0.167111	-0.208804
-0.67596	-0.607818
-0.653191	-0.529235
1.67299	1.65234
-1.21043	-1.31213
-2.14088	-2.22935
0.715892	0.589822
-0.0343657	-0.0138629
-0.907149	-0.801328
-1.49464	-1.4692
-1.10317	-1.03463
1.66138	1.68551
0.607518	0.621516
-0.555707	-0.467137
0.328177	0.242746
-1.04131	-1.19136
1.76462	1.66897
-1.09431	-1.03279
-1.25845	-1.24738
2.33546	2.34184
1.6811	1.45562
1.60274	1.49998
-1.76198	-1.6856
0.496271	0.235605
2.32838	2.24528
-0.365392	-0.31656
-1.11329	-0.941828
-1.06643	-1.03785
-0.893253	-1.04512
-1.9009	-1.97852
-1.04885	-1.14067
2.9845	3.15192
-1.09299	-1.05939
0.166508	0.246363
0.27049	0.266743
-0.939176	-0.910358
-0.0385317	-0.105899
-0.236655	-0.290482
0.5496	0.535287
0.0600085	0.1595
0.170553	0.225838
-0.971317	-0.895191
0.822949	0.680466
0.135859	0.0888579
0.777414	0.716362
1.70349	1.58356
-0.848113	-0.765702
0.291845	0.319702
-1.6696	-1.60277
-0.811401	-0.811122
-0.242533	-0.224612
1.37027	1.4129
-1.77657	-2.0078
1.117	1.09034
-0.358526	-0.386846
-0.133698	-0.0950248
0.583829	0.555379
2.43799	2.2986
-0.6656	-0.821271
3.41847	3.46655
-2.28231	-2.32231
1.36891	1.29379
2.89247	2.8713
2.77245	2.64503
0.00542677	0.0813248
-0.104725	-0.0773127
0.380374	0.52787
0.344027	0.369708
0.480252	0.418347
0.883061	0.824047
0.724359	0.632159
0.712938	0.531964
0.904076	1.00911
0.00588186	0.0615234
0.0948996	0.0740071
-1.02156	-1.08172
-0.606563	-0.495671
0.931416	0.865469
-0.575805	-0.700881
0.00238285	0.116699
-1.30988	-1.3858
-0.510187	-0.47015
-0.800577	-0.826571
1.82082	1.88079
-1.25154	-1.40503
0.452503	0.388958
0.628451	0.81334
-0.0287541	-0.0970225
-1.26731	-1.20863
1.92194	1.95452
-0.550817	-0.615187
0.718775	0.602821
-1.39562	-1.34651
-1.50808	-1.5717
0.456122	0.347569
-1.31521	-1.31539
2.46572	2.51301
2.06786	1.97965
-1.4789	-1.4441
0.915073	0.900013
-0.648308	-0.803541
2.41814	2.44552
-1.30697	-1.27118
-0.351842	-0.32906
-0.0773237	-0.311988
-0.203383	-0.157862
-0.833661	-0.691682
-0.533293	-0.431812
1.775	1.84274
-1.28991	-1.28301
0.387984	0.468609
0.481607	0.532151
1.16339	1.17017
0.421374	0.433906
-0.10349	-0.056425
0.155951	0.0215284
0.752724	0.623946
2.05357	1.81779
-0.765154	-0.740303
1.14314	1.15779
1.13181	1.07132
-0.323472	-0.216385
0.412031	0.493807
-1.41419	-1.35546
-0.682704	-0.654261
1.10442	1.19431
0.0306279	0.0242385
0.277732	0.475733
-1.22711	-1.21451
-1.33168	-1.20259
1.76851	1.8664
0.414018	0.300667
1.9788	1.92723
2.42653	2.45118
0.630961	0.79176
0.582863	0.497139
-0.120195	-0.163038
1.68861	1.70577
-0.991451	-1.00354
-1.09476	-1.00986
0.898454	0.897269
0.0242377	0.167194
1.18236	1.47449
-1.42022	-1.47662
-0.76168	-0.769573
0.682828	0.672254
0.763246	0.737285
0.165441	0.0327183
0.30204	0.227353
-0.130682	-0.0921915
-0.243164	-0.31817
1.49368	1.47247
-2.69373	-2.64821
-2.08993	-2.13973
0.241038	0.179409
-0.898005	-0.728865
0.0870353	0.0565437
2.21456	2.11316
-0.928149	-0.964154
0.803038	0.692713
0.0800731	0.167855
1.11973	1.22662
1.65026	1.66585
-0.850168	-0.990567
-1.74975	-1.69684
0.82525	0.749569
-0.935201	-0.89296
-1.89313	-1.94838
-1.52455	-1.38305
-2.18711	-2.11782
1.52034	1.64173
-0.5052	-0.526556
0.635009	0.571723
0.612008	0.619334
0.640503	0.603084
-0.57572	-0.568131
-0.355898	-0.41389
-0.296424	-0.353597
-0.769976	-0.715178
-0.148076	-0.272223
-1.09831	-1.01967
2.4585	2.52741
-1.16913	-1.22327
0.00350714	-0.129421
1.39229	1.464
-1.94511	-1.75789
-3.81292	-3.6766
0.563998	0.448653
-0.755959	-0.677092
-0.16993	-0.148784
0.299355	0.402775
1.52119	1.61509
-0.188083	-0.251523
-0.0418638	-0.101658
-0.531177	-0.544216
0.442332	0.458346
-0.184523	-0.196931
1.17994	1.20106
0.987366	0.794564
0.781618	0.740415
1.62108	1.71719
0.203011	0.169852
0.832301	0.734986
0.138609	0.18933
0.824423	0.835724
-1.81882	-1.7272
0.203656	0.285822
1.58077	1.55337
0.609207	0.716601
0.880587	0.736656
-0.434296	-0.432096
-0.102511	-0.0493532
-1.12291	-1.03153
-1.59898	-1.51267
-0.0567741	-0.153877
-0.739691	-0.544256
-1.16981	-1.3052
0.427472	0.299109
2.38441	2.61084
-1.86028	-1.64943
-2.2667	-2.34885
-0.336867	-0.275254
-0.607756	-0.544562
0.55071	0.523945
0.0457877	-0.150939
-0.0834854	-0.152278
1.01855	1.13896
0.0672281	-0.078226
1.79078	1.62334
2.50404	2.24814
0.483649	0.430666
0.0213721	-0.0509119
-0.977974	-0.781762
0.731179	0.77879
0.123428	0.218956
-1.30474	-1.3563
-0.986895	-0.680098
1.26259	1.23562
1.16428	1.49319
0.0981457	0.159489
0.107615	0.182628
-0.00946172	0.130317
0.761498	0.696628
-0.687206	-0.846596
-2.44721	-2.51006
-1.18436	-1.08939
-0.119713	-0.165217
1.01242	1.06505
1.09568	1.12301
1.26874	1.13758
-2.60617	-2.67862
1.19675	1.02076
-0.369607	-0.276072
-1.14562	-1.16583
-0.330677	-0.338149
2.7795	2.7027
2.03379	2.08501
0.424944	0.297463
0.862412	0.795917
-0.939185	-1.06826
-0.193288	-0.221421
0.21784	0.126993
1.00785	1.02483
0.389621	0.37218
-1.26536	-1.32355
0.682589	0.760086
0.922257	0.904543
1.57089	1.49155
0.823337	0.992163
0.161078	0.0606061
1.9456	1.97025
-0.0816247	-0.0761441
-0.314836	-0.184498
-1.27418	-1.30582
-0.705652	-0.65453
-0.462129	-0.437652
0.487174	0.465524
-0.459321	-0.263647
0.616287	0.592645
0.293487	0.241564
0.18085	0.289292
-0.103255	-0.166912
1.20507	0.963715
-0.0581627	-0.0562318
1.49807	1.39481
1.07298	0.986403
-1.44126	-1.38195
0.656148	0.80338
-0.381327	-0.381342
-1.27115	-1.2398
-0.834134	-0.837933
-0.887389	-0.928493
-0.17616	-0.121209
-0.651429	-0.590996
1.09205	0.999846
-0.793283	-0.762465
-0.90692	-0.815622
-1.86805	-1.83067
-0.408382	-0.454988
-0.0843959	-0.0413056
1.73212	1.53852
-0.40103	-0.533636
-1.04755	-1.08122
2.14052	2.32546
0.818308	0.637569
-1.93104	-1.76226
0.119563	0.114456
1.27212	1.1565
-0.924129	-0.897454
0.317856	0.206918
0.688659	0.745637
-1.28029	-1.07559
-1.38303	-1.33731
1.20776	1.23258
-1.06866	-1.10435
-2.22789	-2.12296
-0.514576	-0.518213
1.12601	0.926919
-1.94649	-1.88459
-1.00982	-0.956976
-0.615373	-0.585551
0.874631	0.904642
1.04211	0.981218
-0.139396	-0.223583
0.661254	0.743412
1.70181	1.52045
-0.131412	-0.137496
-1.07502	-1.00692
-0.107536	-0.188874
-0.594639	-0.639108
-1.12705	-1.17068
0.733997	0.632679
-0.365594	-0.409296
-0.0128495	0.176225
-0.471761	-0.588569
-1.52387	-1.52454
0.122332	0.0641849
1.85332	1.8423
-2.05779	-2.10543
0.174082	0.138428
0.543168	0.552227
-0.0998621	-0.116911
0.969092	0.884334
-1.03131	-0.875293
1.35896	1.25309
-0.562965	-0.41018
-0.848868	-0.852563
2.06544	2.24941
-1.19772	-1.14914
-0.390841	-0.197724
-0.283953	-0.162977
-1.05364	-1.02607
0.0758952	0.0264842
0.0692001	-0.0936306
-2.08589	-2.10686
2.72934	2.60067
-1.01578	-0.976468
0.292847	0.187614
-0.111137	-0.138728
-0.317374	-0.253905
-0.609153	-0.550746
0.0634461	0.136803
0.504843	0.478097
-1.93079	-1.77864
1.1146	1.16801
-1.43984	-1.30064
-1.05435	-1.18887
0.188648	0.362292
0.0380701	-0.019536
1.74776	1.8277
-2.23818	-2.00585
0.47759	0.503086
-0.321453	-0.40005
-1.42198	-1.47116
-0.416971	-0.573116
1.33979	1.43009
-0.256592	-0.388938
-1.3446	-1.36882
1.00069	0.846202
-1.95962	-1.99291
0.245831	0.280816
0.574034	0.542869
-1.4028	-1.42513
0.338924	0.52428
2.51007	2.43799
-1.15447	-1.09984
-1.07935	-1.11024
-0.548766	-0.557014
-0.506909	-0.507823
-0.39485	-0.309728
1.14867	0.969263
-0.80135	-0.832118
-1.65992	-1.65452
0.188344	0.209711
-0.0400101	-0.167993
0.123982	0.13762
1.25068	1.36626
1.69089	1.75531
0.948861	0.890915
-0.323237	-0.337764
0.72023	0.62192
-1.61838	-1.48875
1.84831	1.76581
2.30535	2.46934
2.482	2.3462
0.826713	0.877639
-1.43884	-1.45214
0.500075	0.349046
-0.264857	-0.365989
1.63862	1.55065
-0.201187	-0.0806421
-2.94755	-2.91441
0.151208	0.194489
0.117317	0.201603
0.900966	0.938683
0.724546	0.753796
0.754654	0.624548
-1.67524	-1.55511
0.288062	0.478532
0.153684	0.155984
0.194271	0.0608165
0.264688	0.262513
1.55896	1.46908
0.336156	0.423158
0.631408	0.639452
0.887058	0.834229
0.914108	0.879077
-1.05808	-0.978082
1.66973	1.68111
0.673412	0.654553
-0.848805	-0.848526
0.881254	0.687819
-0.0217368	0.012066
-2.72838	-2.77552
0.648161	0.462818
1.15871	1.11744
-0.0387324	-0.0834612
-2.77506	-2.73271
-0.308457	-0.377855
-0.827584	-0.769092
0.669916	0.749676
-0.251716	-0.443173
0.596555	0.521316
0.150594	0.153503
-0.840811	-0.893555
0.988773	0.989781
-2.09867	-2.1056
2.14723	1.95342
1.02247	0.874421
-2.21183	-2.12119
0.176345	0.0943079
-1.42157	-1.45322
0.609392	0.683114
0.935095	1.04979
1.70009	1.57538
-0.0664428	-0.114964
-1.92059	-1.96836
-3.42928	-3.59814
-1.47622	-1.41653
-1.8845	-1.99689
0.696599	0.668031
0.0915066	0.225282
-0.99178	-0.96362
-1.27184	-1.40369
1.0263	1.03725
-1.31702	-1.38647
2.172	2.13086
-1.45733	-1.31339
1.46192	1.36496
-0.178581	-0.199611
1.30853	1.20945
-0.884399	-0.967112
-1.151	-1.34444
0.273861	0.44858
1.11537	1.24874
0.34037	0.281432
-0.135245	-0.108567
0.556471	0.48805
-0.157213	-0.251414
0.500051	0.450461
-0.0603875	0.0260108
0.573634	0.710665
-0.570281	-0.61103
0.775752	0.675609
1.72581	1.5324
-0.891312	-0.690724
-0.838948	-0.932938
-0.325587	-0.370642
0.545422	0.50155
0.146752	0.0743235
0.164187	0.119098
-1.48758	-1.52659
1.26651	1.2465
-1.86268	-1.841
0.0916561	0.110223
0.17656	0.00421504
1.14882	0.959618
-0.218167	-0.173477
-1.36611	-1.50194
-0.991791	-0.916594
-0.879245	-0.673186
-1.01048	-1.02961
1.07847	0.941511
-0.857942	-0.868542
0.735133	0.819941
0.266382	0.284244
0.214705	0.207729
1.98844	2.22006
-1.52083	-1.35935
-0.591651	-0.532298
0.461312	0.51894
-1.23709	-1.18422
-0.440859	-0.495497
-0.0440087	0.0648341
-2.00618	-1.99129
-0.235483	-0.256967
-1.99293	-1.95961
-0.941661	-1.05824
-0.188413	-0.257886
1.45	1.53886
-1.46177	-1.47275
-1.82879	-1.84391
-0.118257	-0.172728
-0.750938	-0.663391
0.68357	0.644795
-0.293723	-0.497527
0.611045	0.597872
0.241512	0.216189
-2.28967	-2.29002
-0.470921	-0.37854
-0.714764	-0.793517
-2.36584	-2.43892
1.04696	0.980545
0.0502941	-0.103586
-0.778419	-0.804763
-0.124156	0.0116216
0.53891	0.67989
1.42867	1.42578
1.67817	1.67542
0.826468	0.941262
-1.45461	-1.25942
0.718031	0.745953
-0.88942	-0.559367
0.535684	0.54007
0.0252689	0.0778617
0.852649	0.916387
1.29386	1.24273
0.290391	0.188307
-0.240079	-0.191701
-0.601913	-0.603276
-0.0010355	-0.243702
-1.30616	-1.29962
-2.0679	-2.20218
-2.64222	-2.56196
0.600972	0.593238
1.02597	1.11302
-1.39921	-1.38228
3.36357	3.3943
0.749539	0.625265
-0.154253	-0.260979
-0.452934	-0.554216
0.362774	0.322876
-0.607807	-0.605867
-0.628028	-0.690397
-0.786022	-0.850739
-0.474234	-0.529041
0.323452	0.254841
0.546173	0.463859
-0.217819	-0.215787
1.51212	1.47587
0.191393	0.296931
-0.188619	-0.226422
1.06912	0.957758
1.36572	1.43578
1.3013	1.33394
1.25663	1.40042
-0.444625	-0.540668
0.217598	0.115915
-0.619998	-0.478618
0.85088	0.772466
-1.63594	-1.6036
0.0533007	0.182627
1.22714	1.20457
-0.0429822	0.0686122
0.0754	0.0644848
-1.0092	-0.955621
-1.52343	-1.5493
0.412766	0.503672
1.38332	1.48291
-0.701116	-0.609671
1.23185	1.23723
0.889123	0.91416
3.98495	3.90829
1.16251	1.14477
0.537662	0.563133
1.03537	1.0196
-1.19419	-1.09143
0.21223	0.290527
-0.0729666	0.16601
1.12123	1.03916
0.63718	0.637093
2.83741	2.87489
-1.02775	-0.995839
-0.541457	-0.749601
-0.752633	-0.828454
0.212095	0.409418
-1.00514	-1.01871
-0.61087	-0.566526
0.104422	0.228134
-0.577134	-0.526857
2.45281	2.63388
1.42816	1.46685
-1.02673	-0.849161
0.263469	0.0694878
0.204811	0.183123
-1.01924	-1.11019
1.37122	1.27904
0.713387	0.604066
1.45092	1.4051
-0.569846	-0.474119
0.372474	0.286529
-2.46581	-2.44868
0.441996	0.561734
-1.85856	-1.80835
-0.785578	-0.871196
-1.21635	-1.29077
-0.442125	-0.590629
0.0697216	0.00712742
-0.719122	-0.458261
-0.164232	-0.322263
-0.292345	-0.306409
-0.707577	-0.52885
-0.0312538	-0.00999606
1.40619	1.44682
0.138418	0.180234
-1.0917	-1.11347
0.0139277	-0.0135163
1.69844	1.56858
-0.625125	-0.497309
-2.42684	-2.47196
0.0445671	-0.11395
0.597691	0.667612
0.0209268	0.0136106
-0.000910546	-0.0675377
0.447395	0.421246
1.21506	1.04449
0.364727	0.280457
0.913905	0.958007
0.645693	0.52873
-0.0587086	0.0159738
-2.54316	-2.37682
0.238442	0.255189
-0.463174	-0.480356
-1.1177	-1.13193
1.52071	1.57912
-0.315771	-0.28725
1.28143	1.22551
-0.133786	-0.101696
1.67369	1.59552
0.884062	0.887105
-0.486894	-0.394003
-0.660366	-0.696017
1.80014	1.88492
-0.172107	-0.162332
1.28989	1.24805
-2.87442	-2.9672
-0.537403	-0.483048
-1.00363	-0.997682
-0.531463	-0.447684
1.15331	1.1174
0.389148	0.518898
0.489093	0.592891
2.18844	2.02832
-1.35775	-1.38803
-0.126298	-0.237208
0.144879	-0.0218093
-0.111066	-0.0982611
-1.6294	-1.71792
-0.756622	-0.878493
-0.100358	-0.0974531
1.46032	1.61162
1.34348	1.25068
2.03548	1.91742
1.99796	2.23955
-0.536184	-0.648151
0.355605	0.336522
1.60539	1.52315
-0.0875082	-0.0120935
-0.84539	-0.802774
-1.26263	-1.29338
0.259674	0.413337
2.40591	2.32449
0.830863	0.838498
-0.400428	-0.341805
1.88576	1.96319
0.0927631	-0.00390303
-1.33699	-1.47326
-0.00797484	-0.0122281
-1.13182	-1.00391
-4.37318	-4.1007
-1.2949	-1.39905
1.05118	1.09053
0.302267	0.251639
-1.53096	-1.52027
-0.459073	-0.705978
1.10834	1.17585
1.31564	1.34297
2.36434	2.56567
1.58852	1.45411
1.42827	1.3663
2.37588	2.45494
-2.66531	-2.62287
-0.926991	-0.949652
2.42953	2.49614
0.295164	0.181552
-0.527774	-0.386989
-3.05784	-2.97775
-2.90178	-2.84249
-1.32909	-1.27018
-0.388116	-0.394534
-1.04876	-1.09366
-0.540293	-0.541373
-1.32539	-1.30675
0.0605427	0.0229825
-0.384931	-0.292543
-0.63765	-0.715282
-0.620196	-0.715758
-0.382877	-0.245067
-0.0494575	-0.234507
0.00852482	-0.125909
-0.689837	-0.741937
-0.191652	-0.187627
1.55001	1.58182
0.956816	0.797711
1.86163	1.80861
-0.192324	-0.139608
0.613426	0.798149
-0.29226	-0.293504
0.392689	0.237768
-1.39216	-1.39427
-0.655845	-0.656374
0.228951	0.160411
-0.891308	-0.936639
0.731727	0.861631
-1.00504	-0.82286
-0.661714	-0.715844
-1.77652	-1.68734
0.932061	0.917344
-3.06221	-3.11249
0.230274	0.225174
1.26749	1.18234
-0.0119728	-0.259445
-1.56651	-1.62481
-1.3501	-1.3679
0.782873	0.770557
-1.94775	-1.99363
0.193051	0.0858534
0.269362	0.306148
-0.972286	-0.917577
-0.867874	-0.73192
-0.550566	-0.642421
0.345072	0.274793
-0.94789	-0.932969
0.0710246	0.0549207
-0.552206	-0.624517
0.641577	0.637651
0.14779	0.124564
1.10176	1.233
0.386434	0.354575
1.12668	1.28028
1.8374	1.84602
-2.33342	-2.43573
1.88669	1.79424
1.20334	1.16644
-2.57043	-2.4642
-0.0592421	-0.139587
0.0943192	0.125141
0.573842	0.536541
-0.308599	-0.404951
-0.355061	-0.367288
0.461765	0.504381
1.34383	1.31957
-0.847862	-0.989948
0.182273	0.193885
-0.811238	-0.864195
0.420933	0.265143
-3.41313	-3.34406
-1.26213	-1.22545
0.540926	0.520829
1.19792	1.04986
0.593885	0.587535
-0.394039	-0.32089
-1.82846	-1.80316
-0.469964	-0.436515
0.332672	0.255008
1.59381	1.75521
-0.512816	-0.613377
0.70206	0.751437
1.53812	1.45811
2.28052	2.06917
1.22105	1.3472
0.759442	0.570344
-0.200066	-0.28785
-0.383423	-0.438229
1.4129	1.31017
-1.51534	-1.54761
0.672873	0.742706
-1.2068	-1.12492
0.730566	0.716891
-1.09714	-1.07361
2.63082	2.67578
0.873032	0.756763
0.818928	0.673318
-0.362356	-0.34183
0.541848	0.582351
-0.210688	-0.251191
-0.534996	-0.513378
-0.505939	-0.537671
-0.915113	-0.958269
1.42275	1.31365
-2.20117	-2.32179
0.998685	1.03804
-1.10156	-1.16829
-0.827667	-0.937452
0.0904292	0.0177787
1.09196	1.19133
-0.661322	-0.532368
2.16628	2.11495
-1.23797	-1.12294
-1.65002	-1.69515
-0.131327	0.0709129
-0.454958	-0.428021
1.33919	1.38389
-0.925821	-0.803218
-0.30136	-0.212655
-0.378941	-0.417366
1.24783	1.22108
0.126095	0.110661
0.162181	-0.0670045
2.32355	2.29784
-1.74267	-1.73297
-0.485356	-0.447883
0.313005	0.498174
-0.699726	-0.812576
-3.46296	-3.53465
-0.247535	-0.0576343
-0.841037	-0.879241
-0.249032	-0.222646
0.222162	0.309914
-1.18808	-1.14284
-0.192327	-0.228845
0.00926034	-0.0693944
0.915851	0.838429
-0.75982	-0.757379
0.743386	0.929942
-1.23531	-1.26325
0.858327	0.828155
-1.49374	-1.55975
0.427367	0.403196
0.330196	0.346905
-0.199055	-0.108352
1.18562	1.17003
-0.37446	-0.474138
0.859301	0.80545
-1.62478	-1.45434
-1.50403	-1.55948
1.10844	1.12239
1.30267	1.40057
-1.51974	-1.50865
-1.82384	-1.66493
0.937586	0.957077
-1.08623	-0.953522
2.37038	2.40897
-0.901461	-0.976126
-1.84706	-1.87641
1.01326	1.05024
0.184519	0.070818
-1.849	-1.84583
1.51635	1.61937
-1.23204	-1.20174
0.933259	0.935967
0.180793	0.157392
1.42321	1.3579
0.828109	0.803144
2.7063	2.61456
0.554018	0.527362
0.0078584	-0.0427975
-0.186065	-0.225917
-0.99843	-1.0001
0.221942	0.191318
-1.33981	-1.14573
-1.10222	-1.18142
0.249198	0.207489
0.156073	0.38705
-1.81136	-1.75752
0.0977544	0.192646
1.06312	1.09319
-0.781936	-0.946184
0.816213	0.809037
0.655254	0.473445
1.77491	1.67831
0.720117	0.699064
0.291943	0.269501
-0.31415	-0.402481
-0.101494	-0.0322635
0.692307	0.610474
2.11353	2.07888
0.738636	0.794904
0.450848	0.395429
-0.0776655	-0.192468
1.79681	1.7829
-1.80595	-1.74557
0.578596	0.692249
-0.0521178	0.0340924
-2.51163	-2.49778
-1.69214	-1.59075
0.330752	0.293337
-0.609866	-0.707604
-0.140554	0.00465714
0.409423	0.452431
-0.999392	-0.996336
1.00532	0.943171
0.596032	0.660327
-0.516324	-0.62895
-0.463953	-0.487441
-1.33952	-1.49926
-0.200858	-0.194576
-2.7791	-2.90529
-0.441272	-0.41232
-0.75734	-0.754492
-0.706692	-0.775596
-0.449627	-0.429918
2.51098	2.37436
-1.69583	-1.70301
-0.603985	-0.737827
-2.09732	-1.95802
0.474992	0.283671
1.02997	0.925575
1.39481	1.53367
-1.60592	-1.68827
0.343213	0.534805
-1.32365	-1.38316
-0.687779	-0.706603
0.239726	0.199939
1.59252	1.50462
-0.0580945	-0.0415005
0.673739	0.438445
-0.72153	-0.727922
-1.32493	-1.46777
-0.980002	-0.968466
0.792355	0.618175
0.217141	0.233497
-1.18332	-1.02773
1.73678	1.68838
1.21822	1.21497
-1.90099	-1.69407
-1.14516	-1.2188
-0.0633366	0.00723953
-1.67312	-1.65698
-0.981487	-0.983306
-2.24613	-2.21625
-0.354893	-0.46189
0.444831	0.286329
-0.27031	-0.162101
-1.14333	-1.10833
-0.674375	-0.749274
-0.231875	0.0407802
1.44536	1.4634
-0.604922	-0.553109
-0.838272	-0.853078
0.0228564	0.0232523
1.19915	1.06236
-0.787381	-0.634753
1.214	1.14242
-0.6795	-0.767313
-0.832477	-0.839927
0.9564	0.892873
0.295312	0.479292
-2.52135	-2.58417
1.33504	1.22164
-0.977341	-1.1823
-1.14492	-1.16305
-0.446061	-0.494026
1.69612	1.76775
-2.51484	-2.43739
-0.820613	-0.705101
-0.575185	-0.399088
1.86659	1.96976
-1.40782	-1.42289
-1.92963	-2.08806
0.575783	0.766419
1.10814	1.1068
-1.65207	-1.58475
2.80398	2.67615
-0.100772	-0.101146
0.716602	0.577271
-2.71218	-2.71366
-0.666549	-0.773434
0.342873	0.340063
0.0134097	-0.0195472
-0.222551	-0.152275
0.215782	0.188703
-0.0141501	0.00287787
0.862916	1.05263
-1.65964	-1.61624
0.617119	0.721878
-0.398292	-0.463555
-0.142553	-0.115943
-0.146031	0.00888009
1.2409	1.21598
2.04683	2.14105
-0.253888	-0.162559
0.151758	0.125909
-1.74722	-1.761
1.06545	1.1107
-1.52185	-1.48065
-0.381962	-0.372665
0.11509	0.256189
-1.55741	-1.49458
-1.53939	-1.59495
-0.85505	-0.901953
-1.13368	-1.11227
-0.356993	-0.337511
0.011676	-0.0804101
-0.20187	-0.259774
-1.31612	-1.2799
-1.03699	-0.97372
0.293744	0.401821
-1.93364	-2.0446
-1.1298	-1.06134
-0.0838328	-0.154055
1.73654	1.82881
-0.449192	-0.47498
-0.589077	-0.764856
1.25686	1.28584
0.257368	0.294799
-1.03242	-1.0649
-1.34845	-1.15149
1.99887	1.96121
-1.63919	-1.54933
1.33422	1.30421
0.514016	0.280316
0.338567	0.260507
0.124713	0.435516
0.360604	0.200621
1.04133	1.09949
-1.72114	-1.72621
0.935448	0.75787
-1.00233	-0.954555
-0.241098	-0.140003
1.01945	1.23174
-1.43852	-1.54907
-0.993294	-1.05706
1.83425	1.91317
0.0962446	0.298895
0.750963	0.705342
-2.2894	-2.24086
-0.0978039	-0.269933
-0.263945	-0.184582
0.787015	0.87669
1.28147	1.3647
1.7393	1.96209
-0.0659347	-0.173407
0.173908	0.216215
-1.34648	-1.33536
-1.05916	-1.09672
1.84847	1.89828
-0.9729	-0.868179
-0.542503	-0.605298
0.897873	0.972043
0.451609	0.509821
0.654623	0.698302
-0.564533	-0.598212
-1.25632	-1.24897
-0.245851	-0.169677
1.62247	1.68745
0.895006	0.794631
-0.226348	-0.222605
-0.955709	-1.04481
0.378189	0.256122
-1.61247	-1.62946
0.231695	0.236335
-2.40553	-2.51364
-0.900875	-0.851358
0.706264	0.692233
-0.768469	-0.73816
-2.10461	-2.06637
1.27614	1.00713
-0.346633	-0.473262
0.0107459	-0.0528563
0.216284	0.209477
0.987442	0.944865
0.307971	0.398894
1.47404	1.50698
-0.430721	-0.478578
1.09866	1.23781
-0.923016	-1.08583
0.534071	0.489776
0.61322	0.626884
-0.0295495	-0.0421535
1.55475	1.52746
0.387699	0.621131
0.227519	0.203136
-0.871377	-0.877001
0.841285	0.85181
0.29655	0.458839
2.63636	2.65934
0.702928	0.680601
-0.655882	-0.688635
0.223924	0.348448
0.293571	0.0587549
-1.62613	-1.65535
-2.18358	-2.13187
-0.125185	-0.00212534
-0.51916	-0.493923
1.36924	1.21667
0.389854	0.304071
-0.377776	-0.249867
-0.730405	-0.581526
0.188365	0.0478876
-1.41013	-1.4004
-0.821432	-0.886942
-0.46361	-0.388384
0.20201	-0.00712291
0.521903	0.476768
0.0873288	-0.00733502
1.20156	1.17157
-0.195162	-0.203066
0.71648	0.539267
-1.58775	-1.70381
0.45234	0.495777
0.33666	0.346352
-0.29543	-0.229002
-0.145349	-0.09344
-0.0500585	-0.0636035
1.56314	1.46528
1.27875	1.25719
-0.221242	-0.0624764
-0.60426	-0.547283
-0.395594	-0.38486
-1.9763	-1.84223
-2.80328	-2.76897
0.457025	0.537486
0.607475	0.677649
1.13409	1.11617
-1.89967	-1.88302
-1.29767	-1.21293
1.0339	1.00606
-0.543597	-0.530319
0.914727	0.824687
1.73235	1.65354
-0.244592	-0.270694
-0.616355	-0.637842
1.22214	1.19607
1.40864	1.3431
0.245076	0.255589
3.42829	3.4824
1.26864	1.23236
0.291106	0.343354
0.594455	0.539972
1.57734	1.43715
-0.805052	-0.7149
-0.882674	-0.926351
-0.254983	0.130166
0.781697	0.776092
-1.17597	-1.21269
-3.57988	-3.42789
0.975729	1.04907
1.74832	1.77693
0.00664178	0.0694839
1.23152	1.10789
-1.69024	-1.72521
1.13613	1.27042
0.642884	0.492254
-0.391114	-0.281568
-0.269486	-0.206483
-1.49517	-1.37528
-0.780818	-1.03195
-2.30398	-2.35976
0.444228	0.522978
0.94097	0.853431
0.0968759	0.0772355
-0.278017	-0.346271
-0.310255	-0.30738
-1.52257	-1.54308
0.150109	0.400116
-0.372007	-0.334729
0.777945	0.723923
0.734853	0.712373
1.51727	1.39779
-1.38138	-1.17456
-1.23956	-1.28323
-0.122197	-0.218323
0.910925	1.11294
0.916474	0.873952
0.16821	0.0936356
0.727734	0.624051
1.85282	1.80139
1.91861	1.8527
0.000457314	0.0611143
-1.53845	-1.4995
-1.72687	-1.64158
1.38536	1.43386
2.40639	2.28724
-1.5288	-1.3865
-0.712278	-0.721475
-0.599916	-0.784298
1.05657	1.08104
-0.850707	-0.835272
-0.125847	-0.0445576
0.337156	0.371758
-0.113451	-0.25515
0.414324	0.395502
0.221704	0.263992
-0.928691	-0.967417
0.368004	0.326431
-0.0726087	0.125946
1.71947	1.8196
0.744159	0.71791
0.2953	0.31899
2.31503	2.35733
-0.464301	-0.618001
1.36467	1.55401
1.09657	1.06493
-0.984945	-1.04322
-1.08791	-0.948785
-1.39585	-1.19494
-1.0747	-1.00916
1.78077	1.77239
-1.64001	-1.56226
1.05262	0.959384
0.969787	0.889982
-0.26206	-0.284245
1.40516	1.41256
1.4604	1.40201
0.0521678	0.0150929
0.118449	0.0202037
0.656243	0.561051
-1.15323	-1.0332
0.262876	0.271757
1.24291	1.40378
1.51454	1.44821
-1.96596	-1.81226
-0.604784	-0.546564
-1.0369	-0.855949
0.340193	0.307226
-0.0604072	0.0658195
2.31438	2.17228
1.75162	1.71874
0.474156	0.663473
1.45647	1.43875
-0.201156	-0.240998
-0.148009	0.0609817
-2.64624	-2.5564
1.66614	1.72918
-1.06098	-1.03233
-1.20353	-1.0656
1.06502	1.2369
0.608363	0.629206
0.579664	0.611372
-1.93646	-2.05031
-1.32964	-1.40024
-0.914962	-0.744267
-0.0949675	-0.0805226
0.922829	0.822883
0.767889	0.692453
0.956307	0.935164
1.81796	1.8765
1.9494	2.15522
-0.125901	0.0575609
[truncated: 25,031 more rows]
