# Supplementary material for: Latent brain subtypes of chronotype reveal unique behavioral and health profiles across population cohorts
Source: Nat Commun. 2025 Dec 22;16:11550. doi: 10.1038/s41467-025-66784-8 (PMC12749713; doi:10.1038/s41467-025-66784-8)
Supplement: Supplementary file 4 — Source data [file 41467_2025_66784_MOESM4_ESM.zip › Source Data/Fig-3.xlsx]

## Sheet: a. sMRI loadings
	C3
Frontal Pole (left)	0.0389033
Frontal Pole (right)	0.0336456
Insular Cortex (left)	0.0521711
Insular Cortex (right)	0.0541801
Superior Frontal Gyrus (left)	0.0465493
Superior Frontal Gyrus (right)	0.0400276
Middle Frontal Gyrus (left)	-0.0183813
Middle Frontal Gyrus (right)	-0.00702344
Inferior Frontal Gyrus pars triangularis (left)	0.0759394
Inferior Frontal Gyrus pars triangularis (right)	0.0626918
Inferior Frontal Gyrus pars opercularis (left)	0.0462788
Inferior Frontal Gyrus pars opercularis (right)	0.0481389
Precentral Gyrus (left)	0.014559
Precentral Gyrus (right)	0.0261129
Temporal Pole (left)	0.0241097
Temporal Pole (right)	0.0216632
Superior Temporal Gyrus anterior division (left)	0.0278662
Superior Temporal Gyrus anterior division (right)	0.043163
Superior Temporal Gyrus posterior division (left)	0.0267435
Superior Temporal Gyrus posterior division (right)	0.0338058
Middle Temporal Gyrus anterior division (left)	0.0366049
Middle Temporal Gyrus anterior division (right)	0.0320092
Middle Temporal Gyrus posterior division (left)	-0.00412562
Middle Temporal Gyrus posterior division (right)	0.00101282
Middle Temporal Gyrus temporooccipital part (left)	-0.0345734
Middle Temporal Gyrus temporooccipital part (right)	-0.0162558
Inferior Temporal Gyrus anterior division (left)	0.0399116
Inferior Temporal Gyrus anterior division (right)	0.0390865
Inferior Temporal Gyrus posterior division (left)	0.0160557
Inferior Temporal Gyrus posterior division (right)	0.00373174
Inferior Temporal Gyrus temporooccipital part (left)	0.0112943
Inferior Temporal Gyrus temporooccipital part (right)	0.00324863
Postcentral Gyrus (left)	0.0230139
Postcentral Gyrus (right)	0.0223712
Superior Parietal Lobule (left)	0.0107904
Superior Parietal Lobule (right)	0.0135686
Supramarginal Gyrus anterior division (left)	-0.017628
Supramarginal Gyrus anterior division (right)	-0.00368292
Supramarginal Gyrus posterior division (left)	-0.013506
Supramarginal Gyrus posterior division (right)	-0.0178742
Angular Gyrus (left)	-0.0157541
Angular Gyrus (right)	-0.0259765
Lateral Occipital Cortex superior division (left)	0.0193844
Lateral Occipital Cortex superior division (right)	0.0188674
Lateral Occipital Cortex inferior division (left)	0.0350143
Lateral Occipital Cortex inferior division (right)	0.0417917
Intracalcarine Cortex (left)	0.0267558
Intracalcarine Cortex (right)	0.0203798
Frontal Medial Cortex (left)	0.0465232
Frontal Medial Cortex (right)	0.0429934
Juxtapositional Lobule Cortex (formerly Supplementary Motor Cortex) (left)	0.0353771
Juxtapositional Lobule Cortex (formerly Supplementary Motor Cortex) (right)	0.0389791
Subcallosal Cortex (left)	0.0148766
Subcallosal Cortex (right)	0.00906348
Paracingulate Gyrus (left)	0.0460875
Paracingulate Gyrus (right)	0.0514097
Cingulate Gyrus anterior division (left)	-0.0711255
Cingulate Gyrus anterior division (right)	-0.0680957
Cingulate Gyrus posterior division (left)	-0.0364822
Cingulate Gyrus posterior division (right)	-0.0471521
Precuneous Cortex (left)	0.0099206
Precuneous Cortex (right)	0.0219724
Cuneal Cortex (left)	0.0415723
Cuneal Cortex (right)	0.0414748
Frontal Orbital Cortex (left)	0.0304225
Frontal Orbital Cortex (right)	0.0343654
Parahippocampal Gyrus anterior division (left)	0.0127507
Parahippocampal Gyrus anterior division (right)	-0.00521197
Parahippocampal Gyrus posterior division (left)	0.0368485
Parahippocampal Gyrus posterior division (right)	0.0324018
Lingual Gyrus (left)	-0.0120412
Lingual Gyrus (right)	-0.00247181
Temporal Fusiform Cortex anterior division (left)	0.0250454
Temporal Fusiform Cortex anterior division (right)	0.00874359
Temporal Fusiform Cortex posterior division (left)	0.0137071
Temporal Fusiform Cortex posterior division (right)	0.0204209
Temporal Occipital Fusiform Cortex (left)	-0.0423293
Temporal Occipital Fusiform Cortex (right)	-0.0266901
Occipital Fusiform Gyrus (left)	0.0362096
Occipital Fusiform Gyrus (right)	0.0335129
Frontal Operculum Cortex (left)	0.0871143
Frontal Operculum Cortex (right)	0.0806961
Central Opercular Cortex (left)	0.0579739
Central Opercular Cortex (right)	0.0632074
Parietal Operculum Cortex (left)	0.0450296
Parietal Operculum Cortex (right)	0.0511078
Planum Polare (left)	0.00712535
Planum Polare (right)	0.045868
Heschl's Gyrus (includes H1 and H2) (left)	0.0797032
Heschl's Gyrus (includes H1 and H2) (right)	0.0625516
Planum Temporale (left)	0.0529654
Planum Temporale (right)	0.0501016
Supracalcarine Cortex (left)	-0.0117846
Supracalcarine Cortex (right)	0.00754306
Occipital Pole (left)	0.0494619
Occipital Pole (right)	0.0488033
Thalamus (left)	0.00327687
Thalamus (right)	-0.0156711
Caudate (left)	-0.11649
Caudate (right)	-0.118153
Putamen (left)	-0.0674743
Putamen (right)	-0.0588316
Pallidum (left)	-0.0619093
Pallidum (right)	-0.0814443
Hippocampus (left)	0.0271444
Hippocampus (right)	0.014945
Amygdala (left)	-0.00386455
Amygdala (right)	0.010612
Ventral Striatum (left)	-0.0173512
Ventral Striatum (right)	-0.0202273
Brain-Stem	0.0425996
I-IV Cerebellum (left)	-0.00302567
I-IV Cerebellum (right)	-0.0108249
V Cerebellum (left)	-0.0381754
V Cerebellum (right)	-0.0482431
VI Cerebellum (left)	-0.059099
VI Cerebellum (vermis)	-0.00256007
VI Cerebellum (right)	-0.0544314
Crus I Cerebellum (left)	-0.0122278
Crus I Cerebellum (vermis)	0.0122984
Crus I Cerebellum (right)	-0.0219351
Crus II Cerebellum (left)	-0.058311
Crus II Cerebellum (vermis)	-0.0325143
Crus II Cerebellum (right)	-0.0574594
VIIb Cerebellum (left)	-0.0533709
VIIb Cerebellum (vermis)	-0.0352675
VIIb Cerebellum (right)	-0.06106
VIIIa Cerebellum (left)	-0.040195
VIIIa Cerebellum (vermis)	-0.0384824
VIIIa Cerebellum (right)	-0.0450751
VIIIb Cerebellum (left)	-0.0249904
VIIIb Cerebellum (vermis)	-0.0233093
VIIIb Cerebellum (right)	-0.0218194
IX Cerebellum (left)	-0.0316107
IX Cerebellum (vermis)	-0.0537588
IX Cerebellum (right)	-0.0252363
X Cerebellum (left)	0.00192511
X Cerebellum (vermis)	-0.00285259
X Cerebellum (right)	-0.000606326

## Sheet: b. dMRI loadings
	C3
middle cerebellar peduncle on FA skeleton	0.0566775
pontine crossing tract on FA skeleton	0.0748355
genu of corpus callosum on FA skeleton	0.136347
body of corpus callosum on FA skeleton	0.159915
splenium of corpus callosum on FA skeleton	0.0893822
fornix on FA skeleton	0.119174
corticospinal tract on FA skeleton (right)	0.0342707
corticospinal tract on FA skeleton (left)	0.0378757
medial lemniscus on FA skeleton (right)	0.038079
medial lemniscus on FA skeleton (left)	0.0359363
inferior cerebellar peduncle on FA skeleton (right)	0.040244
inferior cerebellar peduncle on FA skeleton (left)	0.03567
superior cerebellar peduncle on FA skeleton (right)	0.0784533
superior cerebellar peduncle on FA skeleton (left)	0.0774349
cerebral peduncle on FA skeleton (right)	0.0314724
cerebral peduncle on FA skeleton (left)	0.0331485
anterior limb of internal capsule on FA skeleton (right)	0.0784911
anterior limb of internal capsule on FA skeleton (left)	0.0880359
posterior limb of internal capsule on FA skeleton (right)	-0.0361401
posterior limb of internal capsule on FA skeleton (left)	-0.0429636
retrolenticular part of internal capsule on FA skeleton (right)	0.0227518
retrolenticular part of internal capsule on FA skeleton (left)	0.0318772
anterior corona radiata on FA skeleton (right)	0.141898
anterior corona radiata on FA skeleton (left)	0.143374
superior corona radiata on FA skeleton (right)	0.0414073
superior corona radiata on FA skeleton (left)	0.0455633
posterior corona radiata on FA skeleton (right)	0.0703339
posterior corona radiata on FA skeleton (left)	0.0767153
posterior thalamic radiation on FA skeleton (right)	0.113414
posterior thalamic radiation on FA skeleton (left)	0.116973
sagittal stratum on FA skeleton (right)	0.0691782
sagittal stratum on FA skeleton (left)	0.0763182
external capsule on FA skeleton (right)	0.0557497
external capsule on FA skeleton (left)	0.0505847
cingulum cingulate gyrus on FA skeleton (right)	0.0799176
cingulum cingulate gyrus on FA skeleton (left)	0.0775224
cingulum hippocampus on FA skeleton (right)	0.0406089
cingulum hippocampus on FA skeleton (left)	0.0352337
fornix cres+stria terminalis on FA skeleton (right)	0.0871311
fornix cres+stria terminalis on FA skeleton (left)	0.0941234
superior longitudinal fasciculus on FA skeleton (right)	0.0782788
superior longitudinal fasciculus on FA skeleton (left)	0.0838889
superior fronto-occipital fasciculus on FA skeleton (right)	0.115906
superior fronto-occipital fasciculus on FA skeleton (left)	0.13718
uncinate fasciculus on FA skeleton (right)	0.0402011
uncinate fasciculus on FA skeleton (left)	0.0492321
tapetum on FA skeleton (right)	0.0949356
tapetum on FA skeleton (left)	0.111208

## Sheet: c. fMRI loadings
	C3
Visual lateral -Default mode network	-0.101228
Somatsensory-Default mode network	0.00828787
Somatsensory-Visual lateral	0.0170768
Visual V1/V2/V3 medial-Default mode network	-0.0459013
Visual V1/V2/V3 medial-Visual lateral	0.0614373
Visual V1/V2/V3 medial-Somatsensory	0.0338112
Dorsal attention right-Default mode network	-0.0304578
Dorsal attention right-Visual lateral	0.0760598
Dorsal attention right-Somatsensory	0.0403923
Dorsal attention right-Visual V1/V2/V3 medial	-0.0857681
Dorsal attention left-Default mode network	0.0321693
Dorsal attention left-Visual lateral	0.0872516
Dorsal attention left-Somatsensory	0.0598703
Dorsal attention left-Visual V1/V2/V3 medial	-0.103135
Dorsal attention left-Dorsal attention right	0.0146438
Parietal-Default mode network	0.0218896
Parietal-Visual lateral	0.116113
Parietal-Somatsensory	0.0255788
Parietal-Visual V1/V2/V3 medial	-0.0810555
Parietal-Dorsal attention right	0.0129699
Parietal-Dorsal attention left	0.0148298
Visual V1 medial-Default mode network	-0.0311208
Visual V1 medial-Visual lateral	0.0636879
Visual V1 medial-Somatsensory	-0.067049
Visual V1 medial-Visual V1/V2/V3 medial	0.0369408
Visual V1 medial-Dorsal attention right	0.0112562
Visual V1 medial-Dorsal attention left	-0.0267201
Visual V1 medial-Parietal	-0.068716
Dorsal attention-Default mode network	0.00824461
Dorsal attention-Visual lateral	-0.0933142
Dorsal attention-Somatsensory	-0.0184744
Dorsal attention-Visual V1/V2/V3 medial	-0.00380511
Dorsal attention-Dorsal attention right	0.0825794
Dorsal attention-Dorsal attention left	0.00302218
Dorsal attention-Parietal	0.0491909
Dorsal attention-Visual V1 medial	0.054403
Primary somatosensory-Default mode network	0.0246871
Primary somatosensory-Visual lateral	-0.154139
Primary somatosensory-Somatsensory	0.0841035
Primary somatosensory-Visual V1/V2/V3 medial	-0.0410326
Primary somatosensory-Dorsal attention right	0.0354309
Primary somatosensory-Dorsal attention left	0.0161855
Primary somatosensory-Parietal	-0.00344251
Primary somatosensory-Visual V1 medial	0.000376976
Primary somatosensory-Dorsal attention	0.117445
Primary motor-Default mode network	0.0030417
Primary motor-Visual lateral	-0.110612
Primary motor-Somatsensory	0.0401286
Primary motor-Visual V1/V2/V3 medial	0.00825653
Primary motor-Dorsal attention right	-0.0306559
Primary motor-Dorsal attention left	-0.00798967
Primary motor-Parietal	-0.0326552
Primary motor-Visual V1 medial	-0.0244848
Primary motor-Dorsal attention	0.0992183
Primary motor-Primary somatosensory	-0.132373
Somatomotor medial-Default mode network	0.00608382
Somatomotor medial-Visual lateral	-0.189942
Somatomotor medial-Somatsensory	0.1117
Somatomotor medial-Visual V1/V2/V3 medial	-0.026286
Somatomotor medial-Dorsal attention right	-0.00331172
Somatomotor medial-Dorsal attention left	-0.012823
Somatomotor medial-Parietal	-0.0188926
Somatomotor medial-Visual V1 medial	-0.0538926
Somatomotor medial-Dorsal attention	0.0617302
Somatomotor medial-Primary somatosensory	-0.161383
Somatomotor medial-Primary motor	-0.110731
Temporal medial-Default mode network	-0.00246607
Temporal medial-Visual lateral	0.0191092
Temporal medial-Somatsensory	0.0582324
Temporal medial-Visual V1/V2/V3 medial	-0.0704134
Temporal medial-Dorsal attention right	0.0460554
Temporal medial-Dorsal attention left	-0.0430966
Temporal medial-Parietal	0.0277864
Temporal medial-Visual V1 medial	-0.0224654
Temporal medial-Dorsal attention	0.0435211
Temporal medial-Primary somatosensory	-0.0128846
Temporal medial-Primary motor	-0.0546383
Temporal medial-Somatomotor medial	-0.0401175
Cingulate cortex-Default mode network	0.00350068
Cingulate cortex-Visual lateral	-0.062084
Cingulate cortex-Somatsensory	-0.0133803
Cingulate cortex-Visual V1/V2/V3 medial	0.00275448
Cingulate cortex-Dorsal attention right	0.00397859
Cingulate cortex-Dorsal attention left	0.0391099
Cingulate cortex-Parietal	-0.0206406
Cingulate cortex-Visual V1 medial	-0.0338268
Cingulate cortex-Dorsal attention	0.0291751
Cingulate cortex-Primary somatosensory	0.0663914
Cingulate cortex-Primary motor	0.0793316
Cingulate cortex-Somatomotor medial	0.0990042
Cingulate cortex-Temporal medial	0.0939854
Cerbellum-Default mode network	0.000550287
Cerbellum-Visual lateral	0.040787
Cerbellum-Somatsensory	-0.0317704
Cerbellum-Visual V1/V2/V3 medial	0.0310058
Cerbellum-Dorsal attention right	0.00926625
Cerbellum-Dorsal attention left	-0.0652741
Cerbellum-Parietal	-0.0638603
Cerbellum-Visual V1 medial	0.064708
Cerbellum-Dorsal attention	0.000769999
Cerbellum-Primary somatosensory	0.15832
Cerbellum-Primary motor	0.11998
Cerbellum-Somatomotor medial	0.172952
Cerbellum-Temporal medial	-0.000552689
Cerbellum-Cingulate cortex	0.00802875
Prefrontal lateral-Default mode network	0.0119625
Prefrontal lateral-Visual lateral	-0.11846
Prefrontal lateral-Somatsensory	0.0429634
Prefrontal lateral-Visual V1/V2/V3 medial	0.131756
Prefrontal lateral-Dorsal attention right	-0.0303631
Prefrontal lateral-Dorsal attention left	0.00393202
Prefrontal lateral-Parietal	-0.0523297
Prefrontal lateral-Visual V1 medial	-0.0392254
Prefrontal lateral-Dorsal attention	-0.0044624
Prefrontal lateral-Primary somatosensory	0.114755
Prefrontal lateral-Primary motor	0.0480316
Prefrontal lateral-Somatomotor medial	0.088154
Prefrontal lateral-Temporal medial	0.045873
Prefrontal lateral-Cingulate cortex	-0.0382643
Prefrontal lateral-Cerbellum	-0.0140855
Temporal superior-Default mode network	0.0753501
Temporal superior-Visual lateral	-0.163597
Temporal superior-Somatsensory	0.0265134
Temporal superior-Visual V1/V2/V3 medial	0.051058
Temporal superior-Dorsal attention right	0.0951464
Temporal superior-Dorsal attention left	0.0355845
Temporal superior-Parietal	0.0325399
Temporal superior-Visual V1 medial	-0.0402773
Temporal superior-Dorsal attention	0.0626156
Temporal superior-Primary somatosensory	-0.0655117
Temporal superior-Primary motor	-0.02695
Temporal superior-Somatomotor medial	-0.118644
Temporal superior-Temporal medial	0.0456348
Temporal superior-Cingulate cortex	0.049777
Temporal superior-Cerbellum	0.116886
Temporal superior-Prefrontal lateral	0.00299855
Basal ganglia-Default mode network	0.0317124
Basal ganglia-Visual lateral	0.0778778
Basal ganglia-Somatsensory	-0.0376331
Basal ganglia-Visual V1/V2/V3 medial	0.0217388
Basal ganglia-Dorsal attention right	-0.00454457
Basal ganglia-Dorsal attention left	-0.0114978
Basal ganglia-Parietal	-0.0597776
Basal ganglia-Visual V1 medial	0.0053935
Basal ganglia-Dorsal attention	0.0423827
Basal ganglia-Primary somatosensory	0.154352
Basal ganglia-Primary motor	0.144242
Basal ganglia-Somatomotor medial	0.169547
Basal ganglia-Temporal medial	0.00458466
Basal ganglia-Cingulate cortex	0.0484236
Basal ganglia-Cerbellum	-0.179733
Basal ganglia-Prefrontal lateral	-0.00186079
Basal ganglia-Temporal superior	0.12986
Visual V1 lateral-Default mode network	0.0166532
Visual V1 lateral-Visual lateral	0.0894961
Visual V1 lateral-Somatsensory	-0.0396396
Visual V1 lateral-Visual V1/V2/V3 medial	-0.129602
Visual V1 lateral-Dorsal attention right	0.0256285
Visual V1 lateral-Dorsal attention left	0.0155692
Visual V1 lateral-Parietal	-0.091424
Visual V1 lateral-Visual V1 medial	-0.0024824
Visual V1 lateral-Dorsal attention	0.0610589
Visual V1 lateral-Primary somatosensory	0.0603591
Visual V1 lateral-Primary motor	0.0121948
Visual V1 lateral-Somatomotor medial	0.0666661
Visual V1 lateral-Temporal medial	0.00248726
Visual V1 lateral-Cingulate cortex	-0.0100293
Visual V1 lateral-Cerbellum	-0.0372364
Visual V1 lateral-Prefrontal lateral	0.0290463
Visual V1 lateral-Temporal superior	0.100965
Visual V1 lateral-Basal ganglia	-0.0203371
Posteromedial cortex-Default mode network	0.0817195
Posteromedial cortex-Visual lateral	0.00347833
Posteromedial cortex-Somatsensory	-0.0219697
Posteromedial cortex-Visual V1/V2/V3 medial	0.0386912
Posteromedial cortex-Dorsal attention right	0.030608
Posteromedial cortex-Dorsal attention left	0.0495918
Posteromedial cortex-Parietal	0.0273424
Posteromedial cortex-Visual V1 medial	0.0112766
Posteromedial cortex-Dorsal attention	0.0299718
Posteromedial cortex-Primary somatosensory	0.128572
Posteromedial cortex-Primary motor	0.0937788
Posteromedial cortex-Somatomotor medial	0.100275
Posteromedial cortex-Temporal medial	0.060837
Posteromedial cortex-Cingulate cortex	-0.148629
Posteromedial cortex-Cerbellum	-0.0466631
Posteromedial cortex-Prefrontal lateral	0.00724662
Posteromedial cortex-Temporal superior	0.0917425
Posteromedial cortex-Basal ganglia	-0.00571193
Posteromedial cortex-Visual V1 lateral	-0.031023
Ventral attention network-Default mode network	-0.0387305
Ventral attention network-Visual lateral	0.0874398
Ventral attention network-Somatsensory	-0.0188753
Ventral attention network-Visual V1/V2/V3 medial	-0.00561877
Ventral attention network-Dorsal attention right	0.0176761
Ventral attention network-Dorsal attention left	0.0506979
Ventral attention network-Parietal	0.0661853
Ventral attention network-Visual V1 medial	-0.00200589
Ventral attention network-Dorsal attention	-0.0665726
Ventral attention network-Primary somatosensory	0.0706029
Ventral attention network-Primary motor	0.046615
Ventral attention network-Somatomotor medial	0.0728258
Ventral attention network-Temporal medial	-0.0236313
Ventral attention network-Cingulate cortex	0.00181939
Ventral attention network-Cerbellum	-0.0344215
Ventral attention network-Prefrontal lateral	0.0740883
Ventral attention network-Temporal superior	0.0724637
Ventral attention network-Basal ganglia	-0.0444055
Ventral attention network-Visual V1 lateral	0.0225544
Ventral attention network-Posteromedial cortex	0.00374877

## Sheet: d. PheWAS
	cat_id	phe_name	r_value	p_value	-logp_value
0	lifestyle and environment - general	670_1.0-Type of accommodation lived in (0.0)	0.0160352	0.00837997	2.07676
1	lifestyle and environment - general	670_2.0-Type of accommodation lived in (0.0)	-0.0167087	0.00601246	2.22095
2	lifestyle and environment - general	670_3.0-Type of accommodation lived in (0.0)	0.00468187	0.441474	0.355095
3	lifestyle and environment - general	670_4.0-Type of accommodation lived in (0.0)	-0.00672065	0.269207	0.569913
4	lifestyle and environment - general	680_1.0-Own or rent accommodation lived in (0.0)	0.0269929	9.06054e-06	5.04285
5	lifestyle and environment - general	680_2.0-Own or rent accommodation lived in (0.0)	-0.0236276	0.000102363	3.98986
6	lifestyle and environment - general	680_3.0-Own or rent accommodation lived in (0.0)	-0.004234	0.486382	0.313023
7	lifestyle and environment - general	680_4.0-Own or rent accommodation lived in (0.0)	-0.00851902	0.161347	0.792239
8	lifestyle and environment - general	680_5.0-Own or rent accommodation lived in (0.0)	-0.00514615	0.397533	0.400626
9	lifestyle and environment - general	680_6.0-Own or rent accommodation lived in (0.0)	-0.00205149	0.735916	0.133172
10	lifestyle and environment - general	2395_1.0-Hair/balding pattern (0.0)	-0.0237185	9.62384e-05	4.01665
11	lifestyle and environment - general	2395_2.0-Hair/balding pattern (0.0)	-0.00775662	0.202235	0.694144
12	lifestyle and environment - general	2395_3.0-Hair/balding pattern (0.0)	-0.0211324	0.000511677	3.291
13	lifestyle and environment - general	2395_4.0-Hair/balding pattern (0.0)	-0.00437887	0.471592	0.326434
14	lifestyle and environment - general	20118_5.0-Home area population density - urban or rural (0.0)	0.005725	0.346603	0.460168
15	lifestyle and environment - general	20118_6.0-Home area population density - urban or rural (0.0)	0.00538513	0.375982	0.424833
16	lifestyle and environment - general	20118_7.0-Home area population density - urban or rural (0.0)	0.00105076	0.862852	0.0640636
17	lifestyle and environment - general	20118_8.0-Home area population density - urban or rural (0.0)	0.00638216	0.294067	0.531553
18	lifestyle and environment - general	20118_11.0-Home area population density - urban or rural (0.0)	-0.0188677	0.00192134	2.71639
19	lifestyle and environment - general	20118_12.0-Home area population density - urban or rural (0.0)	0.000429666	0.943686	0.0251723
20	lifestyle and environment - general	20118_13.0-Home area population density - urban or rural (0.0)	0.000154987	0.979672	0.00891922
21	lifestyle and environment - general	20118_16.0-Home area population density - urban or rural (0.0)	-0.0147379	0.015391	1.81273
22	lifestyle and environment - general	1797-Father still alive (0.0)	-0.0250413	3.83108e-05	4.41668
23	lifestyle and environment - general	1835-Mother still alive (0.0)	-0.0134113	0.0274595	1.56131
24	lifestyle and environment - general	2159-Ever had same-sex intercourse (0.0)	-0.0186253	0.00219657	2.65825
25	lifestyle and environment - general	4501-Non-accidental death in close genetic family (0.0)	-0.00741331	0.222933	0.651827
26	lifestyle and environment - general	6138#3-Qualifications (0.0)	-0.0235017	0.000111444	3.95295
27	lifestyle and environment - general	6138#1-Qualifications (0.0)	0.0171174	0.00488827	2.31084
28	lifestyle and environment - general	6138#4-Qualifications (0.0)	-0.0418109	6.12423e-12	11.2129
29	lifestyle and environment - general	6138#2-Qualifications (0.0)	0.00390722	0.520645	0.283458
30	lifestyle and environment - general	6142#1-Current employment status (0.0)	-0.0170687	0.00501131	2.30005
31	lifestyle and environment - general	6142#2-Current employment status (0.0)	0.015052	0.0133352	1.875
32	lifestyle and environment - general	6142#3-Current employment status (0.0)	0.00835205	0.16972	0.770267
33	lifestyle and environment - general	6142#5-Current employment status (0.0)	-0.00345856	0.569635	0.244404
34	lifestyle and environment - general	6142#6-Current employment status (0.0)	-0.0160542	0.00830331	2.08075
35	lifestyle and environment - general	6142#4-Current employment status (0.0)	-0.00541244	0.373566	0.427633
36	lifestyle and environment - general	6142#100-Current employment status (0.0)	0.00263345	0.665057	0.177141
37	lifestyle and environment - general	6142#7-Current employment status (0.0)	-0.0150617	0.0132758	1.87694
38	lifestyle and environment - general	6139#100-Gas or solid-fuel cooking/heating (0.0)	0.0074317	0.221786	0.654065
39	lifestyle and environment - general	6139#1-Gas or solid-fuel cooking/heating (0.0)	-0.0159574	0.00870139	2.06041
40	lifestyle and environment - general	6139#2-Gas or solid-fuel cooking/heating (0.0)	0.0107049	0.0784182	1.10558
41	lifestyle and environment - general	6139#3-Gas or solid-fuel cooking/heating (0.0)	-0.0172949	0.00446214	2.35046
42	lifestyle and environment - general	6140#1-Heating type(s) in home (0.0)	0.00465535	0.444066	0.352552
43	lifestyle and environment - general	6140#3-Heating type(s) in home (0.0)	-0.00486494	0.423825	0.372814
44	lifestyle and environment - general	6140#5-Heating type(s) in home (0.0)	-0.000904277	0.881819	0.0546205
45	lifestyle and environment - general	6140#100-Heating type(s) in home (0.0)	-0.00500426	0.410674	0.386502
46	lifestyle and environment - general	6140#2-Heating type(s) in home (0.0)	0.00298811	0.623252	0.205336
47	lifestyle and environment - general	6140#6-Heating type(s) in home (0.0)	-7.69634e-05	0.989905	0.00440658
48	lifestyle and environment - general	6140#4-Heating type(s) in home (0.0)	0.00772146	0.204287	0.689758
49	lifestyle and environment - general	6141#1-How are people in household related to participant (0.0)	0.0106277	0.0805955	1.09369
50	lifestyle and environment - general	6141#2-How are people in household related to participant (0.0)	-0.0315693	2.08838e-07	6.68019
51	lifestyle and environment - general	6141#8-How are people in household related to participant (0.0)	-0.0103612	0.0884887	1.05311
52	lifestyle and environment - general	6141#4-How are people in household related to participant (0.0)	-0.00254308	0.675885	0.170127
53	lifestyle and environment - general	6141#3-How are people in household related to participant (0.0)	0.00483217	0.426954	0.369619
54	lifestyle and environment - general	6141#7-How are people in household related to participant (0.0)	-0.000109001	0.985703	0.00625397
55	lifestyle and environment - general	6141#6-How are people in household related to participant (0.0)	0.0042743	0.482243	0.316734
56	lifestyle and environment - general	6145#1-Illness, injury, bereavement, stress in last 2 years (0.0)	-0.0203876	0.000802062	3.09579
57	lifestyle and environment - general	6145#100-Illness, injury, bereavement, stress in last 2 years (0.0)	0.0168106	0.00571198	2.24321
58	lifestyle and environment - general	6145#5-Illness, injury, bereavement, stress in last 2 years (0.0)	-0.0149162	0.0141922	1.84795
59	lifestyle and environment - general	6145#3-Illness, injury, bereavement, stress in last 2 years (0.0)	0.00231612	0.703373	0.152815
60	lifestyle and environment - general	6145#6-Illness, injury, bereavement, stress in last 2 years (0.0)	-0.0236538	0.000100562	3.99756
61	lifestyle and environment - general	6145#2-Illness, injury, bereavement, stress in last 2 years (0.0)	-0.00455669	0.453781	0.343153
62	lifestyle and environment - general	6145#4-Illness, injury, bereavement, stress in last 2 years (0.0)	-0.00429379	0.480247	0.318535
63	lifestyle and environment - general	6146#100-Attendance/disability/mobility allowance (0.0)	0.011864	0.0511145	1.29146
64	lifestyle and environment - general	6146#2-Attendance/disability/mobility allowance (0.0)	-0.0145222	0.0169597	1.77058
65	lifestyle and environment - general	6146#3-Attendance/disability/mobility allowance (0.0)	-0.00842756	0.165894	0.78017
66	lifestyle and environment - general	6146#1-Attendance/disability/mobility allowance (0.0)	-0.0112353	0.0647258	1.18892
67	lifestyle and environment - general	6160#100-Leisure/social activities (0.0)	0.0221042	0.000278645	3.55495
68	lifestyle and environment - general	6160#1-Leisure/social activities (0.0)	-0.0163608	0.00714744	2.14585
69	lifestyle and environment - general	6160#2-Leisure/social activities (0.0)	-0.00412607	0.497562	0.303153
70	lifestyle and environment - general	6160#5-Leisure/social activities (0.0)	-0.01969	0.00120641	2.9185
71	lifestyle and environment - general	6160#3-Leisure/social activities (0.0)	-0.00935778	0.123937	0.906799
72	lifestyle and environment - general	6160#4-Leisure/social activities (0.0)	-0.0156292	0.0101816	1.99218
73	lifestyle and environment - general	10105-Internet user (pilot) (0.0)	0.00538863	0.375672	0.425191
74	lifestyle and environment - general	10114-Willing to be contacted by email (pilot) (0.0)	0.00411982	0.498213	0.302585
75	lifestyle and environment - general	10721#100-Illness, injury, bereavement, stress in last 2 years (pilot) (0.0)	-0.00566672	0.351533	0.454033
76	lifestyle and environment - general	10721#3-Illness, injury, bereavement, stress in last 2 years (pilot) (0.0)	0.00464919	0.444668	0.351964
77	lifestyle and environment - general	10721#2-Illness, injury, bereavement, stress in last 2 years (pilot) (0.0)	-0.0039811	0.512792	0.290059
78	lifestyle and environment - general	10721#6-Illness, injury, bereavement, stress in last 2 years (pilot) (0.0)	-0.00496365	0.414482	0.382494
79	lifestyle and environment - general	10721#1-Illness, injury, bereavement, stress in last 2 years (pilot) (0.0)	-0.00130097	0.83064	0.0805871
80	lifestyle and environment - general	10722#1-Qualifications (pilot) (0.0)	-0.00496717	0.414151	0.382841
81	lifestyle and environment - general	10722#3-Qualifications (pilot) (0.0)	-0.00553423	0.362908	0.440203
82	lifestyle and environment - general	10722#100-Qualifications (pilot) (0.0)	-0.00351211	0.563674	0.248972
83	lifestyle and environment - general	10722#2-Qualifications (pilot) (0.0)	0.00118416	0.845647	0.072811
84	lifestyle and environment - general	10722#5-Qualifications (pilot) (0.0)	-0.00542044	0.37286	0.428455
85	lifestyle and environment - general	10722#4-Qualifications (pilot) (0.0)	-0.00316138	0.603249	0.219503
86	lifestyle and environment - general	10860#1-Gas or solid-fuel cooking/heating (pilot) (0.0)	-0.001624	0.78948	0.102659
87	lifestyle and environment - general	10860#100-Gas or solid-fuel cooking/heating (pilot) (0.0)	-0.00413754	0.496367	0.304197
88	lifestyle and environment - general	10860#2-Gas or solid-fuel cooking/heating (pilot) (0.0)	-0.000768342	0.899482	0.0460075
89	lifestyle and environment - general	10860#3-Gas or solid-fuel cooking/heating (pilot) (0.0)	-0.0103589	0.0885595	1.05276
90	lifestyle and environment - general	20107#11-Illnesses of father (0.0)	0.00138056	0.820451	0.0859476
91	lifestyle and environment - general	20107#100-Illnesses of father (0.0)	0.00426321	0.48338	0.315711
92	lifestyle and environment - general	20107#2-Illnesses of father (0.0)	-0.00891779	0.142616	0.845831
93	lifestyle and environment - general	20107#1-Illnesses of father (0.0)	-0.000439697	0.942374	0.0257767
94	lifestyle and environment - general	20107#8-Illnesses of father (0.0)	-0.00710248	0.242942	0.614498
95	lifestyle and environment - general	20107#13-Illnesses of father (0.0)	-0.00560243	0.357025	0.447301
96	lifestyle and environment - general	20107#6-Illnesses of father (0.0)	0.00530518	0.38311	0.416676
97	lifestyle and environment - general	20107#4-Illnesses of father (0.0)	0.00409929	0.500357	0.30072
98	lifestyle and environment - general	20107#3-Illnesses of father (0.0)	0.0224929	0.000217034	3.66347
99	lifestyle and environment - general	20107#10-Illnesses of father (0.0)	-0.00647479	0.287116	0.541943
100	lifestyle and environment - general	20107#9-Illnesses of father (0.0)	-0.00729772	0.230231	0.637836
101	lifestyle and environment - general	20107#12-Illnesses of father (0.0)	-0.00815784	0.179864	0.745056
102	lifestyle and environment - general	20107#101-Illnesses of father (0.0)	-0.00731617	0.229054	0.640061
103	lifestyle and environment - general	20110#100-Illnesses of mother (0.0)	-0.0107296	0.0777304	1.10941
104	lifestyle and environment - general	20110#8-Illnesses of mother (0.0)	0.00768579	0.206386	0.68532
105	lifestyle and environment - general	20110#1-Illnesses of mother (0.0)	0.00606847	0.318441	0.496972
106	lifestyle and environment - general	20110#11-Illnesses of mother (0.0)	-0.00564219	0.353622	0.45146
107	lifestyle and environment - general	20110#12-Illnesses of mother (0.0)	-0.00733838	0.227644	0.642743
108	lifestyle and environment - general	20110#9-Illnesses of mother (0.0)	0.00743624	0.221504	0.654618
109	lifestyle and environment - general	20110#3-Illnesses of mother (0.0)	0.00281792	0.643173	0.191672
110	lifestyle and environment - general	20110#5-Illnesses of mother (0.0)	0.00762923	0.209745	0.678308
111	lifestyle and environment - general	20110#6-Illnesses of mother (0.0)	-0.00842576	0.165984	0.779933
112	lifestyle and environment - general	20110#2-Illnesses of mother (0.0)	0.0015512	0.798709	0.0976117
113	lifestyle and environment - general	20110#10-Illnesses of mother (0.0)	0.00361535	0.552267	0.257851
114	lifestyle and environment - general	20110#4-Illnesses of mother (0.0)	0.0011833	0.845757	0.0727543
115	lifestyle and environment - general	20110#101-Illnesses of mother (0.0)	-0.00520469	0.392187	0.406507
116	lifestyle and environment - general	20111#100-Illnesses of siblings (0.0)	-0.001077	0.859462	0.0657732
117	lifestyle and environment - general	20111#5-Illnesses of siblings (0.0)	0.0124848	0.0401127	1.39672
118	lifestyle and environment - general	20111#8-Illnesses of siblings (0.0)	0.00632623	0.298319	0.525319
119	lifestyle and environment - general	20111#9-Illnesses of siblings (0.0)	-0.00416362	0.493657	0.306575
120	lifestyle and environment - general	20111#3-Illnesses of siblings (0.0)	0.0116213	0.0560546	1.25139
121	lifestyle and environment - general	20111#13-Illnesses of siblings (0.0)	0.000215299	0.971765	0.0124389
122	lifestyle and environment - general	20111#12-Illnesses of siblings (0.0)	-0.0164808	0.00673585	2.17161
123	lifestyle and environment - general	20111#1-Illnesses of siblings (0.0)	-0.00646906	0.287543	0.541297
124	lifestyle and environment - general	20111#2-Illnesses of siblings (0.0)	-0.00515558	0.396669	0.401572
125	lifestyle and environment - general	20111#6-Illnesses of siblings (0.0)	-0.00166249	0.784611	0.105345
126	lifestyle and environment - general	20111#10-Illnesses of siblings (0.0)	0.0120189	0.0481574	1.31734
127	lifestyle and environment - general	20111#4-Illnesses of siblings (0.0)	-0.00124731	0.837526	0.0770016
128	lifestyle and environment - general	20111#11-Illnesses of siblings (0.0)	0.00391465	0.519853	0.284119
129	lifestyle and environment - general	20111#101-Illnesses of siblings (0.0)	-0.00283412	0.641265	0.192962
130	lifestyle and environment - general	24014-Close to major road (0.0)	-0.00937026	0.123437	0.908556
131	lifestyle and environment - general	709-Number in household (0.0)	-0.0283593	3.11313e-06	5.5068
132	lifestyle and environment - general	728-Number of vehicles in household (0.0)	-0.00834434	0.170114	0.76926
133	lifestyle and environment - general	738-Average total household income before tax (0.0)	-0.0273661	6.80046e-06	5.16746
134	lifestyle and environment - general	777-Frequency of travelling from home to job workplace (0.0)	0.00718998	0.237186	0.624912
135	lifestyle and environment - general	1031-Frequency of friend/family visits (0.0)	-0.0113177	0.0627871	1.20213
136	lifestyle and environment - general	1873-Number of full brothers (0.0)	-0.00553367	0.362957	0.440145
137	lifestyle and environment - general	1883-Number of full sisters (0.0)	0.00195335	0.74811	0.126035
138	lifestyle and environment - general	2149-Lifetime number of sexual partners (0.0)	-0.0416522	7.3536e-12	11.1335
139	lifestyle and environment - general	2237-Plays computer games (0.0)	-0.000686214	0.910178	0.0408736
140	lifestyle and environment - general	2375-Relative age of first facial hair (0.0)	0.00754738	0.214676	0.668217
141	lifestyle and environment - general	2385-Relative age voice broke (0.0)	-0.00668838	0.271513	0.566209
142	lifestyle and environment - general	2405-Number of children fathered (0.0)	-0.00655032	0.281531	0.550474
143	lifestyle and environment - general	3669-Lifetime number of same-sex sexual partners (0.0)	0.00236104	0.6979	0.156207
144	lifestyle and environment - general	4674-Private healthcare (0.0)	0.00545561	0.369766	0.432073
145	lifestyle and environment - general	5057-Number of older siblings (0.0)	-0.00978275	0.107764	0.967528
146	lifestyle and environment - general	10740-Frequency of friend/family visits (pilot) (0.0)	-0.00397303	0.513647	0.289335
147	lifestyle and environment - general	10877-Average total household income before tax (pilot) (0.0)	0.00746107	0.219966	0.657645
148	lifestyle and environment - general	24009-Traffic intensity on the nearest road (0.0)	-0.0102814	0.09097	1.0411
149	lifestyle and environment - general	24013-Total traffic load on major roads (0.0)	-0.0114717	0.059293	1.227
150	lifestyle and environment - general	24015-Sum of road length of major roads within 100m (0.0)	-0.00956052	0.115999	0.935544
151	lifestyle and environment - general	3-Verbal interview duration (0.0)	-0.0252372	3.32951e-05	4.47762
152	lifestyle and environment - general	4-Biometrics duration (0.0)	-0.0224986	0.000216241	3.66506
153	lifestyle and environment - general	5-Sample collection duration (0.0)	0.00583833	0.337139	0.472191
154	lifestyle and environment - general	6-Conclusion duration (0.0)	-0.0163231	0.00728116	2.1378
155	lifestyle and environment - general	189-Townsend deprivation index at recruitment (0.0)	-0.02559	2.57984e-05	4.58841
156	lifestyle and environment - general	699-Length of time at current address (0.0)	0.0262713	1.56204e-05	4.80631
157	lifestyle and environment - general	767-Length of working week for main job (0.0)	-0.0108512	0.0744244	1.12828
158	lifestyle and environment - general	1807-Father's age at death (0.0)	-0.00509635	0.402116	0.395649
159	lifestyle and environment - general	1845-Mother's age (0.0)	0.0201491	0.000923507	3.03456
160	lifestyle and environment - general	2139-Age first had sexual intercourse (0.0)	-0.00428626	0.481018	0.317839
161	lifestyle and environment - general	2946-Father's age (0.0)	0.00747298	0.21923	0.659101
162	lifestyle and environment - general	3526-Mother's age at death (0.0)	-0.0058662	0.334839	0.475164
163	lifestyle and environment - general	3659-Year immigrated to UK (United Kingdom) (0.0)	-0.00398745	0.512119	0.290629
164	lifestyle and environment - general	20074-Home location at assessment - east co-ordinate (rounded) (0.0)	0.00553273	0.363038	0.440047
165	lifestyle and environment - general	20075-Home location at assessment - north co-ordinate (rounded) (0.0)	-0.00166129	0.784763	0.105261
166	lifestyle and environment - general	22702-Home location - east co-ordinate (rounded) (0.0)	0.00491201	0.419355	0.377418
167	lifestyle and environment - general	22704-Home location - north co-ordinate (rounded) (0.0)	-0.00311332	0.608768	0.215548
168	lifestyle and environment - general	24003-Nitrogen dioxide air pollution; 2010 (0.0)	-0.0206462	0.000687262	3.16288
169	lifestyle and environment - general	24004-Nitrogen oxides air pollution; 2010 (0.0)	-0.0181043	0.00291469	2.53541
170	lifestyle and environment - general	24005-Particulate matter air pollution (pm10); 2010 (0.0)	-0.0128275	0.0349504	1.45655
171	lifestyle and environment - general	24006-Particulate matter air pollution (pm2.5); 2010 (0.0)	-0.0151861	0.0125338	1.90192
172	lifestyle and environment - general	24007-Particulate matter air pollution (pm2.5) absorbance; 2010 (0.0)	-0.00811051	0.182403	0.738968
173	lifestyle and environment - general	24008-Particulate matter air pollution 2.5-10um; 2010 (0.0)	-0.00679602	0.263874	0.578603
174	lifestyle and environment - general	24010-Inverse distance to the nearest road (0.0)	-0.00200558	0.741613	0.129823
175	lifestyle and environment - general	24011-Traffic intensity on the nearest major road (0.0)	-0.000923749	0.879294	0.0558661
176	lifestyle and environment - general	24012-Inverse distance to the nearest major road (0.0)	-0.00211474	0.728092	0.137814
177	lifestyle and environment - general	24016-Nitrogen dioxide air pollution; 2005 (0.0)	-0.0199937	0.00101151	2.99503
178	lifestyle and environment - general	24017-Nitrogen dioxide air pollution; 2006 (0.0)	-0.0206479	0.000686588	3.1633
179	lifestyle and environment - general	24018-Nitrogen dioxide air pollution; 2007 (0.0)	-0.0181053	0.00291308	2.53565
180	lifestyle and environment - general	24019-Particulate matter air pollution (pm10); 2007 (0.0)	-0.00746029	0.220014	0.65755
181	lifestyle and environment - general	24020-Average daytime sound level of noise pollution (0.0)	-0.00825928	0.17451	0.758179
182	lifestyle and environment - general	24500-Greenspace percentage, buffer 1000m (0.0)	0.0229056	0.000165763	3.78051
183	lifestyle and environment - general	24501-Domestic garden percentage, buffer 1000m (0.0)	-0.0120988	0.0466885	1.33079
184	lifestyle and environment - general	24502-Water percentage, buffer 1000m (0.0)	-0.0027039	0.656664	0.182657
185	lifestyle and environment - general	24503-Greenspace percentage, buffer 300m (0.0)	0.016174	0.00783281	2.10608
186	lifestyle and environment - general	24504-Domestic garden percentage, buffer 300m (0.0)	-0.00109952	0.856555	0.0672447
187	lifestyle and environment - general	24505-Water percentage, buffer 300m (0.0)	-0.00168122	0.782246	0.106657
188	lifestyle and environment - general	24506-Natural environment percentage, buffer 1000m (0.0)	0.0243075	6.42157e-05	4.19236
189	lifestyle and environment - general	24507-Natural environment percentage, buffer 300m (0.0)	0.0142903	0.0188007	1.72583
190	lifestyle and environment - general	24508-Distance (Euclidean) to coast (0.0)	0.00131249	0.829164	0.0813597
191	lifestyle and environment - general	26410-Index of Multiple Deprivation (England) (0.0)	-0.00270346	0.656717	0.182622
192	lifestyle and environment - general	26411-Income score (England) (0.0)	-0.00303629	0.617661	0.20925
193	lifestyle and environment - general	26412-Employment score (England) (0.0)	0.00318115	0.600985	0.221136
194	lifestyle and environment - general	26413-Health score (England) (0.0)	0.00337858	0.578592	0.237627
195	lifestyle and environment - general	26414-Education score (England) (0.0)	0.0209861	0.000559544	3.25217
196	lifestyle and environment - general	26415-Housing score (England) (0.0)	-0.0136459	0.024865	1.60441
197	lifestyle and environment - general	26416-Crime score (England) (0.0)	-0.0155047	0.010799	1.96662
198	lifestyle and environment - general	26417-Living environment score (England) (0.0)	-0.0336626	3.09952e-08	7.50871
199	lifestyle and environment - general	26427-Index of Multiple Deprivation (Scotland) (0.0)	0.00370981	0.54193	0.266056
200	lifestyle and environment - general	26428-Income score (Scotland) (0.0)	-0.00135295	0.823983	0.0840817
201	lifestyle and environment - general	26429-Employment score (Scotland) (0.0)	0.00627642	0.30214	0.519792
202	lifestyle and environment - general	26430-Health score (Scotland) (0.0)	-0.000398133	0.947813	0.0232773
203	lifestyle and environment - general	26431-Education score (Scotland) (0.0)	0.0107854	0.0762006	1.11804
204	lifestyle and environment - general	26432-Housing score (Scotland) (0.0)	-0.00254617	0.675514	0.170366
205	lifestyle and environment - general	26433-Access to services score (Scotland) (0.0)	0.000549993	0.927954	0.0324735
206	lifestyle and environment - general	26434-Crime score (Scotland) (0.0)	-0.00208595	0.73165	0.135696
207	lifestyle and environment - exercise and work	1150_1.0-Usual side of head for mobile phone use (0.0)	0.00519839	0.39276	0.405873
208	lifestyle and environment - exercise and work	1150_2.0-Usual side of head for mobile phone use (0.0)	-0.0110712	0.0687326	1.16284
209	lifestyle and environment - exercise and work	1150_3.0-Usual side of head for mobile phone use (0.0)	-0.017117	0.00488909	2.31077
210	lifestyle and environment - exercise and work	1210-Snoring (0.0)	-0.00853374	0.160624	0.794189
211	lifestyle and environment - exercise and work	6143#1-Transport type for commuting to job workplace (0.0)	0.00453101	0.45633	0.340721
212	lifestyle and environment - exercise and work	6143#2-Transport type for commuting to job workplace (0.0)	-0.000962906	0.874219	0.0583799
213	lifestyle and environment - exercise and work	6143#4-Transport type for commuting to job workplace (0.0)	-0.0227808	0.000179917	3.74493
214	lifestyle and environment - exercise and work	6143#3-Transport type for commuting to job workplace (0.0)	-0.00619583	0.308389	0.510901
215	lifestyle and environment - exercise and work	6143#100-Transport type for commuting to job workplace (0.0)	0.00365607	0.547799	0.261379
216	lifestyle and environment - exercise and work	6162#1-Types of transport used (excluding work) (0.0)	0.00447684	0.461732	0.33561
217	lifestyle and environment - exercise and work	6162#2-Types of transport used (excluding work) (0.0)	-2.06534e-05	0.997291	0.00117817
218	lifestyle and environment - exercise and work	6162#4-Types of transport used (excluding work) (0.0)	-0.0162677	0.00748209	2.12598
219	lifestyle and environment - exercise and work	6162#3-Types of transport used (excluding work) (0.0)	-0.00977114	0.108182	0.965845
220	lifestyle and environment - exercise and work	6162#100-Types of transport used (excluding work) (0.0)	-0.00410835	0.499411	0.301542
221	lifestyle and environment - exercise and work	6164#1-Types of physical activity in last 4 weeks (0.0)	0.0116973	0.0544671	1.26387
222	lifestyle and environment - exercise and work	6164#2-Types of physical activity in last 4 weeks (0.0)	-0.0174462	0.0041257	2.3845
223	lifestyle and environment - exercise and work	6164#100-Types of physical activity in last 4 weeks (0.0)	-0.00135278	0.824004	0.0840708
224	lifestyle and environment - exercise and work	6164#4-Types of physical activity in last 4 weeks (0.0)	-0.00917277	0.131545	0.880927
225	lifestyle and environment - exercise and work	6164#3-Types of physical activity in last 4 weeks (0.0)	-0.0295288	1.20016e-06	5.92076
226	lifestyle and environment - exercise and work	6164#5-Types of physical activity in last 4 weeks (0.0)	-0.00365208	0.548237	0.261032
227	lifestyle and environment - exercise and work	1001-Duration of strenuous sports (0.0)	0.00136923	0.821899	0.0851814
228	lifestyle and environment - exercise and work	1011-Frequency of light DIY in last 4 weeks (0.0)	-0.00545802	0.369555	0.432321
229	lifestyle and environment - exercise and work	806-Job involves mainly walking or standing (0.0)	0.0164669	0.0067824	2.16862
230	lifestyle and environment - exercise and work	816-Job involves heavy manual or physical work (0.0)	0.012963	0.0330719	1.48054
231	lifestyle and environment - exercise and work	826-Job involves shift work (0.0)	0.0103349	0.0892998	1.04915
232	lifestyle and environment - exercise and work	845-Age completed full time education (0.0)	-0.018702	0.00210588	2.67657
233	lifestyle and environment - exercise and work	864-Number of days/week walked 10+ minutes (0.0)	0.0230582	0.000149874	3.82427
234	lifestyle and environment - exercise and work	884-Number of days/week of moderate physical activity 10+ minutes (0.0)	-0.00228381	0.707318	0.150385
235	lifestyle and environment - exercise and work	904-Number of days/week of vigorous physical activity 10+ minutes (0.0)	-0.0178506	0.00333683	2.47667
236	lifestyle and environment - exercise and work	924-Usual walking pace (0.0)	-0.00694251	0.253718	0.595648
237	lifestyle and environment - exercise and work	943-Frequency of stair climbing in last 4 weeks (0.0)	-0.0237491	9.42618e-05	4.02566
238	lifestyle and environment - exercise and work	971-Frequency of walking for pleasure in last 4 weeks (0.0)	0.0116517	0.0554152	1.25637
239	lifestyle and environment - exercise and work	981-Duration walking for pleasure (0.0)	-0.00267978	0.659533	0.180764
240	lifestyle and environment - exercise and work	991-Frequency of strenuous sports in last 4 weeks (0.0)	0.000531498	0.930371	0.031344
241	lifestyle and environment - exercise and work	1021-Duration of light DIY (0.0)	0.00257655	0.671868	0.172716
242	lifestyle and environment - exercise and work	1070-Time spent watching television (TV) (0.0)	0.0519681	1.2377e-17	16.9074
243	lifestyle and environment - exercise and work	1080-Time spent using computer (0.0)	-0.0214896	0.000410385	3.38681
244	lifestyle and environment - exercise and work	1090-Time spent driving (0.0)	-0.00208113	0.732246	0.135343
245	lifestyle and environment - exercise and work	1100-Drive faster than motorway speed limit (0.0)	-0.0548702	1.75673e-19	18.7553
246	lifestyle and environment - exercise and work	1110-Length of mobile phone use (0.0)	-0.0304666	5.4461e-07	6.26391
247	lifestyle and environment - exercise and work	1120-Weekly usage of mobile phone in last 3 months (0.0)	-0.0410713	1.42844e-11	10.8451
248	lifestyle and environment - exercise and work	1130-Hands-free device/speakerphone use with mobile phone in last 3 month (0.0)	-0.0183231	0.00259044	2.58663
249	lifestyle and environment - exercise and work	1140-Difference in mobile phone use compared to two years previously (0.0)	-0.0267449	1.09421e-05	4.9609
250	lifestyle and environment - exercise and work	1160-Sleep duration (0.0)	0.0176795	0.00365219	2.43745
251	lifestyle and environment - exercise and work	1170-Getting up in morning (0.0)	0.0471733	8.5181e-15	14.0697
252	lifestyle and environment - exercise and work	1180-Morning/evening person (chronotype) (0.0)	-0.0633936	1.76334e-25	24.7537
253	lifestyle and environment - exercise and work	1190-Nap during day (0.0)	-0.00165834	0.785136	0.105055
254	lifestyle and environment - exercise and work	1200-Sleeplessness / insomnia (0.0)	0.0133802	0.0278199	1.55564
255	lifestyle and environment - exercise and work	1220-Daytime dozing / sleeping (narcolepsy) (0.0)	-0.0198758	0.00108343	2.9652
256	lifestyle and environment - exercise and work	2624-Frequency of heavy DIY in last 4 weeks (0.0)	-0.0152308	0.0122767	1.91092
257	lifestyle and environment - exercise and work	2634-Duration of heavy DIY (0.0)	-0.0226239	0.000199341	3.7004
258	lifestyle and environment - exercise and work	3426-Job involves night shift work (0.0)	-0.00459002	0.450486	0.346319
259	lifestyle and environment - exercise and work	3637-Frequency of other exercises in last 4 weeks (0.0)	-0.00326505	0.591422	0.228102
260	lifestyle and environment - exercise and work	3647-Duration of other exercises (0.0)	0.00277823	0.647855	0.188522
261	lifestyle and environment - exercise and work	10953-Duration of walks (pilot) (0.0)	-0.00706936	0.245146	0.610575
262	lifestyle and environment - exercise and work	104920-Time spent doing light physical activity (0.0)	0.00193928	0.749863	0.125018
263	lifestyle and environment - exercise and work	796-Distance between home and job workplace (0.0)	-0.00205245	0.735797	0.133242
264	lifestyle and environment - exercise and work	874-Duration of walks (0.0)	0.00551426	0.364643	0.438132
265	lifestyle and environment - exercise and work	894-Duration of moderate activity (0.0)	0.000139273	0.981733	0.00800669
266	lifestyle and environment - exercise and work	914-Duration of vigorous activity (0.0)	0.00635452	0.296163	0.528469
267	lifestyle and environment - alcohol	2664_0.0-Reason for reducing amount of alcohol drunk (0.0)	-0.00611002	0.315138	0.501499
268	lifestyle and environment - alcohol	2664_1.0-Reason for reducing amount of alcohol drunk (0.0)	-0.0069215	0.255157	0.593192
269	lifestyle and environment - alcohol	2664_2.0-Reason for reducing amount of alcohol drunk (0.0)	-0.00830318	0.172231	0.763888
270	lifestyle and environment - alcohol	2664_3.0-Reason for reducing amount of alcohol drunk (0.0)	0.00377673	0.534666	0.271917
271	lifestyle and environment - alcohol	2664_4.0-Reason for reducing amount of alcohol drunk (0.0)	0.00361445	0.552366	0.257773
272	lifestyle and environment - alcohol	2664_5.0-Reason for reducing amount of alcohol drunk (0.0)	-0.00722082	0.23518	0.628599
273	lifestyle and environment - alcohol	3859_1.0-Reason former drinker stopped drinking alcohol (0.0)	0.00326857	0.591022	0.228397
274	lifestyle and environment - alcohol	3859_2.0-Reason former drinker stopped drinking alcohol (0.0)	0.00530912	0.382757	0.417076
275	lifestyle and environment - alcohol	3859_3.0-Reason former drinker stopped drinking alcohol (0.0)	-0.00276698	0.649186	0.187631
276	lifestyle and environment - alcohol	3859_5.0-Reason former drinker stopped drinking alcohol (0.0)	0.00461601	0.447926	0.348794
277	lifestyle and environment - alcohol	20117_0.0-Alcohol drinker status (0.0)	0.0119495	0.0494645	1.30571
278	lifestyle and environment - alcohol	20117_1.0-Alcohol drinker status (0.0)	0.00410722	0.499528	0.30144
279	lifestyle and environment - alcohol	20117_2.0-Alcohol drinker status (0.0)	-0.0117163	0.054075	1.267
280	lifestyle and environment - alcohol	20405_0.0-Ever had known person concerned about, or recommend reduction of, alcohol consumption (0.0)	0.0215535	0.00039439	3.40407
281	lifestyle and environment - alcohol	20405_1.0-Ever had known person concerned about, or recommend reduction of, alcohol consumption (0.0)	-0.0163499	0.00718575	2.14353
282	lifestyle and environment - alcohol	20405_2.0-Ever had known person concerned about, or recommend reduction of, alcohol consumption (0.0)	-0.0135564	0.025828	1.58791
283	lifestyle and environment - alcohol	1618-Alcohol usually taken with meals (0.0)	-0.00984454	0.105558	0.976509
284	lifestyle and environment - alcohol	3731-Former alcohol drinker (0.0)	0.000375308	0.950801	0.0219103
285	lifestyle and environment - alcohol	20404-Ever physically dependent on alcohol (0.0)	0.000496176	0.934987	0.0291942
286	lifestyle and environment - alcohol	20406-Ever addicted to alcohol (0.0)	0.00322956	0.595459	0.225148
287	lifestyle and environment - alcohol	20415-Ongoing addiction to alcohol (0.0)	0.00320649	0.59809	0.223234
288	lifestyle and environment - alcohol	1558-Alcohol intake frequency. (0.0)	-0.0142884	0.0188168	1.72545
289	lifestyle and environment - alcohol	1568-Average weekly red wine intake (0.0)	-0.0219078	0.000315679	3.50075
290	lifestyle and environment - alcohol	1578-Average weekly champagne plus white wine intake (0.0)	0.000139141	0.98175	0.00799906
291	lifestyle and environment - alcohol	1588-Average weekly beer plus cider intake (0.0)	-0.0228616	0.000170628	3.76795
292	lifestyle and environment - alcohol	1598-Average weekly spirits intake (0.0)	-0.00416283	0.493739	0.306502
293	lifestyle and environment - alcohol	1608-Average weekly fortified wine intake (0.0)	-0.00898018	0.139843	0.854358
294	lifestyle and environment - alcohol	1628-Alcohol intake versus 10 years previously (0.0)	0.00182131	0.764616	0.116556
295	lifestyle and environment - alcohol	4407-Average monthly red wine intake (0.0)	-0.004695	0.440195	0.356355
296	lifestyle and environment - alcohol	4418-Average monthly champagne plus white wine intake (0.0)	0.0030943	0.610959	0.213988
297	lifestyle and environment - alcohol	4429-Average monthly beer plus cider intake (0.0)	-0.00430117	0.479493	0.319217
298	lifestyle and environment - alcohol	4440-Average monthly spirits intake (0.0)	-0.00162062	0.789908	0.102424
299	lifestyle and environment - alcohol	4451-Average monthly fortified wine intake (0.0)	-0.00192038	0.752222	0.123654
300	lifestyle and environment - alcohol	4462-Average monthly intake of other alcoholic drinks (0.0)	-0.00298473	0.623645	0.205063
301	lifestyle and environment - alcohol	5364-Average weekly intake of other alcoholic drinks (0.0)	-0.00772328	0.204181	0.689984
302	lifestyle and environment - alcohol	20403-Amount of alcohol drunk on a typical drinking day (0.0)	-0.0128196	0.0350629	1.45515
303	lifestyle and environment - alcohol	20407-Frequency of failure to fulfil normal expectations due to drinking alcohol in last year (0.0)	-0.0132748	0.0290747	1.53648
304	lifestyle and environment - alcohol	20408-Frequency of memory loss due to drinking alcohol in last year (0.0)	0.00447972	0.461444	0.335881
305	lifestyle and environment - alcohol	20409-Frequency of feeling guilt or remorse after drinking alcohol in last year (0.0)	-0.00958984	0.114885	0.939735
306	lifestyle and environment - alcohol	20414-Frequency of drinking alcohol (0.0)	-0.0226556	0.000195257	3.70939
307	lifestyle and environment - alcohol	20416-Frequency of consuming six or more units of alcohol (0.0)	-0.0150925	0.0130886	1.88311
308	lifestyle and environment - alcohol	20410-Age when known person last commented about drinking habits (0.0)	0.00221865	0.7153	0.145512
309	lifestyle and environment - tobacco	2877_1.0-Type of tobacco previously smoked (0.0)	0.00143179	0.813908	0.0894248
310	lifestyle and environment - tobacco	2877_2.0-Type of tobacco previously smoked (0.0)	-0.00462892	0.446657	0.350026
311	lifestyle and environment - tobacco	2877_3.0-Type of tobacco previously smoked (0.0)	-0.0105512	0.0827982	1.08198
312	lifestyle and environment - tobacco	3446_1.0-Type of tobacco currently smoked (0.0)	-0.00678963	0.264323	0.577865
313	lifestyle and environment - tobacco	3446_2.0-Type of tobacco currently smoked (0.0)	-0.0147807	0.0150955	1.82115
314	lifestyle and environment - tobacco	3446_3.0-Type of tobacco currently smoked (0.0)	-0.0133706	0.0279327	1.55389
315	lifestyle and environment - tobacco	20116_0.0-Smoking status (0.0)	0.0113324	0.0624457	1.2045
316	lifestyle and environment - tobacco	20116_1.0-Smoking status (0.0)	0.000723822	0.905278	0.0432181
317	lifestyle and environment - tobacco	20116_2.0-Smoking status (0.0)	-0.025736	2.31929e-05	4.63465
318	lifestyle and environment - tobacco	22506_0.0-Tobacco smoking (0.0)	0.0137629	0.0236525	1.62612
319	lifestyle and environment - tobacco	22506_1.0-Tobacco smoking (0.0)	0.00224251	0.712373	0.147292
320	lifestyle and environment - tobacco	22506_2.0-Tobacco smoking (0.0)	-0.00687407	0.258428	0.58766
321	lifestyle and environment - tobacco	22506_3.0-Tobacco smoking (0.0)	-0.00851418	0.161585	0.791598
322	lifestyle and environment - tobacco	2644-Light smokers, at least 100 smokes in lifetime (0.0)	-0.00657397	0.279797	0.553156
323	lifestyle and environment - tobacco	2907-Ever stopped smoking for 6+ months (0.0)	0.00802895	0.18684	0.72853
324	lifestyle and environment - tobacco	3159-Smoked cigarette or pipe within last hour (0.0)	-0.00167754	0.782711	0.106399
325	lifestyle and environment - tobacco	6157#3-Why stopped smoking (0.0)	-0.000154935	0.979679	0.00891623
326	lifestyle and environment - tobacco	6157#100-Why stopped smoking (0.0)	0.0129806	0.0328344	1.48367
327	lifestyle and environment - tobacco	6157#1-Why stopped smoking (0.0)	-0.00148499	0.807128	0.0930574
328	lifestyle and environment - tobacco	6157#2-Why stopped smoking (0.0)	-0.00789113	0.194519	0.711038
329	lifestyle and environment - tobacco	6157#4-Why stopped smoking (0.0)	-0.00331627	0.585617	0.232386
330	lifestyle and environment - tobacco	6158#2-Why reduced smoking (0.0)	-0.00908704	0.13519	0.869055
331	lifestyle and environment - tobacco	6158#3-Why reduced smoking (0.0)	0.00507234	0.404337	0.393256
332	lifestyle and environment - tobacco	6158#1-Why reduced smoking (0.0)	-0.00141851	0.815604	0.0885208
333	lifestyle and environment - tobacco	6158#100-Why reduced smoking (0.0)	0.0108743	0.0738101	1.13188
334	lifestyle and environment - tobacco	6158#4-Why reduced smoking (0.0)	-0.00607482	0.317934	0.497663
335	lifestyle and environment - tobacco	20160-Ever smoked (0.0)	-0.0135577	0.025814	1.58814
336	lifestyle and environment - tobacco	1239-Current tobacco smoking (0.0)	-0.0264031	1.41551e-05	4.84909
337	lifestyle and environment - tobacco	1249-Past tobacco smoking (0.0)	0.00820289	0.177471	0.750871
338	lifestyle and environment - tobacco	1259-Smoking/smokers in household (0.0)	-0.00313245	0.606569	0.21712
339	lifestyle and environment - tobacco	1269-Exposure to tobacco smoke at home (0.0)	-0.00522306	0.390517	0.40836
340	lifestyle and environment - tobacco	1279-Exposure to tobacco smoke outside home (0.0)	-0.00076763	0.899575	0.0459628
341	lifestyle and environment - tobacco	2887-Number of cigarettes previously smoked daily (0.0)	-0.00157829	0.795271	0.0994849
342	lifestyle and environment - tobacco	2926-Number of unsuccessful stop-smoking attempts (0.0)	-0.00180353	0.766847	0.115291
343	lifestyle and environment - tobacco	2936-Likelihood of resuming smoking (0.0)	0.00575623	0.343978	0.463469
344	lifestyle and environment - tobacco	3466-Time from waking to first cigarette (0.0)	0.00237664	0.696003	0.157389
345	lifestyle and environment - tobacco	3476-Difficulty not smoking for 1 day (0.0)	-0.00776104	0.201978	0.694696
346	lifestyle and environment - tobacco	3486-Ever tried to stop smoking (0.0)	0.00607393	0.318005	0.497566
347	lifestyle and environment - tobacco	3496-Wants to stop smoking (0.0)	0.00198891	0.743684	0.128611
348	lifestyle and environment - tobacco	3506-Smoking compared to 10 years previous (0.0)	-0.00679923	0.263649	0.578974
349	lifestyle and environment - tobacco	2867-Age started smoking in former smokers (0.0)	-0.00199371	0.743088	0.12896
350	lifestyle and environment - tobacco	2897-Age stopped smoking (0.0)	-0.00579403	0.340818	0.467477
351	lifestyle and environment - tobacco	3436-Age started smoking in current smokers (0.0)	-0.0019467	0.748939	0.125553
352	lifestyle and environment - tobacco	3456-Number of cigarettes currently smoked daily (current cigarette smokers) (0.0)	-0.000215526	0.971735	0.0124522
353	lifestyle and environment - tobacco	20161-Pack years of smoking (0.0)	0.00232409	0.7024	0.153415
354	lifestyle and environment - tobacco	20162-Pack years adult smoking as proportion of life span exposed to smoking (0.0)	-0.00223544	0.71324	0.146764
355	lifestyle and environment - tobacco	22507-Age of stopping smoking (0.0)	-0.00359317	0.554708	0.255936
356	physical measures - general	1707_1.0-Handedness (chirality/laterality) (0.0)	-0.014451	0.0175073	1.75678
357	physical measures - general	1707_2.0-Handedness (chirality/laterality) (0.0)	0.0156494	0.0100843	1.99636
358	physical measures - general	1707_3.0-Handedness (chirality/laterality) (0.0)	-0.000940262	0.877153	0.0569247
359	physical measures - general	2306-Weight change compared with 1 year ago (0.0)	-0.000659679	0.913638	0.0392261
360	physical measures - general	3088-Contra-indications for spirometry (0.0)	-0.00431465	0.478117	0.320466
361	physical measures - general	46-Hand grip strength (left) (0.0)	-0.033617	3.23513e-08	7.49011
362	physical measures - general	47-Hand grip strength (right) (0.0)	-0.0329183	6.18911e-08	7.20837
363	physical measures - general	48-Waist circumference (0.0)	-0.00610714	0.315367	0.501184
364	physical measures - general	49-Hip circumference (0.0)	0.00471921	0.437841	0.358683
365	physical measures - general	50-Standing height (0.0)	-0.0240588	7.62646e-05	4.11768
366	physical measures - general	3062-Forced vital capacity (FVC) (0.0)	-0.0178923	0.00326383	2.48627
367	physical measures - general	3063-Forced expiratory volume in 1-second (FEV1) (0.0)	-0.0303727	5.90098e-07	6.22908
368	physical measures - general	3064-Peak expiratory flow (PEF) (0.0)	-0.0347535	1.09563e-08	7.96034
369	physical measures - general	10694-Forced vital capacity (FVC) (pilot) (0.1)	0.00185295	0.760651	0.118814
370	physical measures - general	10695-Forced expiratory volume in 1-second (FEV1) (pilot) (0.1)	0.00623455	0.305376	0.515165
371	physical measures - general	10696-Peak expiratory flow (PEF) (pilot) (0.1)	0.000982304	0.871707	0.0596297
372	physical measures - general	12143-Weight (pre-imaging) (2.0)	-0.0186079	0.00221774	2.65409
373	physical measures - general	12144-Height (2.0)	-0.0209133	0.000584865	3.23294
374	physical measures - general	20015-Sitting height (0.0)	-0.0281234	3.75663e-06	5.4252
375	physical measures - general	21001-Body mass index (BMI) (0.0)	0.00103322	0.865118	0.0629245
376	physical measures - general	21002-Weight (0.0)	-0.0134622	0.0268774	1.57061
377	physical measures - general	23099-Body fat percentage (0.0)	0.0472225	7.99074e-15	14.0974
378	physical measures - general	23100-Whole body fat mass (0.0)	0.0306082	4.82424e-07	6.31657
379	physical measures - general	23101-Whole body fat-free mass (0.0)	-0.0360114	3.17659e-09	8.49804
380	physical measures - general	23102-Whole body water mass (2.0)	-0.0346732	1.18413e-08	7.9266
381	physical measures - general	23106-Impedance of whole body (0.0)	0.042618	2.38989e-12	11.6216
382	physical measures - general	23107-Impedance of leg (right) (0.0)	0.0370157	1.14699e-09	8.94044
383	physical measures - general	23108-Impedance of leg (left) (0.0)	0.0392153	1.12221e-10	9.94992
384	physical measures - general	23109-Impedance of arm (right) (0.0)	0.0368987	1.29323e-09	8.88832
385	physical measures - general	23110-Impedance of arm (left) (0.0)	0.0383874	2.73273e-10	9.5634
386	physical measures - general	23111-Leg fat percentage (right) (0.0)	0.0432534	1.12559e-12	11.9486
387	physical measures - general	23112-Leg fat mass (right) (0.0)	0.03597	3.3109e-09	8.48005
388	physical measures - general	23113-Leg fat-free mass (right) (0.0)	-0.0370717	1.08283e-09	8.96544
389	physical measures - general	23119-Arm fat percentage (right) (0.0)	0.0378335	4.90636e-10	9.30924
390	physical measures - general	23120-Arm fat mass (right) (0.0)	0.0204936	0.000753023	3.12319
391	physical measures - general	23121-Arm fat-free mass (right) (0.0)	-0.0332943	4.37228e-08	7.35929
392	physical measures - general	23123-Arm fat percentage (left) (0.0)	0.0382592	3.13124e-10	9.50428
393	physical measures - general	23125-Arm fat-free mass (left) (0.0)	-0.0329993	5.74436e-08	7.24076
394	physical measures - general	23126-Arm predicted mass (left) (0.0)	-0.0329762	5.86813e-08	7.2315
395	physical measures - general	23127-Trunk fat percentage (0.0)	0.0431274	1.30791e-12	11.8834
396	physical measures - general	23128-Trunk fat mass (0.0)	0.022696	0.000190177	3.72084
397	physical measures - cardiac & blood vessels	6020_1.0-Completion status of test (0.0)	0.000667208	0.912656	0.039693
398	physical measures - cardiac & blood vessels	6020_31.0-Completion status of test (0.0)	0.00426223	0.483481	0.315621
399	physical measures - cardiac & blood vessels	6020_32.0-Completion status of test (0.0)	-0.00143118	0.813987	0.0893827
400	physical measures - cardiac & blood vessels	6020_33.0-Completion status of test (0.0)	0.008227	0.176201	0.753991
401	physical measures - cardiac & blood vessels	6020_34.0-Completion status of test (0.0)	-0.0100131	0.0997228	1.00121
402	physical measures - cardiac & blood vessels	5992-ECG, phase duration (0.1)	-0.00402153	0.50852	0.293692
403	physical measures - cardiac & blood vessels	6019-ECG/bike method for fitness test (0.0)	0.00243623	0.688775	0.161923
404	physical measures - cardiac & blood vessels	6034-Target heart rate achieved (0.0)	0.00683185	0.261364	0.582754
405	physical measures - cardiac & blood vessels	22682-Quality control indicator for IMT at 120 degrees (0.0)	0.0011979	0.843878	0.0737205
406	physical measures - cardiac & blood vessels	22683-Quality control indicator for IMT at 150 degrees (0.0)	0.00347176	0.568162	0.245527
407	physical measures - cardiac & blood vessels	22684-Quality control indicator for IMT at 210 degrees (0.0)	-0.010638	0.0803016	1.09528
408	physical measures - cardiac & blood vessels	22685-Quality control indicator for IMT at 240 degrees (0.0)	-0.00396074	0.514949	0.288235
409	physical measures - cardiac & blood vessels	5993-ECG, number of stages in a phase (0.1)	-0.00150806	0.804191	0.0946405
410	physical measures - cardiac & blood vessels	6014-Doctor restricts physical activity due to heart condition (0.0)	-0.0144294	0.0176765	1.7526
411	physical measures - cardiac & blood vessels	6015-Chest pain felt during physical activity (0.0)	-0.00705156	0.246336	0.608472
412	physical measures - cardiac & blood vessels	6016-Chest pain felt outside physical activity (0.0)	-0.00373014	0.539718	0.267833
413	physical measures - cardiac & blood vessels	6017-Able to walk or cycle unaided for 10 minutes (0.0)	-0.00811937	0.181926	0.740106
414	physical measures - cardiac & blood vessels	93-Systolic blood pressure, manual reading (0.0)	-3.54296e-05	0.995353	0.00202303
415	physical measures - cardiac & blood vessels	94-Diastolic blood pressure, manual reading (0.0)	0.00373421	0.539276	0.268189
416	physical measures - cardiac & blood vessels	95-Pulse rate (during blood-pressure measurement) (0.0)	0.0038606	0.525633	0.279317
417	physical measures - cardiac & blood vessels	102-Pulse rate, automated reading (0.0)	0.0302851	6.35753e-07	6.19671
418	physical measures - cardiac & blood vessels	4079-Diastolic blood pressure, automated reading (0.0)	0.0118554	0.0512826	1.29003
419	physical measures - cardiac & blood vessels	4080-Systolic blood pressure, automated reading (0.0)	0.0252598	3.27596e-05	4.48466
420	physical measures - cardiac & blood vessels	4194-Pulse rate (0.0)	-0.00545348	0.369953	0.431853
421	physical measures - cardiac & blood vessels	4195-Pulse wave reflection index (0.0)	-0.0209959	0.000556199	3.25477
422	physical measures - cardiac & blood vessels	4196-Pulse wave peak to peak time (0.0)	-0.00147345	0.808597	0.0922676
423	physical measures - cardiac & blood vessels	5983-ECG, heart rate (0.0)	0.000192461	0.974759	0.0111029
424	physical measures - cardiac & blood vessels	5984-ECG, load (0.3)	-0.00270726	0.656265	0.182921
425	physical measures - cardiac & blood vessels	5986-ECG, phase time (0.0)	-0.000644298	0.915644	0.0382736
426	physical measures - cardiac & blood vessels	6022-ECG during exercise duration (0.0)	-0.00802415	0.187104	0.727917
427	physical measures - cardiac & blood vessels	6032-Maximum workload during fitness test (0.0)	-0.00154434	0.79958	0.097138
428	physical measures - cardiac & blood vessels	6033-Maximum heart rate during fitness test (0.0)	0.0119841	0.0488079	1.31151
429	physical measures - cardiac & blood vessels	6038-Number of trend entries (0.0)	0.00365803	0.547585	0.261549
430	physical measures - cardiac & blood vessels	12336-Ventricular rate (2.0)	0.0426937	2.18602e-12	11.6603
431	physical measures - cardiac & blood vessels	12338-P duration (2.0)	-0.0280624	3.94263e-06	5.40421
432	physical measures - cardiac & blood vessels	12340-QRS duration (2.0)	-0.0271454	8.0619e-06	5.09356
433	physical measures - cardiac & blood vessels	21021-Pulse wave Arterial Stiffness index (0.0)	-0.00591785	0.3306	0.480697
434	physical measures - cardiac & blood vessels	22670-Minimum carotid IMT (intima-medial thickness) at 120 degrees (2.0)	-0.0163979	0.00701763	2.15381
435	physical measures - cardiac & blood vessels	22671-Mean carotid IMT (intima-medial thickness) at 120 degrees (2.0)	-0.0189273	0.00185867	2.7308
436	physical measures - cardiac & blood vessels	22672-Maximum carotid IMT (intima-medial thickness) at 120 degrees (2.0)	-0.0125922	0.0384286	1.41534
437	physical measures - cardiac & blood vessels	22673-Minimum carotid IMT (intima-medial thickness) at 150 degrees (2.0)	-0.0190168	0.00176805	2.75251
438	physical measures - cardiac & blood vessels	22674-Mean carotid IMT (intima-medial thickness) at 150 degrees (2.0)	-0.0156024	0.0103118	1.98666
439	physical measures - cardiac & blood vessels	22675-Maximum carotid IMT (intima-medial thickness) at 150 degrees (2.0)	-0.0110972	0.0680856	1.16694
440	physical measures - cardiac & blood vessels	22676-Minimum carotid IMT (intima-medial thickness) at 210 degrees (2.0)	-0.0230456	0.00015113	3.82065
441	physical measures - cardiac & blood vessels	22677-Mean carotid IMT (intima-medial thickness) at 210 degrees (2.0)	-0.0248506	4.38721e-05	4.35781
442	physical measures - cardiac & blood vessels	22678-Maximum carotid IMT (intima-medial thickness) at 210 degrees (2.0)	-0.0213455	0.000448776	3.34797
443	physical measures - cardiac & blood vessels	22679-Minimum carotid IMT (intima-medial thickness) at 240 degrees (2.0)	-0.0217295	0.000353242	3.45193
444	physical measures - cardiac & blood vessels	22680-Mean carotid IMT (intima-medial thickness) at 240 degrees (2.0)	-0.0208324	0.0006143	3.21162
445	physical measures - cardiac & blood vessels	22681-Maximum carotid IMT (intima-medial thickness) at 240 degrees (2.0)	-0.021632	0.000375503	3.42539
446	cognitive phenotypes	4292_0.0-PM: initial answer (0.0)	0.0103725	0.0881395	1.05483
447	cognitive phenotypes	4292_1.0-PM: initial answer (0.0)	-0.0105549	0.0826907	1.08254
448	cognitive phenotypes	4292_3.0-PM: initial answer (0.0)	-0.00933543	0.124837	0.903655
449	cognitive phenotypes	4935_13.0-FI1 : numeric addition test (0.0)	0.0044283	0.466603	0.331053
450	cognitive phenotypes	4935_14.0-FI1 : numeric addition test (0.0)	6.13615e-05	0.991951	0.0035097
451	cognitive phenotypes	4935_15.0-FI1 : numeric addition test (0.0)	-0.0068509	0.260037	0.584966
452	cognitive phenotypes	4935_16.0-FI1 : numeric addition test (0.0)	0.00892348	0.142362	0.846607
453	cognitive phenotypes	4935_17.0-FI1 : numeric addition test (0.0)	-0.00675906	0.26648	0.574335
454	cognitive phenotypes	4957_1.0-FI3 : word interpolation (0.0)	0.0102917	0.0906442	1.04266
455	cognitive phenotypes	4957_2.0-FI3 : word interpolation (0.0)	-0.00129734	0.831107	0.0803433
456	cognitive phenotypes	4957_4.0-FI3 : word interpolation (0.0)	-0.00852378	0.161113	0.79287
457	cognitive phenotypes	4968_5.0-FI4 : positional arithmetic (0.0)	0.00411349	0.498874	0.302009
458	cognitive phenotypes	4968_6.0-FI4 : positional arithmetic (0.0)	-0.0108305	0.0749786	1.12506
459	cognitive phenotypes	4968_7.0-FI4 : positional arithmetic (0.0)	0.00282805	0.641979	0.192479
460	cognitive phenotypes	4968_8.0-FI4 : positional arithmetic (0.0)	0.0124952	0.0399477	1.39851
461	cognitive phenotypes	4979_1.0-FI5 : family relationship calculation (0.0)	0.00691698	0.255468	0.592664
462	cognitive phenotypes	4979_2.0-FI5 : family relationship calculation (0.0)	-0.00835892	0.169369	0.771166
463	cognitive phenotypes	4979_3.0-FI5 : family relationship calculation (0.0)	0.000106757	0.985997	0.00612435
464	cognitive phenotypes	4979_4.0-FI5 : family relationship calculation (0.0)	-0.00924007	0.128736	0.890299
465	cognitive phenotypes	4979_5.0-FI5 : family relationship calculation (0.0)	-0.00168606	0.781635	0.106996
466	cognitive phenotypes	4990_68.0-FI6 : conditional arithmetic (0.0)	-0.000560119	0.926631	0.033093
467	cognitive phenotypes	4990_69.0-FI6 : conditional arithmetic (0.0)	-0.014207	0.0195043	1.70987
468	cognitive phenotypes	4990_70.0-FI6 : conditional arithmetic (0.0)	0.00980313	0.107032	0.970486
469	cognitive phenotypes	4990_71.0-FI6 : conditional arithmetic (0.0)	-0.00397625	0.513305	0.289624
470	cognitive phenotypes	4990_72.0-FI6 : conditional arithmetic (0.0)	0.0133289	0.0284251	1.5463
471	cognitive phenotypes	5001_1.0-FI7 : synonym (0.0)	0.00444916	0.464506	0.333009
472	cognitive phenotypes	5001_2.0-FI7 : synonym (0.0)	0.00922341	0.129427	0.887974
473	cognitive phenotypes	5001_3.0-FI7 : synonym (0.0)	-0.00751418	0.2167	0.664142
474	cognitive phenotypes	5001_4.0-FI7 : synonym (0.0)	-0.0137974	0.0233048	1.63256
475	cognitive phenotypes	5001_5.0-FI7 : synonym (0.0)	0.0125337	0.0393384	1.40518
476	cognitive phenotypes	5012_25.0-FI8 : chained arithmetic (0.0)	0.000670208	0.912265	0.0398792
477	cognitive phenotypes	5012_26.0-FI8 : chained arithmetic (0.0)	-0.0125376	0.0392777	1.40585
478	cognitive phenotypes	5012_27.0-FI8 : chained arithmetic (0.0)	2.31841e-05	0.996959	0.00132275
479	cognitive phenotypes	5012_28.0-FI8 : chained arithmetic (0.0)	0.00668535	0.271731	0.565861
480	cognitive phenotypes	5012_29.0-FI8 : chained arithmetic (0.0)	0.00244344	0.687903	0.162473
481	cognitive phenotypes	5556_1.0-FI9 : concept interpolation (0.0)	0.00451478	0.457945	0.339187
482	cognitive phenotypes	5556_3.0-FI9 : concept interpolation (0.0)	-0.00667478	0.272489	0.564651
483	cognitive phenotypes	5556_4.0-FI9 : concept interpolation (0.0)	-0.0196703	0.00122016	2.91358
484	cognitive phenotypes	5556_5.0-FI9 : concept interpolation (0.0)	0.0167598	0.00585994	2.23211
485	cognitive phenotypes	5699_92.0-FI10 : arithmetic sequence recognition (0.0)	0.00341496	0.57451	0.240703
486	cognitive phenotypes	5699_93.0-FI10 : arithmetic sequence recognition (0.0)	0.0101195	0.0961737	1.01694
487	cognitive phenotypes	5699_94.0-FI10 : arithmetic sequence recognition (0.0)	0.010175	0.094362	1.0252
488	cognitive phenotypes	5699_95.0-FI10 : arithmetic sequence recognition (0.0)	-0.00463124	0.446429	0.350248
489	cognitive phenotypes	5699_96.0-FI10 : arithmetic sequence recognition (0.0)	-0.00800968	0.1879	0.726072
490	cognitive phenotypes	5779_1.0-FI11 : antonym (0.0)	0.000930901	0.878366	0.0563244
491	cognitive phenotypes	5779_2.0-FI11 : antonym (0.0)	0.00133771	0.825934	0.0830548
492	cognitive phenotypes	5779_4.0-FI11 : antonym (0.0)	0.00152072	0.802582	0.0955106
493	cognitive phenotypes	5779_5.0-FI11 : antonym (0.0)	-0.00392559	0.518687	0.285095
494	cognitive phenotypes	5790_45.0-FI12 : square sequence recognition (0.0)	-0.0157976	0.00939623	2.02705
495	cognitive phenotypes	5790_46.0-FI12 : square sequence recognition (0.0)	0.00509546	0.402199	0.395559
496	cognitive phenotypes	5790_47.0-FI12 : square sequence recognition (0.0)	-0.00525069	0.388015	0.411151
497	cognitive phenotypes	5790_48.0-FI12 : square sequence recognition (0.0)	-0.00208905	0.731266	0.135925
498	cognitive phenotypes	5790_49.0-FI12 : square sequence recognition (0.0)	0.00441569	0.467873	0.329872
499	cognitive phenotypes	5790_50.0-FI12 : square sequence recognition (0.0)	-0.0113358	0.0623669	1.20505
500	cognitive phenotypes	6362_0.0-First code array presented (2.0)	-0.00552074	0.36408	0.438804
501	cognitive phenotypes	6362_1.0-First code array presented (2.0)	-0.0109344	0.0722284	1.14129
502	cognitive phenotypes	6362_2.0-First code array presented (2.0)	0.00294228	0.62859	0.201633
503	cognitive phenotypes	6362_3.0-First code array presented (2.0)	-0.0134909	0.0265544	1.57586
504	cognitive phenotypes	6362_4.0-First code array presented (2.0)	0.000607284	0.920473	0.0359889
505	cognitive phenotypes	6362_5.0-First code array presented (2.0)	0.00411925	0.498273	0.302533
506	cognitive phenotypes	6362_6.0-First code array presented (2.0)	-0.00276152	0.649832	0.187199
507	cognitive phenotypes	6362_7.0-First code array presented (2.0)	0.000390104	0.948864	0.022796
508	cognitive phenotypes	6362_8.0-First code array presented (2.0)	-0.00295377	0.627249	0.20256
509	cognitive phenotypes	6362_9.0-First code array presented (2.0)	0.000824414	0.89219	0.0495428
510	cognitive phenotypes	6362_10.0-First code array presented (2.0)	-0.00714382	0.24021	0.619409
511	cognitive phenotypes	6362_11.0-First code array presented (2.0)	-0.00107917	0.859181	0.0659152
512	cognitive phenotypes	6362_12.0-First code array presented (2.0)	-0.00513947	0.398146	0.399957
513	cognitive phenotypes	6362_13.0-First code array presented (2.0)	-0.00422793	0.487007	0.312465
514	cognitive phenotypes	6362_14.0-First code array presented (2.0)	-0.00413981	0.496131	0.304404
515	cognitive phenotypes	6362_15.0-First code array presented (2.0)	0.00655583	0.281126	0.551098
516	cognitive phenotypes	6362_16.0-First code array presented (2.0)	0.00531211	0.382489	0.417381
517	cognitive phenotypes	6362_17.0-First code array presented (2.0)	0.00330309	0.587108	0.231282
518	cognitive phenotypes	6362_18.0-First code array presented (2.0)	-0.00415855	0.494183	0.306112
519	cognitive phenotypes	6362_19.0-First code array presented (2.0)	0.00359105	0.554941	0.255753
520	cognitive phenotypes	6362_20.0-First code array presented (2.0)	-0.00139	0.819244	0.0865865
521	cognitive phenotypes	6362_21.0-First code array presented (2.0)	-0.00191882	0.752416	0.123542
522	cognitive phenotypes	6362_22.0-First code array presented (2.0)	0.00506948	0.404602	0.392972
523	cognitive phenotypes	6362_23.0-First code array presented (2.0)	-0.00400527	0.510236	0.292229
524	cognitive phenotypes	6362_24.0-First code array presented (2.0)	-0.00383011	0.528908	0.27662
525	cognitive phenotypes	6362_25.0-First code array presented (2.0)	-0.0203436	0.000823308	3.08444
526	cognitive phenotypes	6362_26.0-First code array presented (2.0)	0.00143553	0.813431	0.0896794
527	cognitive phenotypes	6362_27.0-First code array presented (2.0)	0.00509738	0.402021	0.395751
528	cognitive phenotypes	6362_28.0-First code array presented (2.0)	0.00534011	0.379985	0.420233
529	cognitive phenotypes	6362_29.0-First code array presented (2.0)	-0.00650977	0.28452	0.545887
530	cognitive phenotypes	6362_30.0-First code array presented (2.0)	-0.000811633	0.893851	0.0487348
531	cognitive phenotypes	6362_31.0-First code array presented (2.0)	-0.00517106	0.395253	0.403125
532	cognitive phenotypes	20165_1.0-FI1 : numeric addition test (0.0)	0.00242588	0.690029	0.161133
533	cognitive phenotypes	20165_2.0-FI1 : numeric addition test (0.0)	-0.00159767	0.792814	0.100828
534	cognitive phenotypes	20165_3.0-FI1 : numeric addition test (0.0)	0.00919054	0.130798	0.883398
535	cognitive phenotypes	20165_4.0-FI1 : numeric addition test (0.0)	0.000194685	0.974467	0.0112328
536	cognitive phenotypes	20165_5.0-FI1 : numeric addition test (0.0)	0.000112222	0.98528	0.00644016
537	cognitive phenotypes	20169_1.0-FI3 : word interpolation (0.0)	0.0169869	0.00522448	2.28196
538	cognitive phenotypes	20169_2.0-FI3 : word interpolation (0.0)	0.0100362	0.0989452	1.00461
539	cognitive phenotypes	20169_3.0-FI3 : word interpolation (0.0)	-0.00434012	0.475523	0.322828
540	cognitive phenotypes	20169_4.0-FI3 : word interpolation (0.0)	-0.000487514	0.93612	0.0286685
541	cognitive phenotypes	20169_5.0-FI3 : word interpolation (0.0)	-0.0110703	0.0687561	1.16269
542	cognitive phenotypes	20171_1.0-FI4 : positional arithmetic (0.0)	0.00767402	0.207081	0.683859
543	cognitive phenotypes	20171_2.0-FI4 : positional arithmetic (0.0)	0.00520238	0.392397	0.406275
544	cognitive phenotypes	20171_3.0-FI4 : positional arithmetic (0.0)	0.00307412	0.613287	0.212336
545	cognitive phenotypes	20171_4.0-FI4 : positional arithmetic (0.0)	0.0130911	0.0313763	1.5034
546	cognitive phenotypes	20171_5.0-FI4 : positional arithmetic (0.0)	-0.00445841	0.463578	0.333877
547	cognitive phenotypes	20173_1.0-FI5 : family relationship calculation (0.0)	0.0132974	0.0288016	1.54058
548	cognitive phenotypes	20173_2.0-FI5 : family relationship calculation (0.0)	-0.00335195	0.58159	0.235383
549	cognitive phenotypes	20173_3.0-FI5 : family relationship calculation (0.0)	0.00543944	0.371186	0.430408
550	cognitive phenotypes	20173_4.0-FI5 : family relationship calculation (0.0)	-0.00175383	0.773094	0.111768
551	cognitive phenotypes	20173_5.0-FI5 : family relationship calculation (0.0)	0.00648184	0.286592	0.542737
552	cognitive phenotypes	20175_1.0-FI6 : conditional arithmetic (0.0)	-0.00524102	0.388891	0.410173
553	cognitive phenotypes	20175_2.0-FI6 : conditional arithmetic (0.0)	-0.0046234	0.447199	0.3495
554	cognitive phenotypes	20175_3.0-FI6 : conditional arithmetic (0.0)	0.00785396	0.19663	0.706351
555	cognitive phenotypes	20175_4.0-FI6 : conditional arithmetic (0.0)	0.0218346	0.000330616	3.48068
556	cognitive phenotypes	20175_5.0-FI6 : conditional arithmetic (0.0)	0.0114103	0.0606672	1.21705
557	cognitive phenotypes	20177_1.0-FI7 : synonym (0.0)	0.00537893	0.376532	0.424199
558	cognitive phenotypes	20177_2.0-FI7 : synonym (0.0)	0.00821367	0.176903	0.752265
559	cognitive phenotypes	20177_3.0-FI7 : synonym (0.0)	-0.00470854	0.438878	0.357656
560	cognitive phenotypes	20177_4.0-FI7 : synonym (0.0)	-0.0035089	0.56403	0.248698
561	cognitive phenotypes	20177_5.0-FI7 : synonym (0.0)	0.00299627	0.622303	0.205998
562	cognitive phenotypes	20179_1.0-FI8 : chained arithmetic (0.0)	-5.41187e-05	0.992901	0.00309396
563	cognitive phenotypes	20179_2.0-FI8 : chained arithmetic (0.0)	-0.00745951	0.220062	0.657455
564	cognitive phenotypes	20179_3.0-FI8 : chained arithmetic (0.0)	0.00338934	0.577384	0.238536
565	cognitive phenotypes	20179_4.0-FI8 : chained arithmetic (0.0)	0.00137526	0.821129	0.0855888
566	cognitive phenotypes	20179_5.0-FI8 : chained arithmetic (0.0)	0.00894289	0.141495	0.849258
567	cognitive phenotypes	20181_1.0-FI9 : concept interpolation (0.0)	-0.00689294	0.257124	0.589858
568	cognitive phenotypes	20181_2.0-FI9 : concept interpolation (0.0)	-0.00228629	0.707016	0.150571
569	cognitive phenotypes	20181_3.0-FI9 : concept interpolation (0.0)	0.0183407	0.00256578	2.59078
570	cognitive phenotypes	20181_4.0-FI9 : concept interpolation (0.0)	-0.0133528	0.0281418	1.55065
571	cognitive phenotypes	20181_5.0-FI9 : concept interpolation (0.0)	0.0228061	0.000176967	3.75211
572	cognitive phenotypes	20183_1.0-FI10 : arithmetic sequence recognition (0.0)	0.0188522	0.00193794	2.71266
573	cognitive phenotypes	20183_2.0-FI10 : arithmetic sequence recognition (0.0)	-0.00342843	0.573001	0.241845
574	cognitive phenotypes	20183_3.0-FI10 : arithmetic sequence recognition (0.0)	0.00796074	0.190613	0.719848
575	cognitive phenotypes	20183_4.0-FI10 : arithmetic sequence recognition (0.0)	0.00478201	0.431768	0.364749
576	cognitive phenotypes	20183_5.0-FI10 : arithmetic sequence recognition (0.0)	-0.000480984	0.936974	0.0282726
577	cognitive phenotypes	20185_1.0-FI11 : antonym (0.0)	0.010881	0.073633	1.13293
578	cognitive phenotypes	20185_2.0-FI11 : antonym (0.0)	0.00181973	0.764814	0.116444
579	cognitive phenotypes	20185_4.0-FI11 : antonym (0.0)	0.00285617	0.638672	0.194722
580	cognitive phenotypes	20185_5.0-FI11 : antonym (0.0)	-0.00336181	0.580479	0.236213
581	cognitive phenotypes	20187_1.0-FI12 : square sequence recognition (0.0)	-0.00276623	0.649274	0.187572
582	cognitive phenotypes	20187_2.0-FI12 : square sequence recognition (0.0)	0.00207272	0.733287	0.134726
583	cognitive phenotypes	20187_3.0-FI12 : square sequence recognition (0.0)	0.00638995	0.293479	0.532424
584	cognitive phenotypes	20187_4.0-FI12 : square sequence recognition (0.0)	0.00603038	0.321487	0.492836
585	cognitive phenotypes	20187_5.0-FI12 : square sequence recognition (0.0)	-0.00622087	0.306438	0.513657
586	cognitive phenotypes	20246_0.0-Trail making completion status (0.0)	0.00490296	0.420212	0.376531
587	cognitive phenotypes	20246_1.0-Trail making completion status (0.0)	0.000448853	0.941176	0.0263291
588	cognitive phenotypes	20246_2.0-Trail making completion status (0.0)	0.00229544	0.705897	0.151259
589	cognitive phenotypes	20246_3.0-Trail making completion status (0.0)	0.00807818	0.184152	0.734823
590	cognitive phenotypes	4294-Final attempt correct (0.0)	-0.0050874	0.402943	0.394756
591	cognitive phenotypes	4924-Attempted fluid intelligence (FI) test. (3.0)	0.00255173	0.674846	0.170795
592	cognitive phenotypes	6332#3-Item selected for each puzzle (2.0)	0.00202436	0.73928	0.131191
593	cognitive phenotypes	6332#2-Item selected for each puzzle (2.0)	-0.0156307	0.010174	1.99251
594	cognitive phenotypes	6332#5-Item selected for each puzzle (2.0)	-0.00799408	0.188762	0.724086
595	cognitive phenotypes	6332#1-Item selected for each puzzle (2.0)	-0.00250222	0.680803	0.166978
596	cognitive phenotypes	6332#0-Item selected for each puzzle (2.0)	-0.000247108	0.967595	0.0143064
597	cognitive phenotypes	6332#7-Item selected for each puzzle (2.0)	-0.0066336	0.275458	0.559944
598	cognitive phenotypes	6332#6-Item selected for each puzzle (2.0)	0.00704016	0.247101	0.607126
599	cognitive phenotypes	6332#4-Item selected for each puzzle (2.0)	0.00435541	0.47397	0.324249
600	cognitive phenotypes	10141-Number of times snap-button pressed (pilot) (0.0)	-0.00773046	0.203761	0.69088
601	cognitive phenotypes	10610-Word count (pilot) (0.0)	-0.00225134	0.711292	0.147952
602	cognitive phenotypes	20152-Reproduciblity of spirometry measurement using ERS/ATS criteria (0.0)	-0.00357876	0.556296	0.254694
603	cognitive phenotypes	398-Number of correct matches in round (2.1)	-0.0112756	0.0637718	1.19537
604	cognitive phenotypes	403-Number of times snap-button pressed (0.0)	-0.00864758	0.155116	0.809344
605	cognitive phenotypes	4250-Number of digits to be memorised/recalled (0.1)	-0.000148087	0.980577	0.00851832
606	cognitive phenotypes	4282-Maximum digits remembered correctly (0.0)	0.00204018	0.737318	0.132345
607	cognitive phenotypes	4283-Number of rounds of numeric memory test performed (0.0)	-0.00573697	0.345595	0.461432
608	cognitive phenotypes	4291-Number of attempts (0.0)	0.0123602	0.0421444	1.37526
609	cognitive phenotypes	6349-Total errors traversing numeric path (trail #1) (2.0)	-0.00315848	0.603581	0.219264
610	cognitive phenotypes	6351-Total errors traversing alphanumeric path (trail #2) (2.0)	0.00948542	0.118892	0.924848
611	cognitive phenotypes	6373-Number of puzzles correctly solved (2.0)	-0.0281303	3.73614e-06	5.42758
612	cognitive phenotypes	6374-Number of puzzles viewed (2.0)	0.0112249	0.064973	1.18727
613	cognitive phenotypes	6382-n/a (2.0)	-0.0178587	0.00332247	2.47854
614	cognitive phenotypes	6383-Number of puzzles attempted (2.0)	0.0180071	0.00307029	2.51282
615	cognitive phenotypes	6770-Errors before selecting correct item in numeric path (trail #1) (2.0)	0.00156574	0.796864	0.0986158
616	cognitive phenotypes	6771-Errors before selecting correct item in alphanumeric path (trail #2) (2.0)	0.00352346	0.562413	0.249945
617	cognitive phenotypes	20016-Fluid intelligence score (0.0)	-0.00407445	0.502957	0.298469
618	cognitive phenotypes	20018-Prospective memory result (0.0)	0.00934343	0.124514	0.90478
619	cognitive phenotypes	20128-Number of fluid intelligence questions attempted within time limit (0.0)	-0.0135796	0.0255752	1.59218
620	cognitive phenotypes	20131-Number of correct matches in round (0.0)	-0.0151824	0.0125553	1.90117
621	cognitive phenotypes	20147-Errors before selecting correct item in numeric path (trail #1) (0.1)	0.00611004	0.315137	0.501501
622	cognitive phenotypes	20148-Errors before selecting correct item in alphanumeric path (trail #2) (0.1)	0.00745909	0.220088	0.657404
623	cognitive phenotypes	20191-Fluid intelligence score (0.0)	-0.016223	0.00764775	2.11647
624	cognitive phenotypes	20200-Values wanted (0.8)	0.0113298	0.0625078	1.20407
625	cognitive phenotypes	20240-Maximum digits remembered correctly (0.0)	-0.0171477	0.00481298	2.31759
626	cognitive phenotypes	20242-Fluid intelligence completion status (0.0)	0.00382301	0.529672	0.275993
627	cognitive phenotypes	20244-Pairs matching completion status (0.0)	0.00213526	0.72556	0.139327
628	cognitive phenotypes	20245-Symbol digit completion status (0.0)	-0.00422351	0.487463	0.312058
629	cognitive phenotypes	20247-Total errors traversing numeric path (trail #1) (0.0)	0.000788585	0.896848	0.047281
630	cognitive phenotypes	20248-Total errors traversing alphanumeric path (trail #2) (0.0)	0.0115089	0.0584746	1.23303
631	cognitive phenotypes	23321-Values wanted (2.0)	-0.00465257	0.444338	0.352287
632	cognitive phenotypes	399-Number of incorrect matches in round (0.1)	0.00716352	0.238916	0.621755
633	cognitive phenotypes	400-Time to complete round (0.1)	0.00189614	0.755248	0.12191
634	cognitive phenotypes	404-Duration to first press of snap-button in each round (0.0)	0.0239475	8.23194e-05	4.0845
635	cognitive phenotypes	630-Touchscreen duration (0.0)	-0.012646	0.037609	1.42471
636	cognitive phenotypes	4253-Time number displayed for (2.0)	-0.0116229	0.0560217	1.25164
637	cognitive phenotypes	4254-Time first key touched (0.0)	0.00442901	0.466531	0.33112
638	cognitive phenotypes	4255-Time last key touched (0.0)	0.00725256	0.233128	0.632405
639	cognitive phenotypes	4256-Time elapsed (0.0)	-0.0153785	0.0114589	1.94086
640	cognitive phenotypes	4285-Time to complete test (0.0)	-0.00297514	0.62476	0.204287
641	cognitive phenotypes	4290-Duration screen displayed (0.0)	0.000577925	0.924306	0.0341842
642	cognitive phenotypes	6333-Duration spent answering each puzzle (2.0)	-0.0107835	0.0762524	1.11775
643	cognitive phenotypes	6348-Duration to complete numeric path (trail #1) (2.0)	-0.0113572	0.0618747	1.20849
644	cognitive phenotypes	6350-Duration to complete alphanumeric path (trail #2) (2.0)	0.00228249	0.70748	0.150286
645	cognitive phenotypes	6772-Interval between previous point and current one in numeric path (trail #1) (2.0)	-0.00667159	0.272718	0.564287
646	cognitive phenotypes	6773-Interval between previous point and current one in alphanumeric path (trail #2) (2.0)	0.00583086	0.337758	0.471394
647	cognitive phenotypes	10137-Number of incorrect matches in round (pilot) (0.1)	0.00292605	0.630484	0.200326
648	cognitive phenotypes	10138-Time to complete round (pilot) (0.1)	-0.00763506	0.209397	0.67903
649	cognitive phenotypes	10144-Time taken to complete lights test (pilot) (0.1)	0.00509796	0.401968	0.395809
650	cognitive phenotypes	10147-Duration to first press of snap-button in each round (pilot) (0.0)	-0.00176066	0.772234	0.112251
651	cognitive phenotypes	10241-Touchscreen duration (pilot) (0.0)	-0.00188764	0.75631	0.1213
652	cognitive phenotypes	10609-Words answer array (pilot) (0.0)	-0.00387784	0.523785	0.280847
653	cognitive phenotypes	10612-Number of words beginning with 'S' (pilot) (0.0)	0.00422641	0.487164	0.312325
654	cognitive phenotypes	20023-Mean time to correctly identify matches (0.0)	0.0226965	0.000190115	3.72098
655	cognitive phenotypes	20132-Number of incorrect matches in round (0.0)	0.0102534	0.0918516	1.03691
656	cognitive phenotypes	20133-Time to complete round (0.0)	0.0129062	0.0338477	1.47047
657	cognitive phenotypes	20149-Interval between previous point and current one in numeric path (trail #1) (0.1)	0.0051269	0.399301	0.398699
658	cognitive phenotypes	20153-Forced expiratory volume in 1-second (FEV1), predicted (0.0)	-9.52726e-05	0.987503	0.00546142
659	cognitive phenotypes	20154-Forced expiratory volume in 1-second (FEV1), predicted percentage (0.0)	-0.00430273	0.479335	0.319361
660	cognitive phenotypes	20155-Interval between previous point and current one in alphanumeric path (trail #2) (0.1)	0.00747533	0.219085	0.659387
661	cognitive phenotypes	20156-Duration to complete numeric path (trail #1) (0.0)	0.00988516	0.104128	0.982434
662	cognitive phenotypes	20157-Duration to complete alphanumeric path (trail #2) (0.0)	0.00844344	0.165098	0.782259
663	cognitive phenotypes	20159-Number of symbol digit matches made correctly (0.0)	-0.00404694	0.505845	0.295983
664	cognitive phenotypes	20195-Number of symbol digit matches attempted (0.0)	-0.000806025	0.89458	0.0483807
665	cognitive phenotypes	20229-Values entered (0.0)	0.0105628	0.0824616	1.08375
666	cognitive phenotypes	20230-Duration to entering value (0.0)	0.00359377	0.554641	0.255988
667	cognitive phenotypes	23322-Values entered (2.0)	-0.00570388	0.348384	0.457942
668	cognitive phenotypes	23323-Number of symbol digit matches attempted (2.0)	-0.000846191	0.88936	0.0509225
669	cognitive phenotypes	23324-Number of symbol digit matches made correctly (2.0)	-0.0071508	0.239751	0.620239
670	mental health self-report	20126_0.0-Bipolar and major depression status (0.0)	0.00618923	0.308905	0.510174
671	mental health self-report	20126_1.0-Bipolar and major depression status (0.0)	-0.00103049	0.865472	0.0627469
672	mental health self-report	20126_2.0-Bipolar and major depression status (0.0)	-0.00410835	0.499411	0.301542
673	mental health self-report	20126_3.0-Bipolar and major depression status (0.0)	-0.0136889	0.0244129	1.61238
674	mental health self-report	20126_4.0-Bipolar and major depression status (0.0)	-0.00376072	0.5364	0.270511
675	mental health self-report	20126_5.0-Bipolar and major depression status (0.0)	0.00535809	0.378383	0.422068
676	mental health self-report	20411_0.0-Ever been injured or injured someone else through drinking alcohol (0.0)	0.0168678	0.00554949	2.25575
677	mental health self-report	20411_1.0-Ever been injured or injured someone else through drinking alcohol (0.0)	-0.0154697	0.0109787	1.95945
678	mental health self-report	20411_2.0-Ever been injured or injured someone else through drinking alcohol (0.0)	-0.00963168	0.11331	0.945732
679	mental health self-report	20526_0.0-Been in serious accident believed to be life-threatening (0.0)	0.0220259	0.000292895	3.53329
680	mental health self-report	20526_1.0-Been in serious accident believed to be life-threatening (0.0)	-0.0216626	0.000368376	3.43371
681	mental health self-report	20526_2.0-Been in serious accident believed to be life-threatening (0.0)	-0.00988247	0.104222	0.982042
682	mental health self-report	20527_0.0-Been involved in combat or exposed to war-zone (0.0)	0.0109492	0.0718447	1.14361
683	mental health self-report	20527_1.0-Been involved in combat or exposed to war-zone (0.0)	-0.000784008	0.897444	0.0469928
684	mental health self-report	20527_2.0-Been involved in combat or exposed to war-zone (0.0)	-0.00599305	0.324492	0.488796
685	mental health self-report	20528_0.0-Diagnosed with life-threatening illness (0.0)	0.0131395	0.0307551	1.51208
686	mental health self-report	20528_1.0-Diagnosed with life-threatening illness (0.0)	-0.0041699	0.493006	0.307148
687	mental health self-report	20528_2.0-Diagnosed with life-threatening illness (0.0)	-0.00160817	0.791484	0.101558
688	mental health self-report	20529_0.0-Victim of physically violent crime (0.0)	0.0269589	9.29896e-06	5.03157
689	mental health self-report	20529_1.0-Victim of physically violent crime (0.0)	-0.0248057	4.52905e-05	4.34399
690	mental health self-report	20529_2.0-Victim of physically violent crime (0.0)	-0.00358431	0.555684	0.255172
691	mental health self-report	20530_0.0-Witnessed sudden violent death (0.0)	0.0175627	0.00388274	2.41086
692	mental health self-report	20530_1.0-Witnessed sudden violent death (0.0)	-0.0122805	0.0434882	1.36163
693	mental health self-report	20530_2.0-Witnessed sudden violent death (0.0)	-0.00167721	0.782752	0.106376
694	mental health self-report	20531_0.0-Victim of sexual assault (0.0)	0.0206407	0.00068954	3.16144
695	mental health self-report	20531_1.0-Victim of sexual assault (0.0)	-0.0146037	0.0163508	1.78646
696	mental health self-report	20531_2.0-Victim of sexual assault (0.0)	-0.0137637	0.0236437	1.62628
697	mental health self-report	20536_0.0-Weight change during worst episode of depression (0.0)	-0.00741311	0.222945	0.651802
698	mental health self-report	20536_1.0-Weight change during worst episode of depression (0.0)	-0.00586197	0.335187	0.474712
699	mental health self-report	20536_2.0-Weight change during worst episode of depression (0.0)	0.00284508	0.639976	0.193837
700	mental health self-report	20536_3.0-Weight change during worst episode of depression (0.0)	-0.00776691	0.201636	0.695431
701	mental health self-report	1920-Mood swings (0.0)	-0.00299259	0.62273	0.2057
702	mental health self-report	1930-Miserableness (0.0)	0.00206745	0.73394	0.13434
703	mental health self-report	1940-Irritability (0.0)	-0.0119461	0.0495292	1.30514
704	mental health self-report	1950-Sensitivity / hurt feelings (0.0)	0.0175655	0.00387698	2.41151
705	mental health self-report	1960-Fed-up feelings (0.0)	0.00581485	0.339086	0.46969
706	mental health self-report	1970-Nervous feelings (0.0)	0.0222476	0.000254228	3.59478
707	mental health self-report	1980-Worrier / anxious feelings (0.0)	0.0318223	1.66848e-07	6.77768
708	mental health self-report	1990-Tense / 'highly strung' (0.0)	-0.00950954	0.117957	0.928277
709	mental health self-report	2000-Worry too long after embarrassment (0.0)	0.00385204	0.526551	0.278559
710	mental health self-report	2010-Suffer from 'nerves' (0.0)	0.00859482	0.15765	0.802305
711	mental health self-report	2020-Loneliness, isolation (0.0)	0.00315917	0.603503	0.219321
712	mental health self-report	2030-Guilty feelings (0.0)	0.00532363	0.381458	0.418553
713	mental health self-report	2040-Risk taking (0.0)	-0.0460205	3.73794e-14	13.4274
714	mental health self-report	2090-Seen doctor (GP) for nerves, anxiety, tension or depression (0.0)	-0.0144707	0.0173545	1.76059
715	mental health self-report	2100-Seen a psychiatrist for nerves, anxiety, tension or depression (0.0)	-0.0134124	0.027447	1.5615
716	mental health self-report	4598-Ever depressed for a whole week (0.0)	-0.0102776	0.0910895	1.04053
717	mental health self-report	4631-Ever unenthusiastic/disinterested for a whole week (0.0)	-0.0104598	0.0854985	1.06804
718	mental health self-report	4642-Ever manic/hyper for 2 days (0.0)	-0.0185897	0.00223993	2.64977
719	mental health self-report	4653-Ever highly irritable/argumentative for 2 days (0.0)	-0.00771235	0.204822	0.688623
720	mental health self-report	5674-Severity of manic/irritable episodes (0.0)	0.00893124	0.142015	0.847667
721	mental health self-report	6156#12-Manic/hyper symptoms (0.0)	-0.00749349	0.217967	0.661608
722	mental health self-report	6156#100-Manic/hyper symptoms (0.0)	0.00953377	0.117023	0.931728
723	mental health self-report	6156#11-Manic/hyper symptoms (0.0)	0.000993596	0.870245	0.0603586
724	mental health self-report	6156#13-Manic/hyper symptoms (0.0)	-0.00264267	0.663957	0.17786
725	mental health self-report	6156#14-Manic/hyper symptoms (0.0)	-0.00378355	0.533929	0.272516
726	mental health self-report	6156#15-Manic/hyper symptoms (0.0)	-0.0100806	0.0974604	1.01117
727	mental health self-report	20401-Ever addicted to any substance or behaviour (0.0)	-0.0157298	0.00970552	2.01298
728	mental health self-report	20417-Tense, sore, or aching muscles during worst period of anxiety (0.0)	-0.00466312	0.443306	0.353296
729	mental health self-report	20419-Difficulty concentrating during worst period of anxiety (0.0)	0.00255711	0.6742	0.171211
730	mental health self-report	20421-Ever felt worried, tense, or anxious for most of a month or longer (0.0)	-0.0128431	0.0347298	1.4593
731	mental health self-report	20422-More irritable than usual during worst period of anxiety (0.0)	-0.00833755	0.170462	0.768372
732	mental health self-report	20423-Keyed up or on edge during worst period of anxiety (0.0)	0.00864804	0.155093	0.809407
733	mental health self-report	20425-Ever worried more than most people would in similar situation (0.0)	-0.00104314	0.863836	0.0635688
734	mental health self-report	20426-Restless during period of worst anxiety (0.0)	0.00645683	0.288455	0.539921
735	mental health self-report	20427-Frequent trouble falling or staying asleep during worst period of anxiety (0.0)	-0.0057706	0.342775	0.464991
736	mental health self-report	20428-Professional informed about anxiety (0.0)	-0.00304922	0.616164	0.210304
737	mental health self-report	20429-Easily tired during worst period of anxiety (0.0)	-0.00938119	0.122999	0.910097
738	mental health self-report	20431-Ever addicted to a behaviour or miscellanous (0.0)	0.00406772	0.503663	0.29786
739	mental health self-report	20435-Difficulty concentrating during worst depression (0.0)	8.55726e-05	0.988776	0.00490226
740	mental health self-report	20437-Thoughts of death during worst depression (0.0)	-0.00574618	0.344821	0.462406
741	mental health self-report	20441-Ever had prolonged loss of interest in normal activities (0.0)	-0.0134289	0.0272571	1.56452
742	mental health self-report	20445-Depression possibly related to childbirth (0.0)	-0.00312002	0.607998	0.216098
743	mental health self-report	20446-Ever had prolonged feelings of sadness or depression (0.0)	-0.018283	0.00264727	2.5772
744	mental health self-report	20447-Depression possibly related to stressful or traumatic event (0.0)	0.00771757	0.204515	0.689274
745	mental health self-report	20448-Professional informed about depression (0.0)	-0.0037872	0.533535	0.272837
746	mental health self-report	20449-Feelings of tiredness during worst episode of depression (0.0)	-0.00382836	0.529096	0.276465
747	mental health self-report	20450-Feelings of worthlessness during worst period of depression (0.0)	-0.0162685	0.00747921	2.12614
748	mental health self-report	20456-Ever addicted to illicit or recreational drugs (0.0)	-0.0102163	0.0930338	1.03136
749	mental health self-report	20463-Ever heard an un-real voice (0.0)	0.00589982	0.332075	0.478763
750	mental health self-report	20466-Ever prescribed a medication for unusual or psychotic experiences (0.0)	0.00321059	0.597621	0.223574
751	mental health self-report	20471-Ever seen an un-real vision (0.0)	0.000587034	0.923117	0.0347434
752	mental health self-report	20477-Ever talked to a health professional about unusual or psychotic experiences (0.0)	-0.000123357	0.98382	0.00708433
753	mental health self-report	20480-Ever self-harmed (0.0)	-0.0109804	0.0710365	1.14852
754	mental health self-report	20481-Self-harmed in past year (0.0)	0.00494767	0.415986	0.380921
755	mental health self-report	20483-Ever attempted suicide (0.0)	-0.00625992	0.303412	0.517967
756	mental health self-report	20484-Attempted suicide in past year (0.0)	-0.0115938	0.0566377	1.24689
757	mental health self-report	20486-Contemplated self-harm in past year (0.0)	-0.00467732	0.441919	0.354658
758	mental health self-report	20493-Severity of problems due to mania or irritability (0.0)	-0.00493824	0.416875	0.379994
759	mental health self-report	20499-Ever sought or received professional help for mental distress (0.0)	-0.0219989	0.000297963	3.52584
760	mental health self-report	20500-Ever suffered mental distress preventing usual activities (0.0)	-0.0138116	0.0231625	1.63521
761	mental health self-report	20501-Ever had period of mania / excitability (0.0)	-0.0107964	0.0759016	1.11975
762	mental health self-report	20502-Ever had period extreme irritability (0.0)	-0.0223198	0.000242707	3.61492
763	mental health self-report	20532-Did your sleep change? (0.0)	0.000566675	0.925775	0.0334945
764	mental health self-report	20533-Trouble falling asleep (0.0)	-0.00137519	0.821138	0.085584
765	mental health self-report	20534-Sleeping too much (0.0)	-0.00438634	0.470836	0.32713
766	mental health self-report	20535-Waking too early (0.0)	0.0102676	0.0914029	1.03904
767	mental health self-report	20538-Worried most days during period of worst anxiety (0.0)	-4.82487e-05	0.993671	0.00275732
768	mental health self-report	20540-Multiple worries during worst period of anxiety (0.0)	-0.00800787	0.188	0.725842
769	mental health self-report	20541-Difficulty stopping worrying during worst period of anxiety (0.0)	0.00190283	0.754412	0.122391
770	mental health self-report	20542-Stronger worrying (than other people) during period of worst anxiety (0.0)	0.00433281	0.476267	0.322149
771	mental health self-report	20543-Number of things worried about during worst period of anxiety (0.0)	-0.000761831	0.900329	0.0455986
772	mental health self-report	20544#11-Mental health problems ever diagnosed by a professional (0.1)	-0.0101789	0.0942366	1.02578
773	mental health self-report	20544#15-Mental health problems ever diagnosed by a professional (0.1)	0.00324533	0.593664	0.226459
774	mental health self-report	20544#5-Mental health problems ever diagnosed by a professional (0.1)	0.000999884	0.869431	0.0607649
775	mental health self-report	20544#6-Mental health problems ever diagnosed by a professional (0.1)	-0.00412527	0.497646	0.30308
776	mental health self-report	20544#1-Mental health problems ever diagnosed by a professional (0.1)	-0.00171149	0.778427	0.108782
777	mental health self-report	20544#7-Mental health problems ever diagnosed by a professional (0.1)	-0.00291524	0.631749	0.199456
778	mental health self-report	20544#3-Mental health problems ever diagnosed by a professional (0.1)	-0.00262488	0.666082	0.176472
779	mental health self-report	20544#14-Mental health problems ever diagnosed by a professional (0.1)	-0.00190211	0.754503	0.122339
780	mental health self-report	20544#4-Mental health problems ever diagnosed by a professional (0.1)	-0.00206488	0.734257	0.134152
781	mental health self-report	20544#17-Mental health problems ever diagnosed by a professional (0.1)	0.00282805	0.641979	0.192479
782	mental health self-report	20544#10-Mental health problems ever diagnosed by a professional (0.1)	-0.00422008	0.487817	0.311743
783	mental health self-report	20544#12-Mental health problems ever diagnosed by a professional (0.1)	-0.00728315	0.231163	0.636082
784	mental health self-report	20544#18-Mental health problems ever diagnosed by a professional (0.1)	-3.13824e-05	0.995884	0.00179146
785	mental health self-report	20544#13-Mental health problems ever diagnosed by a professional (0.1)	-0.0109088	0.0728978	1.13729
786	mental health self-report	20544#16-Mental health problems ever diagnosed by a professional (0.1)	0.00153891	0.80027	0.0967633
787	mental health self-report	20544#2-Mental health problems ever diagnosed by a professional (0.1)	-0.000922362	0.879473	0.0557772
788	mental health self-report	20546#3-Substances taken for depression (0.1)	-0.0123476	0.0423541	1.3731
789	mental health self-report	20546#4-Substances taken for depression (0.1)	-0.00721932	0.235277	0.628421
790	mental health self-report	20546#1-Substances taken for depression (0.1)	-0.0159035	0.00893041	2.04913
791	mental health self-report	20547#1-Activities undertaken to treat depression (0.1)	-0.0161442	0.00794771	2.09976
792	mental health self-report	20547#3-Activities undertaken to treat depression (0.1)	-0.00996065	0.10151	0.993491
793	mental health self-report	20548#2-Manifestations of mania or irritability (0.1)	-0.00968344	0.111385	0.953173
794	mental health self-report	20548#1-Manifestations of mania or irritability (0.1)	-0.0189873	0.00179752	2.74533
795	mental health self-report	20548#3-Manifestations of mania or irritability (0.1)	-0.01156	0.0573631	1.24137
796	mental health self-report	20548#7-Manifestations of mania or irritability (0.1)	-0.01251	0.0397127	1.40107
797	mental health self-report	20548#8-Manifestations of mania or irritability (0.1)	-0.0201418	0.000927448	3.03271
798	mental health self-report	20548#9-Manifestations of mania or irritability (0.1)	-0.00946419	0.11972	0.921834
799	mental health self-report	20548#5-Manifestations of mania or irritability (0.1)	-0.00798709	0.189149	0.723196
800	mental health self-report	20548#6-Manifestations of mania or irritability (0.1)	-0.0149389	0.0140457	1.85246
801	mental health self-report	20549#3-Substances taken for anxiety (0.1)	-0.00746039	0.220008	0.657562
802	mental health self-report	20549#4-Substances taken for anxiety (0.1)	0.00129923	0.830864	0.08047
803	mental health self-report	20549#1-Substances taken for anxiety (0.1)	-0.0131431	0.0307093	1.51273
804	mental health self-report	20550#1-Activities undertaken to treat anxiety (0.1)	-0.0134862	0.026607	1.575
805	mental health self-report	20550#3-Activities undertaken to treat anxiety (0.1)	0.00140421	0.817429	0.08755
806	mental health self-report	20551#2-Substance of prescription or over-the-counter medication addiction (0.1)	-0.00734172	0.227433	0.643147
807	mental health self-report	20551#1-Substance of prescription or over-the-counter medication addiction (0.1)	-0.0104834	0.0847936	1.07164
808	mental health self-report	20551#3-Substance of prescription or over-the-counter medication addiction (0.1)	0.00626488	0.303029	0.518515
809	mental health self-report	20553#4-Methods of self-harm used (0.1)	-0.0151136	0.0129617	1.88734
810	mental health self-report	20553#5-Methods of self-harm used (0.1)	-0.0023835	0.69517	0.157909
811	mental health self-report	20553#1-Methods of self-harm used (0.1)	-0.00738294	0.224834	0.648139
812	mental health self-report	20553#3-Methods of self-harm used (0.1)	-0.00734172	0.227433	0.643147
813	mental health self-report	20553#6-Methods of self-harm used (0.1)	-0.0102486	0.0920058	1.03618
814	mental health self-report	20553#2-Methods of self-harm used (0.1)	-0.00570438	0.348342	0.457994
815	mental health self-report	20554#1-Actions taken following self-harm (0.1)	0.00544718	0.370506	0.431205
816	mental health self-report	20554#4-Actions taken following self-harm (0.1)	-0.0114253	0.0603291	1.21947
817	mental health self-report	20554#3-Actions taken following self-harm (0.1)	-0.00818327	0.17851	0.748337
818	mental health self-report	20554#6-Actions taken following self-harm (0.1)	-0.008229	0.176096	0.75425
819	mental health self-report	20554#5-Actions taken following self-harm (0.1)	0.00348612	0.566562	0.246752
820	mental health self-report	2050-Frequency of depressed mood in last 2 weeks (0.0)	-0.00497548	0.413371	0.38366
821	mental health self-report	2060-Frequency of unenthusiasm / disinterest in last 2 weeks (0.0)	-0.0122203	0.0445266	1.35138
822	mental health self-report	2070-Frequency of tenseness / restlessness in last 2 weeks (0.0)	-0.00242656	0.689947	0.161184
823	mental health self-report	2080-Frequency of tiredness / lethargy in last 2 weeks (0.0)	-0.000347717	0.954414	0.0202633
824	mental health self-report	2110-Able to confide (0.0)	0.016433	0.00689688	2.16135
825	mental health self-report	4526-Happiness (0.0)	0.00138255	0.820197	0.0860816
826	mental health self-report	4537-Work/job satisfaction (0.0)	-0.00491063	0.419485	0.377283
827	mental health self-report	4548-Health satisfaction (0.0)	-0.0113229	0.0626661	1.20297
828	mental health self-report	4559-Family relationship satisfaction (0.0)	-0.0146586	0.0159523	1.79718
829	mental health self-report	4570-Friendships satisfaction (0.0)	-0.0140732	0.0206809	1.68443
830	mental health self-report	4581-Financial situation satisfaction (0.0)	-0.00476636	0.433277	0.363235
831	mental health self-report	4620-Number of depression episodes (0.0)	-0.0118301	0.0517829	1.28581
832	mental health self-report	5386-Number of unenthusiastic/disinterested episodes (0.0)	0.00102343	0.866385	0.0622889
833	mental health self-report	20127-Neuroticism score (0.0)	0.00411462	0.498756	0.302112
834	mental health self-report	20418-Impact on normal roles during worst period of anxiety (0.0)	-0.00516737	0.39559	0.402755
835	mental health self-report	20436-Fraction of day affected during worst episode of depression (0.0)	-0.00430384	0.479221	0.319465
836	mental health self-report	20438-Duration of worst depression (0.0)	-0.00864339	0.155316	0.808784
837	mental health self-report	20439-Frequency of depressed days during worst episode of depression (0.0)	-0.0129529	0.0332081	1.47876
838	mental health self-report	20440-Impact on normal roles during worst period of depression (0.0)	-0.00770532	0.205235	0.687748
839	mental health self-report	20442-Lifetime number of depressed periods (0.0)	-0.0111978	0.0656248	1.18293
840	mental health self-report	20453-Ever taken cannabis (0.0)	-0.0293141	1.43354e-06	5.84359
841	mental health self-report	20454-Maximum frequency of taking cannabis (0.0)	0.000858088	0.887815	0.0516777
842	mental health self-report	20458-General happiness (0.0)	-0.0188031	0.00199138	2.70085
843	mental health self-report	20459-General happiness with own health (0.0)	-0.0137437	0.0238478	1.62255
844	mental health self-report	20460-Belief that own life is meaningful (0.0)	0.0150055	0.0136232	1.86572
845	mental health self-report	20467-Frequency of unusual or psychotic experiences in past year (0.0)	-0.00986052	0.104994	0.978837
846	mental health self-report	20473-Number of times seen an un-real vision (0.0)	-0.00162328	0.789571	0.102609
847	mental health self-report	20479-Ever thought that life not worth living (0.0)	-0.024458	5.78259e-05	4.23788
848	mental health self-report	20482-Number of times self-harmed (0.0)	-0.00866632	0.154222	0.811852
849	mental health self-report	20485-Ever contemplated self-harm (0.0)	-0.021476	0.000413869	3.38314
850	mental health self-report	20487-Felt hated by family member as a child (0.0)	-0.0184091	0.00247218	2.60692
851	mental health self-report	20488-Physically abused by family as a child (0.0)	-0.0107507	0.0771486	1.11267
852	mental health self-report	20489-Felt loved as a child (0.0)	0.012603	0.0382627	1.41722
853	mental health self-report	20490-Sexually molested as a child (0.0)	-0.0201018	0.000949514	3.0225
854	mental health self-report	20491-Someone to take to doctor when needed as a child (0.0)	-0.0061671	0.310638	0.507745
855	mental health self-report	20492-Longest period of mania or irritability (0.0)	-0.00158795	0.794047	0.100154
856	mental health self-report	20494-Felt irritable or had angry outbursts in past month (0.0)	-0.00510338	0.401467	0.39635
857	mental health self-report	20495-Avoided activities or situations because of previous stressful experience in past month (0.0)	-0.0160119	0.00847504	2.07186
858	mental health self-report	20496-Felt distant from other people in past month (0.0)	-0.00801011	0.187877	0.726127
859	mental health self-report	20497-Repeated disturbing thoughts of stressful experience in past month (0.0)	-0.00550047	0.365843	0.436705
860	mental health self-report	20498-Felt very upset when reminded of stressful experience in past month (0.0)	-0.0105064	0.0841126	1.07514
861	mental health self-report	20505-Recent easy annoyance or irritability (0.0)	-0.00465099	0.444493	0.352135
862	mental health self-report	20506-Recent feelings or nervousness or anxiety (0.0)	-0.0112526	0.0643143	1.19169
863	mental health self-report	20507-Recent feelings of inadequacy (0.0)	-0.00812185	0.181792	0.740425
864	mental health self-report	20508-Recent trouble concentrating on things (0.0)	-0.0157724	0.0095099	2.02182
865	mental health self-report	20509-Recent inability to stop or control worrying (0.0)	-0.00980039	0.10713	0.970087
866	mental health self-report	20510-Recent feelings of depression (0.0)	-0.00567121	0.351152	0.454505
867	mental health self-report	20511-Recent poor appetite or overeating (0.0)	-0.00224365	0.712234	0.147377
868	mental health self-report	20512-Recent feelings of foreboding (0.0)	0.00287547	0.636406	0.196265
869	mental health self-report	20513-Recent thoughts of suicide or self-harm (0.0)	-0.00747604	0.219041	0.659474
870	mental health self-report	20514-Recent lack of interest or pleasure in doing things (0.0)	-0.00410052	0.500229	0.300831
871	mental health self-report	20515-Recent trouble relaxing (0.0)	-0.0106026	0.0813118	1.08985
872	mental health self-report	20516-Recent restlessness (0.0)	-0.00677629	0.265263	0.576323
873	mental health self-report	20517-Trouble falling or staying asleep, or sleeping too much (0.0)	-0.00496418	0.414432	0.382546
874	mental health self-report	20518-Recent changes in speed/amount of moving or speaking (0.0)	-0.00720311	0.23633	0.626481
875	mental health self-report	20519-Recent feelings of tiredness or low energy (0.0)	0.000392829	0.948507	0.0229593
876	mental health self-report	20520-Recent worrying too much about different things (0.0)	0.00152021	0.802647	0.0954755
877	mental health self-report	20521-Belittlement by partner or ex-partner as an adult (0.0)	-0.0110507	0.0692489	1.15959
878	mental health self-report	20522-Been in a confiding relationship as an adult (0.0)	0.00223337	0.713494	0.14661
879	mental health self-report	20523-Physical violence by partner or ex-partner as an adult (0.0)	-0.00619083	0.30878	0.51035
880	mental health self-report	20524-Sexual interference by partner or ex-partner without consent as an adult (0.0)	-0.00746526	0.219706	0.658158
881	mental health self-report	20525-Able to pay rent/mortgage as an adult (0.0)	-0.00407409	0.502995	0.298436
882	mental health self-report	20537-Frequency of difficulty controlling worry during worst period of anxiety (0.0)	-0.00514573	0.397572	0.400584
883	mental health self-report	20539-Frequency of inability to stop worrying during worst period of anxiety (0.0)	0.00710033	0.243084	0.614243
884	mental health self-report	4609-Longest period of depression (0.0)	-0.00681412	0.262604	0.580698
885	mental health self-report	5375-Longest period of unenthusiasm / disinterest (0.0)	-0.00511468	0.400426	0.397478
886	mental health self-report	20420-Longest period spent worried or anxious (0.0)	0.00620174	0.307928	0.511551
887	mental health self-report	20433-Age at first episode of depression (0.0)	0.0269288	9.51528e-06	5.02158
888	mental health self-report	20434-Age at last episode of depression (0.0)	0.0132554	0.0293104	1.53298
889	mental health self-report	20455-Age when last took cannabis (0.0)	-0.000485499	0.936383	0.0285463
890	early life factors	1677-Breastfed as a baby (0.0)	-0.0153526	0.011599	1.93558
891	early life factors	1767-Adopted as a child (0.0)	-0.00426839	0.482849	0.316189
892	early life factors	1777-Part of a multiple birth (0.0)	-0.0063727	0.294784	0.530496
893	early life factors	1787-Maternal smoking around birth (0.0)	0.00864656	0.155164	0.809209
894	early life factors	1687-Comparative body size at age 10 (0.0)	-0.00253126	0.677306	0.169215
895	early life factors	1697-Comparative height size at age 10 (0.0)	0.00704994	0.246445	0.60828
896	early life factors	129-Place of birth in UK - north co-ordinate (0.0)	0.00533904	0.380081	0.420124
897	early life factors	130-Place of birth in UK - east co-ordinate (0.0)	0.000394709	0.948261	0.023072
898	early life factors	20022-Birth weight (0.0)	0.00412363	0.497817	0.302931
899	physical measures - bone density and sizes	4092-Heel ultrasound method (left) (1.0)	0.0107527	0.0770943	1.11298
900	physical measures - bone density and sizes	4095-Heel ultrasound method (right) (2.0)	-0.0155562	0.0105399	1.97717
901	physical measures - bone density and sizes	77-Heel bone ultrasound T-score, manual entry (0.0)	0.00108887	0.857929	0.0665488
902	physical measures - bone density and sizes	78-Heel bone mineral density (BMD) T-score, automated (0.0)	-0.00781049	0.199118	0.700889
903	physical measures - bone density and sizes	3083-Heel quantitative ultrasound index (QUI), manual entry (0.0)	-0.00539534	0.375078	0.425879
904	physical measures - bone density and sizes	3084-Heel bone mineral density (BMD), manual entry (0.0)	-0.00464791	0.444794	0.351841
905	physical measures - bone density and sizes	3085-Heel Broadband ultrasound attenuation (BUA), manual entry (0.0)	-0.0142362	0.0192547	1.71546
906	physical measures - bone density and sizes	3143-Ankle spacing width (0.0)	-0.00962527	0.11355	0.944812
907	physical measures - bone density and sizes	3144-Heel Broadband ultrasound attenuation, direct entry (0.0)	-0.00830613	0.172079	0.764273
908	physical measures - bone density and sizes	4100-Ankle spacing width (left) (0.0)	-0.0102745	0.0911852	1.04008
909	physical measures - bone density and sizes	4101-Heel broadband ultrasound attenuation (left) (0.0)	-0.00166096	0.784805	0.105238
910	physical measures - bone density and sizes	4104-Heel quantitative ultrasound index (QUI), direct entry (left) (0.0)	-0.00115431	0.84949	0.0708418
911	physical measures - bone density and sizes	4119-Ankle spacing width (right) (0.0)	-2.44745e-05	0.99679	0.00139649
912	physical measures - bone density and sizes	4120-Heel broadband ultrasound attenuation (right) (0.0)	-0.0118053	0.0522753	1.2817
913	physical measures - bone density and sizes	4123-Heel quantitative ultrasound index (QUI), direct entry (right) (0.0)	-0.0042865	0.480993	0.317861
914	physical measures - bone density and sizes	4140-Heel bone mineral density (BMD), manual entry (left) (2.0)	-0.00769233	0.206	0.686133
915	blood assays	30104-Mean platelet (thrombocyte) volume acquisition route (0.0)	0.00590432	0.331707	0.479245
916	blood assays	30150-Eosinophill count (0.0)	-0.013292	0.0288659	1.53961
917	blood assays	30160-Basophill count (0.0)	-0.000366217	0.951991	0.021367
918	blood assays	30170-Nucleated red blood cell count (0.0)	0.0105679	0.0823147	1.08452
919	blood assays	30230-Nucleated red blood cell percentage (0.0)	0.00952556	0.117339	0.930558
920	blood assays	30000-White blood cell (leukocyte) count (0.0)	0.0141081	0.020368	1.69105
921	blood assays	30010-Red blood cell (erythrocyte) count (0.0)	-0.00375719	0.536782	0.270202
922	blood assays	30020-Haemoglobin concentration (0.0)	-0.00622569	0.306064	0.514188
923	blood assays	30030-Haematocrit percentage (0.0)	-0.00517927	0.394503	0.40395
924	blood assays	30040-Mean corpuscular volume (0.0)	-0.00300999	0.62071	0.207111
925	blood assays	30050-Mean corpuscular haemoglobin (0.0)	-0.00386003	0.525693	0.279267
926	blood assays	30060-Mean corpuscular haemoglobin concentration (0.0)	-0.00213	0.726208	0.138939
927	blood assays	30070-Red blood cell (erythrocyte) distribution width (0.0)	-0.00794202	0.191657	0.717475
928	blood assays	30080-Platelet count (0.0)	0.0172318	0.00460942	2.33635
929	blood assays	30090-Platelet crit (0.0)	0.0162884	0.0074065	2.13039
930	blood assays	30100-Mean platelet (thrombocyte) volume (0.0)	-0.00494265	0.416459	0.380428
931	blood assays	30110-Platelet distribution width (0.0)	-0.0193061	0.00150237	2.82322
932	blood assays	30120-Lymphocyte count (0.0)	0.0153955	0.0113682	1.94431
933	blood assays	30130-Monocyte count (0.0)	0.00589321	0.332618	0.478054
934	blood assays	30140-Neutrophill count (0.0)	0.0163249	0.00727459	2.13819
935	blood assays	30180-Lymphocyte percentage (0.0)	0.0050799	0.403637	0.394009
936	blood assays	30190-Monocyte percentage (0.0)	-0.00891536	0.142725	0.8455
937	blood assays	30200-Neutrophill percentage (0.0)	0.00256746	0.672957	0.172012
938	blood assays	30210-Eosinophill percentage (0.0)	-0.0193905	0.0014321	2.84403
939	blood assays	30220-Basophill percentage (0.0)	-0.00169438	0.780584	0.10758
940	blood assays	30240-Reticulocyte percentage (0.0)	0.00502667	0.408582	0.388721
941	blood assays	30250-Reticulocyte count (0.0)	0.00795772	0.190781	0.719465
942	blood assays	30260-Mean reticulocyte volume (0.0)	-0.00735988	0.226285	0.645344
943	blood assays	30270-Mean sphered cell volume (0.0)	-0.00646079	0.288159	0.540367
944	blood assays	30280-Immature reticulocyte fraction (0.0)	0.00324645	0.593536	0.226553
945	blood assays	30290-High light scatter reticulocyte percentage (0.0)	0.00646825	0.287603	0.541207
946	blood assays	30300-High light scatter reticulocyte count (0.0)	0.00259174	0.670046	0.173895
947	blood assays	30600-Albumin (0.0)	0.0109247	0.0724819	1.13977
948	blood assays	30610-Alkaline phosphatase (0.0)	0.00887463	0.144559	0.839954
949	blood assays	30620-Alanine aminotransferase (0.0)	-0.0154887	0.0108807	1.96334
950	blood assays	30630-Apolipoprotein A (0.0)	0.0224117	0.000228748	3.64064
951	blood assays	30640-Apolipoprotein B (0.0)	0.0153891	0.0114022	1.94301
952	blood assays	30650-Aspartate aminotransferase (0.0)	-0.0167994	0.00574457	2.24074
953	blood assays	30660-Direct bilirubin (0.0)	-0.00213889	0.725113	0.139595
954	blood assays	30670-Urea (0.0)	0.0112283	0.0648938	1.1878
955	blood assays	30680-Calcium (0.0)	0.0123161	0.0428837	1.36771
956	blood assays	30690-Cholesterol (0.0)	0.0223786	0.000233685	3.63137
957	blood assays	30700-Creatinine (0.0)	-0.0123429	0.0424327	1.3723
958	blood assays	30710-C-reactive protein (0.0)	0.00558624	0.358416	0.445613
959	blood assays	30720-Cystatin C (0.0)	0.00784238	0.19729	0.704895
960	blood assays	30730-Gamma glutamyltransferase (0.0)	-0.00649174	0.285856	0.543852
961	blood assays	30740-Glucose (0.0)	0.0248739	4.31524e-05	4.36499
962	blood assays	30750-Glycated haemoglobin (HbA1c) (0.0)	0.00663234	0.27555	0.5598
963	blood assays	30760-HDL cholesterol (0.0)	0.0177982	0.00343065	2.46462
964	blood assays	30770-IGF-1 (0.0)	-0.00503417	0.407883	0.389464
965	blood assays	30780-LDL direct (0.0)	0.0167178	0.00598501	2.22293
966	blood assays	30790-Lipoprotein A (0.0)	0.00430433	0.479171	0.31951
967	blood assays	30800-Oestradiol (0.0)	0.000215202	0.971777	0.0124333
968	blood assays	30810-Phosphate (0.0)	-0.00971683	0.110157	0.957989
969	blood assays	30820-Rheumatoid factor (0.0)	-0.00321966	0.596587	0.224326
970	blood assays	30830-SHBG (0.0)	0.0119186	0.0500558	1.30055
971	blood assays	30840-Total bilirubin (0.0)	-0.0026957	0.65764	0.182012
972	blood assays	30850-Testosterone (0.0)	-0.021582	0.000387424	3.41181
973	blood assays	30860-Total protein (0.0)	0.0137344	0.0239423	1.62083
974	blood assays	30870-Triglycerides (0.0)	0.00296359	0.626105	0.203353
975	blood assays	30880-Urate (0.0)	-0.0121285	0.0461516	1.33581
976	blood assays	30890-Vitamin D (0.0)	0.00314613	0.604998	0.218246

## Sheet: e. DiaWAS
	cat_id	phe_name	r_value	p_value	-logp_value
0	infectious diseases	Intestinal infection	-0.00873401	0.15103	0.820936
1	infectious diseases	Bacterial enteritis	0.00665925	0.273606	0.562874
2	infectious diseases	Intestinal infection due to C. difficile	0.00774953	0.202647	0.69326
3	infectious diseases	Viral Enteritis	-0.00267873	0.659659	0.180681
4	infectious diseases	Intestinal infection due to protozoa	-0.00578042	0.341954	0.466033
5	infectious diseases	Tuberculosis	-0.00471961	0.437802	0.358722
6	infectious diseases	Septicemia	-0.0130081	0.032466	1.48857
7	infectious diseases	Gram negative septicemia	-0.00403263	0.50735	0.294692
8	infectious diseases	Gram positive septicemia	-0.00667478	0.272489	0.564651
9	infectious diseases	Bacterial infection NOS	-0.0153777	0.0114633	1.94069
10	infectious diseases	Staphylococcus infections	-0.0109088	0.0728978	1.13729
11	infectious diseases	Streptococcus infection	-0.0116455	0.0555451	1.25535
12	infectious diseases	Rheumatic fever / chorea	-0.00333721	0.583253	0.234143
13	infectious diseases	E. coli	-0.0125656	0.0388403	1.41072
14	infectious diseases	Herpes zoster	-0.00326597	0.591317	0.228179
15	infectious diseases	Herpes zoster with nervous system complications	-0.00333721	0.583253	0.234143
16	infectious diseases	Herpes simplex	0.000537377	0.929603	0.0317027
17	infectious diseases	Viral hepatitis	-0.0134071	0.0275076	1.56055
18	infectious diseases	Viral hepatitis A	-0.00471961	0.437802	0.358722
19	infectious diseases	Viral hepatitis B	-0.00434012	0.475523	0.322828
20	infectious diseases	Viral hepatitis C	-0.0137637	0.0236437	1.62628
21	infectious diseases	Chronic hepatitis	-0.00323366	0.594992	0.225489
22	infectious diseases	Hepatitis NOS	0.00674178	0.267704	0.572344
23	infectious diseases	Human immunodeficiency virus [HIV] disease	-0.00578042	0.341954	0.466033
24	infectious diseases	HIV infection, symptomatic	-0.00578042	0.341954	0.466033
25	infectious diseases	Viral warts & HPV	-0.00428167	0.481488	0.317414
26	infectious diseases	Viral infection	-0.00574066	0.345284	0.461823
27	infectious diseases	Varicella infection	0.00543897	0.371228	0.430359
28	infectious diseases	Infectious mononucleosis	-0.00667478	0.272489	0.564651
29	infectious diseases	Postoperative infection	-0.00563597	0.354154	0.450808
30	infectious diseases	Infection/inflammation of internal prosthetic device; implant; and graft	-0.00822318	0.176402	0.753497
31	infectious diseases	Dermatophytosis / Dermatomycosis	-0.00143118	0.813987	0.0893827
32	infectious diseases	Dermatophytosis	-0.00143118	0.813987	0.0893827
33	infectious diseases	Dermatophytosis of nail	-0.00578042	0.341954	0.466033
34	infectious diseases	Althete's foot	-0.00228629	0.707016	0.150571
35	infectious diseases	Dermatophytosis of the body	0.0110863	0.0683564	1.16522
36	infectious diseases	Candidiasis	-0.00104876	0.86311	0.0639339
37	infectious diseases	Mycoses	0.00547955	0.36767	0.434542
38	infectious diseases	Aspergillosis	0.00547955	0.36767	0.434542
39	infectious diseases	Spirochetal infection	0.00586016	0.335336	0.47452
40	infectious diseases	Lyme disease	0.00254731	0.675378	0.170453
41	infectious diseases	Arthropod-borne diseases	-0.00599305	0.324492	0.488796
42	infectious diseases	Helminthiases	0.00197867	0.744958	0.127868
43	infectious diseases	Intestinal helminthiases	-0.000395998	0.948093	0.0231493
44	infectious diseases	Other infectious and parasitic diseases	0.00254731	0.675378	0.170453
45	injuries & poisonings	Burns	-0.000560119	0.926631	0.033093
46	injuries & poisonings	Foreign body injury	0.00242588	0.690029	0.161133
47	injuries & poisonings	Symptoms concerning nutrition, metabolism, and development	0.0125399	0.0392417	1.40625
48	injuries & poisonings	Other signs and symptoms involving emotional state	-0.00143118	0.813987	0.0893827
49	injuries & poisonings	Other symptoms	-0.0116452	0.0555501	1.25532
50	injuries & poisonings	Crushing injury	-0.0010119	0.867876	0.0615423
51	injuries & poisonings	Injury to blood vessels	0.00254731	0.675378	0.170453
52	injuries & poisonings	Crushing or internal injury to organs	0.000154987	0.979672	0.00891922
53	injuries & poisonings	Injury, NOS	-0.0109208	0.072583	1.13917
54	injuries & poisonings	Other tests	-0.00704665	0.246665	0.607892
55	injuries & poisonings	Complications of surgical and medical procedures	-0.0107849	0.0762124	1.11797
56	injuries & poisonings	Late effect	-0.00333721	0.583253	0.234143
57	injuries & poisonings	Effects of other external causes	-0.00494168	0.416551	0.380332
58	injuries & poisonings	Other ill-defined and unknown causes of morbidity and mortality	-0.00272279	0.654422	0.184142
59	injuries & poisonings	Family history	0.00214854	0.723923	0.140308
60	injuries & poisonings	Fracture of lower limb	-0.0132315	0.0296036	1.52866
61	injuries & poisonings	Fracture of neck of femur	-0.00520455	0.392199	0.406493
62	injuries & poisonings	Fracture of unspecified part of femur	-0.00547809	0.367797	0.434391
63	injuries & poisonings	Fracture of tibia and fibula	-0.00792675	0.192513	0.715541
64	injuries & poisonings	Fracture of patella	-3.13824e-05	0.995884	0.00179146
65	injuries & poisonings	Fracture of ankle and foot	-0.0100407	0.0987932	1.00527
66	injuries & poisonings	Fracture of foot	-0.00434012	0.475523	0.322828
67	injuries & poisonings	Fracture of pelvis	-0.00698499	0.250825	0.60063
68	injuries & poisonings	Fracture of upper limb	0.00049258	0.935458	0.0289759
69	injuries & poisonings	Fracture of humerus	-0.00303922	0.617321	0.209489
70	injuries & poisonings	Fracture of radius and ulna	0.0063664	0.295261	0.529793
71	injuries & poisonings	Fracture of clavicle or scapula	-0.00930253	0.126172	0.899037
72	injuries & poisonings	Fracture of hand or wrist	-0.00765687	0.208098	0.681731
73	injuries & poisonings	Fracture of vertebral column without mention of spinal cord injury	-0.0138472	0.02281	1.64187
74	injuries & poisonings	Fracture of ribs	0.00279883	0.645423	0.190155
75	injuries & poisonings	Fracture of unspecified bones	-0.00613877	0.312866	0.504641
76	injuries & poisonings	Concussion	-0.00323366	0.594992	0.225489
77	injuries & poisonings	Intracranial hemorrhage (injury)	-3.13824e-05	0.995884	0.00179146
78	injuries & poisonings	Skull and face fracture and other intercranial injury	0.00205383	0.735627	0.133342
79	injuries & poisonings	Dislocation	-0.0121401	0.0459431	1.33778
80	injuries & poisonings	Internal derangement of knee	-0.017531	0.00394752	2.40368
81	injuries & poisonings	Traumatic arthropathy	0.00207397	0.733133	0.134817
82	injuries & poisonings	Sprains and strains	-0.00247979	0.683509	0.165256
83	injuries & poisonings	Joint/ligament sprain	0.00752615	0.215968	0.66561
84	injuries & poisonings	Sprains and strains of back and neck	-0.00333721	0.583253	0.234143
85	injuries & poisonings	Other sprains and strains	0.00547955	0.36767	0.434542
86	injuries & poisonings	Hemorrhage or hematoma complicating a procedure	-0.00975714	0.108689	0.963816
87	injuries & poisonings	Complications of transplants and reattached limbs	-0.00957048	0.11562	0.936967
88	injuries & poisonings	Complication of colostomy or enterostomy	-0.00333721	0.583253	0.234143
89	injuries & poisonings	Complications of cardiac/vascular device, implant, and graft	-0.00688254	0.257843	0.588645
90	injuries & poisonings	Mechanical complication of unspecified genitourinary device, implant, and graft	0.000486645	0.936234	0.0286158
91	injuries & poisonings	Complication of internal orthopedic device	0.000624565	0.918218	0.0370542
92	injuries & poisonings	Complication due to other implant and internal device	-0.0111509	0.0667615	1.17547
93	injuries & poisonings	Open wounds of head; neck; and trunk	-0.0164429	0.00686326	2.16347
94	injuries & poisonings	Open wound or laceration of eye or eyelid	-0.0108942	0.073284	1.13499
95	injuries & poisonings	Open wound of ear	-0.00803549	0.186482	0.729364
96	injuries & poisonings	Other open wound of head and face	-0.0086573	0.154652	0.810645
97	injuries & poisonings	Open wound of nose and sinus	0.00360263	0.553665	0.256753
98	injuries & poisonings	Open wound of neck	-0.00434012	0.475523	0.322828
99	injuries & poisonings	Open wound of genital organs	-0.00746277	0.21986	0.657853
100	injuries & poisonings	Open wounds of extremities	-0.0173491	0.00433894	2.36262
101	injuries & poisonings	Open wound of finger(s)	0.0156787	0.00994478	2.0024
102	injuries & poisonings	Open wound of foot except toe(s) alone	-0.00944027	0.120658	0.918444
103	injuries & poisonings	Open wound of toe(s)	-0.0010119	0.867876	0.0615423
104	injuries & poisonings	Traumatic amputation	0.00204122	0.737189	0.132421
105	injuries & poisonings	Complication of amputation stump	-0.00434012	0.475523	0.322828
106	injuries & poisonings	Late effects of musculoskeletal and connective tissue injuries	0.0118898	0.050611	1.29576
107	injuries & poisonings	Injuries to the nervous system	0.00542454	0.372499	0.428875
108	injuries & poisonings	Toxic effect of venom	-0.00920319	0.130269	0.885158
109	injuries & poisonings	Superficial injury without mention of infection	-0.0120389	0.0477856	1.3207
110	injuries & poisonings	Contusion	-0.00410835	0.499411	0.301542
111	injuries & poisonings	Allergic reaction to food	-0.00547809	0.367797	0.434391
112	injuries & poisonings	Adverse reaction to serum or vaccine	-0.00143118	0.813987	0.0893827
113	injuries & poisonings	Anaphylactic shock NOS	-0.00287439	0.636533	0.196179
114	injuries & poisonings	Allergies, other	0.00279883	0.645423	0.190155
115	injuries & poisonings	Spinal cord injury without evidence of spinal bone injury	-0.00578042	0.341954	0.466033
116	injuries & poisonings	Certain early complications of trauma or procedure	-0.00143118	0.813987	0.0893827
117	injuries & poisonings	Poisoning by antibiotics	0.00446044	0.463374	0.334068
118	injuries & poisonings	Allergy/adverse effect of penicillin	0.006999	0.249875	0.602277
119	injuries & poisonings	Poisoning by other anti-infectives	-0.00613877	0.312866	0.504641
120	injuries & poisonings	Poisoning/allergy of sulfonamides	-0.00394712	0.516397	0.287017
121	injuries & poisonings	Poisoning by hormones and synthetic substitutes	0.00547955	0.36767	0.434542
122	injuries & poisonings	Poisoning by primarily systemic agents	-0.00471961	0.437802	0.358722
123	injuries & poisonings	Poisoning by agents primarily affecting blood constituents	0.00547955	0.36767	0.434542
124	injuries & poisonings	Anticoagulants causing adverse effects	0.00547955	0.36767	0.434542
125	injuries & poisonings	Poisoning by analgesics, antipyretics, and antirheumatics	-0.00569699	0.348967	0.457216
126	injuries & poisonings	Opiates and related narcotics causing adverse effects in therapeutic use	-0.00518984	0.393539	0.405012
127	injuries & poisonings	Salicylates causing adverse effects in therapeutic use	-0.0010119	0.867876	0.0615423
128	injuries & poisonings	Poisoning by anticonvulsants and anti-Parkinsonism drugs	0.00828875	0.172978	0.76201
129	injuries & poisonings	Adverse effects of sedatives or other central nervous system depressants and anesthetics	-0.00131105	0.829348	0.0812632
130	injuries & poisonings	Poisoning by psychotropic agents	-0.00230429	0.704816	0.151924
131	injuries & poisonings	Poisoning by drugs primarily affecting the autonomic nervous system	-0.00228629	0.707016	0.150571
132	injuries & poisonings	Poisoning by agents primarily affecting the cardiovascular system	0.00547955	0.36767	0.434542
133	injuries & poisonings	Poisoning by agents primarily acting on the smooth and skeletal muscles and respiratory system	-0.00333721	0.583253	0.234143
134	injuries & poisonings	Adverse drug events and drug allergies	0.00441255	0.468189	0.329579
135	injuries & poisonings	Toxic effect of (non-ethyl) alcohol and petroleum and other solvents	0.0168377	0.00563457	2.24914
136	injuries & poisonings	Toxic effect of corrosive aromatics, acids, and caustic alkalis	-0.00333721	0.583253	0.234143
137	injuries & poisonings	Toxic effect of carbon monoxide	-0.00333721	0.583253	0.234143
138	injuries & poisonings	Toxic effect of other gases, fumes, or vapors	0.00254731	0.675378	0.170453
139	injuries & poisonings	Toxic effect of other substances, chiefly nonmedicinal as to source	0.000537377	0.929603	0.0317027
140	injuries & poisonings	Effects radiation NOS	-0.000196978	0.974166	0.0113668
141	neoplasms	Cancer of mouth	-0.0056312	0.354561	0.450309
142	neoplasms	Cancer of lip	-0.00333721	0.583253	0.234143
143	neoplasms	Cancer of tongue	0.000930901	0.878366	0.0563244
144	neoplasms	Cancer of major salivary glands	-0.00323366	0.594992	0.225489
145	neoplasms	Cancer of the gums	-0.00333721	0.583253	0.234143
146	neoplasms	Cancer of larynx, pharynx, nasal cavities	-0.000922362	0.879473	0.0557772
147	neoplasms	Cancer of oropharynx	-0.00578042	0.341954	0.466033
148	neoplasms	Cancer of hypopharynx	0.0110863	0.0683564	1.16522
149	neoplasms	Cancer of larynx	-0.00434012	0.475523	0.322828
150	neoplasms	Cancer of of nasal cavities	0.00547955	0.36767	0.434542
151	neoplasms	Cancer of esophagus	0.00207397	0.733133	0.134817
152	neoplasms	Cancer of stomach	-0.00228629	0.707016	0.150571
153	neoplasms	Colorectal cancer	0.0034177	0.574203	0.240935
154	neoplasms	Colon cancer	0.0110674	0.0688282	1.16223
155	neoplasms	Malignant neoplasm of rectum, rectosigmoid junction, and anus	-4.43921e-05	0.994177	0.00253627
156	neoplasms	Pancreatic cancer	-0.00667478	0.272489	0.564651
157	neoplasms	Neoplasm of unspecified nature of digestive system	-0.00162866	0.78889	0.102983
158	neoplasms	Malignant neoplasm of other and ill-defined sites within the digestive organs and peritoneum	0.00107914	0.859185	0.0659134
159	neoplasms	Malignant neoplasm of small intestine, including duodenum	-0.00333721	0.583253	0.234143
160	neoplasms	Malignant neoplasm of gallbladder and extrahepatic bile ducts	-0.00471961	0.437802	0.358722
161	neoplasms	Cancer within the respiratory system	-0.00214511	0.724346	0.140054
162	neoplasms	Cancer of bronchus; lung	-0.00226352	0.709801	0.148864
163	neoplasms	Cancer of bone and connective tissue	-0.00920319	0.130269	0.885158
164	neoplasms	Bone cancer	-0.00471961	0.437802	0.358722
165	neoplasms	Cancer of connective tissue	-0.00803389	0.18657	0.729159
166	neoplasms	Skin cancer	-0.00679167	0.26418	0.5781
167	neoplasms	Melanomas of skin, dx or hx	-0.00616434	0.310855	0.507442
168	neoplasms	Melanomas of skin	-0.00616434	0.310855	0.507442
169	neoplasms	Other non-epithelial cancer of skin	-0.0028011	0.645155	0.190336
170	neoplasms	Carcinoma in situ of skin	-0.0116973	0.0544676	1.26386
171	neoplasms	Neoplasm of uncertain behavior of skin	0.00197867	0.744958	0.127868
172	neoplasms	Breast cancer	0.0016658	0.784194	0.105577
173	neoplasms	Breast cancer [female]	-0.00240332	0.692763	0.159415
174	neoplasms	Malignant neoplasm of female breast	-0.00169234	0.780842	0.107437
175	neoplasms	Acquired absence of breast	-0.00434165	0.475368	0.32297
176	neoplasms	Cervical cancer and dysplasia	-0.00207747	0.732699	0.135074
177	neoplasms	Cervical cancer	-0.00524422	0.3886	0.410497
178	neoplasms	Cervical intraepithelial neoplasia [CIN] [Cervical dysplasia]	-7.19858e-05	0.990558	0.00412024
179	neoplasms	Malignant neoplasm of uterus	-0.000823313	0.892333	0.0494732
180	neoplasms	Cancer of other female genital organs	-0.0111463	0.0668752	1.17473
181	neoplasms	Malignant neoplasm of ovary and other uterine adnexa	-0.00775407	0.202383	0.693826
182	neoplasms	Malignant neoplasm of ovary	-0.00649161	0.285866	0.543837
183	neoplasms	Cancer of other female genital organs (excluding uterus and ovary)	-0.00287439	0.636533	0.196179
184	neoplasms	Cancer of prostate	-0.0151501	0.0127448	1.89467
185	neoplasms	Cancer of other male genital organs	-0.0114931	0.0588205	1.23047
186	neoplasms	Malignant neoplasm of unspecified male genital organ	-0.00434012	0.475523	0.322828
187	neoplasms	Malignant neoplasm of testis	-0.00999739	0.100256	0.998892
188	neoplasms	Neoplasm of uncertain behavior of male genital organs	-0.00667478	0.272489	0.564651
189	neoplasms	Cancer of urinary organs (incl. kidney and bladder)	-0.00209775	0.730191	0.136564
190	neoplasms	Cancer of kidney and renal pelvis	-0.00570438	0.348342	0.457994
191	neoplasms	Malignant neoplasm of kidney, except pelvis	-0.00570438	0.348342	0.457994
192	neoplasms	Cancer of bladder	0.00107508	0.85971	0.0656481
193	neoplasms	Malignant neoplasm of bladder	0.000688705	0.909853	0.0410286
194	neoplasms	Cancer of eye	-0.00736157	0.226179	0.645549
195	neoplasms	Manlignant and unknown neoplasms of brain and nervous system	-0.00471961	0.437802	0.358722
196	neoplasms	Thyroid cancer	-0.00159605	0.79302	0.100716
197	neoplasms	Cancer of other endocrine glands	-0.00578042	0.341954	0.466033
198	neoplasms	Cancer, suspected or other	-0.00239948	0.693229	0.159123
199	neoplasms	Malignant neoplasm, other	-0.00284077	0.640482	0.193493
200	neoplasms	Malignant neoplasm of head, face, and neck	0.00547955	0.36767	0.434542
201	neoplasms	Chemotherapy	0.000952505	0.875566	0.057711
202	neoplasms	Secondary malignant neoplasm	-0.00124859	0.837362	0.0770867
203	neoplasms	Secondary malignancy of lymph nodes	0.00178786	0.768816	0.114178
204	neoplasms	Secondary malignancy of respiratory organs	-0.00672065	0.269207	0.569913
205	neoplasms	Secondary malignant neoplasm of digestive systems	-0.00333721	0.583253	0.234143
206	neoplasms	Secondary malignant neoplasm of liver	-0.00793122	0.192262	0.716106
207	neoplasms	Secondary malignancy of brain/spine	-0.00333721	0.583253	0.234143
208	neoplasms	Secondary malignancy of bone	-0.00613877	0.312866	0.504641
209	neoplasms	Secondary malignant neoplasm of skin	-0.00471961	0.437802	0.358722
210	neoplasms	Neoplasm of uncertain behavior	-0.00104459	0.863649	0.0636628
211	neoplasms	Neurofibromatosis	-0.00333721	0.583253	0.234143
212	neoplasms	Myeloproliferative disease	-0.00462023	0.44751	0.349197
213	neoplasms	Polycythemia vera	-0.00900139	0.13891	0.857267
214	neoplasms	Hodgkin's disease	-0.00434012	0.475523	0.322828
215	neoplasms	Cancer of other lymphoid, histiocytic tissue	0.00699631	0.250057	0.601961
216	neoplasms	Non-Hodgkins lymphoma	0.00331451	0.585817	0.232238
217	neoplasms	Nodular lymphoma	0.00426223	0.483481	0.315621
218	neoplasms	Large cell lymphoma	-0.00511456	0.400436	0.397466
219	neoplasms	Leukemia	-0.00365252	0.548188	0.26107
220	neoplasms	Lymphoid leukemia	0.00407192	0.503222	0.29824
221	neoplasms	Lymphoid leukemia, chronic	0.0014224	0.815107	0.0887853
222	neoplasms	Myeloid leukemia	0.000233283	0.969407	0.0134938
223	neoplasms	Myeloid leukemia, acute	0.00441255	0.468189	0.329579
224	neoplasms	Myeloid leukemia, chronic	-0.000395998	0.948093	0.0231493
225	neoplasms	Multiple myeloma	-0.00736157	0.226179	0.645549
226	neoplasms	Benign neoplasm of colon	-0.0116508	0.0554328	1.25623
227	neoplasms	Benign neoplasm of lip, oral cavity, and pharynx	0.00885279	0.14555	0.836988
228	neoplasms	Benign neoplasm of other parts of digestive system	0.00729306	0.230528	0.637276
229	neoplasms	Benign neoplasm of respiratory and intrathoracic organs	-0.00974565	0.109105	0.962153
230	neoplasms	Benign neoplasm of bone and articular cartilage	-0.00396084	0.514939	0.288245
231	neoplasms	Lipoma	-0.00851902	0.161347	0.792239
232	neoplasms	Lipoma of skin and subcutaneous tissue	-0.00929673	0.126408	0.898224
233	neoplasms	Other benign neoplasm of connective and other soft tissue	0.00351204	0.563681	0.248966
234	neoplasms	Benign neoplasm of skin	-0.00716648	0.238722	0.622107
235	neoplasms	Vascular hamartomas and non-neoplastic nevi	-0.00662065	0.276397	0.558467
236	neoplasms	Nevus, non-neoplastic	-0.0061329	0.31333	0.503999
237	neoplasms	Benign neoplasm of uterus	0.0195062	0.00134062	2.87269
238	neoplasms	Uterine leiomyoma	0.0197808	0.0011448	2.94127
239	neoplasms	Other benign neoplasm of uterus	-0.00337821	0.578634	0.237596
240	neoplasms	Benign neoplasm of ovary	0.0033545	0.581303	0.235597
241	neoplasms	Benign neoplasm of other female genital organs	0.00752615	0.215968	0.66561
242	neoplasms	Benign neoplasm of male genital organs	-0.00520455	0.392199	0.406493
243	neoplasms	Benign neoplasm of kidney and other urinary organs	-0.00667478	0.272489	0.564651
244	neoplasms	Benign neoplasm of eye	0.010875	0.07379	1.132
245	neoplasms	Benign neoplasm of eye, uveal	0.0156787	0.00994478	2.0024
246	neoplasms	Benign neoplasm of brain and other parts of nervous system	-0.00803389	0.18657	0.729159
247	neoplasms	Benign neoplasm of brain, cranial nerves, meninges	-0.00739821	0.223876	0.649993
248	neoplasms	Benign neoplasm of spinal cord, meninges	-0.00471961	0.437802	0.358722
249	neoplasms	Benign neoplasm of thyroid glands	-0.00143118	0.813987	0.0893827
250	neoplasms	Benign neoplasm of other endocrine glands and related structures	0.00104217	0.863962	0.0635053
251	neoplasms	Benign neoplasm of adrenal gland	-0.00228629	0.707016	0.150571
252	neoplasms	Benign neoplasm of parathyroid gland	0.00279883	0.645423	0.190155
253	neoplasms	Benign neoplasm of pituitary gland and craniopharyngeal duct (pouch)	0.000760021	0.900565	0.045485
254	neoplasms	Hemangioma and lymphangioma, any site	-0.00486281	0.424028	0.372606
255	neoplasms	Benign neoplasm of unspecified sites	0.00341231	0.574807	0.240478
256	neoplasms	Benign neoplasm of lymph nodes	0.00547955	0.36767	0.434542
257	neoplasms	Kaposi's sarcoma	-0.00333721	0.583253	0.234143
258	endocrine/metabolic	Simple and unspecified goiter	0.00992067	0.10289	0.987628
259	endocrine/metabolic	Nontoxic nodular goiter	-0.00264986	0.663099	0.178422
260	endocrine/metabolic	Nontoxic uninodular goiter	-0.00190211	0.754503	0.122339
261	endocrine/metabolic	Nontoxic multinodular goiter	-5.4382e-05	0.992867	0.00310907
262	endocrine/metabolic	Thyrotoxicosis with or without goiter	-0.0104459	0.0859136	1.06594
263	endocrine/metabolic	Graves' disease	-0.00270412	0.656638	0.182674
264	endocrine/metabolic	Toxic multinodular goiter	0.00547955	0.36767	0.434542
265	endocrine/metabolic	Hypothyroidism	-0.00271944	0.654819	0.183879
266	endocrine/metabolic	Secondary hypothyroidism	-0.00419617	0.490286	0.309551
267	endocrine/metabolic	Acquired hypothyroidism	-0.00333721	0.583253	0.234143
268	endocrine/metabolic	Hypothyroidism NOS	-0.00202031	0.739783	0.130895
269	endocrine/metabolic	Thyroiditis	0.00107499	0.859721	0.0656424
270	endocrine/metabolic	Thyroiditis, acute and subacute	-0.00333721	0.583253	0.234143
271	endocrine/metabolic	Chronic thyroiditis	0.00293341	0.629625	0.200918
272	endocrine/metabolic	Chronic lymphocytic thyroiditis	-3.13824e-05	0.995884	0.00179146
273	endocrine/metabolic	Other disorders of thyroid	-0.010465	0.0853426	1.06883
274	endocrine/metabolic	Diabetes mellitus	-0.00902675	0.1378	0.860749
275	endocrine/metabolic	Type 1 diabetes	-0.00225854	0.710411	0.148491
276	endocrine/metabolic	Type 1 diabetes with ketoacidosis	-0.00746277	0.21986	0.657853
277	endocrine/metabolic	Type 1 diabetes with ophthalmic manifestations	-0.0010119	0.867876	0.0615423
278	endocrine/metabolic	Type 2 diabetes	-0.0111928	0.065744	1.18214
279	endocrine/metabolic	Type 2 diabetes with ketoacidosis	0.00254731	0.675378	0.170453
280	endocrine/metabolic	Type 2 diabetes with ophthalmic manifestations	0.00569721	0.348948	0.457239
281	endocrine/metabolic	Type 2 diabetes with neurological manifestations	-0.00746277	0.21986	0.657853
282	endocrine/metabolic	Abnormal glucose	0.0110674	0.0688282	1.16223
283	endocrine/metabolic	Impaired fasting glucose	0.00197867	0.744958	0.127868
284	endocrine/metabolic	Other abnormal glucose	0.0134246	0.0273067	1.56373
285	endocrine/metabolic	Glycosuria or Acetonuria	-0.00333721	0.583253	0.234143
286	endocrine/metabolic	Polyneuropathy in diabetes	-0.00746277	0.21986	0.657853
287	endocrine/metabolic	Diabetic retinopathy	0.00199903	0.742426	0.129347
288	endocrine/metabolic	Other disorders of pancreatic internal secretion	-0.00323366	0.594992	0.225489
289	endocrine/metabolic	Hypoglycemia	-0.00323366	0.594992	0.225489
290	endocrine/metabolic	Disorders of parathyroid gland	0.00401856	0.508833	0.293425
291	endocrine/metabolic	Hyperparathyroidism	0.00401856	0.508833	0.293425
292	endocrine/metabolic	Disorders of the pituitary gland and its hypothalamic control	-0.00676522	0.266044	0.575046
293	endocrine/metabolic	Pituitary hyperfunction	-0.00817521	0.178939	0.747296
294	endocrine/metabolic	Acromegaly and gigantism	-0.00471961	0.437802	0.358722
295	endocrine/metabolic	Pituitary hypofunction	-0.00434012	0.475523	0.322828
296	endocrine/metabolic	Diabetes insipidus	0.0110863	0.0683564	1.16522
297	endocrine/metabolic	Other disorders of neurohypophysis	-0.00333721	0.583253	0.234143
298	endocrine/metabolic	Disorders of adrenal glands	-0.00237099	0.69669	0.15696
299	endocrine/metabolic	Adrenal hyperfunction	0.010875	0.07379	1.132
300	endocrine/metabolic	Hyperaldosteronism	0.010875	0.07379	1.132
301	endocrine/metabolic	Adrenal hypofunction	-0.00817521	0.178939	0.747296
302	endocrine/metabolic	Glucocorticoid deficiency	-0.00817521	0.178939	0.747296
303	endocrine/metabolic	Ovarian dysfunction	-0.0124897	0.0400348	1.39756
304	endocrine/metabolic	Polycystic ovaries	-0.0110703	0.0687561	1.16269
305	endocrine/metabolic	Testicular dysfunction	-0.00817521	0.178939	0.747296
306	endocrine/metabolic	Testicular hypofunction	-0.00667478	0.272489	0.564651
307	endocrine/metabolic	Iatrogenic endocrine disorders	-0.00333721	0.583253	0.234143
308	endocrine/metabolic	Postablative ovarian failure	-0.00333721	0.583253	0.234143
309	endocrine/metabolic	Other endocrine disorders	-0.0010119	0.867876	0.0615423
310	endocrine/metabolic	Protein-calorie malnutrition	-0.00333721	0.583253	0.234143
311	endocrine/metabolic	Anorexia	0.00960385	0.114356	0.941741
312	endocrine/metabolic	Vitamin deficiency	-0.00020411	0.973231	0.0117839
313	endocrine/metabolic	Vitamin B-complex deficiencies	0.00398267	0.512625	0.2902
314	endocrine/metabolic	Vitamin D deficiency	-0.00607621	0.317823	0.497814
315	endocrine/metabolic	Mineral deficiency NEC	-0.00578042	0.341954	0.466033
316	endocrine/metabolic	Proteinuria	-0.000395998	0.948093	0.0231493
317	endocrine/metabolic	Disorders of protein plasma/amino-acid transport and metabolism	-0.000560119	0.926631	0.033093
318	endocrine/metabolic	Disturbances of amino-acid transport	-0.00471961	0.437802	0.358722
319	endocrine/metabolic	Disorders of plasma protein metabolism	0.00107499	0.859721	0.0656424
320	endocrine/metabolic	Paraproteinemia	-0.000922362	0.879473	0.0557772
321	endocrine/metabolic	Amyloidosis	0.00254731	0.675378	0.170453
322	endocrine/metabolic	Macroglobulinemia	0.00547955	0.36767	0.434542
323	endocrine/metabolic	Disorders of carbohydrate transport and metabolism	0.0110863	0.0683564	1.16522
324	endocrine/metabolic	Other disorders of carbohydrate transport and metabolism	0.0110863	0.0683564	1.16522
325	endocrine/metabolic	Disorders of lipoid metabolism	-0.00619191	0.308696	0.510469
326	endocrine/metabolic	Hyperlipidemia	-0.00659255	0.27844	0.555268
327	endocrine/metabolic	Hypercholesterolemia	-0.00424304	0.485452	0.313854
328	endocrine/metabolic	Mixed hyperlipidemia	0.00207397	0.733133	0.134817
329	endocrine/metabolic	Unspecified disorder of lipoid metabolism	0.00586016	0.335336	0.47452
330	endocrine/metabolic	Gout and other crystal arthropathies	-0.00679127	0.264208	0.578054
331	endocrine/metabolic	Gout	-0.0086533	0.154843	0.810109
332	endocrine/metabolic	Gouty arthropathy	0.0110863	0.0683564	1.16522
333	endocrine/metabolic	Crystal arthropathies	0.00468187	0.441474	0.355095
334	endocrine/metabolic	Chondrocalcinosis	0.00468187	0.441474	0.355095
335	endocrine/metabolic	Disorders of mineral metabolism	-0.00832588	0.171061	0.766849
336	endocrine/metabolic	Disorders of magnesium metabolism	-0.00333721	0.583253	0.234143
337	endocrine/metabolic	Disorders of calcium/phosphorus metabolism	-0.00358169	0.555973	0.254946
338	endocrine/metabolic	Disorders of fluid, electrolyte, and acid-base balance	-0.0102971	0.0904764	1.04346
339	endocrine/metabolic	Electrolyte imbalance	-0.0159082	0.00891004	2.05012
340	endocrine/metabolic	Hyperosmolality and/or hypernatremia	0.00207397	0.733133	0.134817
341	endocrine/metabolic	Hyposmolality and/or hyponatremia	-0.0148765	0.0144516	1.84008
342	endocrine/metabolic	Hyperpotassemia	-0.00027747	0.963616	0.0160959
343	endocrine/metabolic	Hypopotassemia	-0.0166934	0.00605847	2.21764
344	endocrine/metabolic	Acid-base balance disorder	-0.00736157	0.226179	0.645549
345	endocrine/metabolic	Acidosis	-0.00736157	0.226179	0.645549
346	endocrine/metabolic	Hypovolemia	-7.02407e-05	0.990787	0.0040199
347	endocrine/metabolic	Fluid overload	-0.00434012	0.475523	0.322828
348	endocrine/metabolic	Polydipsia	0.00547955	0.36767	0.434542
349	endocrine/metabolic	Other disorders of metabolism	0.00769258	0.205986	0.686163
350	endocrine/metabolic	Disorders of bilirubin excretion	0.000233283	0.969407	0.0134938
351	endocrine/metabolic	Other disorders of lipoid metabolism	0.010875	0.07379	1.132
352	endocrine/metabolic	Lipoprotein disorders	0.00547955	0.36767	0.434542
353	endocrine/metabolic	Overweight, obesity and other hyperalimentation	-0.00742286	0.222337	0.652989
354	endocrine/metabolic	Obesity	-0.00665405	0.273981	0.56228
355	endocrine/metabolic	Localized adiposity	-0.00667478	0.272489	0.564651
356	endocrine/metabolic	Abnormal weight gain	-0.00333721	0.583253	0.234143
357	endocrine/metabolic	Disorders involving the immune mechanism	-0.00337821	0.578634	0.237596
358	endocrine/metabolic	Immunity deficiency	-0.00578042	0.341954	0.466033
359	endocrine/metabolic	Deficiency of humoral immunity	-0.00471961	0.437802	0.358722
360	endocrine/metabolic	Other immunological findings	-0.00746277	0.21986	0.657853
361	endocrine/metabolic	Other specified disorders involving the immune mechanism	-0.00471961	0.437802	0.358722
362	hematopoietic	Disorders of iron metabolism	-0.00822318	0.176402	0.753497
363	hematopoietic	Iron deficiency anemias	-0.0113089	0.0629922	1.20071
364	hematopoietic	Iron deficiency anemias, unspecified or not due to blood loss	-0.0113089	0.0629922	1.20071
365	hematopoietic	Iron deficiency anemia secondary to blood loss (chronic)	0.0014224	0.815107	0.0887853
366	hematopoietic	Other deficiency anemia	-0.00190211	0.754503	0.122339
367	hematopoietic	Megaloblastic anemia	-0.00403191	0.507427	0.294627
368	hematopoietic	Pernicious anemia	-0.0051495	0.397226	0.400962
369	hematopoietic	Other vitamin B12 deficiency anemia	-0.00287439	0.636533	0.196179
370	hematopoietic	Folate-deficiency anemia	-0.00578042	0.341954	0.466033
371	hematopoietic	Deficiency anemias	0.0110863	0.0683564	1.16522
372	hematopoietic	Hereditary hemolytic anemias	0.00107499	0.859721	0.0656424
373	hematopoietic	Sickle cell anemia	-0.00739821	0.223876	0.649993
374	hematopoietic	Other hemoglobinopathies	0.0110863	0.0683564	1.16522
375	hematopoietic	Other hereditary hemolytic anemias	0.0149617	0.0138996	1.857
376	hematopoietic	Acquired hemolytic anemias	-0.00471961	0.437802	0.358722
377	hematopoietic	Autoimmune hemolytic anemias	-0.00333721	0.583253	0.234143
378	hematopoietic	Aplastic anemia	-0.0100131	0.0997228	1.00121
379	hematopoietic	Other anemias	0.0047319	0.43661	0.359906
380	hematopoietic	Acute posthemorrhagic anemia	0.00797112	0.190035	0.721167
381	hematopoietic	Anemia of chronic disease	-0.000922362	0.879473	0.0557772
382	hematopoietic	Anemia in neoplastic disease	0.000930901	0.878366	0.0563244
383	hematopoietic	Hemoglobinuria	-0.00333721	0.583253	0.234143
384	hematopoietic	Coagulation defects	-0.00562566	0.355034	0.44973
385	hematopoietic	Congenital coagulation defects	-0.00458188	0.45129	0.345545
386	hematopoietic	Von willebrand's disease	-0.000395998	0.948093	0.0231493
387	hematopoietic	Congenital deficiency of other clotting factors (including factor VII)	-0.00253189	0.677231	0.169263
388	hematopoietic	Congenital factor VIII disorder	-0.00578042	0.341954	0.466033
389	hematopoietic	Coagulation defects complicating pregnancy or postpartum	-0.00471961	0.437802	0.358722
390	hematopoietic	Hemorrhagic disorder due to intrinsic circulating anticoagulants	-0.00333721	0.583253	0.234143
391	hematopoietic	Defibrination syndrome	-0.00429033	0.480601	0.318215
392	hematopoietic	Other and unspecified coagulation defects	-0.000395998	0.948093	0.0231493
393	hematopoietic	Purpura and other hemorrhagic conditions	-0.000632861	0.917136	0.0375665
394	hematopoietic	Spontaneous ecchymoses	-0.00471961	0.437802	0.358722
395	hematopoietic	Allergic purpura	-0.00333721	0.583253	0.234143
396	hematopoietic	Thrombocytopenia	-0.000210255	0.972426	0.0121435
397	hematopoietic	Primary thrombocytopenia	0.00569721	0.348948	0.457239
398	hematopoietic	Secondary thrombocytopenia	-0.00333721	0.583253	0.234143
399	hematopoietic	Diseases of white blood cells	-0.0086573	0.154652	0.810645
400	hematopoietic	Decreased white blood cell count	-0.00768573	0.20639	0.685312
401	hematopoietic	Neutropenia	-0.00768573	0.20639	0.685312
402	hematopoietic	Elevated white blood cell count	-0.000922362	0.879473	0.0557772
403	hematopoietic	Eosinophilia	-0.00333721	0.583253	0.234143
404	hematopoietic	Other diseases of blood and blood-forming organs	-0.0110072	0.070351	1.15273
405	hematopoietic	Personal history of diseases of blood and blood-forming organs	-0.00974565	0.109105	0.962153
406	hematopoietic	Lymphadenitis	-0.00168829	0.781353	0.107153
407	hematopoietic	Polycythemia, secondary	-0.00253189	0.677231	0.169263
408	hematopoietic	Abnormality of red blood cells	-0.00471961	0.437802	0.358722
409	mental disorders	Delirium dementia and amnestic and other cognitive disorders	-0.00323366	0.594992	0.225489
410	mental disorders	Delirium due to conditions classified elsewhere	-0.00143118	0.813987	0.0893827
411	mental disorders	Other persistent mental disorders due to conditions classified elsewhere	-0.00333721	0.583253	0.234143
412	mental disorders	Other specified nonpsychotic and/or transient mental disorders	0.000154987	0.979672	0.00891922
413	mental disorders	Transient mental disorders due to conditions classified elsewhere	0.00543897	0.371228	0.430359
414	mental disorders	Specific nonpsychotic mental disorders due to brain damage	0.0156787	0.00994478	2.0024
415	mental disorders	Alteration of consciousness	-0.00698499	0.250825	0.60063
416	mental disorders	Neurological disorders	0.00263345	0.665057	0.177141
417	mental disorders	Aphasia/speech disturbance	-0.00429033	0.480601	0.318215
418	mental disorders	Memory loss	-0.00103049	0.865472	0.0627469
419	mental disorders	Altered mental status	0.00714476	0.240148	0.619521
420	mental disorders	Symptoms involving head and neck	-0.00836404	0.169108	0.771836
421	mental disorders	Swelling, mass, or lump in head and neck [Space-occupying lesion, intracranial NOS]	0.00220038	0.717543	0.144152
422	mental disorders	Schizophrenia and other psychotic disorders	0.000930901	0.878366	0.0563244
423	mental disorders	Schizophrenia	0.00441255	0.468189	0.329579
424	mental disorders	Psychosis	-0.00578042	0.341954	0.466033
425	mental disorders	Mood disorders	-0.000695532	0.908964	0.0414535
426	mental disorders	Bipolar	-0.00088607	0.884182	0.0534585
427	mental disorders	Depression	-0.0010119	0.867876	0.0615423
428	mental disorders	Major depressive disorder	-0.0010119	0.867876	0.0615423
429	mental disorders	Suicidal ideation or attempt	0.00104217	0.863962	0.0635053
430	mental disorders	Suicide or self-inflicted injury	0.00104217	0.863962	0.0635053
431	mental disorders	Anxiety disorders	-0.00716569	0.238774	0.622013
432	mental disorders	Anxiety disorder	-0.00754085	0.215073	0.667414
433	mental disorders	Agorophobia, social phobia, and panic disorder	0.00674178	0.267704	0.572344
434	mental disorders	Phobia	-0.010465	0.0853426	1.06883
435	mental disorders	Dysthymic disorder	-0.00471961	0.437802	0.358722
436	mental disorders	Acute reaction to stress	0.00543897	0.371228	0.430359
437	mental disorders	Personality disorders	-0.00817521	0.178939	0.747296
438	mental disorders	Schizoid personality disorder	-0.00333721	0.583253	0.234143
439	mental disorders	Antisocial/borderline personality disorder	-0.00471961	0.437802	0.358722
440	mental disorders	Sexual and gender identity disorders	-0.00585276	0.335947	0.473729
441	mental disorders	Decreased libido	-0.00578042	0.341954	0.466033
442	mental disorders	Psychogenic and somatoform disorders	-0.00202436	0.73928	0.131191
443	mental disorders	Dissociative disorder	-0.00333721	0.583253	0.234143
444	mental disorders	Psychogenic disorder	-0.000560119	0.926631	0.033093
445	mental disorders	Somatoform disorder	-0.00131105	0.829348	0.0812632
446	mental disorders	Adjustment reaction	0.00509546	0.402199	0.395559
447	mental disorders	Other mental disorder	-0.00747258	0.219255	0.659051
448	mental disorders	Tension headache	0.00293341	0.629625	0.200918
449	mental disorders	Pervasive developmental disorders	-0.00333721	0.583253	0.234143
450	mental disorders	Tics and stuttering	-0.00333721	0.583253	0.234143
451	mental disorders	Substance addiction and disorders	-0.00640857	0.292074	0.534507
452	mental disorders	Alcohol-related disorders	-0.0188518	0.00193836	2.71257
453	mental disorders	Alcoholism	-0.0224	0.000230483	3.63736
454	mental disorders	Alcoholic liver damage	-0.00434012	0.475523	0.322828
455	mental disorders	Tobacco use disorder	-0.00702156	0.248352	0.604933
456	neurological	Meningitis	-0.000967515	0.873622	0.0586766
457	neurological	Encephalitis	-0.00323366	0.594992	0.225489
458	neurological	Acute (transverse) myelitis	0.00547955	0.36767	0.434542
459	neurological	Encephalitis, non-infectious	-0.00333721	0.583253	0.234143
460	neurological	Other CNS infection and poliomyelitis	0.000537377	0.929603	0.0317027
461	neurological	Phlebitis and thrombophlebitis of intracranial venous sinuses	-0.00333721	0.583253	0.234143
462	neurological	Sleep disorders	-0.0250964	3.68303e-05	4.4338
463	neurological	Sleep apnea	-0.0246443	5.07502e-05	4.29456
464	neurological	Insomnia	-0.00667478	0.272489	0.564651
465	neurological	Organic or persistent insomnia	-0.00667478	0.272489	0.564651
466	neurological	Circadian rhythm sleep disorder	-0.00578042	0.341954	0.466033
467	neurological	Other cerebral degenerations	0.000760021	0.900565	0.045485
468	neurological	Cerebral degeneration, unspecified	-0.00228629	0.707016	0.150571
469	neurological	Parkinson's disease	-0.00326597	0.591317	0.228179
470	neurological	Extrapyramidal disease and abnormal movement disorders	-0.00270412	0.656638	0.182674
471	neurological	Myoclonus	-0.00471961	0.437802	0.358722
472	neurological	Torsion dystonia	-0.000395998	0.948093	0.0231493
473	neurological	Degenerative disease of the spinal cord	-0.00397625	0.513305	0.289624
474	neurological	Spinocerebellar disease	-0.00333721	0.583253	0.234143
475	neurological	Anterior horn cell disease	-0.00471961	0.437802	0.358722
476	neurological	Multiple sclerosis	-0.00874291	0.150614	0.822135
477	neurological	Disorders of the autonomic nervous system	-0.00471961	0.437802	0.358722
478	neurological	Pain	-0.00751954	0.216372	0.664799
479	neurological	Acute pain	-3.13824e-05	0.995884	0.00179146
480	neurological	Chronic pain	-0.0110703	0.0687561	1.16269
481	neurological	Other headache syndromes	-0.00579731	0.340545	0.467825
482	neurological	Migraine	-0.00127233	0.834315	0.0786702
483	neurological	Migrain with aura	0.00441255	0.468189	0.329579
484	neurological	Other demyelinating diseases of central nervous system	-0.00613877	0.312866	0.504641
485	neurological	Hemiplegia	-0.00208905	0.731266	0.135925
486	neurological	Other paralytic syndromes	0.00207397	0.733133	0.134817
487	neurological	Epilepsy, recurrent seizures, convulsions	-0.00849103	0.162728	0.788537
488	neurological	Epilepsy	-0.00323366	0.594992	0.225489
489	neurological	Generalized convulsive epilepsy	-0.0010119	0.867876	0.0615423
490	neurological	Partial epilepsy	-0.00228629	0.707016	0.150571
491	neurological	Convulsions	0.00341231	0.574807	0.240478
492	neurological	Nonspecific abnormal findings on radiological and other examination of skull and head	-0.00471961	0.437802	0.358722
493	neurological	Cataplexy and narcolepsy	-0.00333721	0.583253	0.234143
494	neurological	Other conditions of brain	-0.00667478	0.272489	0.564651
495	neurological	Cerebral edema and compression of brain	-0.00471961	0.437802	0.358722
496	neurological	Coma	-0.000922362	0.879473	0.0557772
497	neurological	Encephalopathy, not elsewhere classified	-0.00471961	0.437802	0.358722
498	neurological	Other conditions of brain, NOS	-0.00333721	0.583253	0.234143
499	neurological	Other and unspecified disorders of the nervous system	-0.00333721	0.583253	0.234143
500	neurological	Abnormal movement	0.00440908	0.468539	0.329254
501	neurological	Abnormal involuntary movements	-0.00175299	0.7732	0.111708
502	neurological	Abnormality of gait	0.00091625	0.880266	0.0553861
503	neurological	Lack of coordination	0.00373254	0.539458	0.268042
504	neurological	Abnormal reflex	0.0110863	0.0683564	1.16522
505	neurological	Disturbances of sensation of smell and taste	-0.00667478	0.272489	0.564651
506	neurological	Other peripheral nerve disorders	-0.0050632	0.405184	0.392347
507	neurological	Disorders of other cranial nerves	-0.00403609	0.506987	0.295003
508	neurological	Trigeminal nerve disorders [CN5]	-0.00270412	0.656638	0.182674
509	neurological	Facial nerve disorders [CN7]	-0.00208905	0.731266	0.135925
510	neurological	Nerve root and plexus disorders	-0.0089507	0.141148	0.850324
511	neurological	Nerve plexus lesions	-0.00746277	0.21986	0.657853
512	neurological	Nerve root lesions	-0.00333721	0.583253	0.234143
513	neurological	Complex regional/central pain syndrome	-0.00333721	0.583253	0.234143
514	neurological	Hereditary and idiopathic peripheral neuropathy	-0.00471961	0.437802	0.358722
515	neurological	Inflammatory and toxic neuropathy	-0.00609726	0.31615	0.500107
516	neurological	Myoneural disorders	-0.00672065	0.269207	0.569913
517	neurological	Myasthenia gravis	-0.00599305	0.324492	0.488796
518	neurological	Muscular dystrophies and other myopathies	0.00769258	0.205986	0.686163
519	neurological	Myopathy	0.00769258	0.205986	0.686163
520	sense organs	Disorders of the globe	0.000537377	0.929603	0.0317027
521	sense organs	Retinal detachments and defects	0.00284448	0.640046	0.193789
522	sense organs	Retinal detachment with retinal defect	0.00310043	0.610252	0.21449
523	sense organs	Retinoschisis and retinal cysts	0.0110863	0.0683564	1.16522
524	sense organs	Other retinal disorders	-0.00130468	0.830165	0.0808356
525	sense organs	Degeneration of macula and posterior pole of retina	8.68895e-05	0.988603	0.00497813
526	sense organs	Macular degeneration (senile) of retina NOS	8.68895e-05	0.988603	0.00497813
527	sense organs	Other nondiabetic retinopathy	-0.00228629	0.707016	0.150571
528	sense organs	Separation of retinal layers	-0.0010119	0.867876	0.0615423
529	sense organs	Retinal vascular changes and abnomalities	-0.00853437	0.160593	0.794273
530	sense organs	Peripheral retinal degenerations	0.00752615	0.215968	0.66561
531	sense organs	Hereditary retinal dystrophies	0.00199903	0.742426	0.129347
532	sense organs	Retinal hemorrhage/ischemia	-0.00333721	0.583253	0.234143
533	sense organs	Chorioretinal inflammations, scars, and other disorders of choroid	-0.00228629	0.707016	0.150571
534	sense organs	Chorioretinal scars	0.00547955	0.36767	0.434542
535	sense organs	Choroidal degenerations	-0.00333721	0.583253	0.234143
536	sense organs	Corneal opacity and other disorders of cornea	0.000777658	0.89827	0.0465932
537	sense organs	Corneal edema	0.00547955	0.36767	0.434542
538	sense organs	Corneal degenerations	-0.00403263	0.50735	0.294692
539	sense organs	Keratoconus	-0.00337821	0.578634	0.237596
540	sense organs	Corneal dystrophy	-0.00403263	0.50735	0.294692
541	sense organs	Glaucoma	-0.00504475	0.406899	0.390514
542	sense organs	Open-angle glaucoma	0.00201262	0.740739	0.130335
543	sense organs	Primary open angle glaucoma	0.000534419	0.929989	0.0315222
544	sense organs	Primary angle-closure glaucoma	0.00398267	0.512625	0.2902
545	sense organs	Cataract	-0.0043026	0.479347	0.31935
546	sense organs	Nonsenile Cataract	0.00254731	0.675378	0.170453
547	sense organs	Senile cataract	-0.0015308	0.8013	0.0962048
548	sense organs	Traumatic cataract	-0.00667478	0.272489	0.564651
549	sense organs	Disorders of refraction and accommodation; blindness and low vision	-0.00142373	0.814937	0.0888758
550	sense organs	Myopia	0.000984413	0.871433	0.0597658
551	sense organs	Astigmatism	0.00509546	0.402199	0.395559
552	sense organs	Hypermetropia	-0.00477814	0.432142	0.364374
553	sense organs	Blindness and low vision	-0.00335377	0.581385	0.235536
554	sense organs	Visual disturbances	-0.00681157	0.262783	0.580403
555	sense organs	Amblyopia	0.00279883	0.645423	0.190155
556	sense organs	Diplopia and disorders of binocular vision	-0.00755783	0.214041	0.669502
557	sense organs	Anisometropia	-0.00337821	0.578634	0.237596
558	sense organs	Visual field defects	-0.0088304	0.146571	0.833951
559	sense organs	Disorders of accommodation	-0.00333721	0.583253	0.234143
560	sense organs	Subjective visual disturbances	-0.00358169	0.555973	0.254946
561	sense organs	Infection of the eye	-0.000560119	0.926631	0.033093
562	sense organs	Eye infection, viral	-0.00228629	0.707016	0.150571
563	sense organs	Conjunctivitis, infectious	-0.00667478	0.272489	0.564651
564	sense organs	Keratitis	0.0092211	0.129523	0.887653
565	sense organs	Corneal ulcer	0.00949155	0.118653	0.92572
566	sense organs	Keratoconjunctivitis	-0.00333721	0.583253	0.234143
567	sense organs	Inflammation of the eye	-0.00830389	0.172195	0.763981
568	sense organs	Uveitis, noninfectious or NOS	0.000930901	0.878366	0.0563244
569	sense organs	Conjunctivitis, noninfectious	-0.00578042	0.341954	0.466033
570	sense organs	Inflammation of eyelids	-0.00878556	0.148633	0.827886
571	sense organs	Noninfectious dermatoses of eyelid	-0.00333721	0.583253	0.234143
572	sense organs	Disorders of conjunctiva	-0.000792393	0.896353	0.0475209
573	sense organs	Other disorders of eyelids	-0.00341786	0.574185	0.240948
574	sense organs	Ectropion or entropion	0.00700564	0.249426	0.603058
575	sense organs	Ptosis of eyelid	-0.0042763	0.482038	0.316919
576	sense organs	Disorders of lacrimal system	0.00561125	0.356268	0.448223
577	sense organs	Epiphora	-0.00256872	0.672806	0.17211
578	sense organs	Disorders of the orbit	0.0129783	0.0328646	1.48327
579	sense organs	Disorders of optic nerve and visual pathways	-0.0100131	0.0997228	1.00121
580	sense organs	Optic neuritis/neuropathy	-0.00578042	0.341954	0.466033
581	sense organs	Strabismus and other disorders of binocular eye movements	-0.0041606	0.493971	0.306299
582	sense organs	Strabismus (not specified as paralytic)	-0.000521058	0.931735	0.0307076
583	sense organs	Nystagmus and other irregular eye movements	-0.00520455	0.392199	0.406493
584	sense organs	Paralytic strabismus	-0.00434012	0.475523	0.322828
585	sense organs	Other disorders of eye	0.00365686	0.547712	0.261448
586	sense organs	Disorders of vitreous body	0.000993917	0.870203	0.0603793
587	sense organs	Aphakia and other disorders of lens	0.00263345	0.665057	0.177141
588	sense organs	Disorders of iris and ciliary body	-0.00228629	0.707016	0.150571
589	sense organs	Pain, swelling or discharge of eye	-0.0010119	0.867876	0.0615423
590	sense organs	Disorders of external ear	0.00811405	0.182212	0.739423
591	sense organs	Otitis externa	-0.00847703	0.163423	0.786687
592	sense organs	Impacted cerumen	0.0122545	0.0439348	1.35719
593	sense organs	Otitis media and Eustachian tube disorders	-0.00227374	0.70855	0.14963
594	sense organs	Otitis media	-0.00349452	0.565627	0.247469
595	sense organs	Suppurative and unspecified otitis media	0.00220038	0.717543	0.144152
596	sense organs	Eustachian tube disorders	0.00949155	0.118653	0.92572
597	sense organs	Mastoiditis & related conditions	-0.00333721	0.583253	0.234143
598	sense organs	Otorrhea	-0.00746277	0.21986	0.657853
599	sense organs	Otalgia	0.00926002	0.127913	0.893085
600	sense organs	Otosclerosis	-0.00333721	0.583253	0.234143
601	sense organs	Other disorders of tympanic membrane	-0.00390785	0.520579	0.283514
602	sense organs	Perforation of tympanic membrane	-0.00448732	0.460684	0.336597
603	sense organs	Other disorders of middle ear and mastoid	-0.00698499	0.250825	0.60063
604	sense organs	Cholesteatoma	-0.00326597	0.591317	0.228179
605	sense organs	Tympanosclerosis and middle ear disease related to otitis media	-0.00578042	0.341954	0.466033
606	sense organs	Vertiginous syndromes and other disorders of vestibular system	-0.00262314	0.666289	0.176337
607	sense organs	Meniere's disease	0.00104217	0.863962	0.0635053
608	sense organs	Peripheral or central vertigo	0.00204122	0.737189	0.132421
609	sense organs	Labyrinthitis	-0.00406695	0.503743	0.297791
610	sense organs	Dizziness and giddiness (Light-headedness and vertigo)	0.000526987	0.93096	0.0310689
611	sense organs	Other disorders of ear	-0.00471961	0.437802	0.358722
612	sense organs	Hearing loss	-0.00168486	0.781787	0.106912
613	sense organs	Sensorineural hearing loss	-0.00739821	0.223876	0.649993
614	sense organs	Conductive hearing loss	-0.00599305	0.324492	0.488796
615	sense organs	Tinnitus	0.00426223	0.483481	0.315621
616	circulatory system	Rheumatic disease of the heart valves	0.00179163	0.768342	0.114445
617	circulatory system	Mitral valve disease	-0.00247979	0.683509	0.165256
618	circulatory system	Aortic valve disease	0.00204122	0.737189	0.132421
619	circulatory system	Disease of tricuspid valve	0.00284061	0.640502	0.19348
620	circulatory system	Heart valve disorders	-0.000968578	0.873484	0.058745
621	circulatory system	Nonrheumatic mitral valve disorders	-0.00474182	0.435649	0.360863
622	circulatory system	Nonrheumatic aortic valve disorders	0.0044756	0.461856	0.335493
623	circulatory system	Nonrheumatic pulmonary valve disorders	-0.00434012	0.475523	0.322828
624	circulatory system	Heart valve replaced	-0.0010119	0.867876	0.0615423
625	circulatory system	Abnormal heart sounds	-0.00652942	0.283069	0.548108
626	circulatory system	Hypertension	-0.0203255	0.00083218	3.07978
627	circulatory system	Essential hypertension	-0.0204409	0.000777066	3.10954
628	circulatory system	Hypertensive heart and/or renal disease	-0.0045741	0.452059	0.344805
629	circulatory system	Hypertensive heart disease	-0.00333721	0.583253	0.234143
630	circulatory system	Hypertensive chronic kidney disease	-0.00397625	0.513305	0.289624
631	circulatory system	Elevated blood pressure reading without diagnosis of hypertension	-0.000632861	0.917136	0.0375665
632	circulatory system	Ischemic Heart Disease	-0.00624689	0.30442	0.516527
633	circulatory system	Unstable angina (intermediate coronary syndrome)	-0.0104595	0.0855059	1.068
634	circulatory system	Myocardial infarction	0.00206054	0.734795	0.133834
635	circulatory system	Angina pectoris	-0.00970255	0.110681	0.955928
636	circulatory system	Coronary atherosclerosis	-0.00866109	0.154471	0.811152
637	circulatory system	Aneurysm and dissection of heart	-0.00471961	0.437802	0.358722
638	circulatory system	Other chronic ischemic heart disease, unspecified	-0.00910434	0.134448	0.871445
639	circulatory system	Other acute and subacute forms of ischemic heart disease	0.000770519	0.899199	0.0461443
640	circulatory system	Other forms of chronic heart disease	0.00221829	0.715344	0.145485
641	circulatory system	Pulmonary heart disease	0.00317938	0.601188	0.22099
642	circulatory system	Acute pulmonary heart disease	0.00351257	0.563622	0.249012
643	circulatory system	Pulmonary embolism and infarction, acute	0.00351257	0.563622	0.249012
644	circulatory system	Chronic pulmonary heart disease	0.00547955	0.36767	0.434542
645	circulatory system	Primary pulmonary hypertension	0.00547955	0.36767	0.434542
646	circulatory system	Cardiomegaly	0.00284785	0.63965	0.194058
647	circulatory system	Nonspecific chest pain	-0.0132767	0.0290509	1.53684
648	circulatory system	Precordial pain	0.0049498	0.415786	0.38113
649	circulatory system	Carditis	-0.00186138	0.759596	0.119418
650	circulatory system	Myocarditis	0.00543897	0.371228	0.430359
651	circulatory system	Pericarditis	-0.00688254	0.257843	0.588645
652	circulatory system	Acute pericarditis	-0.00974565	0.109105	0.962153
653	circulatory system	Chronic pericarditis	0.000537377	0.929603	0.0317027
654	circulatory system	Endocarditis	0.00509546	0.402199	0.395559
655	circulatory system	Cardiomyopathy	0.00398267	0.512625	0.2902
656	circulatory system	Primary/intrinsic cardiomyopathies	0.00398267	0.512625	0.2902
657	circulatory system	Hypertrophic obstructive cardiomyopathy	0.00547955	0.36767	0.434542
658	circulatory system	Other hypertrophic cardiomyopathy	-0.00578042	0.341954	0.466033
659	circulatory system	Cardiac conduction disorders	-0.00266136	0.661727	0.179321
660	circulatory system	Atrioventricular [AV] block	-0.00725283	0.233111	0.632438
661	circulatory system	First degree AV block	-0.00514615	0.397533	0.400626
662	circulatory system	Second degree AV block	-0.000922362	0.879473	0.0557772
663	circulatory system	Atrioventricular block, complete	-0.00471961	0.437802	0.358722
664	circulatory system	Other heart block	-0.00333721	0.583253	0.234143
665	circulatory system	Bundle branch block	0.00558397	0.358611	0.445376
666	circulatory system	Right bundle branch block	0.00817529	0.178934	0.747306
667	circulatory system	Left bundle branch block	-0.00205905	0.73498	0.133725
668	circulatory system	Anomalous atrioventricular excitation	-0.00863391	0.155769	0.807518
669	circulatory system	Other cardiac conduction disorders	-0.00333721	0.583253	0.234143
670	circulatory system	Cardiac pacemaker/device in situ	0.00797112	0.190035	0.721167
671	circulatory system	Cardiac pacemaker in situ	0.00797112	0.190035	0.721167
672	circulatory system	Cardiac dysrhythmias	-0.00430359	0.479246	0.319441
673	circulatory system	Paroxysmal tachycardia, unspecified	-0.00467817	0.441835	0.354739
674	circulatory system	Paroxysmal supraventricular tachycardia	-0.00468201	0.441461	0.355108
675	circulatory system	Paroxysmal ventricular tachycardia	-0.0051495	0.397226	0.400962
676	circulatory system	Atrial fibrillation and flutter	-0.00650977	0.28452	0.545887
677	circulatory system	Other specified cardiac dysrhythmias	-0.0105472	0.0829173	1.08135
678	circulatory system	Cardiac arrest and ventricular fibrillation	0.000930901	0.878366	0.0563244
679	circulatory system	Cardiac arrest	0.000930901	0.878366	0.0563244
680	circulatory system	Arrhythmia (cardiac) NOS	0.00556958	0.359851	0.443877
681	circulatory system	Premature beats	0.00280514	0.644679	0.190657
682	circulatory system	Supraventricular premature beats	-0.00944027	0.120658	0.918444
683	circulatory system	Tachycardia NOS	0.00587139	0.334411	0.47572
684	circulatory system	Sinoatrial node dysfunction (Bradycardia)	0.000537377	0.929603	0.0317027
685	circulatory system	Palpitations	0.000784563	0.897372	0.0470277
686	circulatory system	Congestive heart failure; nonhypertensive	-0.00232869	0.70184	0.153762
687	circulatory system	Congestive heart failure (CHF) NOS	-0.000686118	0.910191	0.0408676
688	circulatory system	Heart failure NOS	-0.00232869	0.70184	0.153762
689	circulatory system	Ill-defined descriptions and complications of heart disease	-0.00335042	0.581762	0.235255
690	circulatory system	Abnormal function study of cardiovascular system	-0.0061329	0.31333	0.503999
691	circulatory system	Symptoms involving cardiovascular system	0.00441255	0.468189	0.329579
692	circulatory system	Intracranial hemorrhage	-0.0094936	0.118574	0.926011
693	circulatory system	Subarachnoid hemorrhage	-0.000686118	0.910191	0.0408676
694	circulatory system	Intracerebral hemorrhage	-0.000922362	0.879473	0.0557772
695	circulatory system	Subdural hemorrhage	-0.00817521	0.178939	0.747296
696	circulatory system	Cerebrovascular disease	-0.0105916	0.081628	1.08816
697	circulatory system	Occlusion and stenosis of precerebral arteries	-0.00287439	0.636533	0.196179
698	circulatory system	Occlusion of cerebral arteries, with cerebral infarction	-0.00578042	0.341954	0.466033
699	circulatory system	Occlusion of cerebral arteries	-0.0146483	0.016026	1.79517
700	circulatory system	Cerebral artery occlusion, with cerebral infarction	-0.00303922	0.617321	0.209489
701	circulatory system	Cerebral ischemia	-0.00517168	0.395196	0.403187
702	circulatory system	Transient cerebral ischemia	0.000268744	0.96476	0.0155809
703	circulatory system	Cerebral aneurysm	0.00254731	0.675378	0.170453
704	circulatory system	Late effects of cerebrovascular disease	0.000930901	0.878366	0.0563244
705	circulatory system	Atherosclerosis	-0.00337821	0.578634	0.237596
706	circulatory system	Atherosclerosis of the extremities	-0.0010119	0.867876	0.0615423
707	circulatory system	Vascular insufficiency of intestine	-0.00247979	0.683509	0.165256
708	circulatory system	Acute vascular insufficiency of intestine	0.00254731	0.675378	0.170453
709	circulatory system	Other aneurysm	-0.0045741	0.452059	0.344805
710	circulatory system	Aortic aneurysm	-0.00793122	0.192262	0.716106
711	circulatory system	Abdominal aortic aneurysm	-0.0115628	0.0573035	1.24182
712	circulatory system	Aneurysm of artery of lower extremity	0.00254731	0.675378	0.170453
713	circulatory system	Arterial dissection	0.00547955	0.36767	0.434542
714	circulatory system	Peripheral vascular disease	-0.00118378	0.845696	0.0727858
715	circulatory system	Raynaud's syndrome	0.000185612	0.975657	0.010703
716	circulatory system	Peripheral angiopathy in diseases classified elsewhere	-0.00333721	0.583253	0.234143
717	circulatory system	Peripheral vascular disease, unspecified	-0.00247979	0.683509	0.165256
718	circulatory system	Arterial embolism and thrombosis	0.000760021	0.900565	0.045485
719	circulatory system	Arterial embolism and thrombosis of lower extremity artery	0.000537377	0.929603	0.0317027
720	circulatory system	Polyarteritis nodosa and allied conditions	-0.0062404	0.304922	0.515811
721	circulatory system	Wegener's granulomatosis	-0.00337821	0.578634	0.237596
722	circulatory system	Giant cell arteritis	-0.00434012	0.475523	0.322828
723	circulatory system	Thrombotic microangiopathy	-0.00333721	0.583253	0.234143
724	circulatory system	Arteritis NOS	-0.00323366	0.594992	0.225489
725	circulatory system	Other disorders of arteries and arterioles	-0.0108152	0.0753926	1.12267
726	circulatory system	Stricture of artery	-0.00803389	0.18657	0.729159
727	circulatory system	Disease of capillaries	-0.00419617	0.490286	0.309551
728	circulatory system	Noninfectious disorders of lymphatic channels	0.000930901	0.878366	0.0563244
729	circulatory system	Phlebitis and thrombophlebitis	0.0031411	0.605576	0.217831
730	circulatory system	Phlebitis and thrombophlebitis of lower extremities	0.00366681	0.546623	0.262312
731	circulatory system	Other venous embolism and thrombosis	-0.0100131	0.0997228	1.00121
732	circulatory system	Postphlebitic syndrome	-0.00471961	0.437802	0.358722
733	circulatory system	Varicose veins	0.006695	0.271039	0.566969
734	circulatory system	Varicose veins of lower extremity	0.00693693	0.2541	0.594996
735	circulatory system	Varicose veins of lower extremity, symptomtic	-0.00751954	0.216372	0.664799
736	circulatory system	Hemorrhoids	-0.0065792	0.279414	0.553751
737	circulatory system	Chronic venous insufficiency [CVI]	-0.00471961	0.437802	0.358722
738	circulatory system	Encounter for long-term (current) use of anticoagulants, antithrombotics, aspirin	0.000760021	0.900565	0.045485
739	circulatory system	Hypotension	-0.0115595	0.0573748	1.24128
740	circulatory system	Orthostatic hypotension	-0.00894487	0.141407	0.849528
741	circulatory system	Iatrogenic hypotension	0.00543897	0.371228	0.430359
742	circulatory system	Hypotension NOS	-0.0090172	0.138217	0.859437
743	circulatory system	Other disorders of circulatory system	-0.0120536	0.0475141	1.32318
744	circulatory system	Hemorrhage NOS	-0.00471961	0.437802	0.358722
745	circulatory system	Circulatory disease NEC	-0.0117862	0.052657	1.27854
746	respiratory	Acute sinusitis	-0.00746277	0.21986	0.657853
747	respiratory	Acute upper respiratory infections of multiple or unspecified sites	-0.00397928	0.512984	0.289896
748	respiratory	Acute pharyngitis	-0.00363882	0.549689	0.259883
749	respiratory	Acute laryngitis and tracheitis	0.00207397	0.733133	0.134817
750	respiratory	Septal Deviations/Turbinate Hypertrophy	-0.0141522	0.0199788	1.69943
751	respiratory	Nasal polyps	-0.00190614	0.753999	0.122629
752	respiratory	Chronic pharyngitis and nasopharyngitis	0.000981336	0.871832	0.0595673
753	respiratory	Diseases of the larynx and vocal cords	-0.002923	0.630841	0.20008
754	respiratory	Chronic laryngitis	-0.00471961	0.437802	0.358722
755	respiratory	Paralysis/spasm of vocal cords or larynx	-0.0010119	0.867876	0.0615423
756	respiratory	Voice disturbance	-0.00161725	0.790334	0.10219
757	respiratory	Acute and chronic tonsillitis	-0.000297683	0.960968	0.0172912
758	respiratory	Acute tonsillitis	-0.00275787	0.650264	0.18691
759	respiratory	Chronic tonsillitis and adenoiditis	0.00700564	0.249426	0.603058
760	respiratory	Chronic sinusitis	0.00205383	0.735627	0.133342
761	respiratory	Allergic rhinitis	-0.00642332	0.290965	0.536159
762	respiratory	Epistaxis or throat hemorrhage	-0.00919389	0.130658	0.883863
763	respiratory	Throat pain	-0.00458188	0.45129	0.345545
764	respiratory	Other upper respiratory disease	-0.0093061	0.126027	0.899537
765	respiratory	Pneumonia	-0.00654542	0.281891	0.549919
766	respiratory	Bacterial pneumonia	-0.00213387	0.725731	0.139224
767	respiratory	Pneumococcal pneumonia	-0.00148705	0.806865	0.0931992
768	respiratory	Viral pneumonia	-0.00333721	0.583253	0.234143
769	respiratory	Pneumonia due to fungus (mycoses)	-0.00333721	0.583253	0.234143
770	respiratory	Bronchopneumonia and lung abscess	-0.00672065	0.269207	0.569913
771	respiratory	Influenza	0.00752615	0.215968	0.66561
772	respiratory	Acute bronchitis and bronchiolitis	0.00360263	0.553665	0.256753
773	respiratory	Asthma	-0.00896607	0.140467	0.852426
774	respiratory	Asthma with exacerbation	0.000537377	0.929603	0.0317027
775	respiratory	Chronic airway obstruction	0.000792516	0.896337	0.0475286
776	respiratory	Emphysema	0.00414955	0.495119	0.305291
777	respiratory	Chronic bronchitis	-0.00276623	0.649274	0.187572
778	respiratory	Obstructive chronic bronchitis	-0.00287359	0.636627	0.196115
779	respiratory	Bronchiectasis	0.00561853	0.355644	0.448984
780	respiratory	Bronchitis	0.00566655	0.351548	0.454015
781	respiratory	Cystic fibrosis	-0.00333721	0.583253	0.234143
782	respiratory	Lung disease due to external agents	-0.00667478	0.272489	0.564651
783	respiratory	Extrinsic allergic alveolitis	-0.00333721	0.583253	0.234143
784	respiratory	Pneumoconiosis	-0.00333721	0.583253	0.234143
785	respiratory	Pneumonitis due to inhalation of food or vomitus	-0.00471961	0.437802	0.358722
786	respiratory	Postinflammatory pulmonary fibrosis	0.00373254	0.539458	0.268042
787	respiratory	Pulmonary congestion and hypostasis	-0.00520455	0.392199	0.406493
788	respiratory	Other alveolar and parietoalveolar pneumonopathy	0.00441255	0.468189	0.329579
789	respiratory	Other pulmonary inflamation or edema	0.0110863	0.0683564	1.16522
790	respiratory	Empyema and pneumothorax	-0.00162866	0.78889	0.102983
791	respiratory	Pleurisy; pleural effusion	-0.000971796	0.873067	0.0589523
792	respiratory	Pulmonary collapse; interstitial and compensatory emphysema	-0.010639	0.0802738	1.09543
793	respiratory	Respiratory failure, insufficiency, arrest	-0.00346326	0.56911	0.244804
794	respiratory	Respiratory insufficiency	0.00107499	0.859721	0.0656424
795	respiratory	Respiratory arrest	-0.00333721	0.583253	0.234143
796	respiratory	Dependence on respirator [Ventilator] or supplemental oxygen	-0.00599305	0.324492	0.488796
797	respiratory	Other diseases of lung	0.00131679	0.828613	0.081648
798	respiratory	Other symptoms of respiratory system	-0.000195199	0.9744	0.0112629
799	respiratory	Wheezing	0.0031307	0.60677	0.216976
800	respiratory	Painful respiration	0.00774953	0.202647	0.69326
801	respiratory	Shortness of breath	0.0013165	0.82865	0.0816289
802	respiratory	Cough	0.00520088	0.392533	0.406124
803	respiratory	Other dyspnea	-0.000239172	0.968635	0.0138397
804	respiratory	Respiratory abnormalities	-0.00209145	0.730969	0.136101
805	respiratory	Hypoventilation	0.00547955	0.36767	0.434542
806	respiratory	Hyperventilation	0.00207397	0.733133	0.134817
807	respiratory	Disorders of diaphragm	-0.00333721	0.583253	0.234143
808	respiratory	Abnormal findings examination of lungs	0.00134839	0.824566	0.0837747
809	respiratory	Abnormal results of function study of pulmonary system	0.00547955	0.36767	0.434542
810	respiratory	Abnormal sputum	-0.00539937	0.374721	0.426292
811	respiratory	Hemoptysis	-0.00597909	0.32562	0.487288
812	respiratory	Other diseases of respiratory system, not elsewhere classified	-0.00191098	0.753395	0.122977
813	respiratory	Respiratory complications	-0.00333721	0.583253	0.234143
814	respiratory	Other diseases of respiratory system, NEC	-0.00280354	0.644868	0.190529
815	respiratory	Symptoms involving respiratory system and other chest symptoms	0.00161308	0.790862	0.1019
816	digestive	Disorders of tooth development	-0.0140414	0.0209695	1.67841
817	digestive	Hereditary disturbances in tooth structure	0.00547955	0.36767	0.434542
818	digestive	Disturbances in tooth eruption	-0.0140634	0.0207697	1.68257
819	digestive	Diseases of hard tissues of teeth	0.00365686	0.547712	0.261448
820	digestive	Dental caries	0.00279528	0.645843	0.189873
821	digestive	Tooth complications likely association with other diseases	0.00543897	0.371228	0.430359
822	digestive	Diseases of pulp and periapical tissues	-0.0071698	0.238504	0.622504
823	digestive	Pulpitis and necrosis of tooth pulp	-0.00667478	0.272489	0.564651
824	digestive	Periapical abscess	-0.00462671	0.446874	0.349815
825	digestive	Gingival and periodontal diseases	0.000928864	0.87863	0.0561938
826	digestive	Gingivitis	-0.00337821	0.578634	0.237596
827	digestive	Periodontitis (acute or chronic)	0.00228406	0.707287	0.150404
828	digestive	Acute periodontitis	-0.00337821	0.578634	0.237596
829	digestive	Chronic periodontitis	0.00331451	0.585817	0.232238
830	digestive	Dentofacial anomalies, including malocclusion	0.000777658	0.89827	0.0465932
831	digestive	Anomalies of tooth position/malocclusion	-4.43921e-05	0.994177	0.00253627
832	digestive	Other diseases of the teeth and supporting structures	-0.0159153	0.00887995	2.05159
833	digestive	Loss of teeth or edentulism	-0.00333721	0.583253	0.234143
834	digestive	Atrophy of edentulous alveolar ridge	-0.00471961	0.437802	0.358722
835	digestive	Diseases of the jaws	-0.00511828	0.400094	0.397838
836	digestive	Cysts of the jaws	-0.0112413	0.064583	1.18988
837	digestive	Anomalies of jaw size/symmetry	-0.00333721	0.583253	0.234143
838	digestive	Temporomandibular joint disorders	0.000537377	0.929603	0.0317027
839	digestive	Temporomandibular joint disorder, unspecified	0.000537377	0.929603	0.0317027
840	digestive	Inflammatory conditions of jaw	0.00254731	0.675378	0.170453
841	digestive	Jaw disease NOS	0.00441255	0.468189	0.329579
842	digestive	Diseases of the salivary glands	-0.0118345	0.0516945	1.28656
843	digestive	Hypertrophy of salivary gland	-0.00471961	0.437802	0.358722
844	digestive	Sialoadenitis	-0.0107623	0.076831	1.11446
845	digestive	Disturbance of salivary secretion	-0.00333721	0.583253	0.234143
846	digestive	Other specified diseases of the salivary glands	0.00774953	0.202647	0.69326
847	digestive	Diseases of the oral soft tissues, excluding lesions specific for gingiva and tongue	-0.00590158	0.331931	0.478952
848	digestive	Stomatitis and mucositis	0.00895143	0.141116	0.850424
849	digestive	Stomatitis and mucositis (ulcerative)	0.010881	0.073633	1.13293
850	digestive	Oral aphthae	-0.00471961	0.437802	0.358722
851	digestive	Cellulitis and abscess of oral soft tissues	0.00207397	0.733133	0.134817
852	digestive	Cysts of oral soft tissues	-0.00672065	0.269207	0.569913
853	digestive	Cyst of the salivary gland	-0.00599305	0.324492	0.488796
854	digestive	Diseases of lips	0.00186304	0.759387	0.119537
855	digestive	Leukoplakia of oral mucosa	-0.00130475	0.830155	0.0808406
856	digestive	Sialolithiasis	-0.00525069	0.388015	0.411151
857	digestive	Diseases and other conditions of the tongue	-0.00759525	0.211782	0.674111
858	digestive	Glossitis	-0.00434012	0.475523	0.322828
859	digestive	Diseases of esophagus	0.0029227	0.630876	0.200056
860	digestive	Esophagitis, GERD and related diseases	0.00357199	0.557043	0.254111
861	digestive	GERD	0.00745928	0.220076	0.657427
862	digestive	Ulcer of esophagus	0.00109602	0.857007	0.0670158
863	digestive	Reflux esophagitis	-0.00441827	0.467613	0.330114
864	digestive	Esophageal bleeding (varices/hemorrhage)	0.000303386	0.960221	0.017629
865	digestive	Stricture and stenosis of esophagus	-0.00554627	0.361865	0.441453
866	digestive	Disorders of esophageal motility	-0.000239172	0.968635	0.0138397
867	digestive	Diverticulum of esophagus, acquired	-0.00471961	0.437802	0.358722
868	digestive	Gastroesophageal laceration-hemorrhage syndrome	-0.00599305	0.324492	0.488796
869	digestive	Heartburn	0.0143198	0.0185574	1.73148
870	digestive	Peptic ulcer (excl. esophageal)	-0.00603502	0.321115	0.49334
871	digestive	Hemorrhage from gastrointestinal ulcer	-0.000560119	0.926631	0.033093
872	digestive	Gastric ulcer	-0.00819593	0.177839	0.749972
873	digestive	Duodenal ulcer	0.000541633	0.929046	0.0319626
874	digestive	Peptic ulcer, site unspecified	-0.00143118	0.813987	0.0893827
875	digestive	Dysphagia	-0.00361215	0.552618	0.257575
876	digestive	Gastritis and duodenitis	0.00277763	0.647926	0.188475
877	digestive	Acute gastritis	0.00179994	0.767298	0.115036
878	digestive	Atrophic gastritis	-0.00462114	0.447421	0.349283
879	digestive	Duodenitis	-0.00467741	0.44191	0.354667
880	digestive	Other specified gastritis	0.00703012	0.247775	0.605942
881	digestive	Gastritis and duodenitis, NOS	-0.00746277	0.21986	0.657853
882	digestive	Disorders of function of stomach	-0.00739821	0.223876	0.649993
883	digestive	Dyspepsia and other specified disorders of function of stomach	-0.00599305	0.324492	0.488796
884	digestive	Other disorders of stomach and duodenum	2.13251e-05	0.997203	0.00121654
885	digestive	Appendiceal conditions	0.000290407	0.961921	0.0168606
886	digestive	Appendicitis	0.00159493	0.793161	0.100638
887	digestive	Acute appendicitis	0.00508684	0.402995	0.3947
888	digestive	Abdominal hernia	-0.0116217	0.0560456	1.25146
889	digestive	Inguinal hernia	-0.000741435	0.902984	0.0443198
890	digestive	Diaphragmatic hernia	-0.0101932	0.0937749	1.02791
891	digestive	Femoral hernia	-0.00822318	0.176402	0.753497
892	digestive	Umbilical hernia	-0.00791494	0.193177	0.714046
893	digestive	Ventral hernia	0.000194685	0.974467	0.0112328
894	digestive	Inflammatory bowel disease and other gastroenteritis and colitis	0.00259741	0.669368	0.174335
895	digestive	Regional enteritis	0.0108825	0.0735918	1.13317
896	digestive	Ulcerative colitis	-0.000286146	0.962479	0.0166086
897	digestive	Ulcerative colitis (chronic)	0.00720767	0.236034	0.627026
898	digestive	Ulceration of the lower GI tract	-0.00341579	0.574417	0.240773
899	digestive	Ulceration of intestine	0.00285617	0.638672	0.194722
900	digestive	Intestinal malabsorption (non-celiac)	-0.00998362	0.100724	0.996866
901	digestive	Celiac disease	-0.00699564	0.250103	0.601881
902	digestive	Noninfectious gastroenteritis	-0.000908368	0.881288	0.0548819
903	digestive	Ileostomy status	0.0110863	0.0683564	1.16522
904	digestive	Intestinal obstruction without mention of hernia	-0.00593846	0.328919	0.482911
905	digestive	Impaction of intestine	-0.00471961	0.437802	0.358722
906	digestive	Peritoneal or intestinal adhesions	-0.00599305	0.324492	0.488796
907	digestive	Other intestinal obstruction	-0.00478683	0.431304	0.365216
908	digestive	Symptoms involving digestive system	-0.000504104	0.933951	0.0296759
909	digestive	Diarrhea	-0.00570438	0.348342	0.457994
910	digestive	Flatulence	-0.00693693	0.254099	0.594996
911	digestive	Diverticulosis and diverticulitis	0.00582324	0.33839	0.470582
912	digestive	Diverticulosis	0.00607562	0.31787	0.49775
913	digestive	Constipation	-0.0160346	0.0083825	2.07663
914	digestive	Functional digestive disorders	-0.0207891	0.000630574	3.20026
915	digestive	Irritable Bowel Syndrome	-0.00706663	0.245328	0.610253
916	digestive	Abnormal findings on exam of gastrointestinal tract/ abdominal area	-0.00661885	0.276527	0.558263
917	digestive	Personal history of diseases of digestive system	-0.00787948	0.195179	0.709567
918	digestive	Anal and rectal conditions	-0.00634321	0.297024	0.527209
919	digestive	Anal and rectal polyp	0.00473919	0.435903	0.36061
920	digestive	Peritonitis and retroperitoneal infections	-0.00667478	0.272489	0.564651
921	digestive	Other disorders of peritoneum	0.00260321	0.668673	0.174786
922	digestive	Peritoneal adhesions (postoperative) (postinfection)	0.00196504	0.746655	0.12688
923	digestive	Other disorders of intestine	-0.0126797	0.0371027	1.43059
924	digestive	Toxic gastroenteritis and colitis	-0.00471961	0.437802	0.358722
925	digestive	Chronic liver disease and cirrhosis	-0.000984526	0.871419	0.059773
926	digestive	Other chronic nonalcoholic liver disease	-0.00118958	0.844949	0.0731697
927	digestive	Cirrhosis of liver without mention of alcohol	0.00547955	0.36767	0.434542
928	digestive	Primary biliary cirrhosis	0.00547955	0.36767	0.434542
929	digestive	Liver abscess and sequelae of chronic liver disease	-0.00403263	0.50735	0.294692
930	digestive	Portal hypertension	-0.00337821	0.578634	0.237596
931	digestive	Ascites (non malignant)	0.000233283	0.969407	0.0134938
932	digestive	Other disorders of liver	-0.00928422	0.12692	0.896471
933	digestive	Hepatomegaly	-0.00803389	0.18657	0.729159
934	digestive	Jaundice (not of newborn)	0.000154987	0.979672	0.00891922
935	digestive	Abnormal results of function study of liver	-0.0107565	0.0769905	1.11356
936	digestive	Abnormal serum enzyme levels	-0.00578042	0.341954	0.466033
937	digestive	Cholelithiasis and cholecystitis	0.000589713	0.922767	0.034908
938	digestive	Cholelithiasis	0.00128971	0.832085	0.0798325
939	digestive	Cholelithiasis with acute cholecystitis	-0.000968086	0.873548	0.0587134
940	digestive	Cholelithiasis with other cholecystitis	-0.00616434	0.310855	0.507442
941	digestive	Calculus of bile duct	0.00625896	0.303486	0.517861
942	digestive	Cholecystitis without cholelithiasis	0.00495474	0.41532	0.381617
943	digestive	Other biliary tract disease	-0.00110319	0.856082	0.0674848
944	digestive	Cholangitis	-0.0137637	0.0236437	1.62628
945	digestive	Obstruction of bile duct	-0.0045741	0.452059	0.344805
946	digestive	Cholesterolosis of gallbladder	0.00401856	0.508833	0.293425
947	digestive	Other disorders of gallbladder	-0.00723711	0.234125	0.630552
948	digestive	Other disorders of biliary tract	-0.000210255	0.972426	0.0121435
949	digestive	Nonspecific abnormal findings on radiological and other examination of biliary tract	0.00254731	0.675378	0.170453
950	digestive	Diseases of pancreas	0.00523038	0.389854	0.409098
951	digestive	Acute pancreatitis	0.00530318	0.38329	0.416473
952	digestive	Chronic pancreatitis	-0.00253189	0.677231	0.169263
953	digestive	Cyst and pseudocyst of pancreas	0.00360263	0.553665	0.256753
954	digestive	Gastrointestinal hemorrhage	-0.00495194	0.415584	0.381341
955	digestive	Hematemesis	0.000759548	0.900626	0.0454553
956	digestive	Blood in stool	0.00252205	0.678415	0.168505
957	digestive	Hemorrhage of rectum and anus	-0.00982388	0.106291	0.973502
958	digestive	Hemorrhage of gastrointestinal tract	0.000129403	0.983027	0.0074345
959	digestive	Other symptoms involving abdomen and pelvis	-0.00999404	0.10037	0.998398
960	digestive	Splenomegaly	-0.00739821	0.223876	0.649993
961	digestive	Nonspecific abnormal findings in stool contents	-0.00186335	0.759348	0.119559
962	genitourinary	Nephritis; nephrosis; renal sclerosis	-0.000560119	0.926631	0.033093
963	genitourinary	Glomerulonephritis	-0.000922362	0.879473	0.0557772
964	genitourinary	Non-proliferative glomerulonephritis	-0.00333721	0.583253	0.234143
965	genitourinary	Chronic glomerulonephritis, NOS	-3.13824e-05	0.995884	0.00179146
966	genitourinary	Nephrotic syndrome without mention of glomerulonephritis	-0.00471961	0.437802	0.358722
967	genitourinary	Nephritis and nephropathy without mention of glomerulonephritis	-0.0010119	0.867876	0.0615423
968	genitourinary	Nephritis and nephropathy in diseases classified elsewhere	-0.00333721	0.583253	0.234143
969	genitourinary	Nephritis and nephropathy with pathological lesion	0.000537377	0.929603	0.0317027
970	genitourinary	Renal failure	-0.0086136	0.156744	0.804808
971	genitourinary	Acute renal failure	-0.00536338	0.377913	0.422608
972	genitourinary	Renal failure NOS	-0.00751954	0.216372	0.664799
973	genitourinary	Chronic renal failure [CKD]	-0.00784587	0.197091	0.705333
974	genitourinary	Other disorders of the kidney and ureters	-0.00333315	0.583711	0.233802
975	genitourinary	Anatomical abnormatilies of kidney and ureters	0.00254731	0.675378	0.170453
976	genitourinary	Small kidney	-0.00471961	0.437802	0.358722
977	genitourinary	Vesicoureteral reflux	0.0110863	0.0683564	1.16522
978	genitourinary	Cyst of kidney, acquired	-0.0119644	0.0491798	1.30821
979	genitourinary	Vascular disorders of kidney/hypertrophy	-0.00333721	0.583253	0.234143
980	genitourinary	Stricture/obstruction of ureter	-5.4382e-05	0.992867	0.00310907
981	genitourinary	Disorders resulting from impaired renal function	-0.00578042	0.341954	0.466033
982	genitourinary	Abnormal results of function study of kidney	-0.00471961	0.437802	0.358722
983	genitourinary	Pyelonephritis	-0.0102642	0.091512	1.03852
984	genitourinary	Urinary tract infection	-0.0129789	0.0328573	1.48337
985	genitourinary	Cystitis and urethritis	0.00305402	0.615609	0.210695
986	genitourinary	Cystitis	0.000403923	0.947055	0.0236246
987	genitourinary	Acute cystitis	0.00543897	0.371228	0.430359
988	genitourinary	Chronic cystitis	-0.0118345	0.0516945	1.28656
989	genitourinary	Chronic interstitial cystitis	-0.00323366	0.594992	0.225489
990	genitourinary	Urethritis and urethral syndrome	0.0118898	0.050611	1.29576
991	genitourinary	Urethral syndrome	0.00547955	0.36767	0.434542
992	genitourinary	Urethral stricture due to infecton	0.00360263	0.553665	0.256753
993	genitourinary	Hematuria	-0.0013233	0.827779	0.0820856
994	genitourinary	Urinary calculus	-0.00289481	0.634139	0.197815
995	genitourinary	Calculus of kidney	-0.00760758	0.211041	0.675632
996	genitourinary	Calculus of lower urinary tract	0.00528026	0.385348	0.414146
997	genitourinary	Calculus of ureter	0.00624156	0.304832	0.515939
998	genitourinary	Renal colic	-0.00489707	0.420771	0.375954
999	genitourinary	Hydronephrosis	-0.0159082	0.00891004	2.05012
1000	genitourinary	Other disorders of bladder	-0.00346545	0.568865	0.244991
1001	genitourinary	Bladder neck obstruction	-0.00337747	0.578717	0.237534
1002	genitourinary	Functional disorders of bladder	-0.0065066	0.284755	0.545529
1003	genitourinary	Other disorders of urethra and urinary tract	-0.000207757	0.972753	0.0119973
1004	genitourinary	Urethral stricture (not specified as infectious)	-0.000360882	0.95269	0.0210484
1005	genitourinary	Urinary complications NEC	-0.00333721	0.583253	0.234143
1006	genitourinary	Abnormal findings on examination of urine	-0.000369903	0.951509	0.0215872
1007	genitourinary	Other nonspecific findings on examination of urine	0.00774953	0.202647	0.69326
1008	genitourinary	Other symptoms/disorders or the urinary system	-0.00370829	0.542096	0.265924
1009	genitourinary	Urinary obstruction	-0.00705519	0.246093	0.6089
1010	genitourinary	Retention of urine	0.0054384	0.371278	0.430301
1011	genitourinary	Dysuria	-0.00104876	0.86311	0.0639339
1012	genitourinary	Urinary incontinence	-0.00177659	0.770231	0.113379
1013	genitourinary	Frequency of urination and polyuria	0.00357423	0.556796	0.254304
1014	genitourinary	Urethral discharge	-0.00471961	0.437802	0.358722
1015	genitourinary	Other abnormality of urination	0.00258137	0.671289	0.17309
1016	genitourinary	Hyperplasia of prostate	-0.00758867	0.212178	0.6733
1017	genitourinary	Inflammatory diseases of prostate	-0.00250465	0.680511	0.167165
1018	genitourinary	Prostatitis	0.00180757	0.766341	0.115578
1019	genitourinary	Acute prostatitis	0.0142303	0.0193052	1.71433
1020	genitourinary	Chronic prostatitis	0.000656087	0.914106	0.0390035
1021	genitourinary	Orchitis and epididymitis	-0.000392562	0.948542	0.0229433
1022	genitourinary	Balanoposthitis	-0.00253189	0.677231	0.169263
1023	genitourinary	Other inflammatory disorders of male genital organs	-0.00863391	0.155769	0.807518
1024	genitourinary	Other disorders of prostate	0.00252445	0.678127	0.168689
1025	genitourinary	Other disorders of testis	-0.00783651	0.197626	0.704156
1026	genitourinary	Hydrocele	-0.00892747	0.142183	0.847151
1027	genitourinary	Spermatocele	-0.00333721	0.583253	0.234143
1028	genitourinary	Disorders of penis	-0.00715667	0.239366	0.620938
1029	genitourinary	Redundant prepuce and phimosis/BXO	-0.00319871	0.598978	0.222589
1030	genitourinary	Erectile dysfunction [ED]	-0.00214511	0.724346	0.140054
1031	genitourinary	Other disorders of male genital organs	0.00601404	0.3228	0.491066
1032	genitourinary	Male infertility and abnormal spermatozoa	0.00293341	0.629625	0.200918
1033	genitourinary	Infertility, male	0.00254731	0.675378	0.170453
1034	genitourinary	Abnormal spermatozoa	0.00197867	0.744958	0.127868
1035	genitourinary	Benign mammary dysplasias	0.00500976	0.41016	0.387047
1036	genitourinary	Cystic mastopathy	-0.000220624	0.971067	0.012751
1037	genitourinary	Fibroadenosis of breast	0.010678	0.0791712	1.10143
1038	genitourinary	Fibrosclerosis of breast	-0.00676522	0.266044	0.575046
1039	genitourinary	Benign neoplasm of breast	0.00455119	0.454326	0.342632
1040	genitourinary	Other specified benign mammary dysplasias	0.0011624	0.848448	0.0713749
1041	genitourinary	Abnormal findings on mammogram or breast exam	-0.00261358	0.667433	0.175592
1042	genitourinary	Abnormal mammogram	-0.00578042	0.341954	0.466033
1043	genitourinary	Lump or mass in breast	-0.00168829	0.781353	0.107153
1044	genitourinary	Breast conditions, congenital or relating to hormones	0.000534419	0.929989	0.0315222
1045	genitourinary	Hypertrophy of breast (Gynecomastia)	-0.00161725	0.790334	0.10219
1046	genitourinary	Congenital anomalies of breast	0.0118898	0.050611	1.29576
1047	genitourinary	Other nonmalignant breast conditions	0.00593563	0.32915	0.482607
1048	genitourinary	Inflammatory disease of breast	0.00516946	0.395399	0.402964
1049	genitourinary	Other signs and symptoms in breast	0.00401856	0.508833	0.293425
1050	genitourinary	Other specified disorders of breast	0.00199903	0.742426	0.129347
1051	genitourinary	Breast disorder NOS	-0.00143118	0.813987	0.0893827
1052	genitourinary	Inflammatory diseases of female pelvic organs	0.0116475	0.0555033	1.25568
1053	genitourinary	Pelvic peritoneal adhesions, female (postoperative) (postinfection)	0.00300696	0.621061	0.206866
1054	genitourinary	Pelvic inflammatory disease (PID)	0.0023135	0.703693	0.152617
1055	genitourinary	Acute inflammatory pelvic disease	0.0110863	0.0683564	1.16522
1056	genitourinary	Chronic inflammatory pelvic disease	0.00960385	0.114356	0.941741
1057	genitourinary	Pelvic inflammatory disease, NOS	-0.00337821	0.578634	0.237596
1058	genitourinary	Inflammatory diseases of uterus, except cervix	-0.00944027	0.120658	0.918444
1059	genitourinary	Inflammatory disease of cervix, vagina, and vulva	0.0120182	0.0481701	1.31722
1060	genitourinary	Cervicitis and endocervicitis	0.00524147	0.388849	0.410218
1061	genitourinary	Vaginitis and vulvovaginitis	0.0199749	0.0010227	2.99025
1062	genitourinary	Cyst or abscess of Bartholin's gland	0.004964	0.414449	0.382528
1063	genitourinary	Abscess or ulceration of vulva	-0.000395998	0.948093	0.0231493
1064	genitourinary	Endometriosis	-0.00490723	0.419807	0.37695
1065	genitourinary	Disorders secondary to childbirth, surgery, trauma	0.000537377	0.929603	0.0317027
1066	genitourinary	Genital prolapse	0.0084698	0.163782	0.785734
1067	genitourinary	Prolapse of vaginal walls	0.00755531	0.214195	0.669191
1068	genitourinary	Uterine/Uterovaginal prolapse	0.00378637	0.533624	0.272765
1069	genitourinary	Prolapse of vaginal vault after hysterectomy	0.015104	0.013019	1.88542
1070	genitourinary	Vaginal enterocele, congenital or acquired	0.0127056	0.036717	1.43513
1071	genitourinary	Noninflammatory female genital disorders	0.00500706	0.410413	0.386779
1072	genitourinary	Noninflammatory disorders of ovary, fallopian tube, and broad ligament	0.00411519	0.498697	0.302164
1073	genitourinary	Disorders of uterus, NEC	0.00433923	0.475614	0.322746
1074	genitourinary	Noninflammatory disorders of cervix	-0.000279591	0.963338	0.0162212
1075	genitourinary	Noninflammatory disorders of vagina	0.0116738	0.0549529	1.26001
1076	genitourinary	Noninflammatory disorders of vulva and perineum	-0.00311219	0.608899	0.215455
1077	genitourinary	Dysplasia of female genital organs	0.00547955	0.36767	0.434542
1078	genitourinary	Endometrial hyperplasia	-0.00298867	0.623186	0.205382
1079	genitourinary	Polyp of female genital organs	0.0178203	0.00339067	2.46971
1080	genitourinary	Polyp of corpus uteri	0.0184935	0.00236108	2.62689
1081	genitourinary	Mucous polyp of cervix	0.0097329	0.109569	0.96031
1082	genitourinary	Hypertrophy of female genital organs	0.000572327	0.925037	0.0338409
1083	genitourinary	Symptoms involving female genital tract	-0.00448732	0.460684	0.336597
1084	genitourinary	Dystrophy of female genital tract	-0.00900139	0.13891	0.857267
1085	genitourinary	Atrophy of female genital tract	0.00345743	0.569761	0.244308
1086	genitourinary	stress incontinence, female	0.00758494	0.212403	0.67284
1087	genitourinary	Pain and other symptoms associated with female genital organs	-0.00854243	0.160198	0.795342
1088	genitourinary	Dyspareunia	-0.00474182	0.435649	0.360863
1089	genitourinary	Disorders of menstruation and other abnormal bleeding from female genital tract	-0.00232224	0.702627	0.153275
1090	genitourinary	Irregular menstrual cycle/bleeding	0.000374251	0.95094	0.0218471
1091	genitourinary	Absent or infrequent menstruation	-0.00337821	0.578634	0.237596
1092	genitourinary	Excessive or frequent menstruation	-0.00065646	0.914057	0.0390266
1093	genitourinary	Irregular menstrual cycle	0.000661284	0.913428	0.0393255
1094	genitourinary	Irregular menstrual bleeding	0.00482053	0.428068	0.368488
1095	genitourinary	Infertility, female, associated with anovulation	-0.00471961	0.437802	0.358722
1096	genitourinary	Dysmenorrhea	0.00200314	0.741915	0.129646
1097	genitourinary	Mittelschmerz	-0.00333721	0.583253	0.234143
1098	genitourinary	Premenstrual tension syndromes	0.0177295	0.00355718	2.44889
1099	genitourinary	Infertility, female	-0.0108372	0.0747983	1.12611
1100	genitourinary	Menopausal and postmenopausal disorders	0.0127087	0.0366717	1.43567
1101	genitourinary	Postmenopausal bleeding	0.00918243	0.131138	0.88227
1102	genitourinary	Symptomatic menopause	0.010678	0.0791712	1.10143
1103	genitourinary	Postmenopausal atrophic vaginitis	0.00756703	0.213485	0.670633
1104	genitourinary	Premenopausal menorrhagia	-0.00396084	0.514939	0.288245
1105	genitourinary	Ovarian cyst	0.00754007	0.21512	0.667319
1106	genitourinary	Abnormal Papanicolaou smear of cervix and cervical HPV	0.00547955	0.36767	0.434542
1107	pregnancy complications	Miscarriage; stillbirth	-0.0156063	0.0102927	1.98747
1108	pregnancy complications	Missed abortion/Hydatidiform mole	-0.0204283	0.000782879	3.10631
1109	pregnancy complications	Ectopic pregnancy	0.00414955	0.495119	0.305291
1110	pregnancy complications	Hemorrhage during pregnancy; childbirth and postpartum	-0.010024	0.0993535	1.00282
1111	pregnancy complications	Antepartum hemorrhage, abruptio placentae, and placenta previa	-0.00945423	0.120109	0.920423
1112	pregnancy complications	Placenta previa and abruptio placenta	-0.00462671	0.446874	0.349815
1113	pregnancy complications	Early or threatened labor; hemorrhage in early pregnancy	-0.0105796	0.0819741	1.08632
1114	pregnancy complications	Early onset of delivery	-0.000970802	0.873196	0.0588883
1115	pregnancy complications	Hemorrhage in early pregnancy	-0.0113358	0.0623669	1.20505
1116	pregnancy complications	Other high-risk pregnancy	0.00547955	0.36767	0.434542
1117	pregnancy complications	Complications following abortion or ectopic and molar pregnancies	-0.00333721	0.583253	0.234143
1118	pregnancy complications	Hypertension complicating pregnancy, childbirth, and the puerperium	-0.0109088	0.0728978	1.13729
1119	pregnancy complications	Preeclampsia and eclampsia	-0.00520455	0.392199	0.406493
1120	pregnancy complications	Excessive vomiting in pregnancy	0.000930901	0.878366	0.0563244
1121	pregnancy complications	Hyperemesis gravidarum	0.00207397	0.733133	0.134817
1122	pregnancy complications	Anemia during pregnancy	-0.0038384	0.528016	0.277353
1123	pregnancy complications	Late pregnancy and failed induction	-0.00409669	0.500629	0.300484
1124	pregnancy complications	Other complications of pregnancy NEC	-0.0110181	0.0700744	1.15444
1125	pregnancy complications	Infectious and parasitic complications affecting pregnancy	0.000537377	0.929603	0.0317027
1126	pregnancy complications	Infections of genitourinary tract during pregnancy	0.00441255	0.468189	0.329579
1127	pregnancy complications	Major puerperal infection	0.0110863	0.0683564	1.16522
1128	pregnancy complications	Other conditions or status of the mother complicating pregnancy, childbirth, or the puerperium	-0.00578042	0.341954	0.466033
1129	pregnancy complications	Diabetes or abnormal glucose tolerance complicating pregnancy	-0.00920319	0.130269	0.885158
1130	pregnancy complications	Normal delivery	-0.00219738	0.717913	0.143928
1131	pregnancy complications	Multiple gestation	-0.00675906	0.26648	0.574335
1132	pregnancy complications	Malposition and malpresentation of fetus or obstruction	-0.00775594	0.202274	0.694059
1133	pregnancy complications	Problems associated with amniotic cavity and membranes	-0.0117884	0.0526138	1.2789
1134	pregnancy complications	Other and unspecified complications of birth; puerperium affecting management of mother	-0.00333721	0.583253	0.234143
1135	pregnancy complications	Abnormality of organs and soft tissues of pelvis complicating pregnancy, childbirth, or the puerperium	-0.00340574	0.575543	0.239923
1136	pregnancy complications	Rhesus isoimmunization in pregnancy	-0.00462023	0.44751	0.349197
1137	pregnancy complications	Known or suspected fetal abnormality affecting management of mother	-0.0109425	0.0720181	1.14256
1138	pregnancy complications	Other perinatal conditions of fetus or newborn	-0.00667478	0.272489	0.564651
1139	pregnancy complications	Maternal complication of pregnancy affecting fetus or newborn	-0.00333721	0.583253	0.234143
1140	pregnancy complications	Fetal distress and abnormal forces of labor	-0.00924757	0.128426	0.891345
1141	pregnancy complications	Umbilical cord complications during labor and delivery	-0.00845358	0.16459	0.783595
1142	pregnancy complications	Obstetrical/birth trauma	-0.00518081	0.394363	0.404104
1143	pregnancy complications	Complications of the administration of anesthetic or other sedation in labor and delivery	-0.00333721	0.583253	0.234143
1144	pregnancy complications	Complications of labor and delivery NEC	-0.00597909	0.32562	0.487288
1145	pregnancy complications	Venous/cerebrovascular complications embolism in pregnancy and the puerperium	-0.00471961	0.437802	0.358722
1146	pregnancy complications	Other complications of the puerperium NEC	-0.00672065	0.269207	0.569913
1147	pregnancy complications	Other disorders of the breast associated with childbirth and disorders of lactation	-0.00333721	0.583253	0.234143
1148	dermatologic	Complications of in utero procedures	-0.00333721	0.583253	0.234143
1149	dermatologic	Superficial cellulitis and abscess	-0.00260835	0.668059	0.175185
1150	dermatologic	Cellulitis and abscess of fingers/toes	-0.00027747	0.963616	0.0160959
1151	dermatologic	Cellulitis and abscess of face/neck	-0.00613877	0.312866	0.504641
1152	dermatologic	Cellulitis and abscess of arm/hand	0.00222693	0.714285	0.146129
1153	dermatologic	Cellulitis and abscess of leg, except foot	-0.00471961	0.437802	0.358722
1154	dermatologic	Cellulitis and abscess of trunk	-0.0107623	0.076831	1.11446
1155	dermatologic	Other local infections of skin and subcutaneous tissue	0.00603038	0.321487	0.492836
1156	dermatologic	Carbuncle and furuncle	-0.00367969	0.545216	0.263431
1157	dermatologic	Pilonidal cyst	-0.00901755	0.138202	0.859485
1158	dermatologic	Pyogenic granuloma	0.00107499	0.859721	0.0656424
1159	dermatologic	Pyoderma	-0.00333721	0.583253	0.234143
1160	dermatologic	Symptoms affecting skin	0.00656666	0.280333	0.552326
1161	dermatologic	Rash and other nonspecific skin eruption	-0.0045145	0.457972	0.339161
1162	dermatologic	Localized superficial swelling, mass, or lump	0.00487705	0.422672	0.373996
1163	dermatologic	Changes in skin texture	-0.00667478	0.272489	0.564651
1164	dermatologic	Disturbance of skin sensation	-0.00684854	0.260201	0.584691
1165	dermatologic	Disorder of skin and subcutaneous tissue NOS	-0.00500855	0.410274	0.386926
1166	dermatologic	Erythematosquamous dermatosis	-0.00333721	0.583253	0.234143
1167	dermatologic	Congenital anomalies of skin	-0.0010119	0.867876	0.0615423
1168	dermatologic	Congenital pigmentary anomalies of skin	-0.00333721	0.583253	0.234143
1169	dermatologic	Dyschromia and Vitiligo	-0.00724304	0.233742	0.631263
1170	dermatologic	Vitiligo	-0.00333721	0.583253	0.234143
1171	dermatologic	Other dyschromia	-0.00575664	0.343944	0.463513
1172	dermatologic	Vascular disorders of skin	-0.0088304	0.146571	0.833951
1173	dermatologic	Erythematous conditions	-0.00143065	0.814053	0.0893472
1174	dermatologic	Toxic erythema	0.00254731	0.675378	0.170453
1175	dermatologic	Bullous dermatoses	-0.00333721	0.583253	0.234143
1176	dermatologic	Pemphigus and pemphigoid	-0.00333721	0.583253	0.234143
1177	dermatologic	Rosacea	0.000233283	0.969407	0.0134938
1178	dermatologic	Lupus (localized and systemic)	0.00468187	0.441474	0.355095
1179	dermatologic	Systemic lupus erythematosus	0.00468187	0.441474	0.355095
1180	dermatologic	Prurigo and Lichen	-0.00458734	0.450751	0.346064
1181	dermatologic	Other specified erythematous conditions	0.00360263	0.553665	0.256753
1182	dermatologic	Unspecified erythematous condition	0.000233283	0.969407	0.0134938
1183	dermatologic	Psoriasis and related disorders	-0.00871588	0.15188	0.818498
1184	dermatologic	Psoriasis	-0.00871588	0.15188	0.818498
1185	dermatologic	Psoriasis vulgaris	-0.00323366	0.594992	0.225489
1186	dermatologic	Psoriatic arthropathy	-0.00957048	0.11562	0.936967
1187	dermatologic	Sarcoidosis	-0.00698809	0.250614	0.600995
1188	dermatologic	Pruritus and related conditions	-0.00335921	0.580773	0.235994
1189	dermatologic	Corns and callosities	-0.00323366	0.594992	0.225489
1190	dermatologic	Other hypertrophic and atrophic conditions of skin	-0.00255728	0.67418	0.171224
1191	dermatologic	Keratoderma, acquired	0.000537377	0.929603	0.0317027
1192	dermatologic	Scar conditions and fibrosis of skin	-0.00580394	0.339993	0.468529
1193	dermatologic	Circumscribed scleroderma	0.010875	0.07379	1.132
1194	dermatologic	Keloid scar	-0.0088304	0.146571	0.833951
1195	dermatologic	Abnormal granulation tissue	0.000622467	0.918492	0.0369248
1196	dermatologic	Acquired acanthosis nigricans	-0.0010119	0.867876	0.0615423
1197	dermatologic	Degenerative skin conditions and other dermatoses	0.00209532	0.730492	0.136385
1198	dermatologic	Actinic keratosis	0.00640656	0.292226	0.534282
1199	dermatologic	Seborrheic keratosis	-0.00555601	0.361023	0.442466
1200	dermatologic	Diseases of nail, NOS	0.00351204	0.563681	0.248966
1201	dermatologic	Ingrowing nail	-0.00256872	0.672806	0.17211
1202	dermatologic	Diseases of hair and hair follicles	0.00717164	0.238384	0.622723
1203	dermatologic	Alopecia	0.00207397	0.733133	0.134817
1204	dermatologic	Other specified diseases of hair and hair follicles	-0.00746277	0.21986	0.657853
1205	dermatologic	Disorders of sweat glands	0.000760021	0.900565	0.045485
1206	dermatologic	Dyshidrosis	-0.00333721	0.583253	0.234143
1207	dermatologic	Hidradenitis	-0.0010119	0.867876	0.0615423
1208	dermatologic	Hyperhidrosis	0.00992067	0.10289	0.987628
1209	dermatologic	Diseases of sebaceous glands	0.00831451	0.171646	0.765366
1210	dermatologic	Acne	0.00254731	0.675378	0.170453
1211	dermatologic	Sebaceous cyst	0.00815288	0.180128	0.744418
1212	dermatologic	Chronic ulcer of skin	-0.00599305	0.324492	0.488796
1213	dermatologic	Diffuse diseases of connective tissue	0.00501636	0.409544	0.387699
1214	dermatologic	Sicca syndrome	0.00350845	0.564079	0.24866
1215	dermatologic	Systemic sclerosis	0.00396987	0.513981	0.289053
1216	dermatologic	Polymyositis	0.000537377	0.929603	0.0317027
1217	dermatologic	Dermatomyositis	0.000760021	0.900565	0.045485
1218	dermatologic	Unspecified diffuse connective tissue disease	0.00254731	0.675378	0.170453
1219	dermatologic	Dermatitis due to solar radiation	0.00616084	0.31113	0.507058
1220	dermatologic	Chronic dermatitis due to solar radiation	0.00614463	0.312405	0.505283
1221	dermatologic	Atopic/contact dermatitis due to other or unspecified	-0.00974478	0.109137	0.962027
1222	dermatologic	Urticaria	-0.0088304	0.146571	0.833951
1223	musculoskeletal	Osteomyelitis, periostitis, and other infections involving bone	-0.000922362	0.879473	0.0557772
1224	musculoskeletal	Osteomyelitis	-0.00323366	0.594992	0.225489
1225	musculoskeletal	Chronic osteomyelitis	-0.00228629	0.707016	0.150571
1226	musculoskeletal	Unspecified osteomyelitis	-0.00237099	0.69669	0.15696
1227	musculoskeletal	Arthropathy associated with infections	-0.00396084	0.514939	0.288245
1228	musculoskeletal	Pyogenic arthritis	-0.00175299	0.7732	0.111708
1229	musculoskeletal	Reiter's disease	-0.00333721	0.583253	0.234143
1230	musculoskeletal	Behcet's syndrome	-0.00333721	0.583253	0.234143
1231	musculoskeletal	Infective connective tissue disorders	-0.00578042	0.341954	0.466033
1232	musculoskeletal	Arthropathy associated with other disorders classified elsewhere	-0.00228629	0.707016	0.150571
1233	musculoskeletal	Rheumatoid arthritis and other inflammatory polyarthropathies	-0.00345238	0.570324	0.243878
1234	musculoskeletal	Rheumatoid arthritis	-0.000467746	0.938705	0.0274709
1235	musculoskeletal	Other inflammatory spondylopathies	0.00356641	0.55766	0.253631
1236	musculoskeletal	Sacroiliitis NEC	0.00547955	0.36767	0.434542
1237	musculoskeletal	Ankylosing spondylitis	0.00284061	0.640502	0.19348
1238	musculoskeletal	Other arthropathies	-0.00506383	0.405126	0.39241
1239	musculoskeletal	Unspecified monoarthritis	-0.00645821	0.288352	0.540077
1240	musculoskeletal	Palindromic rheumatism	0.00547955	0.36767	0.434542
1241	musculoskeletal	Arthropathy NOS	-0.00522844	0.39003	0.408903
1242	musculoskeletal	Polymyalgia Rheumatica	-0.00845358	0.16459	0.783595
1243	musculoskeletal	Spinal stenosis	-0.00730251	0.229925	0.638414
1244	musculoskeletal	Spondylosis and allied disorders	-0.00831764	0.171485	0.765773
1245	musculoskeletal	Spondylosis without myelopathy	-0.0038137	0.530675	0.275171
1246	musculoskeletal	Spondylosis with myelopathy	-0.00333721	0.583253	0.234143
1247	musculoskeletal	Other allied disorders of spine	-0.00333721	0.583253	0.234143
1248	musculoskeletal	Intervertebral disc disorders	-0.00828991	0.172918	0.76216
1249	musculoskeletal	Displacement of intervertebral disc	-0.0108152	0.0753926	1.12267
1250	musculoskeletal	Degeneration of intervertebral disc	-0.00277284	0.648493	0.188095
1251	musculoskeletal	Intervertebral disc disorder with myelopathy	0.00207397	0.733133	0.134817
1252	musculoskeletal	Postlaminectomy syndrome	-0.00333721	0.583253	0.234143
1253	musculoskeletal	Other and unspecified disc disorder	-0.0124618	0.0404814	1.39274
1254	musculoskeletal	Other disorders of cervical region	-0.00471961	0.437802	0.358722
1255	musculoskeletal	Torticollis	-0.00333721	0.583253	0.234143
1256	musculoskeletal	Other and unspecified disorders of back	0.00632833	0.298159	0.525552
1257	musculoskeletal	Other symptoms referable to back	-0.00471961	0.437802	0.358722
1258	musculoskeletal	Other unspecified back disorders	0.0110863	0.0683564	1.16522
1259	musculoskeletal	Peripheral enthesopathies and allied syndromes	-0.00746819	0.219526	0.658515
1260	musculoskeletal	Enthesopathy	-0.00165401	0.785684	0.104752
1261	musculoskeletal	Synoviopathy	-0.000560119	0.926631	0.033093
1262	musculoskeletal	Bursitis	-0.000792393	0.896353	0.0475209
1263	musculoskeletal	Other disorders of synovium, tendon, and bursa	-0.0120963	0.0467326	1.33038
1264	musculoskeletal	Synovitis and tenosynovitis	-0.0127658	0.0358358	1.44568
1265	musculoskeletal	Bursitis disorders	0.000537377	0.929603	0.0317027
1266	musculoskeletal	Ganglion and cyst of synovium, tendon, and bursa	-0.0044493	0.464492	0.333021
1267	musculoskeletal	Rupture of synovium	-0.0051495	0.397226	0.400962
1268	musculoskeletal	Rupture of tendon, nontraumatic	-3.13824e-05	0.995884	0.00179146
1269	musculoskeletal	Contracture of tendon (sheath)	-0.00333721	0.583253	0.234143
1270	musculoskeletal	Disorders of muscle, ligament, and fascia	-0.00372673	0.54009	0.267534
1271	musculoskeletal	Muscular calcification and ossification	-0.00333721	0.583253	0.234143
1272	musculoskeletal	Laxity of ligament or hypermobility syndrome	-0.00270412	0.656638	0.182674
1273	musculoskeletal	Fasciitis	-0.00344175	0.571511	0.242975
1274	musculoskeletal	Contracture of palmar fascia [Dupuytren's disease]	-0.00474715	0.435134	0.361377
1275	musculoskeletal	Other disorders of soft tissues	-0.000197285	0.974126	0.0113848
1276	musculoskeletal	Rheumatism, unspecified and fibrositis	-0.00287439	0.636533	0.196179
1277	musculoskeletal	Panniculitis	0.00254731	0.675378	0.170453
1278	musculoskeletal	Osteitis deformans and osteopathies associated with other disorders classified elsewhere	0.00569721	0.348948	0.457239
1279	musculoskeletal	Osteitis deformans [Paget's disease of bone]	0.00569721	0.348948	0.457239
1280	musculoskeletal	Osteochondropathies	0.00396987	0.513981	0.289053
1281	musculoskeletal	Juvenile osteochondrosis	-0.00471961	0.437802	0.358722
1282	musculoskeletal	Osteochondritis dissecans	0.00547955	0.36767	0.434542
1283	musculoskeletal	Other disorders of bone and cartilage	-0.0121213	0.046282	1.33459
1284	musculoskeletal	Cyst of bone	-0.00578042	0.341954	0.466033
1285	musculoskeletal	Aseptic necrosis of bone	0.00543897	0.371228	0.430359
1286	musculoskeletal	Malunion and nonunion of fracture	-0.0117034	0.0543417	1.26487
1287	musculoskeletal	Acquired foot deformities	-0.0172641	0.0045334	2.34358
1288	musculoskeletal	Flat foot	-0.0088304	0.146571	0.833951
1289	musculoskeletal	Acquired toe deformities	-0.0171794	0.00473524	2.32466
1290	musculoskeletal	Hammer toe (acquired)	-0.00892747	0.142183	0.847151
1291	musculoskeletal	Hallux rigidus	-0.0119569	0.0493231	1.30695
1292	musculoskeletal	Hallux valgus (Bunion)	-0.0109208	0.072583	1.13917
1293	musculoskeletal	Other acquired deformities of limbs	-0.00869288	0.152964	0.815411
1294	musculoskeletal	Acquired deformities of finger	-0.00739821	0.223876	0.649993
1295	musculoskeletal	Curvature of spine	-0.0107623	0.076831	1.11446
1296	musculoskeletal	Kyphosis (acquired)	-0.00333721	0.583253	0.234143
1297	musculoskeletal	Kyphoscoliosis and scoliosis	-0.0102645	0.0915018	1.03857
1298	musculoskeletal	Other acquired musculoskeletal deformity	-0.00377555	0.534795	0.271813
1299	musculoskeletal	Acquired spondylolisthesis	-0.00462023	0.44751	0.349197
1300	musculoskeletal	Contracture of joint	0.00107499	0.859721	0.0656424
1301	musculoskeletal	Osteoarthrosis	-0.00454801	0.454642	0.342331
1302	musculoskeletal	Osteoarthritis; localized	-0.00434999	0.47452	0.323746
1303	musculoskeletal	Osteoarthrosis, localized, primary	-0.00719546	0.236828	0.625567
1304	musculoskeletal	Osteoarthrosis, localized, secondary	0.0110863	0.0683564	1.16522
1305	musculoskeletal	Osteoarthrosis, generalized	-0.00672065	0.269207	0.569913
1306	musculoskeletal	Osteoarthrosis NOS	-0.00382667	0.529278	0.276316
1307	musculoskeletal	Symptoms and disorders of the joints	-0.0114253	0.0603291	1.21947
1308	musculoskeletal	Ankylosis of joint	-0.00333721	0.583253	0.234143
1309	musculoskeletal	Stiffness of joint	-0.00335377	0.581385	0.235536
1310	musculoskeletal	Difficulty in walking	-0.00578042	0.341954	0.466033
1311	musculoskeletal	Joint effusions	-0.00869288	0.152964	0.815411
1312	musculoskeletal	Hemarthrosis	-0.00333721	0.583253	0.234143
1313	musculoskeletal	Villonodular synovitis	-0.00578042	0.341954	0.466033
1314	musculoskeletal	Derangement of joint, non-traumatic	-0.00636382	0.295457	0.529506
1315	musculoskeletal	Loose body in joint	-0.00323366	0.594992	0.225489
1316	musculoskeletal	Pathological, developmental or recurrent dislocation	-0.00578042	0.341954	0.466033
1317	musculoskeletal	Articular cartilage disorder	-0.00333721	0.583253	0.234143
1318	musculoskeletal	Other derangement of joint	-0.0050515	0.406271	0.391185
1319	musculoskeletal	Osteoporosis, osteopenia and pathological fracture	-0.0157692	0.00952484	2.02114
1320	musculoskeletal	Osteoporosis	-0.0145327	0.0168801	1.77262
1321	musculoskeletal	Osteoporosis NOS	-0.0145327	0.0168801	1.77262
1322	musculoskeletal	Pathologic fracture	0.00543897	0.371228	0.430359
1323	musculoskeletal	Pathologic fracture of vertebrae	0.00543897	0.371228	0.430359
1324	musculoskeletal	Osteopenia or other disorder of bone and cartilage	-0.00511456	0.400436	0.397466
1325	musculoskeletal	Pain in joint	-0.0110879	0.0683174	1.16547
1326	congenital anomalies	Cardiac and circulatory congenital anomalies	0.00161308	0.790862	0.1019
1327	congenital anomalies	Cardiac congenital anomalies	0.00345743	0.569761	0.244308
1328	congenital anomalies	Cardiac shunt/ heart septal defect	0.000537377	0.929603	0.0317027
1329	congenital anomalies	Valvular heart disease/ heart chambers	-0.00333721	0.583253	0.234143
1330	congenital anomalies	Congenital anomalies of great vessels	0.00426223	0.483481	0.315621
1331	congenital anomalies	Congenital anomalies of peripheral vascular system	-0.00817521	0.178939	0.747296
1332	congenital anomalies	Anomalies of respiratory system, congenital	-0.00333721	0.583253	0.234143
1333	congenital anomalies	Congenital anomalies of face and neck	-0.00900139	0.13891	0.857267
1334	congenital anomalies	Cleft palate	-0.00578042	0.341954	0.466033
1335	congenital anomalies	Digestive congenital anomalies	0.00396987	0.513981	0.289053
1336	congenital anomalies	Upper gastrointestinal congenital anomalies	0.000760021	0.900565	0.045485
1337	congenital anomalies	Esophageal atresia/tracheoesophageal fistula	-0.00333721	0.583253	0.234143
1338	congenital anomalies	Congenital anomalies of mouth/tongue	0.00360263	0.553665	0.256753
1339	congenital anomalies	Congenital anomalies of esophagus	-0.00333721	0.583253	0.234143
1340	congenital anomalies	Lower gastrointestinal congenital anomalies	0.00774953	0.202647	0.69326
1341	congenital anomalies	Congenital anomalies of intestine	0.00774953	0.202647	0.69326
1342	congenital anomalies	Genitourinary congenital anomalies	0.0105121	0.0839435	1.07601
1343	congenital anomalies	Congenital anomalies of genital organs	0.00845315	0.164612	0.783538
1344	congenital anomalies	Congenital anomalies of female genital organs	0.00587513	0.334103	0.476119
1345	congenital anomalies	Congenital anomalies of male genital organs	0.00441255	0.468189	0.329579
1346	congenital anomalies	Congenital anomalies of urinary system	0.00624133	0.30485	0.515913
1347	congenital anomalies	Cystic kidney disease	-0.00333721	0.583253	0.234143
1348	congenital anomalies	Other specified congenital anomalies of kidney	0.010645	0.0801035	1.09635
1349	congenital anomalies	Nervous system congenital anomalies	0.00547955	0.36767	0.434542
1350	congenital anomalies	Neural tube defects	0.00547955	0.36767	0.434542
1351	congenital anomalies	Spina bifida	0.00547955	0.36767	0.434542
1352	congenital anomalies	Other specified congenital anomalies of nervous system	0.00547955	0.36767	0.434542
1353	congenital anomalies	Congenital anomalies of the eye	-0.00746277	0.21986	0.657853
1354	congenital anomalies	Congenital cataract and lens anomalies	-0.00667478	0.272489	0.564651
1355	congenital anomalies	Congenital anomalies of posterior segment of eye	-0.00333721	0.583253	0.234143
1356	congenital anomalies	Congenital musculoskeletal deformities of spine	-0.00333721	0.583253	0.234143
1357	congenital anomalies	Congenital anomalies of limbs	-0.00578042	0.341954	0.466033
1358	congenital anomalies	Congenital deformities of feet	-0.00471961	0.437802	0.358722
1359	congenital anomalies	Other congenital anomalies of lower limb, including pelvic girdle	-0.00333721	0.583253	0.234143
1360	congenital anomalies	Other congenital musculoskeletal anomalies	0.010875	0.07379	1.132
1361	congenital anomalies	Congenital osteodystrophies	0.00547955	0.36767	0.434542
1362	congenital anomalies	Congenital anomalies of the integument	-0.0010119	0.867876	0.0615423
1363	congenital anomalies	Chromosomal anomalies and genetic disorders	-0.00333721	0.583253	0.234143
1364	congenital anomalies	Chromosomal anomalies	-0.00333721	0.583253	0.234143
1365	congenital anomalies	Other and unspecified congenital anomalies	-0.0100131	0.0997228	1.00121
1366	congenital anomalies	Anomalies of endocrine glands, congenital	-0.00944027	0.120658	0.918444
1367	symptoms	Back pain	-0.00658383	0.279076	0.554277
1368	symptoms	Cervicalgia	-0.00452549	0.456879	0.340199
1369	symptoms	Sciatica	-0.00742334	0.222307	0.653047
1370	symptoms	Cervical radiculitis	-0.00739821	0.223876	0.649993
1371	symptoms	Neuralgia, neuritis, and radiculitis NOS	-0.00286394	0.637759	0.195343
1372	symptoms	Myalgia and myositis unspecified	-0.00287439	0.636533	0.196179
1373	symptoms	Musculoskeletal symptoms referable to limbs	0.00152072	0.802582	0.0955106
1374	symptoms	Swelling of limb	-0.00250465	0.680511	0.167165
1375	symptoms	Symptoms of the muscles	-0.00228629	0.707016	0.150571
1376	symptoms	Muscular wasting and disuse atrophy	-0.00333721	0.583253	0.234143
1377	symptoms	Pain in limb	-0.00724277	0.233759	0.631231
1378	symptoms	Hypothermia/Chills	0.0110863	0.0683564	1.16522
1379	symptoms	Symptoms involving nervous and musculoskeletal systems	-0.00896918	0.140329	0.852853
1380	symptoms	Symptoms involving skin and other integumentary tissue	-0.00667478	0.272489	0.564651
1381	symptoms	Edema	-0.00185476	0.760424	0.118944
1382	symptoms	Pallor and flushing	0.0092211	0.129523	0.887653
1383	symptoms	Fever of unknown origin	-0.00691863	0.255355	0.592856
1384	symptoms	Abdominal pain	-0.00772894	0.20385	0.69069
1385	symptoms	Syncope and collapse	0.00523902	0.389071	0.409971
1386	symptoms	Nausea and vomiting	-0.00368401	0.544744	0.263808
1387	symptoms	Persistent vomiting	-0.00333721	0.583253	0.234143
1388	symptoms	Nonspecific findings on examination of blood	0.0110863	0.0683564	1.16522
1389	symptoms	Other abnormal blood chemistry	-0.010224	0.0927859	1.03252
1390	symptoms	Gangrene	0.00569721	0.348948	0.457239
1391	symptoms	Nonspecific abnormal findings on radiological and other examination of other intrathoracic organs (echocardiogram, etc)	0.0068767	0.258246	0.587966
1392	symptoms	Abnormal results of other function studies (bladder, pancreas, placenta, spleen, etc)	-0.00333721	0.583253	0.234143
1393	symptoms	Other and nonspecific abnormal cytological, histological and immunological findings	0.00547955	0.36767	0.434542
1394	symptoms	Malaise and fatigue	-0.00717118	0.238414	0.622668
1395	symptoms	Chronic fatigue syndrome	-0.0112204	0.065082	1.18654

## Sheet: f. MedWAS
	cat_id	phe_name	r_value	p_value	-logp_value
0	Alimentary Tract and Metabolism	A01A_Stomatological Preparations	-0.016309	0.00733169	2.1348
1	Alimentary Tract and Metabolism	A02B_Drugs for Peptic Ulcer and Gastro-Oesophageal Reflux Disease (Gord)	-0.00713468	0.240812	0.618321
2	Alimentary Tract and Metabolism	A03A_Drugs for Functional Gastrointestinal Disorders	0.00681116	0.262812	0.580355
3	Alimentary Tract and Metabolism	A03B_Belladonna and Derivatives, Plain	0.0060847	0.317148	0.498738
4	Alimentary Tract and Metabolism	A03F_Propulsives	-0.00536263	0.37798	0.422532
5	Alimentary Tract and Metabolism	A04A_Antiemetics and Antinauseants	-0.0112413	0.064583	1.18988
6	Alimentary Tract and Metabolism	A05A_Bile Therapy	0.00842358	0.166094	0.779646
7	Alimentary Tract and Metabolism	A06A_Drugs for Constipation	-0.00449754	0.459663	0.33756
8	Alimentary Tract and Metabolism	A07A_Intestinal Antiinfectives	0.00857284	0.158716	0.79938
9	Alimentary Tract and Metabolism	A07D_Antipropulsives	-0.00340001	0.576185	0.239438
10	Alimentary Tract and Metabolism	A07E_Intestinal Antiinflammatory Agents	0.00400693	0.51006	0.292379
11	Alimentary Tract and Metabolism	A08A_Antiobesity Preparations, Excl. Diet Products	-0.00155723	0.797944	0.0980276
12	Alimentary Tract and Metabolism	A09A_Digestives, Incl. Enzymes	-0.00333721	0.583253	0.234143
13	Alimentary Tract and Metabolism	A10B_Blood Glucose Lowering Drugs, Excl. Insulins	-0.004773	0.432636	0.363877
14	Alimentary Tract and Metabolism	A11C_ Vitamin a and D, Incl. Combinations of the Two	0.00903563	0.137413	0.861971
15	Alimentary Tract and Metabolism	A11D_Vitamin B1, Plain and in Combination with Vitamin B6 and B12	0.000485978	0.936321	0.0285753
16	Alimentary Tract and Metabolism	A11G_ Ascorbic Acid (Vitamin C), Incl. Combinations	0.000537377	0.929603	0.0317027
17	Alimentary Tract and Metabolism	A11H_ other Plain Vitamin Preparations	-0.00817521	0.178939	0.747296
18	Alimentary Tract and Metabolism	A12A_Calcium	-0.0041772	0.492249	0.307816
19	Alimentary Tract and Metabolism	A16A_Other Alimentary Tract and Metabolism Products	-0.00333721	0.583253	0.234143
20	Blood and Blood Forming Organs	B01A_Antithrombotic Agents	-0.0117171	0.0540595	1.26713
21	Blood and Blood Forming Organs	B02A_Antifibrinolytics	0.000550831	0.927845	0.0325247
22	Blood and Blood Forming Organs	B03B_Vitamin B12 and Folic Acid	0.00201843	0.740016	0.130759
23	Blood and Blood Forming Organs	B03X_Other Antianemic Preparations	-0.0054498	0.370276	0.431474
24	Blood and Blood Forming Organs	B05B_ I.V. Solutions	-0.00333721	0.583253	0.234143
25	Blood and Blood Forming Organs	B05C_ Irrigating Solutions	-0.00613877	0.312866	0.504641
26	Cardiovascular System	C01A_Cardiac Glycosides	-0.000394563	0.94828	0.0230632
27	Cardiovascular System	C01B_Antiarrhythmics, Class I and Iii	-0.00942887	0.121107	0.916831
28	Cardiovascular System	C01C_Cardiac Stimulants Excl. Cardiac Glycosides	-0.00578042	0.341954	0.466033
29	Cardiovascular System	C01D_Vasodilators Used in Cardiac Diseases	-0.0034084	0.575244	0.240148
30	Cardiovascular System	C01E_Other Cardiac Preparations	-0.0115158	0.0583234	1.23416
31	Cardiovascular System	C02A_ Antiadrenergic Agents, Centrally Acting	-0.0133277	0.0284393	1.54608
32	Cardiovascular System	C02C_ Antiadrenergic Agents, Peripherally Acting	-0.00338917	0.577403	0.238521
33	Cardiovascular System	C02D_ Arteriolar Smooth Muscle, Agents Acting On	-0.00228629	0.707016	0.150571
34	Cardiovascular System	C03A_Low-Ceiling Diuretics, Thiazides	0.000976122	0.872507	0.0592311
35	Cardiovascular System	C03B_Low-Ceiling Diuretics, Excl. Thiazides	-0.000815616	0.893333	0.0489865
36	Cardiovascular System	C03C_High-Ceiling Diuretics	-0.00177652	0.77024	0.113374
37	Cardiovascular System	C03D_Aldosterone Antagonists and other Potassium-Sparing Agents	-0.00791615	0.193108	0.714199
38	Cardiovascular System	C03E_Diuretics and Potassium-Sparing Agents in Combination	-0.0105549	0.0826907	1.08254
39	Cardiovascular System	C04A_Peripheral Vasodilators	-0.00520455	0.392199	0.406493
40	Cardiovascular System	C05A_Agents for Treatment of Hemorrhoids and Anal Fissures for Topical Use	-0.00933769	0.124746	0.903973
41	Cardiovascular System	C07A_Beta Blocking Agents	0.000658481	0.913794	0.0391518
42	Cardiovascular System	C08C_Selective Calcium Channel Blockers with mainly Vascular Effects	0.00737973	0.225035	0.64775
43	Cardiovascular System	C08D_Selective Calcium Channel Blockers with Direct Cardiac Effects	-0.00125948	0.835963	0.0778129
44	Cardiovascular System	C09A_Ace Inhibitors, Plain	-0.0157592	0.00957049	2.01907
45	Cardiovascular System	C09B_Ace Inhibitors, Combinations	0.0082197	0.176585	0.753046
46	Cardiovascular System	C09C_Angiotensin Ii Receptor Blockers (Arbs), Plain	-0.0123916	0.0416241	1.38066
47	Cardiovascular System	C10A_Lipid Modifying Agents, Plain	-0.0058195	0.338701	0.470184
48	Dermatologicals	D01A_Antifungals for Topical Use	-0.00768156	0.206636	0.684794
49	Dermatologicals	D04A_Antipruritics, Incl. Antihistamines, Anesthetics, Etc.	-0.00244243	0.688025	0.162396
50	Dermatologicals	D05A_Antipsoriatics for Topical Use	0.0147482	0.0153195	1.81476
51	Dermatologicals	D05B_Antipsoriatics for Systemic Use	0.00415584	0.494465	0.305865
52	Dermatologicals	D06A_Antibiotics for Topical Use	-0.00591146	0.331123	0.480011
53	Dermatologicals	D06B_Chemotherapeutics for Topical Use	0.00254731	0.675378	0.170453
54	Dermatologicals	D07A_Corticosteroids, Plain	-0.00298968	0.623069	0.205464
55	Dermatologicals	D08A_Antiseptics and Disinfectants	-0.00471961	0.437802	0.358722
56	Dermatologicals	D10A_Anti-Acne Preparations for Topical Use	-0.00651808	0.283906	0.546826
57	Dermatologicals	D11A_Other Dermatological Preparations	-0.00979489	0.107328	0.969289
58	Genito Urinary System and Sex Hormones	G02B_Contraceptives for Topical Use	-0.00568325	0.350131	0.45577
59	Genito Urinary System and Sex Hormones	G02C_Other Gynecologicals	-0.00534118	0.37989	0.420342
60	Genito Urinary System and Sex Hormones	G03A_Hormonal Contraceptives for Systemic Use	-0.00766882	0.20739	0.683212
61	Genito Urinary System and Sex Hormones	G03B_Androgens	0.00430007	0.479605	0.319116
62	Genito Urinary System and Sex Hormones	G03C_Estrogens	-0.0113879	0.061173	1.21344
63	Genito Urinary System and Sex Hormones	G03D_Progestogens	-0.0053616	0.378071	0.422426
64	Genito Urinary System and Sex Hormones	G03F_Progestogens and Estrogens in Combination	0.0205056	0.000747638	3.12631
65	Genito Urinary System and Sex Hormones	G03G_Gonadotropins and other Ovulation Stimulants	-0.00578042	0.341954	0.466033
66	Genito Urinary System and Sex Hormones	G03H_Antiandrogens	-0.00197993	0.744802	0.127959
67	Genito Urinary System and Sex Hormones	G03X_Other Sex Hormones and Modulators of the Genital System	0.00660137	0.277798	0.556271
68	Genito Urinary System and Sex Hormones	G04B_Urologicals	-0.00492346	0.418271	0.378542
69	Genito Urinary System and Sex Hormones	G04C_Drugs Used in Benign Prostatic Hypertrophy	-0.00857286	0.158715	0.799383
70	Systemic Hormonal Preparations, Excl. Sex Hormones and Insulins	H01B_Posterior Pituitary Lobe Hormones	0.0118898	0.050611	1.29576
71	Systemic Hormonal Preparations, Excl. Sex Hormones and Insulins	H01C_Hypothalamic Hormones	-0.00471961	0.437802	0.358722
72	Systemic Hormonal Preparations, Excl. Sex Hormones and Insulins	H02A_Corticosteroids for Systemic Use, Plain	-0.00579911	0.340395	0.468017
73	Systemic Hormonal Preparations, Excl. Sex Hormones and Insulins	H03A_Thyroid Preparations	0.00868454	0.153358	0.814292
74	Systemic Hormonal Preparations, Excl. Sex Hormones and Insulins	H03B_Antithyroid Preparations	-0.00070089	0.908266	0.0417872
75	Systemic Hormonal Preparations, Excl. Sex Hormones and Insulins	H05A_Parathyroid Hormones and Analogues	-0.0010119	0.867876	0.0615423
76	Antiinfectives for Systemic Use	J01A_Tetracyclines	-0.0131295	0.0308826	1.51029
77	Antiinfectives for Systemic Use	J01C_Beta-Lactam Antibacterials, Penicillins	0.00856778	0.158962	0.798707
78	Antiinfectives for Systemic Use	J01D_Other Beta-Lactam Antibacterials	0.00186467	0.759184	0.119653
79	Antiinfectives for Systemic Use	J01E_Sulfonamides and Trimethoprim	-0.00109687	0.856896	0.0670717
80	Antiinfectives for Systemic Use	J01F_Macrolides, Lincosamides and Streptogramins	0.00195134	0.748361	0.125889
81	Antiinfectives for Systemic Use	J01M_Quinolone Antibacterials	0.000930901	0.878366	0.0563244
82	Antiinfectives for Systemic Use	J01X_Other Antibacterials	0.00640369	0.292442	0.53396
83	Antiinfectives for Systemic Use	J02A_Antimycotics for Systemic Use	-0.00639905	0.292792	0.533441
84	Antiinfectives for Systemic Use	J05A_Direct Acting Antivirals	-0.0148569	0.0145813	1.8362
85	Antineoplastic and Immunomodulating Agents	L01A_Alkylating Agents	0.0156787	0.00994478	2.0024
86	Antineoplastic and Immunomodulating Agents	L01B_Antimetabolites	-0.00338746	0.577595	0.238376
87	Antineoplastic and Immunomodulating Agents	L01E_Protein Kinase Inhibitors	-0.00704389	0.246851	0.607566
88	Antineoplastic and Immunomodulating Agents	L01X_Other Antineoplastic Agents	-0.00778373	0.200662	0.697534
89	Antineoplastic and Immunomodulating Agents	L02A_Hormones and Related Agents	0.00625248	0.303987	0.517145
90	Antineoplastic and Immunomodulating Agents	L02B_Hormone Antagonists and Related Agents	-0.00228271	0.707453	0.150302
91	Antineoplastic and Immunomodulating Agents	L03A_Immunostimulants	0.00200363	0.741855	0.129681
92	Antineoplastic and Immunomodulating Agents	L04A_Immunosuppressants	-0.00939912	0.122285	0.912626
93	Musculo-Skeletal System	M01A_Antiinflammatory and Antirheumatic Products, Non-Steroids	0.00770399	0.205314	0.687582
94	Musculo-Skeletal System	M01C_Specific Antirheumatic Agents	-0.00333721	0.583253	0.234143
95	Musculo-Skeletal System	M02A_Topical Products for Joint and Muscular Pain	-0.000395998	0.948093	0.0231493
96	Musculo-Skeletal System	M03B_Muscle Relaxants, Centrally Acting Agents	-0.00995203	0.101806	0.992225
97	Musculo-Skeletal System	M04A_Antigout Preparations	0.0042186	0.487969	0.311608
98	Musculo-Skeletal System	M05B_Drugs Affecting Bone Structure and Mineralization	-0.00343823	0.571905	0.242676
99	Musculo-Skeletal System	M09A_Other Drugs for Disorders of the Musculo-Skeletal System	-0.00728294	0.231176	0.636057
100	Nervous System	N01A_Anesthetics, General	-0.00630703	0.299788	0.523186
101	Nervous System	N02A_Opioids	-0.0150981	0.0130544	1.88424
102	Nervous System	N02B_Other Analgesics and Antipyretics	-0.00793932	0.191808	0.717132
103	Nervous System	N02C_Antimigraine Preparations	0.00165873	0.785087	0.105082
104	Nervous System	N03A_Antiepileptics	-0.0139067	0.0222318	1.65303
105	Nervous System	N04A_Anticholinergic Agents	-0.00177087	0.77095	0.112974
106	Nervous System	N04B_Dopaminergic Agents	-0.00662546	0.276048	0.559015
107	Nervous System	N05A_Antipsychotics	0.00525894	0.387271	0.411985
108	Nervous System	N05B_Anxiolytics	-0.0148147	0.0148637	1.82787
109	Nervous System	N05C_Hypnotics and Sedatives	-0.00688979	0.257341	0.589491
110	Nervous System	N06A_Antidepressants	-0.0175787	0.00385044	2.41449
111	Nervous System	N06B_Psychostimulants, Agents Used for Adhd and Nootropics	-0.00748774	0.218321	0.660905
112	Nervous System	N06D_Anti-Dementia Drugs	-0.00471961	0.437802	0.358722
113	Nervous System	N07A_Parasympathomimetics	-0.0048151	0.428589	0.367959
114	Nervous System	N07B_Drugs Used in Addictive Disorders	-0.00549669	0.366173	0.436313
115	Nervous System	N07C_Antivertigo Preparations	-0.00225547	0.710786	0.148261
116	Antiparasitic Products, Insecticides and Repellents	P01B_Antimalarials	0.00160733	0.79159	0.1015
117	Antiparasitic Products, Insecticides and Repellents	P01C_Agents Against Leishmaniasis and Trypanosomiasis	-0.00333721	0.583253	0.234143
118	Antiparasitic Products, Insecticides and Repellents	P53A_Ectoparasiticides for Topical Use	0.00311989	0.608013	0.216087
119	Respiratory System	R01A_Decongestants and other Nasal Preparations for Topical Use	-0.0019556	0.74783	0.126197
120	Respiratory System	R01B_Nasal Decongestants for Systemic Use	-0.00276973	0.64886	0.187849
121	Respiratory System	R03A_Adrenergics, Inhalants	0.00346014	0.569458	0.244538
122	Respiratory System	R03B_Other Drugs for Obstructive Airway Diseases, Inhalants	0.000223494	0.97069	0.0129193
123	Respiratory System	R03C_Adrenergics for Systemic Use	0.0110863	0.0683564	1.16522
124	Respiratory System	R03D_Other Systemic Drugs for Obstructive Airway Diseases	0.00124928	0.837273	0.0771328
125	Respiratory System	R05C_Expectorants	0.00539278	0.375304	0.425616
126	Respiratory System	R05D_Cough Suppressants	-0.00716453	0.23885	0.621875
127	Respiratory System	R06A_Antihistamines for Systemic Use	-0.012942	0.0333569	1.47681
128	Sensory Organs	S01E_Antiglaucoma Preparations and Miotics	-0.00435197	0.474319	0.32393
129	Sensory Organs	S01G_Decongestants and Antiallergics	0.00772992	0.203792	0.690813
130	Sensory Organs	S01K_Surgical Aids	0.000930198	0.878457	0.0562793
131	Various	V03A_All other Therapeutic Products	-0.00863391	0.155769	0.807518
132	Various	V04C_Other Diagnostic Agents	-0.00333721	0.583253	0.234143
