# Supplementary material for: Latent brain subtypes of chronotype reveal unique behavioral and health profiles across population cohorts
Source: Nat Commun. 2025 Dec 22;16:11550. doi: 10.1038/s41467-025-66784-8 (PMC12749713; doi:10.1038/s41467-025-66784-8)
Supplement: Supplementary file 4 — Source data [file 41467_2025_66784_MOESM4_ESM.zip › Source Data/SFig5.xlsx]

## Sheet: sMRI
	loadings	err_lower	err_upper
Inferior Frontal Gyrus pars opercularis (left)	-0.0662831	0.0343724	0.0350789
Precentral Gyrus (right)	-0.0594709	0.0290319	0.0354266
Superior Parietal Lobule (left)	-0.0332874	0.0288032	0.0305835
Lateral Occipital Cortex superior division (left)	-0.041638	0.0282515	0.031612
Intracalcarine Cortex (left)	0.120874	0.0754301	0.0665301
Intracalcarine Cortex (right)	0.13543	0.0721684	0.0654851
Cingulate Gyrus anterior division (right)	0.0681403	0.060942	0.0648495
Parahippocampal Gyrus anterior division (left)	0.0716718	0.0659348	0.0581974
Parahippocampal Gyrus anterior division (right)	0.0895191	0.070099	0.0636222
Lingual Gyrus (left)	0.100148	0.047459	0.0385999
Lingual Gyrus (right)	0.0908843	0.0447662	0.037478
Supracalcarine Cortex (left)	0.116531	0.0654066	0.0520358
Supracalcarine Cortex (right)	0.0850768	0.0612796	0.0505636
Occipital Pole (right)	0.0727269	0.0536945	0.056715
Thalamus (left)	0.102768	0.061829	0.0611691
Thalamus (right)	0.140806	0.0691152	0.056582
Caudate (left)	0.174255	0.0755855	0.0663541
Caudate (right)	0.175016	0.0761289	0.0670113
Putamen (left)	0.182483	0.0857797	0.0683381
Putamen (right)	0.184651	0.0816675	0.0677361
Pallidum (left)	0.0873353	0.0663238	0.0765584
Pallidum (right)	0.113969	0.0676426	0.0819529
Hippocampus (left)	0.090613	0.071625	0.0613901
Hippocampus (right)	0.114465	0.0727701	0.0589295
Amygdala (left)	0.0922532	0.0546778	0.0491846
Ventral Striatum (left)	0.128216	0.0627543	0.0582037
Ventral Striatum (right)	0.11821	0.0628749	0.0546943
V Cerebellum (right)	0.0510422	0.0442485	0.0398547
Crus I Cerebellum (left)	-0.0462078	0.0434935	0.0433445
VIIb Cerebellum (vermis)	-0.0645799	0.0435167	0.0491904
VIIIa Cerebellum (vermis)	-0.0399696	0.0365606	0.0386305

## Sheet: dMRI
	loadings	err_lower	err_upper
middle cerebellar peduncle on FA skeleton	0.0598861	0.0466506	0.0361962
fornix on FA skeleton	-0.110083	0.0993052	0.0875785
corticospinal tract on FA skeleton (right)	0.081046	0.0579609	0.0477018
corticospinal tract on FA skeleton (left)	0.0894558	0.0533329	0.0434129
medial lemniscus on FA skeleton (right)	0.090819	0.0461722	0.0434829
medial lemniscus on FA skeleton (left)	0.0849085	0.0423074	0.0447694
inferior cerebellar peduncle on FA skeleton (right)	0.0601215	0.0365185	0.0382228
inferior cerebellar peduncle on FA skeleton (left)	0.0496791	0.0370347	0.0414609
superior cerebellar peduncle on FA skeleton (right)	0.0543213	0.0479152	0.0469587
superior cerebellar peduncle on FA skeleton (left)	0.0755821	0.0490232	0.049557
cerebral peduncle on FA skeleton (right)	0.0682028	0.0471848	0.0346543
cerebral peduncle on FA skeleton (left)	0.0552455	0.0403727	0.0365943
posterior limb of internal capsule on FA skeleton (right)	0.0915128	0.085899	0.0925261
anterior corona radiata on FA skeleton (right)	-0.0477329	0.0432423	0.0379721
anterior corona radiata on FA skeleton (left)	-0.042832	0.0491632	0.038889
posterior thalamic radiation on FA skeleton (right)	-0.0730828	0.0302077	0.0362968
posterior thalamic radiation on FA skeleton (left)	-0.0652439	0.0292094	0.039089
cingulum cingulate gyrus on FA skeleton (right)	0.0510887	0.0393997	0.0381066
cingulum cingulate gyrus on FA skeleton (left)	0.0733204	0.0394696	0.0340708
cingulum hippocampus on FA skeleton (right)	0.118739	0.0564663	0.0418507
cingulum hippocampus on FA skeleton (left)	0.106085	0.0486936	0.0400465
fornix cres+stria terminalis on FA skeleton (left)	-0.0671795	0.0581652	0.0600824
superior fronto-occipital fasciculus on FA skeleton (right)	-0.0587381	0.0701615	0.0526498
superior fronto-occipital fasciculus on FA skeleton (left)	-0.0984291	0.0697867	0.0617997
uncinate fasciculus on FA skeleton (right)	0.0581912	0.0483226	0.0399027
uncinate fasciculus on FA skeleton (left)	0.0582034	0.049167	0.041764
tapetum on FA skeleton (right)	-0.0616337	0.040699	0.0465099

## Sheet: rfMRI
	loadings	err_lower	err_upper
Somatsensory-Default mode network	0.067883	0.0568103	0.0493317
Somatsensory-Visual lateral	0.118881	0.0700118	0.0511187
Visual V1/V2/V3 medial-Visual lateral	-0.128586	0.0515497	0.0548658
Dorsal attention right-Visual lateral	0.18026	0.0852874	0.0586219
Dorsal attention right-Somatsensory	0.077049	0.0639525	0.0528432
Dorsal attention left-Visual lateral	0.0789411	0.0662901	0.054628
Parietal-Default mode network	-0.0650712	0.0432162	0.047282
Parietal-Dorsal attention left	0.0670318	0.0451666	0.0434651
Visual V1 medial-Default mode network	0.0653808	0.0625571	0.0470001
Visual V1 medial-Visual lateral	-0.0605559	0.0555507	0.0572339
Dorsal attention-Default mode network	-0.0619656	0.0434021	0.0471177
Dorsal attention-Visual V1/V2/V3 medial	0.0987035	0.0859482	0.0630638
Dorsal attention-Dorsal attention left	-0.0665562	0.0444952	0.0459953
Dorsal attention-Parietal	0.0866504	0.0710123	0.0619751
Primary somatosensory-Somatsensory	0.101855	0.0693331	0.0561045
Primary somatosensory-Parietal	-0.0600951	0.0429089	0.0451196
Primary motor-Default mode network	-0.0703349	0.0504598	0.0552314
Primary motor-Dorsal attention right	-0.0600341	0.0535928	0.0554864
Primary motor-Primary somatosensory	-0.0636381	0.0399844	0.0411347
Somatomotor medial-Somatsensory	-0.0903335	0.0366272	0.0361873
Somatomotor medial-Visual V1/V2/V3 medial	0.109693	0.0740835	0.0593927
Somatomotor medial-Dorsal attention left	0.0546661	0.0471476	0.0450196
Somatomotor medial-Dorsal attention	-0.0465664	0.0415779	0.0451896
Somatomotor medial-Primary motor	0.0494326	0.0367224	0.0352908
Temporal medial-Default mode network	0.0459921	0.0399562	0.0364818
Temporal medial-Visual lateral	0.0541353	0.0508315	0.0468465
Temporal medial-Dorsal attention	-0.0762423	0.0396133	0.0431644
Temporal medial-Primary somatosensory	-0.0507156	0.045686	0.0424185
Temporal medial-Primary motor	-0.0848982	0.0529942	0.053426
Cingulate cortex-Default mode network	-0.0649816	0.0471358	0.057477
Cingulate cortex-Visual V1/V2/V3 medial	0.0971429	0.0478332	0.0500832
Cerbellum-Default mode network	0.0502817	0.0471713	0.0469624
Cerbellum-Somatsensory	-0.0670989	0.0467241	0.0473743
Cerbellum-Visual V1/V2/V3 medial	0.0788933	0.0539589	0.0480423
Cerbellum-Dorsal attention left	-0.0910045	0.0482197	0.0412019
Cerbellum-Parietal	0.06276	0.0370222	0.0368737
Cerbellum-Visual V1 medial	0.0955425	0.0645996	0.0595985
Cerbellum-Somatomotor medial	-0.0589305	0.03105	0.0424471
Prefrontal lateral-Visual V1/V2/V3 medial	0.0906899	0.0620468	0.0446403
Prefrontal lateral-Dorsal attention left	0.0603435	0.0535218	0.052535
Prefrontal lateral-Parietal	0.0758446	0.0465854	0.0379851
Prefrontal lateral-Dorsal attention	-0.0593815	0.041669	0.038962
Prefrontal lateral-Primary motor	-0.0660585	0.0481051	0.0503456
Prefrontal lateral-Temporal medial	-0.0521875	0.0411488	0.0392323
Temporal superior-Visual V1/V2/V3 medial	0.079363	0.0638868	0.0624995
Temporal superior-Dorsal attention right	-0.0844001	0.0519137	0.0565425
Temporal superior-Dorsal attention	0.131696	0.0649147	0.0478731
Temporal superior-Primary somatosensory	-0.0634705	0.0436673	0.0472329
Temporal superior-Cingulate cortex	0.117953	0.0651235	0.0536884
Temporal superior-Cerbellum	-0.0549476	0.0392348	0.0358054
Basal ganglia-Cerbellum	-0.0927943	0.042603	0.0533445
Basal ganglia-Prefrontal lateral	-0.0446327	0.0422307	0.0420529
Visual V1 lateral-Visual lateral	0.0837879	0.055737	0.0527528
Visual V1 lateral-Dorsal attention left	0.0577711	0.0498962	0.0448267
Visual V1 lateral-Primary somatosensory	-0.0510787	0.0428842	0.0489054
Visual V1 lateral-Temporal medial	0.0478687	0.0373079	0.0383868
Visual V1 lateral-Cingulate cortex	-0.0371459	0.0373049	0.0341032
Posteromedial cortex-Default mode network	-0.0621408	0.0391858	0.0464426
Posteromedial cortex-Visual V1/V2/V3 medial	0.11963	0.0658737	0.0521251
Posteromedial cortex-Dorsal attention left	0.0464659	0.0436002	0.0406487
Posteromedial cortex-Parietal	-0.0391893	0.034832	0.0335773
Posteromedial cortex-Dorsal attention	0.074921	0.0647195	0.0608141
Posteromedial cortex-Prefrontal lateral	0.0508057	0.0327749	0.0328348
Ventral attention network-Default mode network	0.0862442	0.0527843	0.0428652
Ventral attention network-Visual lateral	0.0663284	0.0480649	0.044197
Ventral attention network-Dorsal attention right	-0.0865345	0.0567985	0.0524003
Ventral attention network-Somatomotor medial	0.061102	0.0473171	0.0489699
Ventral attention network-Temporal medial	0.0664962	0.0558166	0.055062
Ventral attention network-Cingulate cortex	0.0924052	0.0626272	0.0549394
Ventral attention network-Visual V1 lateral	0.0575144	0.0491869	0.040571
