# Supplementary material for: Latent brain subtypes of chronotype reveal unique behavioral and health profiles across population cohorts
Source: Nat Commun. 2025 Dec 22;16:11550. doi: 10.1038/s41467-025-66784-8 (PMC12749713; doi:10.1038/s41467-025-66784-8)
Supplement: Supplementary file 4 — Source data [file 41467_2025_66784_MOESM4_ESM.zip › Source Data/SFig4.xlsx]

## Sheet: sMRI
	loadings	err_lower	err_upper
Precentral Gyrus (left)	-0.0293428	0.0243896	0.027832
Temporal Pole (right)	-0.0370777	0.0411222	0.0364553
Middle Temporal Gyrus posterior division (right)	-0.0305967	0.0230371	0.0303065
Inferior Temporal Gyrus posterior division (left)	-0.0612665	0.0279092	0.0377455
Inferior Temporal Gyrus posterior division (right)	-0.0602161	0.0269438	0.0337862
Inferior Temporal Gyrus temporooccipital part (right)	-0.0390612	0.0251168	0.0387691
Supramarginal Gyrus anterior division (left)	-0.0417749	0.0279363	0.0308624
Supramarginal Gyrus anterior division (right)	-0.0399188	0.0300363	0.0299433
Precuneous Cortex (left)	-0.0374982	0.023051	0.0346697
Parahippocampal Gyrus posterior division (left)	0.0558437	0.0408412	0.0305081
Parahippocampal Gyrus posterior division (right)	0.0481568	0.0377537	0.0307996
Temporal Fusiform Cortex anterior division (right)	-0.0339843	0.03346	0.0337093
Temporal Fusiform Cortex posterior division (left)	-0.02764	0.0305871	0.0257821
Temporal Fusiform Cortex posterior division (right)	-0.0271887	0.0310207	0.0271536
Thalamus (left)	0.0709927	0.0561938	0.0446258
Thalamus (right)	0.0640069	0.0507726	0.0520953
Caudate (left)	0.0966204	0.0723565	0.0751754
Caudate (right)	0.0940076	0.0707408	0.0751043
Putamen (left)	0.144313	0.100298	0.0718398
Putamen (right)	0.140226	0.101952	0.0695062
Hippocampus (left)	0.0745079	0.0553772	0.0344484
Hippocampus (right)	0.070701	0.0570164	0.0338042
Amygdala (left)	0.0631655	0.0574979	0.0318724
Amygdala (right)	0.0565276	0.053689	0.0313131
Ventral Striatum (left)	0.120129	0.104483	0.0473676
Ventral Striatum (right)	0.119511	0.0989409	0.0468444
I-IV Cerebellum (left)	0.163828	0.156413	0.0679073
I-IV Cerebellum (right)	0.165036	0.155418	0.0668506
V Cerebellum (left)	0.152037	0.148189	0.0723348
VI Cerebellum (left)	0.139141	0.130467	0.065603
VI Cerebellum (right)	0.140103	0.130036	0.0625933
Crus I Cerebellum (left)	0.101861	0.0747278	0.03273
Crus I Cerebellum (right)	0.0929624	0.0779575	0.0363878
Crus II Cerebellum (left)	0.12611	0.119478	0.0570058
Crus II Cerebellum (right)	0.117161	0.113026	0.0553491
VIIb Cerebellum (left)	0.136317	0.133857	0.055824
VIIb Cerebellum (vermis)	0.139073	0.13097	0.0500133
VIIb Cerebellum (right)	0.132657	0.128594	0.0585614
VIIIa Cerebellum (left)	0.152841	0.150143	0.0547133
VIIIa Cerebellum (vermis)	0.153147	0.152226	0.060943
VIIIa Cerebellum (right)	0.150351	0.144747	0.0564863
VIIIb Cerebellum (right)	0.137565	0.133099	0.0523617
IX Cerebellum (left)	0.170174	0.151936	0.0682027
IX Cerebellum (vermis)	0.171517	0.157789	0.0784794
IX Cerebellum (right)	0.169256	0.151739	0.0658004
X Cerebellum (vermis)	0.146986	0.120394	0.0455318

## Sheet: rfMRI
	loadings	err_lower	err_upper
Visual lateral -Default mode network	0.0571025	0.0546991	0.0482613
Visual V1/V2/V3 medial-Default mode network	0.0803111	0.0744147	0.070833
Dorsal attention right-Visual V1/V2/V3 medial	0.0889552	0.0817444	0.0787134
Dorsal attention left-Visual V1/V2/V3 medial	0.0914193	0.0838016	0.0780871
Dorsal attention left-Dorsal attention right	-0.0479854	0.0355282	0.0410647
Parietal-Dorsal attention right	-0.0280858	0.0303779	0.0263489
Visual V1 medial-Somatsensory	0.0879577	0.0691243	0.0600916
Visual V1 medial-Parietal	0.0571576	0.0436788	0.0410942
Dorsal attention-Visual lateral	0.112063	0.0970109	0.0841583
Dorsal attention-Dorsal attention right	-0.0397996	0.0358883	0.0365155
Primary somatosensory-Visual lateral	0.172389	0.135923	0.0840125
Primary somatosensory-Somatsensory	-0.0746271	0.055928	0.0483242
Primary somatosensory-Visual V1/V2/V3 medial	0.111903	0.0864642	0.0728008
Primary somatosensory-Dorsal attention right	-0.025373	0.02595	0.0240307
Primary somatosensory-Parietal	0.0449452	0.0374696	0.0349329
Primary somatosensory-Visual V1 medial	0.125212	0.0823961	0.0735631
Primary somatosensory-Dorsal attention	-0.0902443	0.0458456	0.066976
Primary motor-Visual lateral	0.0708723	0.0679244	0.0503252
Primary motor-Dorsal attention left	-0.0325352	0.0345451	0.0302624
Primary motor-Visual V1 medial	0.0743598	0.0588675	0.063976
Primary motor-Dorsal attention	-0.0332757	0.0301317	0.030758
Somatomotor medial-Default mode network	-0.0741032	0.0428022	0.044415
Somatomotor medial-Visual lateral	0.0971307	0.0885838	0.0715442
Somatomotor medial-Visual V1/V2/V3 medial	0.050302	0.0458029	0.0506765
Somatomotor medial-Dorsal attention right	-0.04749	0.034837	0.0335119
Somatomotor medial-Dorsal attention left	-0.0667321	0.0380707	0.042646
Somatomotor medial-Visual V1 medial	0.1301	0.100016	0.0866233
Temporal medial-Somatsensory	-0.0532392	0.0503259	0.0455446
Temporal medial-Visual V1/V2/V3 medial	0.123072	0.0765379	0.0685186
Temporal medial-Dorsal attention left	0.044431	0.0381224	0.0451783
Cingulate cortex-Dorsal attention right	-0.0401996	0.0378512	0.0272865
Cingulate cortex-Dorsal attention left	-0.0600148	0.0436142	0.0494002
Cingulate cortex-Parietal	-0.037944	0.0243745	0.0306652
Cingulate cortex-Primary motor	-0.0801418	0.0364868	0.0779208
Cerbellum-Default mode network	-0.0378412	0.0314561	0.0301092
Cerbellum-Dorsal attention left	0.0276427	0.0273373	0.0283682
Cerbellum-Parietal	-0.0316409	0.0295471	0.0292727
Cerbellum-Visual V1 medial	-0.0375406	0.0306422	0.0324695
Cerbellum-Primary somatosensory	-0.127968	0.051648	0.114723
Prefrontal lateral-Visual lateral	0.10225	0.0873307	0.0778157
Prefrontal lateral-Somatsensory	-0.06093	0.0315708	0.052031
Prefrontal lateral-Dorsal attention right	-0.0294471	0.0310024	0.0293288
Prefrontal lateral-Primary somatosensory	-0.0541518	0.0316894	0.0397829
Prefrontal lateral-Somatomotor medial	-0.0472775	0.0332259	0.0367894
Temporal superior-Default mode network	-0.0914029	0.0625627	0.0677222
Temporal superior-Visual lateral	0.0992687	0.0877528	0.068778
Temporal superior-Dorsal attention left	-0.0664689	0.0327173	0.0416385
Temporal superior-Dorsal attention	-0.0444063	0.0405419	0.0385147
Temporal superior-Cingulate cortex	-0.0636212	0.0424998	0.0445916
Temporal superior-Prefrontal lateral	-0.0393959	0.0335693	0.0299581
Basal ganglia-Default mode network	-0.0636072	0.0395943	0.0479037
Basal ganglia-Parietal	-0.0458964	0.032685	0.0339496
Basal ganglia-Primary somatosensory	-0.104783	0.0429724	0.0804558
Basal ganglia-Cerbellum	0.0928928	0.0726878	0.0405563
Visual V1 lateral-Default mode network	-0.0605138	0.0375483	0.0554796
Visual V1 lateral-Visual lateral	-0.0538488	0.048295	0.0511429
Visual V1 lateral-Visual V1/V2/V3 medial	0.111137	0.105807	0.0985257
Visual V1 lateral-Cingulate cortex	0.0222712	0.0207204	0.0255127
Posteromedial cortex-Visual V1/V2/V3 medial	-0.0796903	0.0463534	0.0468968
Posteromedial cortex-Dorsal attention left	-0.0470563	0.0373815	0.040051
Ventral attention network-Visual lateral	-0.0764166	0.0466462	0.0494634
Ventral attention network-Dorsal attention right	0.0760432	0.0470997	0.0417424
Ventral attention network-Primary somatosensory	-0.0398124	0.0300625	0.0395451
Ventral attention network-Temporal medial	-0.0838888	0.0362929	0.0629137
Ventral attention network-Cerbellum	0.0613788	0.0491177	0.0285697
