# Supplementary material for: Latent brain subtypes of chronotype reveal unique behavioral and health profiles across population cohorts
Source: Nat Commun. 2025 Dec 22;16:11550. doi: 10.1038/s41467-025-66784-8 (PMC12749713; doi:10.1038/s41467-025-66784-8)
Supplement: Supplementary file 4 — Source data [file 41467_2025_66784_MOESM4_ESM.zip › Source Data/Fig-2.xlsx]

## Sheet: a. sMRI loadings
	C2
Frontal Pole (left)	0.0124443
Frontal Pole (right)	0.019597
Insular Cortex (left)	0.0330763
Insular Cortex (right)	0.0316496
Superior Frontal Gyrus (left)	0.0158653
Superior Frontal Gyrus (right)	0.0196034
Middle Frontal Gyrus (left)	0.0271183
Middle Frontal Gyrus (right)	0.0255574
Inferior Frontal Gyrus pars triangularis (left)	0.0334328
Inferior Frontal Gyrus pars triangularis (right)	0.0438934
Inferior Frontal Gyrus pars opercularis (left)	0.0341743
Inferior Frontal Gyrus pars opercularis (right)	0.0239155
Precentral Gyrus (left)	0.012708
Precentral Gyrus (right)	0.00570461
Temporal Pole (left)	0.0182113
Temporal Pole (right)	0.021152
Superior Temporal Gyrus anterior division (left)	0.0180114
Superior Temporal Gyrus anterior division (right)	0.0129349
Superior Temporal Gyrus posterior division (left)	0.0177066
Superior Temporal Gyrus posterior division (right)	-0.00163764
Middle Temporal Gyrus anterior division (left)	-0.00796551
Middle Temporal Gyrus anterior division (right)	-0.0031866
Middle Temporal Gyrus posterior division (left)	0.0095231
Middle Temporal Gyrus posterior division (right)	-0.000967272
Middle Temporal Gyrus temporooccipital part (left)	0.011251
Middle Temporal Gyrus temporooccipital part (right)	0.00524816
Inferior Temporal Gyrus anterior division (left)	-0.0137184
Inferior Temporal Gyrus anterior division (right)	-0.00706087
Inferior Temporal Gyrus posterior division (left)	0.00729312
Inferior Temporal Gyrus posterior division (right)	0.00772423
Inferior Temporal Gyrus temporooccipital part (left)	0.0199122
Inferior Temporal Gyrus temporooccipital part (right)	0.00976545
Postcentral Gyrus (left)	-0.0116117
Postcentral Gyrus (right)	-0.01524
Superior Parietal Lobule (left)	0.000784527
Superior Parietal Lobule (right)	-0.00760595
Supramarginal Gyrus anterior division (left)	-0.00289958
Supramarginal Gyrus anterior division (right)	-0.0230996
Supramarginal Gyrus posterior division (left)	-0.000966004
Supramarginal Gyrus posterior division (right)	-0.00405804
Angular Gyrus (left)	-0.004041
Angular Gyrus (right)	0.00538806
Lateral Occipital Cortex superior division (left)	-0.0191293
Lateral Occipital Cortex superior division (right)	-0.0121731
Lateral Occipital Cortex inferior division (left)	0.0145058
Lateral Occipital Cortex inferior division (right)	0.0138284
Intracalcarine Cortex (left)	0.012076
Intracalcarine Cortex (right)	0.00886838
Frontal Medial Cortex (left)	0.00408029
Frontal Medial Cortex (right)	0.0023531
Juxtapositional Lobule Cortex (formerly Supplementary Motor Cortex) (left)	0.00183044
Juxtapositional Lobule Cortex (formerly Supplementary Motor Cortex) (right)	0.0016947
Subcallosal Cortex (left)	0.00932952
Subcallosal Cortex (right)	0.0148855
Paracingulate Gyrus (left)	0.0191098
Paracingulate Gyrus (right)	0.0166911
Cingulate Gyrus anterior division (left)	0.0210481
Cingulate Gyrus anterior division (right)	0.019746
Cingulate Gyrus posterior division (left)	0.017668
Cingulate Gyrus posterior division (right)	0.0206764
Precuneous Cortex (left)	0.00893244
Precuneous Cortex (right)	0.00783242
Cuneal Cortex (left)	0.00887789
Cuneal Cortex (right)	0.00950919
Frontal Orbital Cortex (left)	0.018701
Frontal Orbital Cortex (right)	0.0252196
Parahippocampal Gyrus anterior division (left)	-0.0066045
Parahippocampal Gyrus anterior division (right)	-0.000889594
Parahippocampal Gyrus posterior division (left)	0.0135955
Parahippocampal Gyrus posterior division (right)	0.0193507
Lingual Gyrus (left)	-0.00624317
Lingual Gyrus (right)	-0.00509856
Temporal Fusiform Cortex anterior division (left)	-0.0180325
Temporal Fusiform Cortex anterior division (right)	-0.00288119
Temporal Fusiform Cortex posterior division (left)	0.0119132
Temporal Fusiform Cortex posterior division (right)	0.00760899
Temporal Occipital Fusiform Cortex (left)	0.00894559
Temporal Occipital Fusiform Cortex (right)	0.0024571
Occipital Fusiform Gyrus (left)	0.00106152
Occipital Fusiform Gyrus (right)	0.000731744
Frontal Operculum Cortex (left)	0.0256478
Frontal Operculum Cortex (right)	0.0310399
Central Opercular Cortex (left)	0.00844036
Central Opercular Cortex (right)	-0.00333324
Parietal Operculum Cortex (left)	0.0137413
Parietal Operculum Cortex (right)	0.00460312
Planum Polare (left)	0.0206436
Planum Polare (right)	0.0152402
Heschl's Gyrus (includes H1 and H2) (left)	0.00240966
Heschl's Gyrus (includes H1 and H2) (right)	0.00104941
Planum Temporale (left)	0.0193379
Planum Temporale (right)	0.00998626
Supracalcarine Cortex (left)	0.0254407
Supracalcarine Cortex (right)	0.0165213
Occipital Pole (left)	0.0106472
Occipital Pole (right)	0.0143636
Thalamus (left)	0.0403118
Thalamus (right)	0.045167
Caudate (left)	0.10753
Caudate (right)	0.106999
Putamen (left)	0.0406963
Putamen (right)	0.0344441
Pallidum (left)	0.0185545
Pallidum (right)	0.0390698
Hippocampus (left)	0.0135678
Hippocampus (right)	0.0189728
Amygdala (left)	-0.0024797
Amygdala (right)	0.00427346
Ventral Striatum (left)	-0.011266
Ventral Striatum (right)	-0.00460181
Brain-Stem	-0.00932106
I-IV Cerebellum (left)	-0.0343234
I-IV Cerebellum (right)	-0.032671
V Cerebellum (left)	-0.0426571
V Cerebellum (right)	-0.0444926
VI Cerebellum (left)	-0.0459997
VI Cerebellum (vermis)	-0.059225
VI Cerebellum (right)	-0.045293
Crus I Cerebellum (left)	-0.0327908
Crus I Cerebellum (vermis)	-0.000386564
Crus I Cerebellum (right)	-0.0307551
Crus II Cerebellum (left)	-0.0231596
Crus II Cerebellum (vermis)	-0.0337086
Crus II Cerebellum (right)	-0.0178318
VIIb Cerebellum (left)	-0.0332602
VIIb Cerebellum (vermis)	-0.0546736
VIIb Cerebellum (right)	-0.0248257
VIIIa Cerebellum (left)	-0.0517736
VIIIa Cerebellum (vermis)	-0.0516962
VIIIa Cerebellum (right)	-0.0466502
VIIIb Cerebellum (left)	-0.0558516
VIIIb Cerebellum (vermis)	-0.0626423
VIIIb Cerebellum (right)	-0.0529395
IX Cerebellum (left)	-0.0575946
IX Cerebellum (vermis)	-0.0490623
IX Cerebellum (right)	-0.0578836
X Cerebellum (left)	-0.0197373
X Cerebellum (vermis)	-0.0315878
X Cerebellum (right)	-0.0171587

## Sheet: b. dMRI loadings
	C2
middle cerebellar peduncle on FA skeleton	-0.123403
pontine crossing tract on FA skeleton	-0.0809431
genu of corpus callosum on FA skeleton	-0.174259
body of corpus callosum on FA skeleton	-0.180531
splenium of corpus callosum on FA skeleton	-0.165744
fornix on FA skeleton	-0.0437719
corticospinal tract on FA skeleton (right)	-0.0741298
corticospinal tract on FA skeleton (left)	-0.0838161
medial lemniscus on FA skeleton (right)	-0.112566
medial lemniscus on FA skeleton (left)	-0.106519
inferior cerebellar peduncle on FA skeleton (right)	-0.120009
inferior cerebellar peduncle on FA skeleton (left)	-0.112871
superior cerebellar peduncle on FA skeleton (right)	-0.155455
superior cerebellar peduncle on FA skeleton (left)	-0.157198
cerebral peduncle on FA skeleton (right)	-0.122692
cerebral peduncle on FA skeleton (left)	-0.120538
anterior limb of internal capsule on FA skeleton (right)	-0.165437
anterior limb of internal capsule on FA skeleton (left)	-0.169705
posterior limb of internal capsule on FA skeleton (right)	-0.0979205
posterior limb of internal capsule on FA skeleton (left)	-0.0980487
retrolenticular part of internal capsule on FA skeleton (right)	-0.131865
retrolenticular part of internal capsule on FA skeleton (left)	-0.131058
anterior corona radiata on FA skeleton (right)	-0.164766
anterior corona radiata on FA skeleton (left)	-0.165636
superior corona radiata on FA skeleton (right)	-0.153283
superior corona radiata on FA skeleton (left)	-0.154794
posterior corona radiata on FA skeleton (right)	-0.183723
posterior corona radiata on FA skeleton (left)	-0.184619
posterior thalamic radiation on FA skeleton (right)	-0.169511
posterior thalamic radiation on FA skeleton (left)	-0.167139
sagittal stratum on FA skeleton (right)	-0.159953
sagittal stratum on FA skeleton (left)	-0.15286
external capsule on FA skeleton (right)	-0.151737
external capsule on FA skeleton (left)	-0.147828
cingulum cingulate gyrus on FA skeleton (right)	-0.130822
cingulum cingulate gyrus on FA skeleton (left)	-0.142215
cingulum hippocampus on FA skeleton (right)	-0.0697675
cingulum hippocampus on FA skeleton (left)	-0.0779991
fornix cres+stria terminalis on FA skeleton (right)	-0.0940621
fornix cres+stria terminalis on FA skeleton (left)	-0.0959753
superior longitudinal fasciculus on FA skeleton (right)	-0.187061
superior longitudinal fasciculus on FA skeleton (left)	-0.181268
superior fronto-occipital fasciculus on FA skeleton (right)	-0.134663
superior fronto-occipital fasciculus on FA skeleton (left)	-0.136757
uncinate fasciculus on FA skeleton (right)	-0.127073
uncinate fasciculus on FA skeleton (left)	-0.128699
tapetum on FA skeleton (right)	-0.108733
tapetum on FA skeleton (left)	-0.0926595

## Sheet: c. fMRI loadings
	C2
Visual lateral -Default mode network	-0.0207554
Somatsensory-Default mode network	-0.0107904
Somatsensory-Visual lateral	0.0226955
Visual V1/V2/V3 medial-Default mode network	0.00834493
Visual V1/V2/V3 medial-Visual lateral	0.0210289
Visual V1/V2/V3 medial-Somatsensory	0.0171791
Dorsal attention right-Default mode network	-0.0537724
Dorsal attention right-Visual lateral	0.0369815
Dorsal attention right-Somatsensory	0.0570754
Dorsal attention right-Visual V1/V2/V3 medial	-0.0215033
Dorsal attention left-Default mode network	-0.00532027
Dorsal attention left-Visual lateral	0.00697877
Dorsal attention left-Somatsensory	-0.0196403
Dorsal attention left-Visual V1/V2/V3 medial	-0.0263718
Dorsal attention left-Dorsal attention right	-0.0185677
Parietal-Default mode network	-0.0232169
Parietal-Visual lateral	0.0535497
Parietal-Somatsensory	0.0708831
Parietal-Visual V1/V2/V3 medial	-0.0359846
Parietal-Dorsal attention right	-0.040065
Parietal-Dorsal attention left	0.0247005
Visual V1 medial-Default mode network	-0.0236519
Visual V1 medial-Visual lateral	0.00473631
Visual V1 medial-Somatsensory	-0.0459396
Visual V1 medial-Visual V1/V2/V3 medial	0.00914405
Visual V1 medial-Dorsal attention right	-0.00593831
Visual V1 medial-Dorsal attention left	0.00603641
Visual V1 medial-Parietal	0.02383
Dorsal attention-Default mode network	0.0382031
Dorsal attention-Visual lateral	-0.0236541
Dorsal attention-Somatsensory	-0.0276287
Dorsal attention-Visual V1/V2/V3 medial	0.0425179
Dorsal attention-Dorsal attention right	0.0218305
Dorsal attention-Dorsal attention left	0.0494163
Dorsal attention-Parietal	0.0454781
Dorsal attention-Visual V1 medial	0.021378
Primary somatosensory-Default mode network	-0.00727236
Primary somatosensory-Visual lateral	-0.0548894
Primary somatosensory-Somatsensory	0.0149093
Primary somatosensory-Visual V1/V2/V3 medial	0.000603624
Primary somatosensory-Dorsal attention right	0.0141571
Primary somatosensory-Dorsal attention left	0.0554732
Primary somatosensory-Parietal	0.00902704
Primary somatosensory-Visual V1 medial	0.0440927
Primary somatosensory-Dorsal attention	0.0654137
Primary motor-Default mode network	-0.0211694
Primary motor-Visual lateral	-0.0603877
Primary motor-Somatsensory	0.0459858
Primary motor-Visual V1/V2/V3 medial	0.0191872
Primary motor-Dorsal attention right	-0.0111169
Primary motor-Dorsal attention left	0.0207449
Primary motor-Parietal	-0.0531988
Primary motor-Visual V1 medial	0.0309761
Primary motor-Dorsal attention	0.0360062
Primary motor-Primary somatosensory	-0.0796822
Somatomotor medial-Default mode network	-0.0265405
Somatomotor medial-Visual lateral	-0.0937028
Somatomotor medial-Somatsensory	0.0958325
Somatomotor medial-Visual V1/V2/V3 medial	-0.00421867
Somatomotor medial-Dorsal attention right	-0.0335232
Somatomotor medial-Dorsal attention left	-0.0504218
Somatomotor medial-Parietal	-0.00906304
Somatomotor medial-Visual V1 medial	0.00535207
Somatomotor medial-Dorsal attention	0.0708243
Somatomotor medial-Primary somatosensory	-0.098882
Somatomotor medial-Primary motor	-0.1091
Temporal medial-Default mode network	0.00462307
Temporal medial-Visual lateral	0.0146958
Temporal medial-Somatsensory	-0.0522438
Temporal medial-Visual V1/V2/V3 medial	-0.0164244
Temporal medial-Dorsal attention right	-0.0347488
Temporal medial-Dorsal attention left	0.0428409
Temporal medial-Parietal	0.0128084
Temporal medial-Visual V1 medial	0.0142096
Temporal medial-Dorsal attention	0.0126363
Temporal medial-Primary somatosensory	0.0157808
Temporal medial-Primary motor	-0.028868
Temporal medial-Somatomotor medial	-0.0387641
Cingulate cortex-Default mode network	0.0518069
Cingulate cortex-Visual lateral	0.0151181
Cingulate cortex-Somatsensory	-0.0180646
Cingulate cortex-Visual V1/V2/V3 medial	0.0202105
Cingulate cortex-Dorsal attention right	0.00794573
Cingulate cortex-Dorsal attention left	-0.0322597
Cingulate cortex-Parietal	-0.0232879
Cingulate cortex-Visual V1 medial	-0.0307972
Cingulate cortex-Dorsal attention	-0.0431778
Cingulate cortex-Primary somatosensory	0.0451227
Cingulate cortex-Primary motor	0.0353373
Cingulate cortex-Somatomotor medial	0.0439421
Cingulate cortex-Temporal medial	0.0172726
Cerbellum-Default mode network	0.0129427
Cerbellum-Visual lateral	0.0669762
Cerbellum-Somatsensory	-0.0369278
Cerbellum-Visual V1/V2/V3 medial	0.0265669
Cerbellum-Dorsal attention right	-0.054039
Cerbellum-Dorsal attention left	-0.0424818
Cerbellum-Parietal	0.00385771
Cerbellum-Visual V1 medial	-0.0084252
Cerbellum-Dorsal attention	-0.0384856
Cerbellum-Primary somatosensory	0.0942358
Cerbellum-Primary motor	0.113834
Cerbellum-Somatomotor medial	0.134016
Cerbellum-Temporal medial	0.048656
Cerbellum-Cingulate cortex	-0.0297295
Prefrontal lateral-Default mode network	0.0108019
Prefrontal lateral-Visual lateral	-0.0489876
Prefrontal lateral-Somatsensory	0.0068019
Prefrontal lateral-Visual V1/V2/V3 medial	0.060781
Prefrontal lateral-Dorsal attention right	-0.022012
Prefrontal lateral-Dorsal attention left	-0.0466812
Prefrontal lateral-Parietal	0.00660342
Prefrontal lateral-Visual V1 medial	0.0212024
Prefrontal lateral-Dorsal attention	-0.0148447
Prefrontal lateral-Primary somatosensory	0.0475224
Prefrontal lateral-Primary motor	0.030526
Prefrontal lateral-Somatomotor medial	0.026406
Prefrontal lateral-Temporal medial	0.0292291
Prefrontal lateral-Cingulate cortex	-0.00489248
Prefrontal lateral-Cerbellum	-0.0528777
Temporal superior-Default mode network	-0.011684
Temporal superior-Visual lateral	-0.091985
Temporal superior-Somatsensory	-0.0294027
Temporal superior-Visual V1/V2/V3 medial	0.0446053
Temporal superior-Dorsal attention right	0.0308093
Temporal superior-Dorsal attention left	0.0642053
Temporal superior-Parietal	-0.00319002
Temporal superior-Visual V1 medial	0.0550233
Temporal superior-Dorsal attention	0.002891
Temporal superior-Primary somatosensory	-0.0463811
Temporal superior-Primary motor	-0.0615991
Temporal superior-Somatomotor medial	-0.0791799
Temporal superior-Temporal medial	-0.0198878
Temporal superior-Cingulate cortex	0.0101047
Temporal superior-Cerbellum	0.0984443
Temporal superior-Prefrontal lateral	-0.0245855
Basal ganglia-Default mode network	0.00120985
Basal ganglia-Visual lateral	0.0816951
Basal ganglia-Somatsensory	-0.0475233
Basal ganglia-Visual V1/V2/V3 medial	0.0402089
Basal ganglia-Dorsal attention right	-0.0716099
Basal ganglia-Dorsal attention left	-0.0365062
Basal ganglia-Parietal	-0.0369052
Basal ganglia-Visual V1 medial	-0.00954435
Basal ganglia-Dorsal attention	-0.0277307
Basal ganglia-Primary somatosensory	0.0630121
Basal ganglia-Primary motor	0.104339
Basal ganglia-Somatomotor medial	0.113906
Basal ganglia-Temporal medial	0.0562163
Basal ganglia-Cingulate cortex	-0.0412834
Basal ganglia-Cerbellum	-0.0759245
Basal ganglia-Prefrontal lateral	0.00425564
Basal ganglia-Temporal superior	0.0836914
Visual V1 lateral-Default mode network	0.0364206
Visual V1 lateral-Visual lateral	0.0753881
Visual V1 lateral-Somatsensory	-0.0216176
Visual V1 lateral-Visual V1/V2/V3 medial	-0.003209
Visual V1 lateral-Dorsal attention right	-0.0318896
Visual V1 lateral-Dorsal attention left	-0.0211497
Visual V1 lateral-Parietal	-0.0666058
Visual V1 lateral-Visual V1 medial	-0.0632263
Visual V1 lateral-Dorsal attention	0.00129734
Visual V1 lateral-Primary somatosensory	0.0304705
Visual V1 lateral-Primary motor	0.0314286
Visual V1 lateral-Somatomotor medial	0.0522914
Visual V1 lateral-Temporal medial	0.0608012
Visual V1 lateral-Cingulate cortex	-0.0349708
Visual V1 lateral-Cerbellum	-0.0197512
Visual V1 lateral-Prefrontal lateral	0.0475136
Visual V1 lateral-Temporal superior	0.069846
Visual V1 lateral-Basal ganglia	-0.040538
Posteromedial cortex-Default mode network	0.047732
Posteromedial cortex-Visual lateral	0.0462575
Posteromedial cortex-Somatsensory	-0.021063
Posteromedial cortex-Visual V1/V2/V3 medial	0.0380794
Posteromedial cortex-Dorsal attention right	0.0153322
Posteromedial cortex-Dorsal attention left	-0.0214477
Posteromedial cortex-Parietal	0.0270235
Posteromedial cortex-Visual V1 medial	0.0100643
Posteromedial cortex-Dorsal attention	-0.0443582
Posteromedial cortex-Primary somatosensory	0.0670493
Posteromedial cortex-Primary motor	0.0443443
Posteromedial cortex-Somatomotor medial	0.088932
Posteromedial cortex-Temporal medial	0.0144325
Posteromedial cortex-Cingulate cortex	-0.0569455
Posteromedial cortex-Cerbellum	-0.0503812
Posteromedial cortex-Prefrontal lateral	0.00114835
Posteromedial cortex-Temporal superior	0.0470772
Posteromedial cortex-Basal ganglia	-0.0714074
Posteromedial cortex-Visual V1 lateral	-0.0300267
Ventral attention network-Default mode network	-0.00231157
Ventral attention network-Visual lateral	0.00223982
Ventral attention network-Somatsensory	-0.0505144
Ventral attention network-Visual V1/V2/V3 medial	0.0362429
Ventral attention network-Dorsal attention right	0.0522751
Ventral attention network-Dorsal attention left	-0.0490624
Ventral attention network-Parietal	0.0270306
Ventral attention network-Visual V1 medial	0.0240456
Ventral attention network-Dorsal attention	-0.0450736
Ventral attention network-Primary somatosensory	0.0523068
Ventral attention network-Primary motor	-0.00191032
Ventral attention network-Somatomotor medial	0.054537
Ventral attention network-Temporal medial	-0.0443793
Ventral attention network-Cingulate cortex	0.0371035
Ventral attention network-Cerbellum	-0.0377881
Ventral attention network-Prefrontal lateral	0.0641925
Ventral attention network-Temporal superior	0.00259281
Ventral attention network-Basal ganglia	-0.024965
Ventral attention network-Visual V1 lateral	-0.00423258
Ventral attention network-Posteromedial cortex	-0.00369272

## Sheet: d. PheWAS
	cat_id	phe_name	r_value	p_value	-logp_value
0	lifestyle and environment - general	670_1.0-Type of accommodation lived in (0.0)	0.000113702	0.985086	0.00652572
1	lifestyle and environment - general	670_2.0-Type of accommodation lived in (0.0)	-5.62399e-05	0.992623	0.00321568
2	lifestyle and environment - general	670_3.0-Type of accommodation lived in (0.0)	-0.00696215	0.252377	0.59795
3	lifestyle and environment - general	670_4.0-Type of accommodation lived in (0.0)	0.00112398	0.853399	0.068848
4	lifestyle and environment - general	680_1.0-Own or rent accommodation lived in (0.0)	0.0346475	1.21381e-08	7.91585
5	lifestyle and environment - general	680_2.0-Own or rent accommodation lived in (0.0)	-0.0415676	8.10434e-12	11.0913
6	lifestyle and environment - general	680_3.0-Own or rent accommodation lived in (0.0)	0.0139958	0.0213896	1.6698
7	lifestyle and environment - general	680_4.0-Own or rent accommodation lived in (0.0)	0.00904932	0.136819	0.863854
8	lifestyle and environment - general	680_5.0-Own or rent accommodation lived in (0.0)	0.0112536	0.0642922	1.19184
9	lifestyle and environment - general	680_6.0-Own or rent accommodation lived in (0.0)	0.00387803	0.523766	0.280863
10	lifestyle and environment - general	2395_1.0-Hair/balding pattern (0.0)	-0.000961329	0.874423	0.0582785
11	lifestyle and environment - general	2395_2.0-Hair/balding pattern (0.0)	-0.000363381	0.952363	0.0211976
12	lifestyle and environment - general	2395_3.0-Hair/balding pattern (0.0)	0.0147051	0.0156208	1.8063
13	lifestyle and environment - general	2395_4.0-Hair/balding pattern (0.0)	0.0120676	0.0472575	1.32553
14	lifestyle and environment - general	20118_5.0-Home area population density - urban or rural (0.0)	0.00507195	0.404374	0.393217
15	lifestyle and environment - general	20118_6.0-Home area population density - urban or rural (0.0)	-0.00176721	0.771411	0.112714
16	lifestyle and environment - general	20118_7.0-Home area population density - urban or rural (0.0)	0.00752322	0.216147	0.66525
17	lifestyle and environment - general	20118_8.0-Home area population density - urban or rural (0.0)	-0.00625636	0.303687	0.517573
18	lifestyle and environment - general	20118_11.0-Home area population density - urban or rural (0.0)	-0.0149433	0.0140171	1.85334
19	lifestyle and environment - general	20118_12.0-Home area population density - urban or rural (0.0)	0.0144517	0.0175022	1.75691
20	lifestyle and environment - general	20118_13.0-Home area population density - urban or rural (0.0)	-0.00375183	0.537363	0.269732
21	lifestyle and environment - general	20118_16.0-Home area population density - urban or rural (0.0)	0.00348273	0.56694	0.246463
22	lifestyle and environment - general	1797-Father still alive (0.0)	-0.0301786	6.9588e-07	6.15747
23	lifestyle and environment - general	1835-Mother still alive (0.0)	-0.0452966	9.291e-14	13.0319
24	lifestyle and environment - general	2159-Ever had same-sex intercourse (0.0)	0.00898157	0.139782	0.854549
25	lifestyle and environment - general	4501-Non-accidental death in close genetic family (0.0)	0.0197062	0.00119524	2.92255
26	lifestyle and environment - general	6138#3-Qualifications (0.0)	0.0034636	0.569072	0.244833
27	lifestyle and environment - general	6138#1-Qualifications (0.0)	-0.00506529	0.404991	0.392555
28	lifestyle and environment - general	6138#4-Qualifications (0.0)	0.0042671	0.482981	0.31607
29	lifestyle and environment - general	6138#2-Qualifications (0.0)	0.00729039	0.230699	0.636954
30	lifestyle and environment - general	6142#1-Current employment status (0.0)	-0.0562578	2.11963e-20	19.6737
31	lifestyle and environment - general	6142#2-Current employment status (0.0)	0.0629738	3.64521e-25	24.4383
32	lifestyle and environment - general	6142#3-Current employment status (0.0)	-0.000160739	0.978918	0.00925372
33	lifestyle and environment - general	6142#5-Current employment status (0.0)	0.00315962	0.603451	0.219358
34	lifestyle and environment - general	6142#6-Current employment status (0.0)	0.0154565	0.0110468	1.95676
35	lifestyle and environment - general	6142#4-Current employment status (0.0)	0.0199892	0.00101421	2.99387
36	lifestyle and environment - general	6142#100-Current employment status (0.0)	-0.00267537	0.660058	0.180418
37	lifestyle and environment - general	6142#7-Current employment status (0.0)	0.00668124	0.272025	0.565391
38	lifestyle and environment - general	6139#100-Gas or solid-fuel cooking/heating (0.0)	0.00841092	0.166731	0.777983
39	lifestyle and environment - general	6139#1-Gas or solid-fuel cooking/heating (0.0)	-0.00695942	0.252563	0.59763
40	lifestyle and environment - general	6139#2-Gas or solid-fuel cooking/heating (0.0)	-0.001561	0.797465	0.0982883
41	lifestyle and environment - general	6139#3-Gas or solid-fuel cooking/heating (0.0)	-0.00944831	0.120342	0.919584
42	lifestyle and environment - general	6140#1-Heating type(s) in home (0.0)	0.00128547	0.832628	0.0795488
43	lifestyle and environment - general	6140#3-Heating type(s) in home (0.0)	-0.00303335	0.618001	0.209011
44	lifestyle and environment - general	6140#5-Heating type(s) in home (0.0)	0.0139517	0.0218035	1.66147
45	lifestyle and environment - general	6140#100-Heating type(s) in home (0.0)	0.00427791	0.481873	0.317067
46	lifestyle and environment - general	6140#2-Heating type(s) in home (0.0)	0.00274498	0.651791	0.185892
47	lifestyle and environment - general	6140#6-Heating type(s) in home (0.0)	0.00894423	0.141436	0.84944
48	lifestyle and environment - general	6140#4-Heating type(s) in home (0.0)	0.00380172	0.531967	0.274115
49	lifestyle and environment - general	6141#1-How are people in household related to participant (0.0)	-0.0227442	0.000184282	3.73452
50	lifestyle and environment - general	6141#2-How are people in household related to participant (0.0)	-0.0502982	1.2924e-16	15.8886
51	lifestyle and environment - general	6141#8-How are people in household related to participant (0.0)	-0.00503548	0.407761	0.389595
52	lifestyle and environment - general	6141#4-How are people in household related to participant (0.0)	0.000243727	0.968038	0.0141075
53	lifestyle and environment - general	6141#3-How are people in household related to participant (0.0)	0.000936434	0.877649	0.0566791
54	lifestyle and environment - general	6141#7-How are people in household related to participant (0.0)	-0.00767157	0.207227	0.683554
55	lifestyle and environment - general	6141#6-How are people in household related to participant (0.0)	-0.0111599	0.0665434	1.17689
56	lifestyle and environment - general	6145#1-Illness, injury, bereavement, stress in last 2 years (0.0)	0.0110218	0.0699793	1.15503
57	lifestyle and environment - general	6145#100-Illness, injury, bereavement, stress in last 2 years (0.0)	0.00369929	0.543077	0.265139
58	lifestyle and environment - general	6145#5-Illness, injury, bereavement, stress in last 2 years (0.0)	-0.00731352	0.229223	0.639741
59	lifestyle and environment - general	6145#3-Illness, injury, bereavement, stress in last 2 years (0.0)	0.000617878	0.91909	0.0366417
60	lifestyle and environment - general	6145#6-Illness, injury, bereavement, stress in last 2 years (0.0)	0.000636773	0.916625	0.0378082
61	lifestyle and environment - general	6145#2-Illness, injury, bereavement, stress in last 2 years (0.0)	-0.00873957	0.15077	0.821685
62	lifestyle and environment - general	6145#4-Illness, injury, bereavement, stress in last 2 years (0.0)	0.0049123	0.419327	0.377447
63	lifestyle and environment - general	6146#100-Attendance/disability/mobility allowance (0.0)	-0.0192755	0.00152863	2.8157
64	lifestyle and environment - general	6146#2-Attendance/disability/mobility allowance (0.0)	0.0231085	0.000144952	3.83878
65	lifestyle and environment - general	6146#3-Attendance/disability/mobility allowance (0.0)	0.00365934	0.547441	0.261663
66	lifestyle and environment - general	6146#1-Attendance/disability/mobility allowance (0.0)	0.00757489	0.21301	0.671601
67	lifestyle and environment - general	6160#100-Leisure/social activities (0.0)	0.00980558	0.106945	0.970841
68	lifestyle and environment - general	6160#1-Leisure/social activities (0.0)	-0.0247793	4.61417e-05	4.33591
69	lifestyle and environment - general	6160#2-Leisure/social activities (0.0)	-0.00707916	0.244492	0.611735
70	lifestyle and environment - general	6160#5-Leisure/social activities (0.0)	0.0119667	0.0491375	1.30859
71	lifestyle and environment - general	6160#3-Leisure/social activities (0.0)	-0.00118299	0.845797	0.0727341
72	lifestyle and environment - general	6160#4-Leisure/social activities (0.0)	0.0166545	0.00617767	2.20918
73	lifestyle and environment - general	10105-Internet user (pilot) (0.0)	0.00147394	0.808535	0.0923013
74	lifestyle and environment - general	10114-Willing to be contacted by email (pilot) (0.0)	-0.00409055	0.501271	0.299927
75	lifestyle and environment - general	10721#100-Illness, injury, bereavement, stress in last 2 years (pilot) (0.0)	0.0028351	0.641149	0.193041
76	lifestyle and environment - general	10721#3-Illness, injury, bereavement, stress in last 2 years (pilot) (0.0)	0.00888658	0.144019	0.84158
77	lifestyle and environment - general	10721#2-Illness, injury, bereavement, stress in last 2 years (pilot) (0.0)	0.00250838	0.680061	0.167452
78	lifestyle and environment - general	10721#6-Illness, injury, bereavement, stress in last 2 years (pilot) (0.0)	0.0105217	0.0836622	1.07747
79	lifestyle and environment - general	10721#1-Illness, injury, bereavement, stress in last 2 years (pilot) (0.0)	-0.00554257	0.362186	0.441068
80	lifestyle and environment - general	10722#1-Qualifications (pilot) (0.0)	0.000325901	0.957271	0.018965
81	lifestyle and environment - general	10722#3-Qualifications (pilot) (0.0)	0.00691364	0.255697	0.592274
82	lifestyle and environment - general	10722#100-Qualifications (pilot) (0.0)	-0.0123541	0.0422445	1.37423
83	lifestyle and environment - general	10722#2-Qualifications (pilot) (0.0)	0.00508216	0.403428	0.394234
84	lifestyle and environment - general	10722#5-Qualifications (pilot) (0.0)	-0.0013495	0.824424	0.0838491
85	lifestyle and environment - general	10722#4-Qualifications (pilot) (0.0)	-1.4785e-05	0.998061	0.00084308
86	lifestyle and environment - general	10860#1-Gas or solid-fuel cooking/heating (pilot) (0.0)	0.00132369	0.827728	0.0821122
87	lifestyle and environment - general	10860#100-Gas or solid-fuel cooking/heating (pilot) (0.0)	-0.00292298	0.630844	0.200078
88	lifestyle and environment - general	10860#2-Gas or solid-fuel cooking/heating (pilot) (0.0)	-0.00608671	0.316988	0.498957
89	lifestyle and environment - general	10860#3-Gas or solid-fuel cooking/heating (pilot) (0.0)	-0.00635851	0.29586	0.528913
90	lifestyle and environment - general	20107#11-Illnesses of father (0.0)	-0.000605335	0.920727	0.0358689
91	lifestyle and environment - general	20107#100-Illnesses of father (0.0)	-0.0159403	0.00877331	2.05684
92	lifestyle and environment - general	20107#2-Illnesses of father (0.0)	0.0162554	0.00752723	2.12336
93	lifestyle and environment - general	20107#1-Illnesses of father (0.0)	0.00888806	0.143953	0.841781
94	lifestyle and environment - general	20107#8-Illnesses of father (0.0)	-0.00677734	0.265189	0.576444
95	lifestyle and environment - general	20107#13-Illnesses of father (0.0)	-0.00402606	0.508043	0.2941
96	lifestyle and environment - general	20107#6-Illnesses of father (0.0)	0.0109481	0.0718735	1.14343
97	lifestyle and environment - general	20107#4-Illnesses of father (0.0)	-0.000861897	0.88732	0.0519197
98	lifestyle and environment - general	20107#3-Illnesses of father (0.0)	-0.00730375	0.229846	0.638563
99	lifestyle and environment - general	20107#10-Illnesses of father (0.0)	0.00908975	0.135074	0.869429
100	lifestyle and environment - general	20107#9-Illnesses of father (0.0)	-0.00139534	0.818562	0.0869482
101	lifestyle and environment - general	20107#12-Illnesses of father (0.0)	0.00490308	0.420201	0.376543
102	lifestyle and environment - general	20107#101-Illnesses of father (0.0)	-0.000238629	0.968706	0.0138078
103	lifestyle and environment - general	20110#100-Illnesses of mother (0.0)	-0.0161142	0.00806466	2.09341
104	lifestyle and environment - general	20110#8-Illnesses of mother (0.0)	-0.00110362	0.856025	0.0675134
105	lifestyle and environment - general	20110#1-Illnesses of mother (0.0)	0.0138416	0.0228651	1.64083
106	lifestyle and environment - general	20110#11-Illnesses of mother (0.0)	0.0012581	0.836141	0.0777204
107	lifestyle and environment - general	20110#12-Illnesses of mother (0.0)	0.00255418	0.674551	0.170985
108	lifestyle and environment - general	20110#9-Illnesses of mother (0.0)	-0.00377669	0.534671	0.271913
109	lifestyle and environment - general	20110#3-Illnesses of mother (0.0)	-0.00447613	0.461803	0.335544
110	lifestyle and environment - general	20110#5-Illnesses of mother (0.0)	5.55409e-05	0.992715	0.00317557
111	lifestyle and environment - general	20110#6-Illnesses of mother (0.0)	0.0166912	0.00606534	2.21714
112	lifestyle and environment - general	20110#2-Illnesses of mother (0.0)	0.0155886	0.0103792	1.98384
113	lifestyle and environment - general	20110#10-Illnesses of mother (0.0)	0.0104981	0.0843574	1.07388
114	lifestyle and environment - general	20110#4-Illnesses of mother (0.0)	0.00929795	0.126359	0.898395
115	lifestyle and environment - general	20110#101-Illnesses of mother (0.0)	-0.00387629	0.523952	0.280709
116	lifestyle and environment - general	20111#100-Illnesses of siblings (0.0)	-0.0122197	0.0445366	1.35128
117	lifestyle and environment - general	20111#5-Illnesses of siblings (0.0)	0.00329498	0.588027	0.230603
118	lifestyle and environment - general	20111#8-Illnesses of siblings (0.0)	0.0064439	0.289422	0.538469
119	lifestyle and environment - general	20111#9-Illnesses of siblings (0.0)	0.00245839	0.686094	0.163616
120	lifestyle and environment - general	20111#3-Illnesses of siblings (0.0)	0.0110493	0.0692839	1.15937
121	lifestyle and environment - general	20111#13-Illnesses of siblings (0.0)	0.00290366	0.633103	0.198526
122	lifestyle and environment - general	20111#12-Illnesses of siblings (0.0)	0.010963	0.0714852	1.14578
123	lifestyle and environment - general	20111#1-Illnesses of siblings (0.0)	0.0177999	0.00342747	2.46503
124	lifestyle and environment - general	20111#2-Illnesses of siblings (0.0)	0.0121469	0.045822	1.33893
125	lifestyle and environment - general	20111#6-Illnesses of siblings (0.0)	0.000750491	0.901805	0.0448872
126	lifestyle and environment - general	20111#10-Illnesses of siblings (0.0)	0.000890274	0.883636	0.0537266
127	lifestyle and environment - general	20111#4-Illnesses of siblings (0.0)	0.00915519	0.132286	0.878486
128	lifestyle and environment - general	20111#11-Illnesses of siblings (0.0)	0.00770284	0.205381	0.687439
129	lifestyle and environment - general	20111#101-Illnesses of siblings (0.0)	-0.0110386	0.0695529	1.15768
130	lifestyle and environment - general	24014-Close to major road (0.0)	0.00386658	0.524992	0.279848
131	lifestyle and environment - general	709-Number in household (0.0)	-0.0547026	2.25988e-19	18.6459
132	lifestyle and environment - general	728-Number of vehicles in household (0.0)	-0.0433089	1.05341e-12	11.9774
133	lifestyle and environment - general	738-Average total household income before tax (0.0)	-0.0533101	1.77972e-18	17.7496
134	lifestyle and environment - general	777-Frequency of travelling from home to job workplace (0.0)	-0.0115009	0.05865	1.23173
135	lifestyle and environment - general	1031-Frequency of friend/family visits (0.0)	0.0156217	0.010218	1.99063
136	lifestyle and environment - general	1873-Number of full brothers (0.0)	-0.00619073	0.308788	0.51034
137	lifestyle and environment - general	1883-Number of full sisters (0.0)	-0.0114544	0.0596781	1.22418
138	lifestyle and environment - general	2149-Lifetime number of sexual partners (0.0)	-0.0131503	0.0306172	1.51403
139	lifestyle and environment - general	2237-Plays computer games (0.0)	0.0105544	0.0827066	1.08246
140	lifestyle and environment - general	2375-Relative age of first facial hair (0.0)	0.00715322	0.239592	0.620528
141	lifestyle and environment - general	2385-Relative age voice broke (0.0)	-0.00301502	0.620126	0.20752
142	lifestyle and environment - general	2405-Number of children fathered (0.0)	-0.00774767	0.202756	0.693027
143	lifestyle and environment - general	3669-Lifetime number of same-sex sexual partners (0.0)	-0.00381995	0.530002	0.275723
144	lifestyle and environment - general	4674-Private healthcare (0.0)	0.0136261	0.0250756	1.60075
145	lifestyle and environment - general	5057-Number of older siblings (0.0)	0.00109578	0.857038	0.067
146	lifestyle and environment - general	10740-Frequency of friend/family visits (pilot) (0.0)	0.00961078	0.114095	0.942734
147	lifestyle and environment - general	10877-Average total household income before tax (pilot) (0.0)	0.000891861	0.88343	0.0538278
148	lifestyle and environment - general	24009-Traffic intensity on the nearest road (0.0)	4.00967e-05	0.99474	0.00229022
149	lifestyle and environment - general	24013-Total traffic load on major roads (0.0)	0.00439389	0.470073	0.327835
150	lifestyle and environment - general	24015-Sum of road length of major roads within 100m (0.0)	0.0064806	0.286684	0.542597
151	lifestyle and environment - general	3-Verbal interview duration (0.0)	0.0297803	9.73222e-07	6.01179
152	lifestyle and environment - general	4-Biometrics duration (0.0)	0.0016318	0.788492	0.103203
153	lifestyle and environment - general	5-Sample collection duration (0.0)	0.00577912	0.342062	0.465895
154	lifestyle and environment - general	6-Conclusion duration (0.0)	0.0111544	0.0666766	1.17603
155	lifestyle and environment - general	189-Townsend deprivation index at recruitment (0.0)	0.00763758	0.209246	0.679342
156	lifestyle and environment - general	699-Length of time at current address (0.0)	0.0218455	0.000328358	3.48365
157	lifestyle and environment - general	767-Length of working week for main job (0.0)	-0.0174788	0.0040564	2.39186
158	lifestyle and environment - general	1807-Father's age at death (0.0)	0.0125927	0.038421	1.41543
159	lifestyle and environment - general	1845-Mother's age (0.0)	0.0101542	0.0950391	1.0221
160	lifestyle and environment - general	2139-Age first had sexual intercourse (0.0)	0.0310565	3.27426e-07	6.48489
161	lifestyle and environment - general	2946-Father's age (0.0)	5.81938e-05	0.992367	0.00332782
162	lifestyle and environment - general	3526-Mother's age at death (0.0)	0.00848179	0.163187	0.787316
163	lifestyle and environment - general	3659-Year immigrated to UK (United Kingdom) (0.0)	-0.00792794	0.192446	0.715691
164	lifestyle and environment - general	20074-Home location at assessment - east co-ordinate (rounded) (0.0)	0.00112751	0.852944	0.0690794
165	lifestyle and environment - general	20075-Home location at assessment - north co-ordinate (rounded) (0.0)	-0.00267037	0.660654	0.180026
166	lifestyle and environment - general	22702-Home location - east co-ordinate (rounded) (0.0)	0.0005862	0.923225	0.0346922
167	lifestyle and environment - general	22704-Home location - north co-ordinate (rounded) (0.0)	-0.00271413	0.655449	0.183461
168	lifestyle and environment - general	24003-Nitrogen dioxide air pollution; 2010 (0.0)	-0.000506345	0.933658	0.0298121
169	lifestyle and environment - general	24004-Nitrogen oxides air pollution; 2010 (0.0)	0.00307574	0.613099	0.212469
170	lifestyle and environment - general	24005-Particulate matter air pollution (pm10); 2010 (0.0)	0.00466643	0.442982	0.353614
171	lifestyle and environment - general	24006-Particulate matter air pollution (pm2.5); 2010 (0.0)	0.00779599	0.199954	0.699071
172	lifestyle and environment - general	24007-Particulate matter air pollution (pm2.5) absorbance; 2010 (0.0)	0.00159634	0.792983	0.100736
173	lifestyle and environment - general	24008-Particulate matter air pollution 2.5-10um; 2010 (0.0)	0.00858304	0.158221	0.800737
174	lifestyle and environment - general	24010-Inverse distance to the nearest road (0.0)	0.0060211	0.322233	0.49183
175	lifestyle and environment - general	24011-Traffic intensity on the nearest major road (0.0)	-0.00316502	0.602832	0.219804
176	lifestyle and environment - general	24012-Inverse distance to the nearest major road (0.0)	0.00506656	0.404873	0.392681
177	lifestyle and environment - general	24016-Nitrogen dioxide air pollution; 2005 (0.0)	-0.000849209	0.888968	0.051114
178	lifestyle and environment - general	24017-Nitrogen dioxide air pollution; 2006 (0.0)	-0.000891814	0.883436	0.0538248
179	lifestyle and environment - general	24018-Nitrogen dioxide air pollution; 2007 (0.0)	0.000173656	0.977224	0.0100058
180	lifestyle and environment - general	24019-Particulate matter air pollution (pm10); 2007 (0.0)	0.00453472	0.455962	0.341072
181	lifestyle and environment - general	24020-Average daytime sound level of noise pollution (0.0)	0.0095987	0.11455	0.941004
182	lifestyle and environment - general	24500-Greenspace percentage, buffer 1000m (0.0)	-0.00329528	0.587992	0.230628
183	lifestyle and environment - general	24501-Domestic garden percentage, buffer 1000m (0.0)	-0.00379036	0.533193	0.273115
184	lifestyle and environment - general	24502-Water percentage, buffer 1000m (0.0)	0.00119914	0.843718	0.0738026
185	lifestyle and environment - general	24503-Greenspace percentage, buffer 300m (0.0)	0.00564257	0.35359	0.4515
186	lifestyle and environment - general	24504-Domestic garden percentage, buffer 300m (0.0)	-0.00674473	0.267495	0.572684
187	lifestyle and environment - general	24505-Water percentage, buffer 300m (0.0)	0.00549437	0.366375	0.436074
188	lifestyle and environment - general	24506-Natural environment percentage, buffer 1000m (0.0)	-0.00255215	0.674796	0.170827
189	lifestyle and environment - general	24507-Natural environment percentage, buffer 300m (0.0)	0.00359573	0.554425	0.256157
190	lifestyle and environment - general	24508-Distance (Euclidean) to coast (0.0)	-0.00249967	0.681111	0.166782
191	lifestyle and environment - general	26410-Index of Multiple Deprivation (England) (0.0)	0.00539268	0.375313	0.425606
192	lifestyle and environment - general	26411-Income score (England) (0.0)	0.00489757	0.420723	0.376004
193	lifestyle and environment - general	26412-Employment score (England) (0.0)	0.000480093	0.93709	0.0282185
194	lifestyle and environment - general	26413-Health score (England) (0.0)	0.00585226	0.335988	0.473676
195	lifestyle and environment - general	26414-Education score (England) (0.0)	0.00293798	0.629092	0.201286
196	lifestyle and environment - general	26415-Housing score (England) (0.0)	-0.00885859	0.145286	0.837775
197	lifestyle and environment - general	26416-Crime score (England) (0.0)	-0.000629272	0.917604	0.0373448
198	lifestyle and environment - general	26417-Living environment score (England) (0.0)	-0.000546603	0.928397	0.0322662
199	lifestyle and environment - general	26427-Index of Multiple Deprivation (Scotland) (0.0)	-0.00146658	0.809473	0.0917977
200	lifestyle and environment - general	26428-Income score (Scotland) (0.0)	0.00120789	0.842593	0.0743824
201	lifestyle and environment - general	26429-Employment score (Scotland) (0.0)	-0.00340026	0.576158	0.239458
202	lifestyle and environment - general	26430-Health score (Scotland) (0.0)	-0.00385041	0.526727	0.278415
203	lifestyle and environment - general	26431-Education score (Scotland) (0.0)	0.00745622	0.220266	0.657053
204	lifestyle and environment - general	26432-Housing score (Scotland) (0.0)	-0.00254206	0.676008	0.170048
205	lifestyle and environment - general	26433-Access to services score (Scotland) (0.0)	0.0111811	0.0660282	1.18027
206	lifestyle and environment - general	26434-Crime score (Scotland) (0.0)	0.00254067	0.676175	0.169941
207	lifestyle and environment - exercise and work	1150_1.0-Usual side of head for mobile phone use (0.0)	-0.010768	0.0766754	1.11534
208	lifestyle and environment - exercise and work	1150_2.0-Usual side of head for mobile phone use (0.0)	-0.0208133	0.000621433	3.20661
209	lifestyle and environment - exercise and work	1150_3.0-Usual side of head for mobile phone use (0.0)	0.00455735	0.453716	0.343216
210	lifestyle and environment - exercise and work	1210-Snoring (0.0)	0.0164901	0.00670482	2.17361
211	lifestyle and environment - exercise and work	6143#1-Transport type for commuting to job workplace (0.0)	-0.00374971	0.537594	0.269546
212	lifestyle and environment - exercise and work	6143#2-Transport type for commuting to job workplace (0.0)	0.00311075	0.609064	0.215337
213	lifestyle and environment - exercise and work	6143#4-Transport type for commuting to job workplace (0.0)	-0.00210239	0.729617	0.136905
214	lifestyle and environment - exercise and work	6143#3-Transport type for commuting to job workplace (0.0)	0.00572193	0.346861	0.459845
215	lifestyle and environment - exercise and work	6143#100-Transport type for commuting to job workplace (0.0)	0.00590828	0.331383	0.47967
216	lifestyle and environment - exercise and work	6162#1-Types of transport used (excluding work) (0.0)	-0.0206062	0.000703979	3.15244
217	lifestyle and environment - exercise and work	6162#2-Types of transport used (excluding work) (0.0)	0.0150055	0.0136229	1.86573
218	lifestyle and environment - exercise and work	6162#4-Types of transport used (excluding work) (0.0)	-0.0143234	0.0185281	1.73217
219	lifestyle and environment - exercise and work	6162#3-Types of transport used (excluding work) (0.0)	0.0246904	4.91299e-05	4.30865
220	lifestyle and environment - exercise and work	6162#100-Types of transport used (excluding work) (0.0)	-0.00540586	0.374147	0.426958
221	lifestyle and environment - exercise and work	6164#1-Types of physical activity in last 4 weeks (0.0)	-0.00558247	0.35874	0.44522
222	lifestyle and environment - exercise and work	6164#2-Types of physical activity in last 4 weeks (0.0)	-0.0262265	1.61498e-05	4.79183
223	lifestyle and environment - exercise and work	6164#100-Types of physical activity in last 4 weeks (0.0)	-0.00044177	0.942103	0.0259017
224	lifestyle and environment - exercise and work	6164#4-Types of physical activity in last 4 weeks (0.0)	0.0164045	0.00699488	2.15522
225	lifestyle and environment - exercise and work	6164#3-Types of physical activity in last 4 weeks (0.0)	-0.0365195	1.90352e-09	8.72044
226	lifestyle and environment - exercise and work	6164#5-Types of physical activity in last 4 weeks (0.0)	0.0126718	0.0372211	1.42921
227	lifestyle and environment - exercise and work	1001-Duration of strenuous sports (0.0)	0.00265457	0.662537	0.17879
228	lifestyle and environment - exercise and work	1011-Frequency of light DIY in last 4 weeks (0.0)	0.00426441	0.483257	0.315822
229	lifestyle and environment - exercise and work	806-Job involves mainly walking or standing (0.0)	-0.00753951	0.215154	0.66725
230	lifestyle and environment - exercise and work	816-Job involves heavy manual or physical work (0.0)	0.00322878	0.595547	0.225084
231	lifestyle and environment - exercise and work	826-Job involves shift work (0.0)	0.0195741	0.00128955	2.88956
232	lifestyle and environment - exercise and work	845-Age completed full time education (0.0)	-0.000423743	0.944462	0.0248157
233	lifestyle and environment - exercise and work	864-Number of days/week walked 10+ minutes (0.0)	-0.0158606	0.00911635	2.04018
234	lifestyle and environment - exercise and work	884-Number of days/week of moderate physical activity 10+ minutes (0.0)	-0.00690763	0.256111	0.591572
235	lifestyle and environment - exercise and work	904-Number of days/week of vigorous physical activity 10+ minutes (0.0)	-0.0350048	8.58408e-09	8.06631
236	lifestyle and environment - exercise and work	924-Usual walking pace (0.0)	-0.0146421	0.0160709	1.79396
237	lifestyle and environment - exercise and work	943-Frequency of stair climbing in last 4 weeks (0.0)	-0.0154518	0.0110714	1.9558
238	lifestyle and environment - exercise and work	971-Frequency of walking for pleasure in last 4 weeks (0.0)	-0.00720961	0.235908	0.627258
239	lifestyle and environment - exercise and work	981-Duration walking for pleasure (0.0)	0.00837521	0.168539	0.773298
240	lifestyle and environment - exercise and work	991-Frequency of strenuous sports in last 4 weeks (0.0)	-0.00384569	0.527233	0.277998
241	lifestyle and environment - exercise and work	1021-Duration of light DIY (0.0)	0.00327596	0.590184	0.229013
242	lifestyle and environment - exercise and work	1070-Time spent watching television (TV) (0.0)	0.018742	0.00205984	2.68617
243	lifestyle and environment - exercise and work	1080-Time spent using computer (0.0)	0.00194932	0.748613	0.125743
244	lifestyle and environment - exercise and work	1090-Time spent driving (0.0)	-0.0185384	0.00230382	2.63755
245	lifestyle and environment - exercise and work	1100-Drive faster than motorway speed limit (0.0)	-0.024801	4.54397e-05	4.34256
246	lifestyle and environment - exercise and work	1110-Length of mobile phone use (0.0)	-0.0339797	2.29844e-08	7.63857
247	lifestyle and environment - exercise and work	1120-Weekly usage of mobile phone in last 3 months (0.0)	-0.0485963	1.30648e-15	14.8839
248	lifestyle and environment - exercise and work	1130-Hands-free device/speakerphone use with mobile phone in last 3 month (0.0)	-0.0257894	2.23034e-05	4.65163
249	lifestyle and environment - exercise and work	1140-Difference in mobile phone use compared to two years previously (0.0)	-0.0180342	0.0030261	2.51912
250	lifestyle and environment - exercise and work	1160-Sleep duration (0.0)	0.0124614	0.0404876	1.39268
251	lifestyle and environment - exercise and work	1170-Getting up in morning (0.0)	-0.0331806	4.85858e-08	7.31349
252	lifestyle and environment - exercise and work	1180-Morning/evening person (chronotype) (0.0)	0.0600793	4.7878e-23	22.3199
253	lifestyle and environment - exercise and work	1190-Nap during day (0.0)	0.00795155	0.191125	0.718683
254	lifestyle and environment - exercise and work	1200-Sleeplessness / insomnia (0.0)	0.00527687	0.385654	0.413802
255	lifestyle and environment - exercise and work	1220-Daytime dozing / sleeping (narcolepsy) (0.0)	-0.0120972	0.046717	1.33053
256	lifestyle and environment - exercise and work	2624-Frequency of heavy DIY in last 4 weeks (0.0)	0.00835521	0.169559	0.77068
257	lifestyle and environment - exercise and work	2634-Duration of heavy DIY (0.0)	0.00570019	0.348696	0.457553
258	lifestyle and environment - exercise and work	3426-Job involves night shift work (0.0)	0.001117	0.854299	0.06839
259	lifestyle and environment - exercise and work	3637-Frequency of other exercises in last 4 weeks (0.0)	-0.00993877	0.102263	0.99028
260	lifestyle and environment - exercise and work	3647-Duration of other exercises (0.0)	-0.00517393	0.39499	0.403413
261	lifestyle and environment - exercise and work	10953-Duration of walks (pilot) (0.0)	-0.00282381	0.642478	0.192142
262	lifestyle and environment - exercise and work	104920-Time spent doing light physical activity (0.0)	8.40215e-05	0.988979	0.00481292
263	lifestyle and environment - exercise and work	796-Distance between home and job workplace (0.0)	-0.00845309	0.164615	0.783531
264	lifestyle and environment - exercise and work	874-Duration of walks (0.0)	-0.0135155	0.0262797	1.58038
265	lifestyle and environment - exercise and work	894-Duration of moderate activity (0.0)	-0.000124277	0.983699	0.00713756
266	lifestyle and environment - exercise and work	914-Duration of vigorous activity (0.0)	-0.0106423	0.0801779	1.09595
267	lifestyle and environment - alcohol	2664_0.0-Reason for reducing amount of alcohol drunk (0.0)	0.00243304	0.689161	0.161679
268	lifestyle and environment - alcohol	2664_1.0-Reason for reducing amount of alcohol drunk (0.0)	0.014235	0.0192656	1.71522
269	lifestyle and environment - alcohol	2664_2.0-Reason for reducing amount of alcohol drunk (0.0)	0.0047082	0.438911	0.357624
270	lifestyle and environment - alcohol	2664_3.0-Reason for reducing amount of alcohol drunk (0.0)	-0.00461466	0.448058	0.348666
271	lifestyle and environment - alcohol	2664_4.0-Reason for reducing amount of alcohol drunk (0.0)	0.00261909	0.666774	0.176021
272	lifestyle and environment - alcohol	2664_5.0-Reason for reducing amount of alcohol drunk (0.0)	-0.00636796	0.295143	0.529968
273	lifestyle and environment - alcohol	3859_1.0-Reason former drinker stopped drinking alcohol (0.0)	0.00311665	0.608385	0.215821
274	lifestyle and environment - alcohol	3859_2.0-Reason former drinker stopped drinking alcohol (0.0)	0.00734927	0.226955	0.64406
275	lifestyle and environment - alcohol	3859_3.0-Reason former drinker stopped drinking alcohol (0.0)	0.00509524	0.402219	0.395537
276	lifestyle and environment - alcohol	3859_5.0-Reason former drinker stopped drinking alcohol (0.0)	0.00860645	0.157089	0.803855
277	lifestyle and environment - alcohol	20117_0.0-Alcohol drinker status (0.0)	-0.00689482	0.256994	0.590077
278	lifestyle and environment - alcohol	20117_1.0-Alcohol drinker status (0.0)	0.0120318	0.0479177	1.3195
279	lifestyle and environment - alcohol	20117_2.0-Alcohol drinker status (0.0)	-0.00356531	0.557781	0.253537
280	lifestyle and environment - alcohol	20405_0.0-Ever had known person concerned about, or recommend reduction of, alcohol consumption (0.0)	0.00565621	0.352428	0.45293
281	lifestyle and environment - alcohol	20405_1.0-Ever had known person concerned about, or recommend reduction of, alcohol consumption (0.0)	0.0161895	0.00777397	2.10936
282	lifestyle and environment - alcohol	20405_2.0-Ever had known person concerned about, or recommend reduction of, alcohol consumption (0.0)	0.00944122	0.12062	0.91858
283	lifestyle and environment - alcohol	1618-Alcohol usually taken with meals (0.0)	0.00777529	0.201151	0.696479
284	lifestyle and environment - alcohol	3731-Former alcohol drinker (0.0)	-0.000571822	0.925103	0.0338099
285	lifestyle and environment - alcohol	20404-Ever physically dependent on alcohol (0.0)	-0.000723414	0.905331	0.0431925
286	lifestyle and environment - alcohol	20406-Ever addicted to alcohol (0.0)	-0.00562107	0.355427	0.44925
287	lifestyle and environment - alcohol	20415-Ongoing addiction to alcohol (0.0)	0.00203644	0.737782	0.132072
288	lifestyle and environment - alcohol	1558-Alcohol intake frequency. (0.0)	0.0126383	0.0377259	1.42336
289	lifestyle and environment - alcohol	1568-Average weekly red wine intake (0.0)	0.02269	0.000190933	3.71912
290	lifestyle and environment - alcohol	1578-Average weekly champagne plus white wine intake (0.0)	-0.0122986	0.0431794	1.36472
291	lifestyle and environment - alcohol	1588-Average weekly beer plus cider intake (0.0)	-0.00327352	0.59046	0.22881
292	lifestyle and environment - alcohol	1598-Average weekly spirits intake (0.0)	0.0104234	0.0865914	1.06253
293	lifestyle and environment - alcohol	1608-Average weekly fortified wine intake (0.0)	0.00282629	0.642187	0.192339
294	lifestyle and environment - alcohol	1628-Alcohol intake versus 10 years previously (0.0)	-0.012342	0.0424466	1.37216
295	lifestyle and environment - alcohol	4407-Average monthly red wine intake (0.0)	-0.00227126	0.708853	0.149444
296	lifestyle and environment - alcohol	4418-Average monthly champagne plus white wine intake (0.0)	-0.000679991	0.910989	0.0404868
297	lifestyle and environment - alcohol	4429-Average monthly beer plus cider intake (0.0)	-0.00279837	0.645477	0.190119
298	lifestyle and environment - alcohol	4440-Average monthly spirits intake (0.0)	0.00535574	0.378593	0.421828
299	lifestyle and environment - alcohol	4451-Average monthly fortified wine intake (0.0)	0.00235559	0.698563	0.155794
300	lifestyle and environment - alcohol	4462-Average monthly intake of other alcoholic drinks (0.0)	-0.00258104	0.671329	0.173065
301	lifestyle and environment - alcohol	5364-Average weekly intake of other alcoholic drinks (0.0)	-0.000235432	0.969126	0.01362
302	lifestyle and environment - alcohol	20403-Amount of alcohol drunk on a typical drinking day (0.0)	0.00875265	0.15016	0.823446
303	lifestyle and environment - alcohol	20407-Frequency of failure to fulfil normal expectations due to drinking alcohol in last year (0.0)	0.00717432	0.238208	0.623043
304	lifestyle and environment - alcohol	20408-Frequency of memory loss due to drinking alcohol in last year (0.0)	0.00425456	0.484268	0.314914
305	lifestyle and environment - alcohol	20409-Frequency of feeling guilt or remorse after drinking alcohol in last year (0.0)	0.00622411	0.306187	0.514013
306	lifestyle and environment - alcohol	20414-Frequency of drinking alcohol (0.0)	0.0110967	0.0680989	1.16686
307	lifestyle and environment - alcohol	20416-Frequency of consuming six or more units of alcohol (0.0)	-0.000923836	0.879282	0.0558717
308	lifestyle and environment - alcohol	20410-Age when known person last commented about drinking habits (0.0)	0.00566669	0.351536	0.45403
309	lifestyle and environment - tobacco	2877_1.0-Type of tobacco previously smoked (0.0)	0.00639125	0.29338	0.532569
310	lifestyle and environment - tobacco	2877_2.0-Type of tobacco previously smoked (0.0)	-0.00182265	0.764448	0.116652
311	lifestyle and environment - tobacco	2877_3.0-Type of tobacco previously smoked (0.0)	0.0209939	0.00055688	3.25424
312	lifestyle and environment - tobacco	3446_1.0-Type of tobacco currently smoked (0.0)	0.0149541	0.0139481	1.85548
313	lifestyle and environment - tobacco	3446_2.0-Type of tobacco currently smoked (0.0)	0.00572374	0.346709	0.460035
314	lifestyle and environment - tobacco	3446_3.0-Type of tobacco currently smoked (0.0)	0.0186843	0.0021265	2.67233
315	lifestyle and environment - tobacco	20116_0.0-Smoking status (0.0)	-0.00910688	0.13434	0.871796
316	lifestyle and environment - tobacco	20116_1.0-Smoking status (0.0)	0.00170805	0.77886	0.108541
317	lifestyle and environment - tobacco	20116_2.0-Smoking status (0.0)	0.0147361	0.0154035	1.81238
318	lifestyle and environment - tobacco	22506_0.0-Tobacco smoking (0.0)	0.00193366	0.750565	0.124612
319	lifestyle and environment - tobacco	22506_1.0-Tobacco smoking (0.0)	0.0106666	0.0794909	1.09968
320	lifestyle and environment - tobacco	22506_2.0-Tobacco smoking (0.0)	-0.00356496	0.55782	0.253506
321	lifestyle and environment - tobacco	22506_3.0-Tobacco smoking (0.0)	0.0199929	0.00101199	2.99482
322	lifestyle and environment - tobacco	2644-Light smokers, at least 100 smokes in lifetime (0.0)	0.00784366	0.197217	0.705056
323	lifestyle and environment - tobacco	2907-Ever stopped smoking for 6+ months (0.0)	-0.0131388	0.0307639	1.51196
324	lifestyle and environment - tobacco	3159-Smoked cigarette or pipe within last hour (0.0)	0.0113816	0.0613165	1.21242
325	lifestyle and environment - tobacco	6157#3-Why stopped smoking (0.0)	0.00300977	0.620736	0.207093
326	lifestyle and environment - tobacco	6157#100-Why stopped smoking (0.0)	-0.000852478	0.888543	0.0513214
327	lifestyle and environment - tobacco	6157#1-Why stopped smoking (0.0)	0.00284171	0.640372	0.193568
328	lifestyle and environment - tobacco	6157#2-Why stopped smoking (0.0)	0.00785458	0.196594	0.706429
329	lifestyle and environment - tobacco	6157#4-Why stopped smoking (0.0)	0.0109744	0.0711925	1.14757
330	lifestyle and environment - tobacco	6158#2-Why reduced smoking (0.0)	-0.00200416	0.74179	0.129719
331	lifestyle and environment - tobacco	6158#3-Why reduced smoking (0.0)	0.0005043	0.933925	0.0296879
332	lifestyle and environment - tobacco	6158#1-Why reduced smoking (0.0)	0.00503222	0.408064	0.389271
333	lifestyle and environment - tobacco	6158#100-Why reduced smoking (0.0)	-0.00777621	0.201098	0.696593
334	lifestyle and environment - tobacco	6158#4-Why reduced smoking (0.0)	0.000724789	0.905152	0.0432785
335	lifestyle and environment - tobacco	20160-Ever smoked (0.0)	0.00711206	0.242306	0.615635
336	lifestyle and environment - tobacco	1239-Current tobacco smoking (0.0)	0.00858016	0.15836	0.800354
337	lifestyle and environment - tobacco	1249-Past tobacco smoking (0.0)	-0.00829916	0.172439	0.763365
338	lifestyle and environment - tobacco	1259-Smoking/smokers in household (0.0)	-0.00187507	0.757883	0.120398
339	lifestyle and environment - tobacco	1269-Exposure to tobacco smoke at home (0.0)	0.00906351	0.136205	0.865808
340	lifestyle and environment - tobacco	1279-Exposure to tobacco smoke outside home (0.0)	-0.00818177	0.17859	0.748143
341	lifestyle and environment - tobacco	2887-Number of cigarettes previously smoked daily (0.0)	0.0152068	0.0124141	1.90609
342	lifestyle and environment - tobacco	2926-Number of unsuccessful stop-smoking attempts (0.0)	0.0049997	0.411101	0.386052
343	lifestyle and environment - tobacco	2936-Likelihood of resuming smoking (0.0)	0.00616432	0.310857	0.50744
344	lifestyle and environment - tobacco	3466-Time from waking to first cigarette (0.0)	-0.00347139	0.568203	0.245496
345	lifestyle and environment - tobacco	3476-Difficulty not smoking for 1 day (0.0)	0.00600069	0.323876	0.489622
346	lifestyle and environment - tobacco	3486-Ever tried to stop smoking (0.0)	-0.00375398	0.537131	0.26992
347	lifestyle and environment - tobacco	3496-Wants to stop smoking (0.0)	-0.0172812	0.00449368	2.3474
348	lifestyle and environment - tobacco	3506-Smoking compared to 10 years previous (0.0)	0.0115428	0.0577352	1.23856
349	lifestyle and environment - tobacco	2867-Age started smoking in former smokers (0.0)	0.0132127	0.0298355	1.52527
350	lifestyle and environment - tobacco	2897-Age stopped smoking (0.0)	0.0117731	0.0529199	1.27638
351	lifestyle and environment - tobacco	3436-Age started smoking in current smokers (0.0)	0.00471258	0.438485	0.358045
352	lifestyle and environment - tobacco	3456-Number of cigarettes currently smoked daily (current cigarette smokers) (0.0)	-0.00241248	0.691652	0.160112
353	lifestyle and environment - tobacco	20161-Pack years of smoking (0.0)	0.0266903	1.14044e-05	4.94293
354	lifestyle and environment - tobacco	20162-Pack years adult smoking as proportion of life span exposed to smoking (0.0)	0.012398	0.0415186	1.38176
355	lifestyle and environment - tobacco	22507-Age of stopping smoking (0.0)	0.00175945	0.772387	0.112165
356	physical measures - general	1707_1.0-Handedness (chirality/laterality) (0.0)	0.0163598	0.00715067	2.14565
357	physical measures - general	1707_2.0-Handedness (chirality/laterality) (0.0)	-0.0163934	0.0070333	2.15284
358	physical measures - general	1707_3.0-Handedness (chirality/laterality) (0.0)	-0.00321731	0.596855	0.224131
359	physical measures - general	2306-Weight change compared with 1 year ago (0.0)	-0.0061197	0.314372	0.502556
360	physical measures - general	3088-Contra-indications for spirometry (0.0)	0.0207146	0.00065957	3.18074
361	physical measures - general	46-Hand grip strength (left) (0.0)	0.00353629	0.560991	0.251044
362	physical measures - general	47-Hand grip strength (right) (0.0)	0.00619844	0.308186	0.511188
363	physical measures - general	48-Waist circumference (0.0)	0.0219149	0.000314263	3.50271
364	physical measures - general	49-Hip circumference (0.0)	0.00318196	0.600893	0.221203
365	physical measures - general	50-Standing height (0.0)	0.00574341	0.345054	0.462113
366	physical measures - general	3062-Forced vital capacity (FVC) (0.0)	-0.0106084	0.0811467	1.09073
367	physical measures - general	3063-Forced expiratory volume in 1-second (FEV1) (0.0)	-0.0109992	0.0705543	1.15148
368	physical measures - general	3064-Peak expiratory flow (PEF) (0.0)	-0.00992426	0.102765	0.988153
369	physical measures - general	10694-Forced vital capacity (FVC) (pilot) (0.1)	0.00586774	0.334712	0.475329
370	physical measures - general	10695-Forced expiratory volume in 1-second (FEV1) (pilot) (0.1)	0.00136453	0.8225	0.0848639
371	physical measures - general	10696-Peak expiratory flow (PEF) (pilot) (0.1)	0.0100797	0.0974882	1.01105
372	physical measures - general	12143-Weight (pre-imaging) (2.0)	0.0107978	0.0758629	1.11997
373	physical measures - general	12144-Height (2.0)	0.00170757	0.778921	0.108506
374	physical measures - general	20015-Sitting height (0.0)	-0.000116568	0.98471	0.00669146
375	physical measures - general	21001-Body mass index (BMI) (0.0)	0.00675027	0.267102	0.573322
376	physical measures - general	21002-Weight (0.0)	0.00883619	0.146306	0.834736
377	physical measures - general	23099-Body fat percentage (0.0)	-0.00368503	0.544632	0.263897
378	physical measures - general	23100-Whole body fat mass (0.0)	0.00108472	0.858465	0.0662776
379	physical measures - general	23101-Whole body fat-free mass (0.0)	0.00857574	0.158575	0.799766
380	physical measures - general	23102-Whole body water mass (2.0)	0.00287673	0.636259	0.196366
381	physical measures - general	23106-Impedance of whole body (0.0)	-0.0121233	0.0462451	1.33493
382	physical measures - general	23107-Impedance of leg (right) (0.0)	-0.00931646	0.125605	0.900992
383	physical measures - general	23108-Impedance of leg (left) (0.0)	-0.0109755	0.0711644	1.14774
384	physical measures - general	23109-Impedance of arm (right) (0.0)	-0.0114199	0.0604498	1.2186
385	physical measures - general	23110-Impedance of arm (left) (0.0)	-0.0107387	0.0774799	1.11081
386	physical measures - general	23111-Leg fat percentage (right) (0.0)	-0.00336921	0.579646	0.236837
387	physical measures - general	23112-Leg fat mass (right) (0.0)	-0.00455086	0.45436	0.3426
388	physical measures - general	23113-Leg fat-free mass (right) (0.0)	0.00447078	0.462339	0.33504
389	physical measures - general	23119-Arm fat percentage (right) (0.0)	-0.00518781	0.393723	0.404809
390	physical measures - general	23120-Arm fat mass (right) (0.0)	0.00176298	0.771942	0.112415
391	physical measures - general	23121-Arm fat-free mass (right) (0.0)	0.00950023	0.118317	0.926953
392	physical measures - general	23123-Arm fat percentage (left) (0.0)	-0.00400568	0.510192	0.292266
393	physical measures - general	23125-Arm fat-free mass (left) (0.0)	0.00937056	0.123424	0.908599
394	physical measures - general	23126-Arm predicted mass (left) (0.0)	0.00947813	0.119176	0.923813
395	physical measures - general	23127-Trunk fat percentage (0.0)	0.00136109	0.822941	0.0846313
396	physical measures - general	23128-Trunk fat mass (0.0)	0.0090246	0.137894	0.860454
397	physical measures - cardiac & blood vessels	6020_1.0-Completion status of test (0.0)	-0.0167587	0.00586332	2.23186
398	physical measures - cardiac & blood vessels	6020_31.0-Completion status of test (0.0)	0.00296688	0.625721	0.203619
399	physical measures - cardiac & blood vessels	6020_32.0-Completion status of test (0.0)	0.0111872	0.06588	1.18125
400	physical measures - cardiac & blood vessels	6020_33.0-Completion status of test (0.0)	0.00699645	0.250048	0.601977
401	physical measures - cardiac & blood vessels	6020_34.0-Completion status of test (0.0)	0.0176502	0.00370878	2.43077
402	physical measures - cardiac & blood vessels	5992-ECG, phase duration (0.1)	-0.00311997	0.608004	0.216094
403	physical measures - cardiac & blood vessels	6019-ECG/bike method for fitness test (0.0)	-0.00194692	0.748912	0.125569
404	physical measures - cardiac & blood vessels	6034-Target heart rate achieved (0.0)	0.00555973	0.360701	0.442852
405	physical measures - cardiac & blood vessels	22682-Quality control indicator for IMT at 120 degrees (0.0)	-0.0125351	0.0393161	1.40543
406	physical measures - cardiac & blood vessels	22683-Quality control indicator for IMT at 150 degrees (0.0)	0.00342641	0.573228	0.241673
407	physical measures - cardiac & blood vessels	22684-Quality control indicator for IMT at 210 degrees (0.0)	-0.00769229	0.206002	0.686128
408	physical measures - cardiac & blood vessels	22685-Quality control indicator for IMT at 240 degrees (0.0)	0.00714456	0.240161	0.619497
409	physical measures - cardiac & blood vessels	5993-ECG, number of stages in a phase (0.1)	-0.0176933	0.00362561	2.44062
410	physical measures - cardiac & blood vessels	6014-Doctor restricts physical activity due to heart condition (0.0)	-0.000192613	0.974739	0.0111118
411	physical measures - cardiac & blood vessels	6015-Chest pain felt during physical activity (0.0)	0.00919152	0.130757	0.883534
412	physical measures - cardiac & blood vessels	6016-Chest pain felt outside physical activity (0.0)	0.0129598	0.0331154	1.47997
413	physical measures - cardiac & blood vessels	6017-Able to walk or cycle unaided for 10 minutes (0.0)	0.00456702	0.452759	0.344133
414	physical measures - cardiac & blood vessels	93-Systolic blood pressure, manual reading (0.0)	-0.000588891	0.922874	0.0348575
415	physical measures - cardiac & blood vessels	94-Diastolic blood pressure, manual reading (0.0)	0.0157902	0.00942965	2.0255
416	physical measures - cardiac & blood vessels	95-Pulse rate (during blood-pressure measurement) (0.0)	-0.00150708	0.804317	0.0945728
417	physical measures - cardiac & blood vessels	102-Pulse rate, automated reading (0.0)	0.0344111	1.5237e-08	7.8171
418	physical measures - cardiac & blood vessels	4079-Diastolic blood pressure, automated reading (0.0)	0.0625101	8.08665e-25	24.0922
419	physical measures - cardiac & blood vessels	4080-Systolic blood pressure, automated reading (0.0)	0.0793143	5.58143e-39	38.2533
420	physical measures - cardiac & blood vessels	4194-Pulse rate (0.0)	0.00770034	0.205528	0.687129
421	physical measures - cardiac & blood vessels	4195-Pulse wave reflection index (0.0)	0.00314383	0.605262	0.218056
422	physical measures - cardiac & blood vessels	4196-Pulse wave peak to peak time (0.0)	-0.011534	0.0579266	1.23712
423	physical measures - cardiac & blood vessels	5983-ECG, heart rate (0.0)	0.00725479	0.232984	0.632674
424	physical measures - cardiac & blood vessels	5984-ECG, load (0.3)	-0.00293812	0.629075	0.201297
425	physical measures - cardiac & blood vessels	5986-ECG, phase time (0.0)	-0.00598496	0.325146	0.487922
426	physical measures - cardiac & blood vessels	6022-ECG during exercise duration (0.0)	0.00775652	0.202241	0.694132
427	physical measures - cardiac & blood vessels	6032-Maximum workload during fitness test (0.0)	-0.0209815	0.000561123	3.25094
428	physical measures - cardiac & blood vessels	6033-Maximum heart rate during fitness test (0.0)	-0.011296	0.0632924	1.19865
429	physical measures - cardiac & blood vessels	6038-Number of trend entries (0.0)	-0.00313093	0.606744	0.216995
430	physical measures - cardiac & blood vessels	12336-Ventricular rate (2.0)	0.0432388	1.14535e-12	11.9411
431	physical measures - cardiac & blood vessels	12338-P duration (2.0)	0.00423719	0.486054	0.313316
432	physical measures - cardiac & blood vessels	12340-QRS duration (2.0)	0.00653362	0.28276	0.548583
433	physical measures - cardiac & blood vessels	21021-Pulse wave Arterial Stiffness index (0.0)	0.00193537	0.750352	0.124735
434	physical measures - cardiac & blood vessels	22670-Minimum carotid IMT (intima-medial thickness) at 120 degrees (2.0)	0.0205063	0.000747321	3.12649
435	physical measures - cardiac & blood vessels	22671-Mean carotid IMT (intima-medial thickness) at 120 degrees (2.0)	0.0268635	1.00004e-05	4.99998
436	physical measures - cardiac & blood vessels	22672-Maximum carotid IMT (intima-medial thickness) at 120 degrees (2.0)	0.0294065	1.32823e-06	5.87673
437	physical measures - cardiac & blood vessels	22673-Minimum carotid IMT (intima-medial thickness) at 150 degrees (2.0)	0.0207795	0.000634246	3.19774
438	physical measures - cardiac & blood vessels	22674-Mean carotid IMT (intima-medial thickness) at 150 degrees (2.0)	0.0248467	4.39929e-05	4.35662
439	physical measures - cardiac & blood vessels	22675-Maximum carotid IMT (intima-medial thickness) at 150 degrees (2.0)	0.0236327	0.000102005	3.99138
440	physical measures - cardiac & blood vessels	22676-Minimum carotid IMT (intima-medial thickness) at 210 degrees (2.0)	0.0161157	0.00805884	2.09373
441	physical measures - cardiac & blood vessels	22677-Mean carotid IMT (intima-medial thickness) at 210 degrees (2.0)	0.0213822	0.000438683	3.35785
442	physical measures - cardiac & blood vessels	22678-Maximum carotid IMT (intima-medial thickness) at 210 degrees (2.0)	0.0144791	0.0172891	1.76223
443	physical measures - cardiac & blood vessels	22679-Minimum carotid IMT (intima-medial thickness) at 240 degrees (2.0)	0.0149802	0.0137822	1.86068
444	physical measures - cardiac & blood vessels	22680-Mean carotid IMT (intima-medial thickness) at 240 degrees (2.0)	0.0178236	0.00338489	2.47046
445	physical measures - cardiac & blood vessels	22681-Maximum carotid IMT (intima-medial thickness) at 240 degrees (2.0)	0.0232858	0.000128811	3.89005
446	cognitive phenotypes	4292_0.0-PM: initial answer (0.0)	-0.0126245	0.0379352	1.42096
447	cognitive phenotypes	4292_1.0-PM: initial answer (0.0)	-0.00216532	0.721856	0.14155
448	cognitive phenotypes	4292_3.0-PM: initial answer (0.0)	-0.00554548	0.361934	0.441371
449	cognitive phenotypes	4935_13.0-FI1 : numeric addition test (0.0)	-0.00306279	0.614595	0.211411
450	cognitive phenotypes	4935_14.0-FI1 : numeric addition test (0.0)	-0.00365854	0.547529	0.261593
451	cognitive phenotypes	4935_15.0-FI1 : numeric addition test (0.0)	-0.00922082	0.129535	0.887614
452	cognitive phenotypes	4935_16.0-FI1 : numeric addition test (0.0)	-0.00668448	0.271792	0.565763
453	cognitive phenotypes	4935_17.0-FI1 : numeric addition test (0.0)	0.000100603	0.986804	0.00576901
454	cognitive phenotypes	4957_1.0-FI3 : word interpolation (0.0)	-0.0179089	0.00323515	2.49011
455	cognitive phenotypes	4957_2.0-FI3 : word interpolation (0.0)	0.0127942	0.0354258	1.45068
456	cognitive phenotypes	4957_4.0-FI3 : word interpolation (0.0)	-0.00695109	0.253132	0.596653
457	cognitive phenotypes	4968_5.0-FI4 : positional arithmetic (0.0)	-0.000270951	0.96447	0.0157111
458	cognitive phenotypes	4968_6.0-FI4 : positional arithmetic (0.0)	-0.00839407	0.167583	0.77577
459	cognitive phenotypes	4968_7.0-FI4 : positional arithmetic (0.0)	-0.00559382	0.357764	0.446403
460	cognitive phenotypes	4968_8.0-FI4 : positional arithmetic (0.0)	-0.00482046	0.428075	0.36848
461	cognitive phenotypes	4979_1.0-FI5 : family relationship calculation (0.0)	-0.00886536	0.144979	0.838695
462	cognitive phenotypes	4979_2.0-FI5 : family relationship calculation (0.0)	-0.00116946	0.847538	0.0718407
463	cognitive phenotypes	4979_3.0-FI5 : family relationship calculation (0.0)	-0.00641237	0.291788	0.534933
464	cognitive phenotypes	4979_4.0-FI5 : family relationship calculation (0.0)	-0.00198945	0.743617	0.128651
465	cognitive phenotypes	4979_5.0-FI5 : family relationship calculation (0.0)	-0.00198433	0.744254	0.128279
466	cognitive phenotypes	4990_68.0-FI6 : conditional arithmetic (0.0)	-0.0115322	0.0579654	1.23683
467	cognitive phenotypes	4990_69.0-FI6 : conditional arithmetic (0.0)	-0.000616281	0.919299	0.0365433
468	cognitive phenotypes	4990_70.0-FI6 : conditional arithmetic (0.0)	-0.0148131	0.0148748	1.82755
469	cognitive phenotypes	4990_71.0-FI6 : conditional arithmetic (0.0)	-0.00504596	0.406786	0.390634
470	cognitive phenotypes	4990_72.0-FI6 : conditional arithmetic (0.0)	0.00653075	0.282971	0.548259
471	cognitive phenotypes	5001_1.0-FI7 : synonym (0.0)	-0.0105253	0.0835575	1.07801
472	cognitive phenotypes	5001_2.0-FI7 : synonym (0.0)	0.0035742	0.556799	0.254302
473	cognitive phenotypes	5001_3.0-FI7 : synonym (0.0)	-0.00603007	0.321512	0.492803
474	cognitive phenotypes	5001_4.0-FI7 : synonym (0.0)	-0.00249681	0.681456	0.166562
475	cognitive phenotypes	5001_5.0-FI7 : synonym (0.0)	-0.0033158	0.58567	0.232347
476	cognitive phenotypes	5012_25.0-FI8 : chained arithmetic (0.0)	-0.00469165	0.440522	0.356033
477	cognitive phenotypes	5012_26.0-FI8 : chained arithmetic (0.0)	-0.00929888	0.126321	0.898525
478	cognitive phenotypes	5012_27.0-FI8 : chained arithmetic (0.0)	-0.00356496	0.55782	0.253506
479	cognitive phenotypes	5012_28.0-FI8 : chained arithmetic (0.0)	-0.00303313	0.618027	0.208993
480	cognitive phenotypes	5012_29.0-FI8 : chained arithmetic (0.0)	1.07938e-05	0.998584	0.000615332
481	cognitive phenotypes	5556_1.0-FI9 : concept interpolation (0.0)	-0.00578146	0.341867	0.466143
482	cognitive phenotypes	5556_3.0-FI9 : concept interpolation (0.0)	3.80076e-05	0.995014	0.0021706
483	cognitive phenotypes	5556_4.0-FI9 : concept interpolation (0.0)	-0.000267367	0.96494	0.0154996
484	cognitive phenotypes	5556_5.0-FI9 : concept interpolation (0.0)	-0.0142346	0.0192687	1.71515
485	cognitive phenotypes	5699_92.0-FI10 : arithmetic sequence recognition (0.0)	-0.00740821	0.223251	0.651207
486	cognitive phenotypes	5699_93.0-FI10 : arithmetic sequence recognition (0.0)	-0.0158196	0.00929763	2.03163
487	cognitive phenotypes	5699_94.0-FI10 : arithmetic sequence recognition (0.0)	-0.000428077	0.943894	0.0250766
488	cognitive phenotypes	5699_95.0-FI10 : arithmetic sequence recognition (0.0)	-0.00562089	0.355443	0.44923
489	cognitive phenotypes	5699_96.0-FI10 : arithmetic sequence recognition (0.0)	0.0034089	0.575189	0.24019
490	cognitive phenotypes	5779_1.0-FI11 : antonym (0.0)	-0.0121237	0.0462372	1.33501
491	cognitive phenotypes	5779_2.0-FI11 : antonym (0.0)	-0.0133482	0.0281957	1.54982
492	cognitive phenotypes	5779_4.0-FI11 : antonym (0.0)	0.00259667	0.669457	0.174278
493	cognitive phenotypes	5779_5.0-FI11 : antonym (0.0)	-0.00352883	0.561818	0.250404
494	cognitive phenotypes	5790_45.0-FI12 : square sequence recognition (0.0)	0.00564683	0.353227	0.451946
495	cognitive phenotypes	5790_46.0-FI12 : square sequence recognition (0.0)	0.00412904	0.497253	0.303422
496	cognitive phenotypes	5790_47.0-FI12 : square sequence recognition (0.0)	0.00638062	0.294184	0.531381
497	cognitive phenotypes	5790_48.0-FI12 : square sequence recognition (0.0)	-0.00792916	0.192377	0.715846
498	cognitive phenotypes	5790_49.0-FI12 : square sequence recognition (0.0)	-0.00306346	0.614518	0.211466
499	cognitive phenotypes	5790_50.0-FI12 : square sequence recognition (0.0)	0.000178549	0.976583	0.010291
500	cognitive phenotypes	6362_0.0-First code array presented (2.0)	0.00192161	0.752068	0.123743
501	cognitive phenotypes	6362_1.0-First code array presented (2.0)	0.00811743	0.18203	0.739858
502	cognitive phenotypes	6362_2.0-First code array presented (2.0)	0.0113556	0.0619116	1.20823
503	cognitive phenotypes	6362_3.0-First code array presented (2.0)	0.00994399	0.102083	0.991046
504	cognitive phenotypes	6362_4.0-First code array presented (2.0)	-0.0015222	0.802393	0.0956128
505	cognitive phenotypes	6362_5.0-First code array presented (2.0)	-0.00426287	0.483414	0.31568
506	cognitive phenotypes	6362_6.0-First code array presented (2.0)	0.00310982	0.609171	0.215261
507	cognitive phenotypes	6362_7.0-First code array presented (2.0)	-0.000858818	0.88772	0.0517241
508	cognitive phenotypes	6362_8.0-First code array presented (2.0)	-0.00990193	0.103542	0.984885
509	cognitive phenotypes	6362_9.0-First code array presented (2.0)	0.0020978	0.730185	0.136567
510	cognitive phenotypes	6362_10.0-First code array presented (2.0)	-0.00278899	0.646585	0.189374
511	cognitive phenotypes	6362_11.0-First code array presented (2.0)	-0.0123162	0.0428808	1.36774
512	cognitive phenotypes	6362_12.0-First code array presented (2.0)	0.00661878	0.276533	0.558254
513	cognitive phenotypes	6362_13.0-First code array presented (2.0)	0.00348602	0.566573	0.246744
514	cognitive phenotypes	6362_14.0-First code array presented (2.0)	-0.00777274	0.201299	0.696159
515	cognitive phenotypes	6362_15.0-First code array presented (2.0)	-0.0065852	0.278977	0.554432
516	cognitive phenotypes	6362_16.0-First code array presented (2.0)	6.64326e-05	0.991286	0.00380101
517	cognitive phenotypes	6362_17.0-First code array presented (2.0)	-0.00444243	0.465181	0.332378
518	cognitive phenotypes	6362_18.0-First code array presented (2.0)	0.000763537	0.900107	0.0457057
519	cognitive phenotypes	6362_19.0-First code array presented (2.0)	-0.00236836	0.697009	0.156761
520	cognitive phenotypes	6362_20.0-First code array presented (2.0)	0.00180418	0.766765	0.115338
521	cognitive phenotypes	6362_21.0-First code array presented (2.0)	-0.00902731	0.137776	0.860827
522	cognitive phenotypes	6362_22.0-First code array presented (2.0)	-0.000416516	0.945407	0.0243811
523	cognitive phenotypes	6362_23.0-First code array presented (2.0)	-0.00265981	0.661912	0.1792
524	cognitive phenotypes	6362_24.0-First code array presented (2.0)	-0.00497631	0.413293	0.383742
525	cognitive phenotypes	6362_25.0-First code array presented (2.0)	0.00429646	0.479975	0.318781
526	cognitive phenotypes	6362_26.0-First code array presented (2.0)	0.0116377	0.0557078	1.25408
527	cognitive phenotypes	6362_27.0-First code array presented (2.0)	-0.000411969	0.946002	0.0241078
528	cognitive phenotypes	6362_28.0-First code array presented (2.0)	0.0012058	0.842862	0.0742435
529	cognitive phenotypes	6362_29.0-First code array presented (2.0)	0.00119952	0.84367	0.0738272
530	cognitive phenotypes	6362_30.0-First code array presented (2.0)	-0.00971383	0.110267	0.957555
531	cognitive phenotypes	6362_31.0-First code array presented (2.0)	0.00075893	0.900707	0.0454165
532	cognitive phenotypes	20165_1.0-FI1 : numeric addition test (0.0)	0.00654601	0.281847	0.549986
533	cognitive phenotypes	20165_2.0-FI1 : numeric addition test (0.0)	-0.000926665	0.878916	0.0560529
534	cognitive phenotypes	20165_3.0-FI1 : numeric addition test (0.0)	0.013388	0.0277295	1.55706
535	cognitive phenotypes	20165_4.0-FI1 : numeric addition test (0.0)	-0.00506196	0.405299	0.392224
536	cognitive phenotypes	20165_5.0-FI1 : numeric addition test (0.0)	0.00495703	0.415105	0.381842
537	cognitive phenotypes	20169_1.0-FI3 : word interpolation (0.0)	-0.00205075	0.736009	0.133117
538	cognitive phenotypes	20169_2.0-FI3 : word interpolation (0.0)	-0.000401943	0.947314	0.0235059
539	cognitive phenotypes	20169_3.0-FI3 : word interpolation (0.0)	-0.00492225	0.418385	0.378423
540	cognitive phenotypes	20169_4.0-FI3 : word interpolation (0.0)	0.0144197	0.0177533	1.75072
541	cognitive phenotypes	20169_5.0-FI3 : word interpolation (0.0)	0.00961156	0.114065	0.942847
542	cognitive phenotypes	20171_1.0-FI4 : positional arithmetic (0.0)	0.0100942	0.0970075	1.01319
543	cognitive phenotypes	20171_2.0-FI4 : positional arithmetic (0.0)	0.0108462	0.0745574	1.12751
544	cognitive phenotypes	20171_3.0-FI4 : positional arithmetic (0.0)	-0.00418115	0.49184	0.308176
545	cognitive phenotypes	20171_4.0-FI4 : positional arithmetic (0.0)	-0.00918344	0.131096	0.882409
546	cognitive phenotypes	20171_5.0-FI4 : positional arithmetic (0.0)	0.00661234	0.277	0.55752
547	cognitive phenotypes	20173_1.0-FI5 : family relationship calculation (0.0)	0.000400244	0.947537	0.0234039
548	cognitive phenotypes	20173_2.0-FI5 : family relationship calculation (0.0)	0.00824967	0.175012	0.756931
549	cognitive phenotypes	20173_3.0-FI5 : family relationship calculation (0.0)	0.00660428	0.277586	0.556603
550	cognitive phenotypes	20173_4.0-FI5 : family relationship calculation (0.0)	0.0117834	0.0527123	1.27809
551	cognitive phenotypes	20173_5.0-FI5 : family relationship calculation (0.0)	-0.00827025	0.173939	0.759603
552	cognitive phenotypes	20175_1.0-FI6 : conditional arithmetic (0.0)	-0.00720778	0.236027	0.627039
553	cognitive phenotypes	20175_2.0-FI6 : conditional arithmetic (0.0)	0.0121886	0.045083	1.34599
554	cognitive phenotypes	20175_3.0-FI6 : conditional arithmetic (0.0)	-0.000888437	0.883874	0.0536094
555	cognitive phenotypes	20175_4.0-FI6 : conditional arithmetic (0.0)	-0.0162396	0.00758589	2.11999
556	cognitive phenotypes	20175_5.0-FI6 : conditional arithmetic (0.0)	-0.00481848	0.428265	0.368287
557	cognitive phenotypes	20177_1.0-FI7 : synonym (0.0)	-0.00530977	0.382699	0.417143
558	cognitive phenotypes	20177_2.0-FI7 : synonym (0.0)	0.00274161	0.65219	0.185626
559	cognitive phenotypes	20177_3.0-FI7 : synonym (0.0)	0.00426469	0.483228	0.315848
560	cognitive phenotypes	20177_4.0-FI7 : synonym (0.0)	-0.00530884	0.382782	0.417048
561	cognitive phenotypes	20177_5.0-FI7 : synonym (0.0)	-0.00262976	0.665498	0.176853
562	cognitive phenotypes	20179_1.0-FI8 : chained arithmetic (0.0)	0.00520215	0.392417	0.406252
563	cognitive phenotypes	20179_2.0-FI8 : chained arithmetic (0.0)	0.000271947	0.96434	0.0157699
564	cognitive phenotypes	20179_3.0-FI8 : chained arithmetic (0.0)	-0.000855172	0.888193	0.0514925
565	cognitive phenotypes	20179_4.0-FI8 : chained arithmetic (0.0)	0.00850744	0.161917	0.790707
566	cognitive phenotypes	20179_5.0-FI8 : chained arithmetic (0.0)	-0.00417103	0.492888	0.307252
567	cognitive phenotypes	20181_1.0-FI9 : concept interpolation (0.0)	-0.000266017	0.965117	0.01542
568	cognitive phenotypes	20181_2.0-FI9 : concept interpolation (0.0)	0.00866493	0.154289	0.811666
569	cognitive phenotypes	20181_3.0-FI9 : concept interpolation (0.0)	-0.00153097	0.801279	0.0962163
570	cognitive phenotypes	20181_4.0-FI9 : concept interpolation (0.0)	-0.00651001	0.284503	0.545914
571	cognitive phenotypes	20181_5.0-FI9 : concept interpolation (0.0)	-0.0148659	0.0145214	1.83799
572	cognitive phenotypes	20183_1.0-FI10 : arithmetic sequence recognition (0.0)	-0.00666288	0.273344	0.56329
573	cognitive phenotypes	20183_2.0-FI10 : arithmetic sequence recognition (0.0)	-0.0100764	0.0975989	1.01056
574	cognitive phenotypes	20183_3.0-FI10 : arithmetic sequence recognition (0.0)	-0.000129222	0.983051	0.00742401
575	cognitive phenotypes	20183_4.0-FI10 : arithmetic sequence recognition (0.0)	0.00281804	0.643158	0.191682
576	cognitive phenotypes	20183_5.0-FI10 : arithmetic sequence recognition (0.0)	0.00102171	0.866607	0.0621776
577	cognitive phenotypes	20185_1.0-FI11 : antonym (0.0)	-0.00621059	0.307238	0.512525
578	cognitive phenotypes	20185_2.0-FI11 : antonym (0.0)	-0.00404446	0.506105	0.295759
579	cognitive phenotypes	20185_4.0-FI11 : antonym (0.0)	-0.00530944	0.382728	0.41711
580	cognitive phenotypes	20185_5.0-FI11 : antonym (0.0)	-0.00518493	0.393986	0.404519
581	cognitive phenotypes	20187_1.0-FI12 : square sequence recognition (0.0)	-0.0081218	0.181795	0.740419
582	cognitive phenotypes	20187_2.0-FI12 : square sequence recognition (0.0)	0.00303086	0.618289	0.208808
583	cognitive phenotypes	20187_3.0-FI12 : square sequence recognition (0.0)	-0.00514302	0.39782	0.400313
584	cognitive phenotypes	20187_4.0-FI12 : square sequence recognition (0.0)	0.00419767	0.49013	0.309689
585	cognitive phenotypes	20187_5.0-FI12 : square sequence recognition (0.0)	0.0070095	0.249165	0.603512
586	cognitive phenotypes	20246_0.0-Trail making completion status (0.0)	0.00375079	0.537477	0.26964
587	cognitive phenotypes	20246_1.0-Trail making completion status (0.0)	0.00816063	0.179715	0.745415
588	cognitive phenotypes	20246_2.0-Trail making completion status (0.0)	0.00798649	0.189182	0.72312
589	cognitive phenotypes	20246_3.0-Trail making completion status (0.0)	0.0102733	0.0912235	1.03989
590	cognitive phenotypes	4294-Final attempt correct (0.0)	0.00884495	0.145907	0.835925
591	cognitive phenotypes	4924-Attempted fluid intelligence (FI) test. (3.0)	-0.00288894	0.634827	0.197345
592	cognitive phenotypes	6332#3-Item selected for each puzzle (2.0)	-0.00323282	0.595088	0.225419
593	cognitive phenotypes	6332#2-Item selected for each puzzle (2.0)	0.000915406	0.880376	0.055332
594	cognitive phenotypes	6332#5-Item selected for each puzzle (2.0)	-0.0028388	0.640714	0.193336
595	cognitive phenotypes	6332#1-Item selected for each puzzle (2.0)	-0.00468712	0.440963	0.355598
596	cognitive phenotypes	6332#0-Item selected for each puzzle (2.0)	0.00229758	0.705636	0.151419
597	cognitive phenotypes	6332#7-Item selected for each puzzle (2.0)	-0.00427848	0.481815	0.31712
598	cognitive phenotypes	6332#6-Item selected for each puzzle (2.0)	-0.0149234	0.0141456	1.84938
599	cognitive phenotypes	6332#4-Item selected for each puzzle (2.0)	0.0070478	0.246589	0.608027
600	cognitive phenotypes	10141-Number of times snap-button pressed (pilot) (0.0)	0.000159167	0.979124	0.00916231
601	cognitive phenotypes	10610-Word count (pilot) (0.0)	-0.00317839	0.601302	0.220908
602	cognitive phenotypes	20152-Reproduciblity of spirometry measurement using ERS/ATS criteria (0.0)	0.00201314	0.740673	0.130373
603	cognitive phenotypes	398-Number of correct matches in round (2.1)	-0.0105863	0.0817802	1.08735
604	cognitive phenotypes	403-Number of times snap-button pressed (0.0)	0.00386438	0.525228	0.279652
605	cognitive phenotypes	4250-Number of digits to be memorised/recalled (0.1)	-0.00179266	0.768212	0.114519
606	cognitive phenotypes	4282-Maximum digits remembered correctly (0.0)	-0.00183353	0.763084	0.117428
607	cognitive phenotypes	4283-Number of rounds of numeric memory test performed (0.0)	-0.00260439	0.668532	0.174878
608	cognitive phenotypes	4291-Number of attempts (0.0)	-0.00322276	0.596234	0.224583
609	cognitive phenotypes	6349-Total errors traversing numeric path (trail #1) (2.0)	-0.00679915	0.263654	0.578965
610	cognitive phenotypes	6351-Total errors traversing alphanumeric path (trail #2) (2.0)	0.0104439	0.0859739	1.06563
611	cognitive phenotypes	6373-Number of puzzles correctly solved (2.0)	-0.00808881	0.183576	0.736185
612	cognitive phenotypes	6374-Number of puzzles viewed (2.0)	-0.0201982	0.00089716	3.04713
613	cognitive phenotypes	6382-n/a (2.0)	-0.00707154	0.245	0.610833
614	cognitive phenotypes	6383-Number of puzzles attempted (2.0)	-0.0176532	0.00370292	2.43146
615	cognitive phenotypes	6770-Errors before selecting correct item in numeric path (trail #1) (2.0)	-0.00272822	0.653777	0.18457
616	cognitive phenotypes	6771-Errors before selecting correct item in alphanumeric path (trail #2) (2.0)	0.0027974	0.645592	0.190042
617	cognitive phenotypes	20016-Fluid intelligence score (0.0)	-0.00290628	0.632796	0.198736
618	cognitive phenotypes	20018-Prospective memory result (0.0)	-0.00624515	0.304555	0.516335
619	cognitive phenotypes	20128-Number of fluid intelligence questions attempted within time limit (0.0)	-0.00329913	0.587557	0.23095
620	cognitive phenotypes	20131-Number of correct matches in round (0.0)	-0.00384098	0.527739	0.277581
621	cognitive phenotypes	20147-Errors before selecting correct item in numeric path (trail #1) (0.1)	-0.00797456	0.189843	0.721605
622	cognitive phenotypes	20148-Errors before selecting correct item in alphanumeric path (trail #2) (0.1)	-0.00437147	0.472341	0.325744
623	cognitive phenotypes	20191-Fluid intelligence score (0.0)	-0.00790493	0.19374	0.712781
624	cognitive phenotypes	20200-Values wanted (0.8)	-0.000900998	0.882245	0.054411
625	cognitive phenotypes	20240-Maximum digits remembered correctly (0.0)	0.00941953	0.121476	0.91551
626	cognitive phenotypes	20242-Fluid intelligence completion status (0.0)	-0.00932532	0.125246	0.902235
627	cognitive phenotypes	20244-Pairs matching completion status (0.0)	-0.0111372	0.0670973	1.17329
628	cognitive phenotypes	20245-Symbol digit completion status (0.0)	0.00179735	0.767623	0.114852
629	cognitive phenotypes	20247-Total errors traversing numeric path (trail #1) (0.0)	0.0112673	0.0639676	1.19404
630	cognitive phenotypes	20248-Total errors traversing alphanumeric path (trail #2) (0.0)	0.00214286	0.724623	0.139888
631	cognitive phenotypes	23321-Values wanted (2.0)	-0.0069531	0.252994	0.596889
632	cognitive phenotypes	399-Number of incorrect matches in round (0.1)	0.0148984	0.0143076	1.84443
633	cognitive phenotypes	400-Time to complete round (0.1)	0.0347469	1.10265e-08	7.95756
634	cognitive phenotypes	404-Duration to first press of snap-button in each round (0.0)	0.0339975	2.25993e-08	7.6459
635	cognitive phenotypes	630-Touchscreen duration (0.0)	0.0293256	1.42002e-06	5.84771
636	cognitive phenotypes	4253-Time number displayed for (2.0)	-0.00956348	0.115886	0.935968
637	cognitive phenotypes	4254-Time first key touched (0.0)	0.00596465	0.32679	0.485731
638	cognitive phenotypes	4255-Time last key touched (0.0)	0.0010456	0.863519	0.0637282
639	cognitive phenotypes	4256-Time elapsed (0.0)	0.00882441	0.146845	0.833139
640	cognitive phenotypes	4285-Time to complete test (0.0)	7.08763e-05	0.990703	0.00405644
641	cognitive phenotypes	4290-Duration screen displayed (0.0)	0.00151487	0.803325	0.0951086
642	cognitive phenotypes	6333-Duration spent answering each puzzle (2.0)	0.0214592	0.000418231	3.37858
643	cognitive phenotypes	6348-Duration to complete numeric path (trail #1) (2.0)	0.0389133	1.55594e-10	9.80801
644	cognitive phenotypes	6350-Duration to complete alphanumeric path (trail #2) (2.0)	0.0421653	4.06013e-12	11.3915
645	cognitive phenotypes	6772-Interval between previous point and current one in numeric path (trail #1) (2.0)	0.0403052	3.38222e-11	10.4708
646	cognitive phenotypes	6773-Interval between previous point and current one in alphanumeric path (trail #2) (2.0)	0.0414194	9.60608e-12	11.0175
647	cognitive phenotypes	10137-Number of incorrect matches in round (pilot) (0.1)	0.00164137	0.787281	0.10387
648	cognitive phenotypes	10138-Time to complete round (pilot) (0.1)	0.0156054	0.010297	1.98729
649	cognitive phenotypes	10144-Time taken to complete lights test (pilot) (0.1)	0.00078757	0.89698	0.0472171
650	cognitive phenotypes	10147-Duration to first press of snap-button in each round (pilot) (0.0)	-0.00485096	0.425158	0.37145
651	cognitive phenotypes	10241-Touchscreen duration (pilot) (0.0)	0.00122102	0.840905	0.0752533
652	cognitive phenotypes	10609-Words answer array (pilot) (0.0)	-0.00224123	0.712531	0.147196
653	cognitive phenotypes	10612-Number of words beginning with 'S' (pilot) (0.0)	-0.00608867	0.316832	0.499171
654	cognitive phenotypes	20023-Mean time to correctly identify matches (0.0)	0.0361896	2.65648e-09	8.57569
655	cognitive phenotypes	20132-Number of incorrect matches in round (0.0)	0.00652783	0.283186	0.547928
656	cognitive phenotypes	20133-Time to complete round (0.0)	0.0113743	0.061484	1.21124
657	cognitive phenotypes	20149-Interval between previous point and current one in numeric path (trail #1) (0.1)	0.0172271	0.00462078	2.33528
658	cognitive phenotypes	20153-Forced expiratory volume in 1-second (FEV1), predicted (0.0)	-0.00779107	0.200238	0.698454
659	cognitive phenotypes	20154-Forced expiratory volume in 1-second (FEV1), predicted percentage (0.0)	-0.0105598	0.0825484	1.08329
660	cognitive phenotypes	20155-Interval between previous point and current one in alphanumeric path (trail #2) (0.1)	0.0199022	0.00106692	2.97187
661	cognitive phenotypes	20156-Duration to complete numeric path (trail #1) (0.0)	0.0105023	0.0842355	1.07451
662	cognitive phenotypes	20157-Duration to complete alphanumeric path (trail #2) (0.0)	0.0113114	0.062934	1.20111
663	cognitive phenotypes	20159-Number of symbol digit matches made correctly (0.0)	-0.0309046	3.73592e-07	6.4276
664	cognitive phenotypes	20195-Number of symbol digit matches attempted (0.0)	-0.0338972	2.48515e-08	7.60465
665	cognitive phenotypes	20229-Values entered (0.0)	-0.00639937	0.292768	0.533477
666	cognitive phenotypes	20230-Duration to entering value (0.0)	0.0304115	5.70882e-07	6.24345
667	cognitive phenotypes	23322-Values entered (2.0)	-0.0131574	0.0305282	1.5153
668	cognitive phenotypes	23323-Number of symbol digit matches attempted (2.0)	-0.0488502	9.29748e-16	15.0316
669	cognitive phenotypes	23324-Number of symbol digit matches made correctly (2.0)	-0.0413728	1.01322e-11	10.9943
670	mental health self-report	20126_0.0-Bipolar and major depression status (0.0)	-0.0258931	2.06672e-05	4.68472
671	mental health self-report	20126_1.0-Bipolar and major depression status (0.0)	-0.00238155	0.695406	0.157761
672	mental health self-report	20126_2.0-Bipolar and major depression status (0.0)	0.00194759	0.748828	0.125618
673	mental health self-report	20126_3.0-Bipolar and major depression status (0.0)	0.0194487	0.00138538	2.85843
674	mental health self-report	20126_4.0-Bipolar and major depression status (0.0)	0.00491371	0.419193	0.377586
675	mental health self-report	20126_5.0-Bipolar and major depression status (0.0)	0.00810871	0.1825	0.738738
676	mental health self-report	20411_0.0-Ever been injured or injured someone else through drinking alcohol (0.0)	0.0123563	0.0422077	1.37461
677	mental health self-report	20411_1.0-Ever been injured or injured someone else through drinking alcohol (0.0)	0.00750836	0.217056	0.663429
678	mental health self-report	20411_2.0-Ever been injured or injured someone else through drinking alcohol (0.0)	0.00846464	0.164039	0.785053
679	mental health self-report	20526_0.0-Been in serious accident believed to be life-threatening (0.0)	0.00720211	0.236395	0.626362
680	mental health self-report	20526_1.0-Been in serious accident believed to be life-threatening (0.0)	0.015791	0.00942581	2.02568
681	mental health self-report	20526_2.0-Been in serious accident believed to be life-threatening (0.0)	-0.000909309	0.881166	0.0549421
682	mental health self-report	20527_0.0-Been involved in combat or exposed to war-zone (0.0)	0.0164387	0.00687755	2.16257
683	mental health self-report	20527_1.0-Been involved in combat or exposed to war-zone (0.0)	-0.00277548	0.648181	0.188304
684	mental health self-report	20527_2.0-Been involved in combat or exposed to war-zone (0.0)	0.00228552	0.707109	0.150514
685	mental health self-report	20528_0.0-Diagnosed with life-threatening illness (0.0)	0.00815477	0.180027	0.744661
686	mental health self-report	20528_1.0-Diagnosed with life-threatening illness (0.0)	0.0127505	0.0360586	1.44299
687	mental health self-report	20528_2.0-Diagnosed with life-threatening illness (0.0)	-0.00368788	0.544322	0.264144
688	mental health self-report	20529_0.0-Victim of physically violent crime (0.0)	0.00445142	0.464279	0.333221
689	mental health self-report	20529_1.0-Victim of physically violent crime (0.0)	0.0164763	0.00675083	2.17064
690	mental health self-report	20529_2.0-Victim of physically violent crime (0.0)	-0.00303313	0.618027	0.208993
691	mental health self-report	20530_0.0-Witnessed sudden violent death (0.0)	0.00892796	0.142161	0.847219
692	mental health self-report	20530_1.0-Witnessed sudden violent death (0.0)	0.00942834	0.121128	0.916756
693	mental health self-report	20530_2.0-Witnessed sudden violent death (0.0)	0.00821528	0.176818	0.752474
694	mental health self-report	20531_0.0-Victim of sexual assault (0.0)	0.00723911	0.233996	0.630792
695	mental health self-report	20531_1.0-Victim of sexual assault (0.0)	0.00900225	0.138872	0.857385
696	mental health self-report	20531_2.0-Victim of sexual assault (0.0)	0.0128812	0.0341954	1.46603
697	mental health self-report	20536_0.0-Weight change during worst episode of depression (0.0)	0.0102756	0.0911512	1.04024
698	mental health self-report	20536_1.0-Weight change during worst episode of depression (0.0)	0.00437472	0.472012	0.326047
699	mental health self-report	20536_2.0-Weight change during worst episode of depression (0.0)	0.00792118	0.192826	0.714835
700	mental health self-report	20536_3.0-Weight change during worst episode of depression (0.0)	0.00938927	0.122677	0.911236
701	mental health self-report	1920-Mood swings (0.0)	-0.00548272	0.367393	0.43487
702	mental health self-report	1930-Miserableness (0.0)	0.00738878	0.224467	0.648847
703	mental health self-report	1940-Irritability (0.0)	0.00480154	0.42989	0.366642
704	mental health self-report	1950-Sensitivity / hurt feelings (0.0)	0.00215966	0.722553	0.14113
705	mental health self-report	1960-Fed-up feelings (0.0)	0.00522792	0.390077	0.40885
706	mental health self-report	1970-Nervous feelings (0.0)	0.0149902	0.0137189	1.86268
707	mental health self-report	1980-Worrier / anxious feelings (0.0)	0.00382166	0.529817	0.275874
708	mental health self-report	1990-Tense / 'highly strung' (0.0)	0.0121493	0.0457795	1.33933
709	mental health self-report	2000-Worry too long after embarrassment (0.0)	0.0114034	0.0608232	1.21593
710	mental health self-report	2010-Suffer from 'nerves' (0.0)	0.014469	0.0173672	1.76027
711	mental health self-report	2020-Loneliness, isolation (0.0)	0.0160621	0.00827147	2.08242
712	mental health self-report	2030-Guilty feelings (0.0)	-0.00332174	0.585	0.232844
713	mental health self-report	2040-Risk taking (0.0)	-0.000373245	0.951071	0.021787
714	mental health self-report	2090-Seen doctor (GP) for nerves, anxiety, tension or depression (0.0)	0.032328	1.05995e-07	6.97472
715	mental health self-report	2100-Seen a psychiatrist for nerves, anxiety, tension or depression (0.0)	0.0228715	0.000169522	3.77077
716	mental health self-report	4598-Ever depressed for a whole week (0.0)	0.0108922	0.0733365	1.13468
717	mental health self-report	4631-Ever unenthusiastic/disinterested for a whole week (0.0)	0.013248	0.0294008	1.53164
718	mental health self-report	4642-Ever manic/hyper for 2 days (0.0)	0.00719574	0.23681	0.6256
719	mental health self-report	4653-Ever highly irritable/argumentative for 2 days (0.0)	0.0114626	0.0594945	1.22552
720	mental health self-report	5674-Severity of manic/irritable episodes (0.0)	0.00105504	0.862299	0.0643423
721	mental health self-report	6156#12-Manic/hyper symptoms (0.0)	0.00029269	0.961622	0.0169957
722	mental health self-report	6156#100-Manic/hyper symptoms (0.0)	-0.00832341	0.171188	0.766526
723	mental health self-report	6156#11-Manic/hyper symptoms (0.0)	-0.00319961	0.598875	0.222663
724	mental health self-report	6156#13-Manic/hyper symptoms (0.0)	0.0100851	0.09731	1.01184
725	mental health self-report	6156#14-Manic/hyper symptoms (0.0)	0.0071072	0.242629	0.615058
726	mental health self-report	6156#15-Manic/hyper symptoms (0.0)	-0.00147047	0.808977	0.092064
727	mental health self-report	20401-Ever addicted to any substance or behaviour (0.0)	0.00787689	0.195326	0.709241
728	mental health self-report	20417-Tense, sore, or aching muscles during worst period of anxiety (0.0)	0.00260121	0.668913	0.174631
729	mental health self-report	20419-Difficulty concentrating during worst period of anxiety (0.0)	-0.00740841	0.223238	0.651232
730	mental health self-report	20421-Ever felt worried, tense, or anxious for most of a month or longer (0.0)	0.0200253	0.000993005	3.00305
731	mental health self-report	20422-More irritable than usual during worst period of anxiety (0.0)	0.00374379	0.538236	0.269027
732	mental health self-report	20423-Keyed up or on edge during worst period of anxiety (0.0)	-0.00162864	0.788892	0.102982
733	mental health self-report	20425-Ever worried more than most people would in similar situation (0.0)	0.00857616	0.158555	0.799821
734	mental health self-report	20426-Restless during period of worst anxiety (0.0)	-0.00545244	0.370044	0.431746
735	mental health self-report	20427-Frequent trouble falling or staying asleep during worst period of anxiety (0.0)	0.0034155	0.574449	0.240749
736	mental health self-report	20428-Professional informed about anxiety (0.0)	-0.000340532	0.955355	0.0198353
737	mental health self-report	20429-Easily tired during worst period of anxiety (0.0)	0.000539515	0.929323	0.0318333
738	mental health self-report	20431-Ever addicted to a behaviour or miscellanous (0.0)	-0.00147136	0.808864	0.0921246
739	mental health self-report	20435-Difficulty concentrating during worst depression (0.0)	0.0066713	0.272739	0.564253
740	mental health self-report	20437-Thoughts of death during worst depression (0.0)	0.0138881	0.0224111	1.64954
741	mental health self-report	20441-Ever had prolonged loss of interest in normal activities (0.0)	0.0198822	0.0010794	2.96682
742	mental health self-report	20445-Depression possibly related to childbirth (0.0)	0.0035135	0.563519	0.249092
743	mental health self-report	20446-Ever had prolonged feelings of sadness or depression (0.0)	0.0160014	0.00851811	2.06966
744	mental health self-report	20447-Depression possibly related to stressful or traumatic event (0.0)	-0.0165839	0.00639933	2.19387
745	mental health self-report	20448-Professional informed about depression (0.0)	0.0058692	0.334591	0.475485
746	mental health self-report	20449-Feelings of tiredness during worst episode of depression (0.0)	-0.00407759	0.502628	0.298753
747	mental health self-report	20450-Feelings of worthlessness during worst period of depression (0.0)	0.0152585	0.0121194	1.91652
748	mental health self-report	20456-Ever addicted to illicit or recreational drugs (0.0)	0.00178177	0.769581	0.113746
749	mental health self-report	20463-Ever heard an un-real voice (0.0)	0.00124408	0.837942	0.076786
750	mental health self-report	20466-Ever prescribed a medication for unusual or psychotic experiences (0.0)	0.00610938	0.315189	0.501429
751	mental health self-report	20471-Ever seen an un-real vision (0.0)	0.00016623	0.978198	0.00957326
752	mental health self-report	20477-Ever talked to a health professional about unusual or psychotic experiences (0.0)	0.00679449	0.263981	0.578427
753	mental health self-report	20480-Ever self-harmed (0.0)	0.0078967	0.194205	0.71174
754	mental health self-report	20481-Self-harmed in past year (0.0)	-0.00312816	0.607061	0.216767
755	mental health self-report	20483-Ever attempted suicide (0.0)	0.00317941	0.601185	0.220992
756	mental health self-report	20484-Attempted suicide in past year (0.0)	0.00372926	0.539814	0.267756
757	mental health self-report	20486-Contemplated self-harm in past year (0.0)	-0.00239983	0.693188	0.159149
758	mental health self-report	20493-Severity of problems due to mania or irritability (0.0)	-0.0056511	0.352863	0.452394
759	mental health self-report	20499-Ever sought or received professional help for mental distress (0.0)	0.0165049	0.00665559	2.17681
760	mental health self-report	20500-Ever suffered mental distress preventing usual activities (0.0)	0.0182625	0.00267671	2.5724
761	mental health self-report	20501-Ever had period of mania / excitability (0.0)	-0.00121887	0.841181	0.0751105
762	mental health self-report	20502-Ever had period extreme irritability (0.0)	0.0127341	0.0362971	1.44013
763	mental health self-report	20532-Did your sleep change? (0.0)	-0.00769799	0.205667	0.686836
764	mental health self-report	20533-Trouble falling asleep (0.0)	-0.00062414	0.918273	0.037028
765	mental health self-report	20534-Sleeping too much (0.0)	0.0102117	0.0931807	1.03067
766	mental health self-report	20535-Waking too early (0.0)	-0.00238583	0.694887	0.158086
767	mental health self-report	20538-Worried most days during period of worst anxiety (0.0)	0.00513407	0.398642	0.399417
768	mental health self-report	20540-Multiple worries during worst period of anxiety (0.0)	0.00707531	0.244749	0.611279
769	mental health self-report	20541-Difficulty stopping worrying during worst period of anxiety (0.0)	0.00825646	0.174658	0.757812
770	mental health self-report	20542-Stronger worrying (than other people) during period of worst anxiety (0.0)	0.00698319	0.250946	0.600419
771	mental health self-report	20543-Number of things worried about during worst period of anxiety (0.0)	-0.00329255	0.588303	0.230399
772	mental health self-report	20544#11-Mental health problems ever diagnosed by a professional (0.1)	0.0198881	0.00107575	2.96829
773	mental health self-report	20544#15-Mental health problems ever diagnosed by a professional (0.1)	0.0169513	0.00531992	2.27409
774	mental health self-report	20544#5-Mental health problems ever diagnosed by a professional (0.1)	0.0178752	0.00329358	2.48233
775	mental health self-report	20544#6-Mental health problems ever diagnosed by a professional (0.1)	0.0244205	5.93611e-05	4.2265
776	mental health self-report	20544#1-Mental health problems ever diagnosed by a professional (0.1)	0.0147687	0.0151774	1.8188
777	mental health self-report	20544#7-Mental health problems ever diagnosed by a professional (0.1)	0.00467959	0.441697	0.354875
778	mental health self-report	20544#3-Mental health problems ever diagnosed by a professional (0.1)	0.0163305	0.00725455	2.13939
779	mental health self-report	20544#14-Mental health problems ever diagnosed by a professional (0.1)	0.0125215	0.0395311	1.40306
780	mental health self-report	20544#4-Mental health problems ever diagnosed by a professional (0.1)	0.0118572	0.0512478	1.29033
781	mental health self-report	20544#17-Mental health problems ever diagnosed by a professional (0.1)	0.00811268	0.182286	0.739248
782	mental health self-report	20544#10-Mental health problems ever diagnosed by a professional (0.1)	0.00196055	0.747214	0.126555
783	mental health self-report	20544#12-Mental health problems ever diagnosed by a professional (0.1)	0.00804848	0.185771	0.731023
784	mental health self-report	20544#18-Mental health problems ever diagnosed by a professional (0.1)	-0.00871516	0.151914	0.818402
785	mental health self-report	20544#13-Mental health problems ever diagnosed by a professional (0.1)	0.00178236	0.769506	0.113788
786	mental health self-report	20544#16-Mental health problems ever diagnosed by a professional (0.1)	-8.61192e-05	0.988704	0.00493375
787	mental health self-report	20544#2-Mental health problems ever diagnosed by a professional (0.1)	0.00571401	0.347529	0.459009
788	mental health self-report	20546#3-Substances taken for depression (0.1)	0.024655	5.03678e-05	4.29785
789	mental health self-report	20546#4-Substances taken for depression (0.1)	0.0115789	0.0569571	1.24445
790	mental health self-report	20546#1-Substances taken for depression (0.1)	-0.000312927	0.958971	0.0181947
791	mental health self-report	20547#1-Activities undertaken to treat depression (0.1)	0.0104393	0.0861136	1.06493
792	mental health self-report	20547#3-Activities undertaken to treat depression (0.1)	0.00117602	0.846694	0.0722734
793	mental health self-report	20548#2-Manifestations of mania or irritability (0.1)	0.0100891	0.0971779	1.01243
794	mental health self-report	20548#1-Manifestations of mania or irritability (0.1)	0.0116021	0.0564627	1.24824
795	mental health self-report	20548#3-Manifestations of mania or irritability (0.1)	0.0101034	0.0967031	1.01456
796	mental health self-report	20548#7-Manifestations of mania or irritability (0.1)	-0.000414174	0.945714	0.0242403
797	mental health self-report	20548#8-Manifestations of mania or irritability (0.1)	0.00464373	0.445204	0.351441
798	mental health self-report	20548#9-Manifestations of mania or irritability (0.1)	0.00242266	0.690419	0.160888
799	mental health self-report	20548#5-Manifestations of mania or irritability (0.1)	-0.00666668	0.273071	0.563724
800	mental health self-report	20548#6-Manifestations of mania or irritability (0.1)	-0.00256118	0.673712	0.171526
801	mental health self-report	20549#3-Substances taken for anxiety (0.1)	0.0275944	5.69521e-06	5.24449
802	mental health self-report	20549#4-Substances taken for anxiety (0.1)	0.015692	0.0098821	2.00515
803	mental health self-report	20549#1-Substances taken for anxiety (0.1)	-0.000898892	0.882518	0.0542766
804	mental health self-report	20550#1-Activities undertaken to treat anxiety (0.1)	0.0254556	2.8442e-05	4.54604
805	mental health self-report	20550#3-Activities undertaken to treat anxiety (0.1)	-0.00788564	0.19483	0.710344
806	mental health self-report	20551#2-Substance of prescription or over-the-counter medication addiction (0.1)	-0.000397299	0.947922	0.0232272
807	mental health self-report	20551#1-Substance of prescription or over-the-counter medication addiction (0.1)	0.0142411	0.0192137	1.71639
808	mental health self-report	20551#3-Substance of prescription or over-the-counter medication addiction (0.1)	-0.0065597	0.280842	0.551538
809	mental health self-report	20553#4-Methods of self-harm used (0.1)	0.00859178	0.157798	0.8019
810	mental health self-report	20553#5-Methods of self-harm used (0.1)	0.00735713	0.226458	0.645011
811	mental health self-report	20553#1-Methods of self-harm used (0.1)	0.00343976	0.571734	0.242806
812	mental health self-report	20553#3-Methods of self-harm used (0.1)	0.0142993	0.0187269	1.72753
813	mental health self-report	20553#6-Methods of self-harm used (0.1)	-0.00190347	0.754333	0.122437
814	mental health self-report	20553#2-Methods of self-harm used (0.1)	0.00423861	0.485908	0.313446
815	mental health self-report	20554#1-Actions taken following self-harm (0.1)	0.00755035	0.214495	0.668582
816	mental health self-report	20554#4-Actions taken following self-harm (0.1)	0.0126372	0.0377429	1.42316
817	mental health self-report	20554#3-Actions taken following self-harm (0.1)	0.0179881	0.00310153	2.50842
818	mental health self-report	20554#6-Actions taken following self-harm (0.1)	0.0109971	0.0706097	1.15114
819	mental health self-report	20554#5-Actions taken following self-harm (0.1)	-0.000724991	0.905126	0.0432911
820	mental health self-report	2050-Frequency of depressed mood in last 2 weeks (0.0)	0.000550659	0.927867	0.0325142
821	mental health self-report	2060-Frequency of unenthusiasm / disinterest in last 2 weeks (0.0)	0.012013	0.0482666	1.31635
822	mental health self-report	2070-Frequency of tenseness / restlessness in last 2 weeks (0.0)	0.00203882	0.737487	0.132245
823	mental health self-report	2080-Frequency of tiredness / lethargy in last 2 weeks (0.0)	0.00182612	0.764013	0.116899
824	mental health self-report	2110-Able to confide (0.0)	-0.0103738	0.0880992	1.05503
825	mental health self-report	4526-Happiness (0.0)	0.00785041	0.196832	0.705904
826	mental health self-report	4537-Work/job satisfaction (0.0)	0.0106996	0.0785656	1.10477
827	mental health self-report	4548-Health satisfaction (0.0)	0.0135013	0.0264382	1.57777
828	mental health self-report	4559-Family relationship satisfaction (0.0)	0.00713716	0.240648	0.618617
829	mental health self-report	4570-Friendships satisfaction (0.0)	0.0122568	0.0438936	1.3576
830	mental health self-report	4581-Financial situation satisfaction (0.0)	0.00291277	0.632037	0.199257
831	mental health self-report	4620-Number of depression episodes (0.0)	0.00571861	0.347141	0.459494
832	mental health self-report	5386-Number of unenthusiastic/disinterested episodes (0.0)	0.00786633	0.195925	0.70791
833	mental health self-report	20127-Neuroticism score (0.0)	0.0039052	0.520861	0.283279
834	mental health self-report	20418-Impact on normal roles during worst period of anxiety (0.0)	0.00688416	0.25773	0.588835
835	mental health self-report	20436-Fraction of day affected during worst episode of depression (0.0)	0.0159977	0.00853368	2.06886
836	mental health self-report	20438-Duration of worst depression (0.0)	0.00568442	0.350031	0.455894
837	mental health self-report	20439-Frequency of depressed days during worst episode of depression (0.0)	0.00982139	0.10638	0.97314
838	mental health self-report	20440-Impact on normal roles during worst period of depression (0.0)	0.0053601	0.378205	0.422273
839	mental health self-report	20442-Lifetime number of depressed periods (0.0)	0.0159868	0.00857875	2.06658
840	mental health self-report	20453-Ever taken cannabis (0.0)	-0.00172537	0.776677	0.109759
841	mental health self-report	20454-Maximum frequency of taking cannabis (0.0)	0.00366473	0.546851	0.262131
842	mental health self-report	20458-General happiness (0.0)	0.0271473	8.05024e-06	5.09419
843	mental health self-report	20459-General happiness with own health (0.0)	0.0328186	6.78234e-08	7.16862
844	mental health self-report	20460-Belief that own life is meaningful (0.0)	-0.0325232	8.88154e-08	7.05151
845	mental health self-report	20467-Frequency of unusual or psychotic experiences in past year (0.0)	0.00697994	0.251167	0.600037
846	mental health self-report	20473-Number of times seen an un-real vision (0.0)	0.00068164	0.910774	0.0405892
847	mental health self-report	20479-Ever thought that life not worth living (0.0)	0.0208533	0.000606563	3.21712
848	mental health self-report	20482-Number of times self-harmed (0.0)	0.00321752	0.596831	0.224149
849	mental health self-report	20485-Ever contemplated self-harm (0.0)	0.0159682	0.00865598	2.06268
850	mental health self-report	20487-Felt hated by family member as a child (0.0)	0.0185521	0.00228658	2.64081
851	mental health self-report	20488-Physically abused by family as a child (0.0)	0.0128355	0.034837	1.45796
852	mental health self-report	20489-Felt loved as a child (0.0)	-0.0275348	5.96618e-06	5.2243
853	mental health self-report	20490-Sexually molested as a child (0.0)	0.00972858	0.109727	0.959686
854	mental health self-report	20491-Someone to take to doctor when needed as a child (0.0)	-0.016324	0.00727811	2.13798
855	mental health self-report	20492-Longest period of mania or irritability (0.0)	-0.012012	0.0482854	1.31618
856	mental health self-report	20494-Felt irritable or had angry outbursts in past month (0.0)	0.00530365	0.383247	0.416521
857	mental health self-report	20495-Avoided activities or situations because of previous stressful experience in past month (0.0)	0.00578357	0.341691	0.466366
858	mental health self-report	20496-Felt distant from other people in past month (0.0)	0.0110205	0.0700136	1.15482
859	mental health self-report	20497-Repeated disturbing thoughts of stressful experience in past month (0.0)	0.0123112	0.0429651	1.36688
860	mental health self-report	20498-Felt very upset when reminded of stressful experience in past month (0.0)	0.0156246	0.0102036	1.99125
861	mental health self-report	20505-Recent easy annoyance or irritability (0.0)	0.00798236	0.189411	0.722596
862	mental health self-report	20506-Recent feelings or nervousness or anxiety (0.0)	0.0137991	0.0232877	1.63287
863	mental health self-report	20507-Recent feelings of inadequacy (0.0)	0.0165602	0.00647533	2.18874
864	mental health self-report	20508-Recent trouble concentrating on things (0.0)	0.0281248	3.75245e-06	5.42568
865	mental health self-report	20509-Recent inability to stop or control worrying (0.0)	0.0150363	0.0134319	1.87186
866	mental health self-report	20510-Recent feelings of depression (0.0)	0.0156892	0.00989508	2.00458
867	mental health self-report	20511-Recent poor appetite or overeating (0.0)	0.00777175	0.201356	0.696036
868	mental health self-report	20512-Recent feelings of foreboding (0.0)	0.0107384	0.0774886	1.11076
869	mental health self-report	20513-Recent thoughts of suicide or self-harm (0.0)	0.00962214	0.113668	0.944363
870	mental health self-report	20514-Recent lack of interest or pleasure in doing things (0.0)	0.0184365	0.00243561	2.61339
871	mental health self-report	20515-Recent trouble relaxing (0.0)	0.0117286	0.0538243	1.26902
872	mental health self-report	20516-Recent restlessness (0.0)	0.00431431	0.478153	0.320434
873	mental health self-report	20517-Trouble falling or staying asleep, or sleeping too much (0.0)	0.00738162	0.224917	0.647978
874	mental health self-report	20518-Recent changes in speed/amount of moving or speaking (0.0)	0.0160432	0.00834749	2.07844
875	mental health self-report	20519-Recent feelings of tiredness or low energy (0.0)	0.00581837	0.338794	0.470064
876	mental health self-report	20520-Recent worrying too much about different things (0.0)	0.00677165	0.26559	0.575788
877	mental health self-report	20521-Belittlement by partner or ex-partner as an adult (0.0)	0.00247533	0.684048	0.164913
878	mental health self-report	20522-Been in a confiding relationship as an adult (0.0)	-0.0154704	0.0109752	1.95959
879	mental health self-report	20523-Physical violence by partner or ex-partner as an adult (0.0)	0.000234017	0.969311	0.0135369
880	mental health self-report	20524-Sexual interference by partner or ex-partner without consent as an adult (0.0)	0.010039	0.0988486	1.00503
881	mental health self-report	20525-Able to pay rent/mortgage as an adult (0.0)	-0.00348368	0.566834	0.246544
882	mental health self-report	20537-Frequency of difficulty controlling worry during worst period of anxiety (0.0)	0.00449779	0.459639	0.337583
883	mental health self-report	20539-Frequency of inability to stop worrying during worst period of anxiety (0.0)	-0.0111502	0.066779	1.17536
884	mental health self-report	4609-Longest period of depression (0.0)	0.00749062	0.218144	0.661257
885	mental health self-report	5375-Longest period of unenthusiasm / disinterest (0.0)	0.00596788	0.326528	0.486079
886	mental health self-report	20420-Longest period spent worried or anxious (0.0)	-0.00483993	0.426212	0.370374
887	mental health self-report	20433-Age at first episode of depression (0.0)	-0.0142857	0.0188395	1.72493
888	mental health self-report	20434-Age at last episode of depression (0.0)	0.0117999	0.0523821	1.28082
889	mental health self-report	20455-Age when last took cannabis (0.0)	0.00360184	0.553753	0.256684
890	early life factors	1677-Breastfed as a baby (0.0)	0.0279116	4.44171e-06	5.35245
891	early life factors	1767-Adopted as a child (0.0)	-0.00222546	0.714465	0.146019
892	early life factors	1777-Part of a multiple birth (0.0)	-0.00880035	0.147951	0.829883
893	early life factors	1787-Maternal smoking around birth (0.0)	0.00966533	0.112056	0.950566
894	early life factors	1687-Comparative body size at age 10 (0.0)	-0.000424659	0.944342	0.0248709
895	early life factors	1697-Comparative height size at age 10 (0.0)	0.00310038	0.610259	0.214486
896	early life factors	129-Place of birth in UK - north co-ordinate (0.0)	-0.00797741	0.189685	0.721967
897	early life factors	130-Place of birth in UK - east co-ordinate (0.0)	-0.000972665	0.872955	0.0590083
898	early life factors	20022-Birth weight (0.0)	0.00261674	0.667055	0.175838
899	physical measures - bone density and sizes	4092-Heel ultrasound method (left) (1.0)	-0.00192006	0.752261	0.123631
900	physical measures - bone density and sizes	4095-Heel ultrasound method (right) (2.0)	0.0053824	0.376224	0.424554
901	physical measures - bone density and sizes	77-Heel bone ultrasound T-score, manual entry (0.0)	0.00735027	0.226892	0.644181
902	physical measures - bone density and sizes	78-Heel bone mineral density (BMD) T-score, automated (0.0)	-0.0185493	0.00229014	2.64014
903	physical measures - bone density and sizes	3083-Heel quantitative ultrasound index (QUI), manual entry (0.0)	-0.000104234	0.986328	0.00597863
904	physical measures - bone density and sizes	3084-Heel bone mineral density (BMD), manual entry (0.0)	0.00601366	0.322831	0.491025
905	physical measures - bone density and sizes	3085-Heel Broadband ultrasound attenuation (BUA), manual entry (0.0)	0.0056043	0.356864	0.447497
906	physical measures - bone density and sizes	3143-Ankle spacing width (0.0)	0.0160766	0.00821326	2.08548
907	physical measures - bone density and sizes	3144-Heel Broadband ultrasound attenuation, direct entry (0.0)	-0.0136635	0.0246788	1.60768
908	physical measures - bone density and sizes	4100-Ankle spacing width (left) (0.0)	0.00123884	0.838615	0.0764375
909	physical measures - bone density and sizes	4101-Heel broadband ultrasound attenuation (left) (0.0)	-0.0189271	0.00185891	2.73074
910	physical measures - bone density and sizes	4104-Heel quantitative ultrasound index (QUI), direct entry (left) (0.0)	-0.0150707	0.0132204	1.87876
911	physical measures - bone density and sizes	4119-Ankle spacing width (right) (0.0)	0.00761754	0.210444	0.676863
912	physical measures - bone density and sizes	4120-Heel broadband ultrasound attenuation (right) (0.0)	-0.0115309	0.0579941	1.23662
913	physical measures - bone density and sizes	4123-Heel quantitative ultrasound index (QUI), direct entry (right) (0.0)	-0.00960096	0.114465	0.941327
914	physical measures - bone density and sizes	4140-Heel bone mineral density (BMD), manual entry (left) (2.0)	0.00452323	0.457103	0.339986
915	blood assays	30104-Mean platelet (thrombocyte) volume acquisition route (0.0)	-0.0131634	0.0304516	1.51639
916	blood assays	30150-Eosinophill count (0.0)	0.0043682	0.472673	0.325439
917	blood assays	30160-Basophill count (0.0)	3.42653e-06	0.999551	0.000195245
918	blood assays	30170-Nucleated red blood cell count (0.0)	-0.0130299	0.0321766	1.49246
919	blood assays	30230-Nucleated red blood cell percentage (0.0)	-0.0143986	0.0179201	1.74666
920	blood assays	30000-White blood cell (leukocyte) count (0.0)	0.0141675	0.0198449	1.70235
921	blood assays	30010-Red blood cell (erythrocyte) count (0.0)	0.00239492	0.693783	0.158776
922	blood assays	30020-Haemoglobin concentration (0.0)	0.0066224	0.27627	0.558667
923	blood assays	30030-Haematocrit percentage (0.0)	0.00584699	0.336423	0.473114
924	blood assays	30040-Mean corpuscular volume (0.0)	0.00837222	0.168691	0.772907
925	blood assays	30050-Mean corpuscular haemoglobin (0.0)	0.0089248	0.142302	0.846788
926	blood assays	30060-Mean corpuscular haemoglobin concentration (0.0)	0.000685004	0.910336	0.0407984
927	blood assays	30070-Red blood cell (erythrocyte) distribution width (0.0)	0.0146184	0.0162435	1.78932
928	blood assays	30080-Platelet count (0.0)	0.00129424	0.831503	0.080136
929	blood assays	30090-Platelet crit (0.0)	-0.00219464	0.718249	0.143725
930	blood assays	30100-Mean platelet (thrombocyte) volume (0.0)	-0.0100465	0.0985974	1.00613
931	blood assays	30110-Platelet distribution width (0.0)	0.0149474	0.013991	1.85415
932	blood assays	30120-Lymphocyte count (0.0)	-8.34977e-05	0.989048	0.00478275
933	blood assays	30130-Monocyte count (0.0)	0.0150186	0.0135415	1.86833
934	blood assays	30140-Neutrophill count (0.0)	0.0122331	0.0443048	1.35355
935	blood assays	30180-Lymphocyte percentage (0.0)	-0.0134595	0.0269085	1.57011
936	blood assays	30190-Monocyte percentage (0.0)	0.0105764	0.082068	1.08583
937	blood assays	30200-Neutrophill percentage (0.0)	0.0108886	0.0734317	1.13412
938	blood assays	30210-Eosinophill percentage (0.0)	-0.00663373	0.275449	0.559959
939	blood assays	30220-Basophill percentage (0.0)	0.00630594	0.299872	0.523065
940	blood assays	30240-Reticulocyte percentage (0.0)	0.00900412	0.13879	0.857642
941	blood assays	30250-Reticulocyte count (0.0)	0.00781257	0.198999	0.70115
942	blood assays	30260-Mean reticulocyte volume (0.0)	0.0108452	0.0745856	1.12735
943	blood assays	30270-Mean sphered cell volume (0.0)	0.0103701	0.0882155	1.05445
944	blood assays	30280-Immature reticulocyte fraction (0.0)	0.0129674	0.0330121	1.48133
945	blood assays	30290-High light scatter reticulocyte percentage (0.0)	0.0108231	0.0751789	1.1239
946	blood assays	30300-High light scatter reticulocyte count (0.0)	0.0110948	0.068145	1.16657
947	blood assays	30600-Albumin (0.0)	-0.00499245	0.41178	0.385335
948	blood assays	30610-Alkaline phosphatase (0.0)	0.0120867	0.0469081	1.32875
949	blood assays	30620-Alanine aminotransferase (0.0)	0.00153097	0.801278	0.0962166
950	blood assays	30630-Apolipoprotein A (0.0)	-0.00414109	0.495999	0.30452
951	blood assays	30640-Apolipoprotein B (0.0)	-0.00874287	0.150616	0.822129
952	blood assays	30650-Aspartate aminotransferase (0.0)	0.00438162	0.471313	0.326691
953	blood assays	30660-Direct bilirubin (0.0)	0.00168255	0.782078	0.10675
954	blood assays	30670-Urea (0.0)	-0.00849323	0.162619	0.788828
955	blood assays	30680-Calcium (0.0)	0.00484167	0.426045	0.370545
956	blood assays	30690-Cholesterol (0.0)	-0.0108192	0.0752824	1.12331
957	blood assays	30700-Creatinine (0.0)	0.00542403	0.372543	0.428823
958	blood assays	30710-C-reactive protein (0.0)	0.0208106	0.000622453	3.20589
959	blood assays	30720-Cystatin C (0.0)	0.0356919	4.36765e-09	8.35975
960	blood assays	30730-Gamma glutamyltransferase (0.0)	0.0153754	0.0114758	1.94022
961	blood assays	30740-Glucose (0.0)	0.0237534	9.39837e-05	4.02695
962	blood assays	30750-Glycated haemoglobin (HbA1c) (0.0)	0.0256623	2.44744e-05	4.61129
963	blood assays	30760-HDL cholesterol (0.0)	-0.0046618	0.443434	0.353171
964	blood assays	30770-IGF-1 (0.0)	-0.021572	0.000389847	3.40911
965	blood assays	30780-LDL direct (0.0)	-0.00878718	0.148558	0.828104
966	blood assays	30790-Lipoprotein A (0.0)	-0.00226136	0.710065	0.148702
967	blood assays	30800-Oestradiol (0.0)	-0.00559799	0.357406	0.446838
968	blood assays	30810-Phosphate (0.0)	-0.020804	0.000624937	3.20416
969	blood assays	30820-Rheumatoid factor (0.0)	0.00157655	0.795492	0.0993641
970	blood assays	30830-SHBG (0.0)	-0.0134872	0.0265958	1.57519
971	blood assays	30840-Total bilirubin (0.0)	0.00112851	0.852815	0.0691452
972	blood assays	30850-Testosterone (0.0)	0.00253944	0.676324	0.169845
973	blood assays	30860-Total protein (0.0)	0.000289905	0.961987	0.0168309
974	blood assays	30870-Triglycerides (0.0)	0.0156316	0.0101699	1.99268
975	blood assays	30880-Urate (0.0)	0.0181925	0.00277968	2.55601
976	blood assays	30890-Vitamin D (0.0)	-0.0212398	0.000479001	3.31966

## Sheet: e. DiaWAS
	cat_id	phe_name	r_value	p_value	-logp_value
0	infectious diseases	Intestinal infection	0.00477467	0.432476	0.364038
1	infectious diseases	Bacterial enteritis	0.00124347	0.838019	0.076746
2	infectious diseases	Intestinal infection due to C. difficile	3.80076e-05	0.995014	0.0021706
3	infectious diseases	Viral Enteritis	0.0126084	0.0381805	1.41816
4	infectious diseases	Intestinal infection due to protozoa	0.0183142	0.00260284	2.58455
5	infectious diseases	Tuberculosis	-0.00494858	0.415901	0.38101
6	infectious diseases	Septicemia	0.0113891	0.0611457	1.21363
7	infectious diseases	Gram negative septicemia	0.00299643	0.622285	0.206011
8	infectious diseases	Gram positive septicemia	0.00707463	0.244795	0.611198
9	infectious diseases	Bacterial infection NOS	0.00974243	0.109222	0.961688
10	infectious diseases	Staphylococcus infections	0.000165893	0.978242	0.00955363
11	infectious diseases	Streptococcus infection	-0.000397299	0.947922	0.0232272
12	infectious diseases	Rheumatic fever / chorea	-0.00349911	0.565117	0.247861
13	infectious diseases	E. coli	0.0130976	0.0312915	1.50457
14	infectious diseases	Herpes zoster	-0.00418923	0.491003	0.308916
15	infectious diseases	Herpes zoster with nervous system complications	0.0105733	0.0821561	1.08536
16	infectious diseases	Herpes simplex	0.00707463	0.244795	0.611198
17	infectious diseases	Viral hepatitis	0.0184403	0.00243056	2.61429
18	infectious diseases	Viral hepatitis A	0.00500233	0.410855	0.386312
19	infectious diseases	Viral hepatitis B	5.37549e-05	0.992949	0.00307309
20	infectious diseases	Viral hepatitis C	0.0197093	0.00119304	2.92335
21	infectious diseases	Chronic hepatitis	0.00819223	0.178035	0.749494
22	infectious diseases	Hepatitis NOS	0.00239111	0.694245	0.158487
23	infectious diseases	Human immunodeficiency virus [HIV] disease	0.0101892	0.093904	1.02732
24	infectious diseases	HIV infection, symptomatic	0.0101892	0.093904	1.02732
25	infectious diseases	Viral warts & HPV	0.00501529	0.409644	0.387594
26	infectious diseases	Viral infection	0.000241078	0.968385	0.0139517
27	infectious diseases	Varicella infection	-0.00153097	0.801279	0.0962163
28	infectious diseases	Infectious mononucleosis	-0.00699861	0.249902	0.602231
29	infectious diseases	Postoperative infection	0.00517708	0.394702	0.40373
30	infectious diseases	Infection/inflammation of internal prosthetic device; implant; and graft	-0.0043197	0.477603	0.320933
31	infectious diseases	Dermatophytosis / Dermatomycosis	0.00228552	0.707109	0.150514
32	infectious diseases	Dermatophytosis	0.00228552	0.707109	0.150514
33	infectious diseases	Dermatophytosis of nail	-0.00606086	0.319047	0.496145
34	infectious diseases	Althete's foot	0.00866493	0.154289	0.811666
35	infectious diseases	Dermatophytosis of the body	-0.00349911	0.565117	0.247861
36	infectious diseases	Candidiasis	-0.00295525	0.627077	0.202679
37	infectious diseases	Mycoses	0.00500233	0.410855	0.386312
38	infectious diseases	Aspergillosis	0.00500233	0.410855	0.386312
39	infectious diseases	Spirochetal infection	0.00502976	0.408294	0.389028
40	infectious diseases	Lyme disease	0.00206417	0.734345	0.1341
41	infectious diseases	Arthropod-borne diseases	-0.00216532	0.721856	0.14155
42	infectious diseases	Helminthiases	-0.00311981	0.608022	0.216081
43	infectious diseases	Intestinal helminthiases	-0.00580737	0.339708	0.468894
44	infectious diseases	Other infectious and parasitic diseases	0.0101892	0.093904	1.02732
45	injuries & poisonings	Burns	-0.00489628	0.420845	0.375878
46	injuries & poisonings	Foreign body injury	-0.00726053	0.232615	0.633362
47	injuries & poisonings	Symptoms concerning nutrition, metabolism, and development	0.00815253	0.180147	0.744372
48	injuries & poisonings	Other signs and symptoms involving emotional state	0.015638	0.0101388	1.99401
49	injuries & poisonings	Other symptoms	0.00194759	0.748828	0.125618
50	injuries & poisonings	Crushing injury	-0.00153097	0.801279	0.0962163
51	injuries & poisonings	Injury to blood vessels	0.00206417	0.734345	0.1341
52	injuries & poisonings	Crushing or internal injury to organs	0.00396011	0.515017	0.288179
53	injuries & poisonings	Injury, NOS	0.00216188	0.722279	0.141295
54	injuries & poisonings	Other tests	0.014911	0.0142261	1.84691
55	injuries & poisonings	Complications of surgical and medical procedures	-0.00403136	0.507484	0.294577
56	injuries & poisonings	Late effect	0.0105733	0.0821561	1.08536
57	injuries & poisonings	Effects of other external causes	-0.00537669	0.37673	0.423969
58	injuries & poisonings	Other ill-defined and unknown causes of morbidity and mortality	0.0101223	0.0960827	1.01735
59	injuries & poisonings	Family history	-0.00663283	0.275514	0.559856
60	injuries & poisonings	Fracture of lower limb	-0.00109092	0.857665	0.0666825
61	injuries & poisonings	Fracture of neck of femur	-0.00111586	0.854446	0.0683152
62	injuries & poisonings	Fracture of unspecified part of femur	0.00461666	0.447862	0.348856
63	injuries & poisonings	Fracture of tibia and fibula	-0.00665837	0.27367	0.562773
64	injuries & poisonings	Fracture of patella	-0.0048113	0.428953	0.36759
65	injuries & poisonings	Fracture of ankle and foot	0.00186555	0.759074	0.119716
66	injuries & poisonings	Fracture of foot	-0.00492225	0.418385	0.378423
67	injuries & poisonings	Fracture of pelvis	0.0184381	0.00243354	2.61376
68	injuries & poisonings	Fracture of upper limb	0.004416	0.467842	0.329901
69	injuries & poisonings	Fracture of humerus	0.0133825	0.0277931	1.55606
70	injuries & poisonings	Fracture of radius and ulna	-0.00324475	0.593729	0.226412
71	injuries & poisonings	Fracture of clavicle or scapula	0.00726743	0.232171	0.634192
72	injuries & poisonings	Fracture of hand or wrist	-0.0127182	0.0365314	1.43733
73	injuries & poisonings	Fracture of vertebral column without mention of spinal cord injury	0.0116078	0.0563406	1.24918
74	injuries & poisonings	Fracture of ribs	0.0045913	0.45036	0.346441
75	injuries & poisonings	Fracture of unspecified bones	-0.00344306	0.571365	0.243086
76	injuries & poisonings	Concussion	0.00412904	0.497253	0.303422
77	injuries & poisonings	Intracranial hemorrhage (injury)	0.00299643	0.622285	0.206011
78	injuries & poisonings	Skull and face fracture and other intercranial injury	0.00546451	0.368986	0.43299
79	injuries & poisonings	Dislocation	0.00604752	0.320114	0.494695
80	injuries & poisonings	Internal derangement of knee	-0.00964648	0.112757	0.947857
81	injuries & poisonings	Traumatic arthropathy	0.00138015	0.820503	0.0859196
82	injuries & poisonings	Sprains and strains	-0.0140344	0.0210338	1.67708
83	injuries & poisonings	Joint/ligament sprain	-0.0092588	0.127963	0.892916
84	injuries & poisonings	Sprains and strains of back and neck	-0.00349911	0.565117	0.247861
85	injuries & poisonings	Other sprains and strains	-0.00494858	0.415901	0.38101
86	injuries & poisonings	Hemorrhage or hematoma complicating a procedure	0.0128696	0.0343569	1.46399
87	injuries & poisonings	Complications of transplants and reattached limbs	0.00856295	0.159196	0.798066
88	injuries & poisonings	Complication of colostomy or enterostomy	0.0105733	0.0821561	1.08536
89	injuries & poisonings	Complications of cardiac/vascular device, implant, and graft	0.00566652	0.351551	0.454012
90	injuries & poisonings	Mechanical complication of unspecified genitourinary device, implant, and graft	0.00582827	0.337973	0.471118
91	injuries & poisonings	Complication of internal orthopedic device	-0.00617041	0.310379	0.508108
92	injuries & poisonings	Complication due to other implant and internal device	0.00192975	0.751052	0.12433
93	injuries & poisonings	Open wounds of head; neck; and trunk	0.0119377	0.049688	1.30375
94	injuries & poisonings	Open wound or laceration of eye or eyelid	0.000661631	0.913383	0.0393471
95	injuries & poisonings	Open wound of ear	0.00783834	0.197521	0.704387
96	injuries & poisonings	Other open wound of head and face	0.00958088	0.115225	0.938453
97	injuries & poisonings	Open wound of nose and sinus	-0.00282624	0.642192	0.192335
98	injuries & poisonings	Open wound of neck	5.37549e-05	0.992949	0.00307309
99	injuries & poisonings	Open wound of genital organs	0.0110567	0.0690963	1.16055
100	injuries & poisonings	Open wounds of extremities	0.00740233	0.223619	0.650492
101	injuries & poisonings	Open wound of finger(s)	-0.00494858	0.415901	0.38101
102	injuries & poisonings	Open wound of foot except toe(s) alone	0.00502976	0.408294	0.389028
103	injuries & poisonings	Open wound of toe(s)	-0.00782483	0.198295	0.702689
104	injuries & poisonings	Traumatic amputation	0.00669606	0.270963	0.567089
105	injuries & poisonings	Complication of amputation stump	0.00502976	0.408294	0.389028
106	injuries & poisonings	Late effects of musculoskeletal and connective tissue injuries	-0.00782483	0.198295	0.702689
107	injuries & poisonings	Injuries to the nervous system	0.00138946	0.819313	0.0865499
108	injuries & poisonings	Toxic effect of venom	-0.00628664	0.301353	0.520925
109	injuries & poisonings	Superficial injury without mention of infection	-0.000724086	0.905244	0.0432345
110	injuries & poisonings	Contusion	-0.00295471	0.62714	0.202636
111	injuries & poisonings	Allergic reaction to food	-0.00992108	0.102876	0.987687
112	injuries & poisonings	Adverse reaction to serum or vaccine	0.0111872	0.06588	1.18125
113	injuries & poisonings	Anaphylactic shock NOS	-0.00404473	0.506077	0.295783
114	injuries & poisonings	Allergies, other	0.00158988	0.793802	0.100288
115	injuries & poisonings	Spinal cord injury without evidence of spinal bone injury	0.0101892	0.093904	1.02732
116	injuries & poisonings	Certain early complications of trauma or procedure	-0.00216532	0.721856	0.14155
117	injuries & poisonings	Poisoning by antibiotics	0.00960919	0.114155	0.942506
118	injuries & poisonings	Allergy/adverse effect of penicillin	0.00958586	0.115036	0.939166
119	injuries & poisonings	Poisoning by other anti-infectives	0.00359512	0.554493	0.256104
120	injuries & poisonings	Poisoning/allergy of sulfonamides	0.0109161	0.0727063	1.13843
121	injuries & poisonings	Poisoning by hormones and synthetic substitutes	0.00500233	0.410855	0.386312
122	injuries & poisonings	Poisoning by primarily systemic agents	0.0149532	0.0139536	1.85532
123	injuries & poisonings	Poisoning by agents primarily affecting blood constituents	-0.00494858	0.415901	0.38101
124	injuries & poisonings	Anticoagulants causing adverse effects	-0.00494858	0.415901	0.38101
125	injuries & poisonings	Poisoning by analgesics, antipyretics, and antirheumatics	-0.00107986	0.859093	0.0659599
126	injuries & poisonings	Opiates and related narcotics causing adverse effects in therapeutic use	0.00800073	0.188394	0.724933
127	injuries & poisonings	Salicylates causing adverse effects in therapeutic use	-0.00153097	0.801279	0.0962163
128	injuries & poisonings	Poisoning by anticonvulsants and anti-Parkinsonism drugs	7.60321e-05	0.990027	0.00435299
129	injuries & poisonings	Adverse effects of sedatives or other central nervous system depressants and anesthetics	0.0105788	0.0819984	1.08619
130	injuries & poisonings	Poisoning by psychotropic agents	0.0123295	0.0426574	1.37001
131	injuries & poisonings	Poisoning by drugs primarily affecting the autonomic nervous system	-0.00857183	0.158765	0.799246
132	injuries & poisonings	Poisoning by agents primarily affecting the cardiovascular system	-0.00494858	0.415901	0.38101
133	injuries & poisonings	Poisoning by agents primarily acting on the smooth and skeletal muscles and respiratory system	-0.00349911	0.565117	0.247861
134	injuries & poisonings	Adverse drug events and drug allergies	-0.00111586	0.854446	0.0683152
135	injuries & poisonings	Toxic effect of (non-ethyl) alcohol and petroleum and other solvents	-0.00167264	0.783329	0.106056
136	injuries & poisonings	Toxic effect of corrosive aromatics, acids, and caustic alkalis	0.0105733	0.0821561	1.08536
137	injuries & poisonings	Toxic effect of carbon monoxide	-0.00349911	0.565117	0.247861
138	injuries & poisonings	Toxic effect of other gases, fumes, or vapors	0.00206417	0.734345	0.1341
139	injuries & poisonings	Toxic effect of other substances, chiefly nonmedicinal as to source	3.80076e-05	0.995014	0.0021706
140	injuries & poisonings	Effects radiation NOS	-0.00292766	0.630297	0.200455
141	neoplasms	Cancer of mouth	0.000738084	0.903421	0.04411
142	neoplasms	Cancer of lip	-0.00349911	0.565117	0.247861
143	neoplasms	Cancer of tongue	6.58409e-05	0.991364	0.00376701
144	neoplasms	Cancer of major salivary glands	0.00412904	0.497253	0.303422
145	neoplasms	Cancer of the gums	-0.00349911	0.565117	0.247861
146	neoplasms	Cancer of larynx, pharynx, nasal cavities	0.00571401	0.347529	0.459009
147	neoplasms	Cancer of oropharynx	0.0101892	0.093904	1.02732
148	neoplasms	Cancer of hypopharynx	-0.00349911	0.565117	0.247861
149	neoplasms	Cancer of larynx	0.00502976	0.408294	0.389028
150	neoplasms	Cancer of of nasal cavities	-0.00494858	0.415901	0.38101
151	neoplasms	Cancer of esophagus	0.00669963	0.270708	0.567499
152	neoplasms	Cancer of stomach	-0.00282624	0.642192	0.192335
153	neoplasms	Colorectal cancer	-0.00249681	0.681456	0.166562
154	neoplasms	Colon cancer	-0.00504596	0.406786	0.390634
155	neoplasms	Malignant neoplasm of rectum, rectosigmoid junction, and anus	-0.00128362	0.832866	0.0794248
156	neoplasms	Pancreatic cancer	-0.00699861	0.249902	0.602231
157	neoplasms	Neoplasm of unspecified nature of digestive system	9.31338e-05	0.987784	0.00533806
158	neoplasms	Malignant neoplasm of other and ill-defined sites within the digestive organs and peritoneum	-0.00756429	0.21365	0.670296
159	neoplasms	Malignant neoplasm of small intestine, including duodenum	-0.00349911	0.565117	0.247861
160	neoplasms	Malignant neoplasm of gallbladder and extrahepatic bile ducts	0.00500233	0.410855	0.386312
161	neoplasms	Cancer within the respiratory system	0.00614807	0.312134	0.50566
162	neoplasms	Cancer of bronchus; lung	0.0050226	0.408961	0.388318
163	neoplasms	Cancer of bone and connective tissue	0.000982225	0.871717	0.0596246
164	neoplasms	Bone cancer	-0.00494858	0.415901	0.38101
165	neoplasms	Cancer of connective tissue	0.00299643	0.622285	0.206011
166	neoplasms	Skin cancer	0.00617167	0.31028	0.508246
167	neoplasms	Melanomas of skin, dx or hx	0.0110573	0.0690813	1.16064
168	neoplasms	Melanomas of skin	0.0110573	0.0690813	1.16064
169	neoplasms	Other non-epithelial cancer of skin	0.00300574	0.621203	0.206767
170	neoplasms	Carcinoma in situ of skin	0.00122708	0.840126	0.0756558
171	neoplasms	Neoplasm of uncertain behavior of skin	0.00536777	0.377522	0.423057
172	neoplasms	Breast cancer	0.0125478	0.0391185	1.40762
173	neoplasms	Breast cancer [female]	0.0109975	0.070598	1.15121
174	neoplasms	Malignant neoplasm of female breast	0.00882024	0.147036	0.832575
175	neoplasms	Acquired absence of breast	0.00177921	0.769902	0.113565
176	neoplasms	Cervical cancer and dysplasia	0.00873406	0.151028	0.820943
177	neoplasms	Cervical cancer	0.00909828	0.134708	0.870606
178	neoplasms	Cervical intraepithelial neoplasia [CIN] [Cervical dysplasia]	0.00590503	0.331649	0.479321
179	neoplasms	Malignant neoplasm of uterus	0.00174587	0.774096	0.111205
180	neoplasms	Cancer of other female genital organs	-0.000712578	0.906743	0.0425159
181	neoplasms	Malignant neoplasm of ovary and other uterine adnexa	-0.00298591	0.623507	0.205159
182	neoplasms	Malignant neoplasm of ovary	-0.00363377	0.550244	0.259445
183	neoplasms	Cancer of other female genital organs (excluding uterus and ovary)	-0.00128362	0.832866	0.0794248
184	neoplasms	Cancer of prostate	0.0128394	0.0347819	1.45865
185	neoplasms	Cancer of other male genital organs	-0.00174008	0.774825	0.110797
186	neoplasms	Malignant neoplasm of unspecified male genital organ	-0.00492225	0.418385	0.378423
187	neoplasms	Malignant neoplasm of testis	0.000707537	0.907399	0.0422015
188	neoplasms	Neoplasm of uncertain behavior of male genital organs	-0.00699861	0.249902	0.602231
189	neoplasms	Cancer of urinary organs (incl. kidney and bladder)	0.00353763	0.560843	0.251159
190	neoplasms	Cancer of kidney and renal pelvis	0.00423861	0.485908	0.313446
191	neoplasms	Malignant neoplasm of kidney, except pelvis	0.00423861	0.485908	0.313446
192	neoplasms	Cancer of bladder	0.00165221	0.785911	0.104626
193	neoplasms	Malignant neoplasm of bladder	0.00339882	0.576319	0.239337
194	neoplasms	Cancer of eye	0.00173962	0.774882	0.110764
195	neoplasms	Manlignant and unknown neoplasms of brain and nervous system	-0.00494858	0.415901	0.38101
196	neoplasms	Thyroid cancer	-0.00295471	0.62714	0.202636
197	neoplasms	Cancer of other endocrine glands	-0.00606086	0.319047	0.496145
198	neoplasms	Cancer, suspected or other	0.00218816	0.719045	0.143244
199	neoplasms	Malignant neoplasm, other	0.00260034	0.669017	0.174563
200	neoplasms	Malignant neoplasm of head, face, and neck	-0.00494858	0.415901	0.38101
201	neoplasms	Chemotherapy	0.00617319	0.310161	0.508413
202	neoplasms	Secondary malignant neoplasm	0.00562824	0.354814	0.449999
203	neoplasms	Secondary malignancy of lymph nodes	0.00298454	0.623666	0.205048
204	neoplasms	Secondary malignancy of respiratory organs	0.00536777	0.377522	0.423057
205	neoplasms	Secondary malignant neoplasm of digestive systems	-0.00349911	0.565117	0.247861
206	neoplasms	Secondary malignant neoplasm of liver	0.00734927	0.226955	0.64406
207	neoplasms	Secondary malignancy of brain/spine	-0.00349911	0.565117	0.247861
208	neoplasms	Secondary malignancy of bone	7.60321e-05	0.990027	0.00435299
209	neoplasms	Secondary malignant neoplasm of skin	-0.00494858	0.415901	0.38101
210	neoplasms	Neoplasm of uncertain behavior	-0.00173547	0.775405	0.110471
211	neoplasms	Neurofibromatosis	-0.00349911	0.565117	0.247861
212	neoplasms	Myeloproliferative disease	0.0109778	0.0711036	1.14811
213	neoplasms	Polycythemia vera	0.0177511	0.00351699	2.45383
214	neoplasms	Hodgkin's disease	0.0100058	0.099971	1.00013
215	neoplasms	Cancer of other lymphoid, histiocytic tissue	0.000194161	0.974536	0.0112022
216	neoplasms	Non-Hodgkins lymphoma	0.0024093	0.692039	0.15987
217	neoplasms	Nodular lymphoma	-0.00565437	0.352585	0.452737
218	neoplasms	Large cell lymphoma	0.00396011	0.515017	0.288179
219	neoplasms	Leukemia	0.00146404	0.809796	0.0916245
220	neoplasms	Lymphoid leukemia	-0.00238155	0.695406	0.157761
221	neoplasms	Lymphoid leukemia, chronic	-0.00256017	0.673833	0.171448
222	neoplasms	Myeloid leukemia	0.00605302	0.319674	0.495292
223	neoplasms	Myeloid leukemia, acute	-0.00111586	0.854446	0.0683152
224	neoplasms	Myeloid leukemia, chronic	0.00826716	0.1741	0.759202
225	neoplasms	Multiple myeloma	-0.00157833	0.795266	0.0994874
226	neoplasms	Benign neoplasm of colon	0.0137579	0.0237027	1.6252
227	neoplasms	Benign neoplasm of lip, oral cavity, and pharynx	0.00109823	0.856721	0.0671603
228	neoplasms	Benign neoplasm of other parts of digestive system	0.0119255	0.0499226	1.3017
229	neoplasms	Benign neoplasm of respiratory and intrathoracic organs	-0.00344306	0.571365	0.243086
230	neoplasms	Benign neoplasm of bone and articular cartilage	0.00837553	0.168523	0.77334
231	neoplasms	Lipoma	0.0103786	0.0879549	1.05574
232	neoplasms	Lipoma of skin and subcutaneous tissue	0.00679325	0.264069	0.578283
233	neoplasms	Other benign neoplasm of connective and other soft tissue	-0.00377859	0.534466	0.27208
234	neoplasms	Benign neoplasm of skin	0.0114931	0.0588202	1.23047
235	neoplasms	Vascular hamartomas and non-neoplastic nevi	0.00930104	0.126233	0.898829
236	neoplasms	Nevus, non-neoplastic	0.010064	0.0980123	1.00872
237	neoplasms	Benign neoplasm of uterus	-0.00364138	0.549409	0.260104
238	neoplasms	Uterine leiomyoma	-0.00289531	0.634081	0.197855
239	neoplasms	Other benign neoplasm of uterus	-0.0092588	0.127963	0.892916
240	neoplasms	Benign neoplasm of ovary	-0.00635829	0.295877	0.528889
241	neoplasms	Benign neoplasm of other female genital organs	0.00669963	0.270708	0.567499
242	neoplasms	Benign neoplasm of male genital organs	0.0129587	0.0331303	1.47978
243	neoplasms	Benign neoplasm of kidney and other urinary organs	0.00707463	0.244795	0.611198
244	neoplasms	Benign neoplasm of eye	-0.00606086	0.319047	0.496145
245	neoplasms	Benign neoplasm of eye, uveal	-0.00494858	0.415901	0.38101
246	neoplasms	Benign neoplasm of brain and other parts of nervous system	-0.00871516	0.151914	0.818402
247	neoplasms	Benign neoplasm of brain, cranial nerves, meninges	-0.00806055	0.185112	0.732566
248	neoplasms	Benign neoplasm of spinal cord, meninges	-0.00494858	0.415901	0.38101
249	neoplasms	Benign neoplasm of thyroid glands	0.00228552	0.707109	0.150514
250	neoplasms	Benign neoplasm of other endocrine glands and related structures	-0.00509317	0.40241	0.395331
251	neoplasms	Benign neoplasm of adrenal gland	-0.00857183	0.158765	0.799246
252	neoplasms	Benign neoplasm of parathyroid gland	0.00158988	0.793802	0.100288
253	neoplasms	Benign neoplasm of pituitary gland and craniopharyngeal duct (pouch)	-0.00492225	0.418385	0.378423
254	neoplasms	Hemangioma and lymphangioma, any site	0.000532973	0.930178	0.031434
255	neoplasms	Benign neoplasm of unspecified sites	-0.00702621	0.248039	0.60548
256	neoplasms	Benign neoplasm of lymph nodes	-0.00494858	0.415901	0.38101
257	neoplasms	Kaposi's sarcoma	-0.00349911	0.565117	0.247861
258	endocrine/metabolic	Simple and unspecified goiter	0.000738084	0.903421	0.04411
259	endocrine/metabolic	Nontoxic nodular goiter	0.000586066	0.923243	0.034684
260	endocrine/metabolic	Nontoxic uninodular goiter	-0.00055125	0.92779	0.0325503
261	endocrine/metabolic	Nontoxic multinodular goiter	0.000682501	0.910662	0.0406428
262	endocrine/metabolic	Thyrotoxicosis with or without goiter	0.0181383	0.00286199	2.54333
263	endocrine/metabolic	Graves' disease	0.00853511	0.160557	0.794371
264	endocrine/metabolic	Toxic multinodular goiter	0.00500233	0.410855	0.386312
265	endocrine/metabolic	Hypothyroidism	0.00696632	0.252093	0.598439
266	endocrine/metabolic	Secondary hypothyroidism	0.0126815	0.0370756	1.43091
267	endocrine/metabolic	Acquired hypothyroidism	-0.00349911	0.565117	0.247861
268	endocrine/metabolic	Hypothyroidism NOS	0.00551305	0.364748	0.438007
269	endocrine/metabolic	Thyroiditis	0.0106333	0.0804348	1.09456
270	endocrine/metabolic	Thyroiditis, acute and subacute	-0.00349911	0.565117	0.247861
271	endocrine/metabolic	Chronic thyroiditis	0.00571401	0.347529	0.459009
272	endocrine/metabolic	Chronic lymphocytic thyroiditis	0.00690029	0.256617	0.590715
273	endocrine/metabolic	Other disorders of thyroid	0.0115881	0.0567595	1.24596
274	endocrine/metabolic	Diabetes mellitus	0.0143121	0.0186208	1.73
275	endocrine/metabolic	Type 1 diabetes	0.00275599	0.650486	0.186762
276	endocrine/metabolic	Type 1 diabetes with ketoacidosis	0.0110567	0.0690963	1.16055
277	endocrine/metabolic	Type 1 diabetes with ophthalmic manifestations	0.00476289	0.433612	0.362898
278	endocrine/metabolic	Type 2 diabetes	0.0183049	0.002616	2.58236
279	endocrine/metabolic	Type 2 diabetes with ketoacidosis	0.00206417	0.734345	0.1341
280	endocrine/metabolic	Type 2 diabetes with ophthalmic manifestations	-0.00265221	0.662819	0.178605
281	endocrine/metabolic	Type 2 diabetes with neurological manifestations	0.00476289	0.433612	0.362898
282	endocrine/metabolic	Abnormal glucose	-0.0138525	0.0227586	1.64285
283	endocrine/metabolic	Impaired fasting glucose	-0.0073636	0.226051	0.645794
284	endocrine/metabolic	Other abnormal glucose	-0.0121237	0.0462372	1.33501
285	endocrine/metabolic	Glycosuria or Acetonuria	-0.00349911	0.565117	0.247861
286	endocrine/metabolic	Polyneuropathy in diabetes	0.00476289	0.433612	0.362898
287	endocrine/metabolic	Diabetic retinopathy	0.000890238	0.883641	0.0537243
288	endocrine/metabolic	Other disorders of pancreatic internal secretion	0.0122554	0.043918	1.35736
289	endocrine/metabolic	Hypoglycemia	0.0122554	0.043918	1.35736
290	endocrine/metabolic	Disorders of parathyroid gland	0.00246102	0.685777	0.163817
291	endocrine/metabolic	Hyperparathyroidism	0.00246102	0.685777	0.163817
292	endocrine/metabolic	Disorders of the pituitary gland and its hypothalamic control	0.00605302	0.319674	0.495292
293	endocrine/metabolic	Pituitary hyperfunction	0.00291934	0.631268	0.199786
294	endocrine/metabolic	Acromegaly and gigantism	-0.00494858	0.415901	0.38101
295	endocrine/metabolic	Pituitary hypofunction	5.37549e-05	0.992949	0.00307309
296	endocrine/metabolic	Diabetes insipidus	-0.00349911	0.565117	0.247861
297	endocrine/metabolic	Other disorders of neurohypophysis	-0.00349911	0.565117	0.247861
298	endocrine/metabolic	Disorders of adrenal glands	0.00112398	0.853399	0.068848
299	endocrine/metabolic	Adrenal hyperfunction	0.00206417	0.734345	0.1341
300	endocrine/metabolic	Hyperaldosteronism	0.00206417	0.734345	0.1341
301	endocrine/metabolic	Adrenal hypofunction	0.00291934	0.631268	0.199786
302	endocrine/metabolic	Glucocorticoid deficiency	0.00291934	0.631268	0.199786
303	endocrine/metabolic	Ovarian dysfunction	0.00195208	0.748268	0.125943
304	endocrine/metabolic	Polycystic ovaries	0.00536777	0.377522	0.423057
305	endocrine/metabolic	Testicular dysfunction	-0.00857183	0.158765	0.799246
306	endocrine/metabolic	Testicular hypofunction	-0.00699861	0.249902	0.602231
307	endocrine/metabolic	Iatrogenic endocrine disorders	-0.00349911	0.565117	0.247861
308	endocrine/metabolic	Postablative ovarian failure	-0.00349911	0.565117	0.247861
309	endocrine/metabolic	Other endocrine disorders	-0.00782483	0.198295	0.702689
310	endocrine/metabolic	Protein-calorie malnutrition	0.0105733	0.0821561	1.08536
311	endocrine/metabolic	Anorexia	0.00276138	0.649849	0.187188
312	endocrine/metabolic	Vitamin deficiency	-0.00556967	0.359843	0.443886
313	endocrine/metabolic	Vitamin B-complex deficiencies	-0.00210639	0.729124	0.137199
314	endocrine/metabolic	Vitamin D deficiency	-0.00509317	0.40241	0.395331
315	endocrine/metabolic	Mineral deficiency NEC	-0.00606086	0.319047	0.496145
316	endocrine/metabolic	Proteinuria	0.00826716	0.1741	0.759202
317	endocrine/metabolic	Disorders of protein plasma/amino-acid transport and metabolism	0.00173962	0.774882	0.110764
318	endocrine/metabolic	Disturbances of amino-acid transport	0.00500233	0.410855	0.386312
319	endocrine/metabolic	Disorders of plasma protein metabolism	7.60321e-05	0.990027	0.00435299
320	endocrine/metabolic	Paraproteinemia	0.00195208	0.748268	0.125943
321	endocrine/metabolic	Amyloidosis	0.00206417	0.734345	0.1341
322	endocrine/metabolic	Macroglobulinemia	-0.00494858	0.415901	0.38101
323	endocrine/metabolic	Disorders of carbohydrate transport and metabolism	-0.00349911	0.565117	0.247861
324	endocrine/metabolic	Other disorders of carbohydrate transport and metabolism	-0.00349911	0.565117	0.247861
325	endocrine/metabolic	Disorders of lipoid metabolism	0.0180237	0.00304317	2.51667
326	endocrine/metabolic	Hyperlipidemia	0.0180422	0.00301328	2.52096
327	endocrine/metabolic	Hypercholesterolemia	0.0169152	0.00541804	2.26616
328	endocrine/metabolic	Mixed hyperlipidemia	-0.00393933	0.517225	0.286321
329	endocrine/metabolic	Unspecified disorder of lipoid metabolism	5.37549e-05	0.992949	0.00307309
330	endocrine/metabolic	Gout and other crystal arthropathies	0.00974923	0.108976	0.962671
331	endocrine/metabolic	Gout	0.0125004	0.039864	1.39942
332	endocrine/metabolic	Gouty arthropathy	-0.00349911	0.565117	0.247861
333	endocrine/metabolic	Crystal arthropathies	-0.00696215	0.252377	0.59795
334	endocrine/metabolic	Chondrocalcinosis	-0.00696215	0.252377	0.59795
335	endocrine/metabolic	Disorders of mineral metabolism	0.00946975	0.119502	0.922624
336	endocrine/metabolic	Disorders of magnesium metabolism	-0.00349911	0.565117	0.247861
337	endocrine/metabolic	Disorders of calcium/phosphorus metabolism	0.000107558	0.985892	0.0061706
338	endocrine/metabolic	Disorders of fluid, electrolyte, and acid-base balance	0.00732201	0.228683	0.640766
339	endocrine/metabolic	Electrolyte imbalance	0.0102888	0.0907366	1.04222
340	endocrine/metabolic	Hyperosmolality and/or hypernatremia	-0.00393933	0.517225	0.286321
341	endocrine/metabolic	Hyposmolality and/or hyponatremia	0.00308771	0.611718	0.213449
342	endocrine/metabolic	Hyperpotassemia	0.0135956	0.0254028	1.59512
343	endocrine/metabolic	Hypopotassemia	0.00783834	0.197521	0.704387
344	endocrine/metabolic	Acid-base balance disorder	0.00505758	0.405706	0.391788
345	endocrine/metabolic	Acidosis	0.00505758	0.405706	0.391788
346	endocrine/metabolic	Hypovolemia	0.00146404	0.809796	0.0916245
347	endocrine/metabolic	Fluid overload	0.0100058	0.099971	1.00013
348	endocrine/metabolic	Polydipsia	-0.00494858	0.415901	0.38101
349	endocrine/metabolic	Other disorders of metabolism	-0.00216532	0.721856	0.14155
350	endocrine/metabolic	Disorders of bilirubin excretion	0.00263894	0.664403	0.177569
351	endocrine/metabolic	Other disorders of lipoid metabolism	-0.00606086	0.319047	0.496145
352	endocrine/metabolic	Lipoprotein disorders	-0.00494858	0.415901	0.38101
353	endocrine/metabolic	Overweight, obesity and other hyperalimentation	0.00124981	0.837205	0.0771681
354	endocrine/metabolic	Obesity	0.00142334	0.814987	0.0888496
355	endocrine/metabolic	Localized adiposity	-0.00699861	0.249902	0.602231
356	endocrine/metabolic	Abnormal weight gain	0.0105733	0.0821561	1.08536
357	endocrine/metabolic	Disorders involving the immune mechanism	0.00669963	0.270708	0.567499
358	endocrine/metabolic	Immunity deficiency	0.00206417	0.734345	0.1341
359	endocrine/metabolic	Deficiency of humoral immunity	0.00500233	0.410855	0.386312
360	endocrine/metabolic	Other immunological findings	-0.00153097	0.801279	0.0962163
361	endocrine/metabolic	Other specified disorders involving the immune mechanism	0.00500233	0.410855	0.386312
362	hematopoietic	Disorders of iron metabolism	0.0133825	0.0277931	1.55606
363	hematopoietic	Iron deficiency anemias	0.00840917	0.16682	0.777753
364	hematopoietic	Iron deficiency anemias, unspecified or not due to blood loss	0.00840917	0.16682	0.777753
365	hematopoietic	Iron deficiency anemia secondary to blood loss (chronic)	-0.00256017	0.673833	0.171448
366	hematopoietic	Other deficiency anemia	-0.00578034	0.341961	0.466024
367	hematopoietic	Megaloblastic anemia	-0.00522094	0.39071	0.408146
368	hematopoietic	Pernicious anemia	-0.00624036	0.304925	0.515806
369	hematopoietic	Other vitamin B12 deficiency anemia	-0.00680584	0.263184	0.57974
370	hematopoietic	Folate-deficiency anemia	0.00206417	0.734345	0.1341
371	hematopoietic	Deficiency anemias	-0.00349911	0.565117	0.247861
372	hematopoietic	Hereditary hemolytic anemias	-0.00344306	0.571365	0.243086
373	hematopoietic	Sickle cell anemia	-0.00399735	0.511072	0.291518
374	hematopoietic	Other hemoglobinopathies	-0.00349911	0.565117	0.247861
375	hematopoietic	Other hereditary hemolytic anemias	3.80076e-05	0.995014	0.0021706
376	hematopoietic	Acquired hemolytic anemias	0.0149532	0.0139536	1.85532
377	hematopoietic	Autoimmune hemolytic anemias	0.0105733	0.0821561	1.08536
378	hematopoietic	Aplastic anemia	-0.00580737	0.339708	0.468894
379	hematopoietic	Other anemias	0.00935548	0.124029	0.906475
380	hematopoietic	Acute posthemorrhagic anemia	0.00690029	0.256617	0.590715
381	hematopoietic	Anemia of chronic disease	0.00571401	0.347529	0.459009
382	hematopoietic	Anemia in neoplastic disease	6.58409e-05	0.991364	0.00376701
383	hematopoietic	Hemoglobinuria	0.0105733	0.0821561	1.08536
384	hematopoietic	Coagulation defects	-0.000909309	0.881166	0.0549421
385	hematopoietic	Congenital coagulation defects	-0.00316579	0.602744	0.219867
386	hematopoietic	Von willebrand's disease	-0.00111586	0.854446	0.0683152
387	hematopoietic	Congenital deficiency of other clotting factors (including factor VII)	-0.00344306	0.571365	0.243086
388	hematopoietic	Congenital factor VIII disorder	0.00206417	0.734345	0.1341
389	hematopoietic	Coagulation defects complicating pregnancy or postpartum	-0.00494858	0.415901	0.38101
390	hematopoietic	Hemorrhagic disorder due to intrinsic circulating anticoagulants	0.0105733	0.0821561	1.08536
391	hematopoietic	Defibrination syndrome	-0.00148607	0.806991	0.0931316
392	hematopoietic	Other and unspecified coagulation defects	-0.00580737	0.339708	0.468894
393	hematopoietic	Purpura and other hemorrhagic conditions	0.00641208	0.29181	0.5349
394	hematopoietic	Spontaneous ecchymoses	0.0149532	0.0139536	1.85532
395	hematopoietic	Allergic purpura	-0.00349911	0.565117	0.247861
396	hematopoietic	Thrombocytopenia	0.00691282	0.255754	0.592177
397	hematopoietic	Primary thrombocytopenia	0.00825109	0.174938	0.757115
398	hematopoietic	Secondary thrombocytopenia	-0.00349911	0.565117	0.247861
399	hematopoietic	Diseases of white blood cells	0.000530961	0.930441	0.0313112
400	hematopoietic	Decreased white blood cell count	0.00162531	0.789314	0.10275
401	hematopoietic	Neutropenia	0.00162531	0.789314	0.10275
402	hematopoietic	Elevated white blood cell count	-0.0093337	0.124907	0.903412
403	hematopoietic	Eosinophilia	-0.00349911	0.565117	0.247861
404	hematopoietic	Other diseases of blood and blood-forming organs	0.0177393	0.00353886	2.45114
405	hematopoietic	Personal history of diseases of blood and blood-forming organs	0.0106333	0.0804348	1.09456
406	hematopoietic	Lymphadenitis	0.00391294	0.520035	0.283967
407	hematopoietic	Polycythemia, secondary	0.0141524	0.0199772	1.69947
408	hematopoietic	Abnormality of red blood cells	-0.00494858	0.415901	0.38101
409	mental disorders	Delirium dementia and amnestic and other cognitive disorders	0.00412904	0.497253	0.303422
410	mental disorders	Delirium due to conditions classified elsewhere	0.00673636	0.268089	0.571721
411	mental disorders	Other persistent mental disorders due to conditions classified elsewhere	-0.00349911	0.565117	0.247861
412	mental disorders	Other specified nonpsychotic and/or transient mental disorders	0.00653075	0.282971	0.548259
413	mental disorders	Transient mental disorders due to conditions classified elsewhere	-0.00153097	0.801279	0.0962163
414	mental disorders	Specific nonpsychotic mental disorders due to brain damage	-0.00494858	0.415901	0.38101
415	mental disorders	Alteration of consciousness	0.00963156	0.113315	0.945714
416	mental disorders	Neurological disorders	0.0088641	0.145036	0.838523
417	mental disorders	Aphasia/speech disturbance	0.00710473	0.242793	0.614764
418	mental disorders	Memory loss	0.00508578	0.403093	0.394594
419	mental disorders	Altered mental status	0.00947369	0.119349	0.923182
420	mental disorders	Symptoms involving head and neck	0.00401345	0.509372	0.292965
421	mental disorders	Swelling, mass, or lump in head and neck [Space-occupying lesion, intracranial NOS]	-0.00643299	0.290239	0.537244
422	mental disorders	Schizophrenia and other psychotic disorders	0.00412904	0.497253	0.303422
423	mental disorders	Schizophrenia	-0.00111586	0.854446	0.0683152
424	mental disorders	Psychosis	0.0101892	0.093904	1.02732
425	mental disorders	Mood disorders	0.00767866	0.206807	0.684434
426	mental disorders	Bipolar	0.00800073	0.188394	0.724933
427	mental disorders	Depression	0.00476289	0.433612	0.362898
428	mental disorders	Major depressive disorder	0.00476289	0.433612	0.362898
429	mental disorders	Suicidal ideation or attempt	0.0180572	0.0029891	2.52446
430	mental disorders	Suicide or self-inflicted injury	0.0180572	0.0029891	2.52446
431	mental disorders	Anxiety disorders	0.0137551	0.0237312	1.62468
432	mental disorders	Anxiety disorder	0.0129219	0.0336325	1.47324
433	mental disorders	Agorophobia, social phobia, and panic disorder	0.00239111	0.694245	0.158487
434	mental disorders	Phobia	9.31338e-05	0.987784	0.00533806
435	mental disorders	Dysthymic disorder	-0.00494858	0.415901	0.38101
436	mental disorders	Acute reaction to stress	-0.00153097	0.801279	0.0962163
437	mental disorders	Personality disorders	-0.00282624	0.642192	0.192335
438	mental disorders	Schizoid personality disorder	-0.00349911	0.565117	0.247861
439	mental disorders	Antisocial/borderline personality disorder	0.00500233	0.410855	0.386312
440	mental disorders	Sexual and gender identity disorders	0.0116071	0.0563554	1.24906
441	mental disorders	Decreased libido	0.0101892	0.093904	1.02732
442	mental disorders	Psychogenic and somatoform disorders	-0.0093584	0.123912	0.906886
443	mental disorders	Dissociative disorder	-0.00349911	0.565117	0.247861
444	mental disorders	Psychogenic disorder	-0.00821423	0.176873	0.752339
445	mental disorders	Somatoform disorder	-0.0120278	0.0479905	1.31884
446	mental disorders	Adjustment reaction	-0.00399735	0.511072	0.291518
447	mental disorders	Other mental disorder	0.0160727	0.00822904	2.08465
448	mental disorders	Tension headache	-0.00180984	0.766055	0.11574
449	mental disorders	Pervasive developmental disorders	-0.00349911	0.565117	0.247861
450	mental disorders	Tics and stuttering	-0.00349911	0.565117	0.247861
451	mental disorders	Substance addiction and disorders	0.00845937	0.164301	0.784359
452	mental disorders	Alcohol-related disorders	0.0107757	0.0764654	1.11653
453	mental disorders	Alcoholism	0.0120318	0.0479177	1.3195
454	mental disorders	Alcoholic liver damage	0.0100058	0.099971	1.00013
455	mental disorders	Tobacco use disorder	0.0174446	0.00412929	2.38412
456	neurological	Meningitis	-0.00211046	0.728621	0.137498
457	neurological	Encephalitis	6.58409e-05	0.991364	0.00376701
458	neurological	Acute (transverse) myelitis	0.00500233	0.410855	0.386312
459	neurological	Encephalitis, non-infectious	-0.00349911	0.565117	0.247861
460	neurological	Other CNS infection and poliomyelitis	0.00707463	0.244795	0.611198
461	neurological	Phlebitis and thrombophlebitis of intracranial venous sinuses	-0.00349911	0.565117	0.247861
462	neurological	Sleep disorders	0.0102357	0.0924132	1.03427
463	neurological	Sleep apnea	0.010581	0.0819341	1.08654
464	neurological	Insomnia	0.00707463	0.244795	0.611198
465	neurological	Organic or persistent insomnia	0.00707463	0.244795	0.611198
466	neurological	Circadian rhythm sleep disorder	-0.00606086	0.319047	0.496145
467	neurological	Other cerebral degenerations	0.0149818	0.0137723	1.86099
468	neurological	Cerebral degeneration, unspecified	0.0144105	0.0178257	1.74895
469	neurological	Parkinson's disease	0.00263894	0.664403	0.177569
470	neurological	Extrapyramidal disease and abnormal movement disorders	0.00546311	0.369109	0.432846
471	neurological	Myoclonus	-0.00494858	0.415901	0.38101
472	neurological	Torsion dystonia	0.00826716	0.1741	0.759202
473	neurological	Degenerative disease of the spinal cord	0.00669606	0.270963	0.567089
474	neurological	Spinocerebellar disease	0.0105733	0.0821561	1.08536
475	neurological	Anterior horn cell disease	-0.00494858	0.415901	0.38101
476	neurological	Multiple sclerosis	0.0207791	0.00063439	3.19764
477	neurological	Disorders of the autonomic nervous system	-0.00494858	0.415901	0.38101
478	neurological	Pain	0.00584063	0.336949	0.472436
479	neurological	Acute pain	0.00299643	0.622285	0.206011
480	neurological	Chronic pain	0.00536777	0.377522	0.423057
481	neurological	Other headache syndromes	0.00433474	0.476071	0.322328
482	neurological	Migraine	-0.00286768	0.637321	0.195642
483	neurological	Migrain with aura	0.00357565	0.556639	0.254426
484	neurological	Other demyelinating diseases of central nervous system	0.0176715	0.00366753	2.43563
485	neurological	Hemiplegia	0.0114001	0.0608965	1.21541
486	neurological	Other paralytic syndromes	-0.00393933	0.517225	0.286321
487	neurological	Epilepsy, recurrent seizures, convulsions	0.0158158	0.00931444	2.03084
488	neurological	Epilepsy	6.58409e-05	0.991364	0.00376701
489	neurological	Generalized convulsive epilepsy	-0.00153097	0.801279	0.0962163
490	neurological	Partial epilepsy	0.00291934	0.631268	0.199786
491	neurological	Convulsions	0.0105688	0.0822876	1.08467
492	neurological	Nonspecific abnormal findings on radiological and other examination of skull and head	-0.00494858	0.415901	0.38101
493	neurological	Cataplexy and narcolepsy	0.0105733	0.0821561	1.08536
494	neurological	Other conditions of brain	0.0141112	0.0203403	1.69164
495	neurological	Cerebral edema and compression of brain	0.00500233	0.410855	0.386312
496	neurological	Coma	0.00195208	0.748268	0.125943
497	neurological	Encephalopathy, not elsewhere classified	0.0149532	0.0139536	1.85532
498	neurological	Other conditions of brain, NOS	0.0105733	0.0821561	1.08536
499	neurological	Other and unspecified disorders of the nervous system	0.0105733	0.0821561	1.08536
500	neurological	Abnormal movement	-0.00118025	0.84615	0.0725527
501	neurological	Abnormal involuntary movements	-0.00628664	0.301353	0.520925
502	neurological	Abnormality of gait	0.00194759	0.748828	0.125618
503	neurological	Lack of coordination	-0.000775147	0.898597	0.0464353
504	neurological	Abnormal reflex	-0.00349911	0.565117	0.247861
505	neurological	Disturbances of sensation of smell and taste	3.80076e-05	0.995014	0.0021706
506	neurological	Other peripheral nerve disorders	-0.00174034	0.774791	0.110815
507	neurological	Disorders of other cranial nerves	0.00969314	0.111027	0.954571
508	neurological	Trigeminal nerve disorders [CN5]	0.0146791	0.0158053	1.8012
509	neurological	Facial nerve disorders [CN7]	0.00280933	0.644185	0.19099
510	neurological	Nerve root and plexus disorders	0.00639691	0.292953	0.533202
511	neurological	Nerve plexus lesions	-0.00153097	0.801279	0.0962163
512	neurological	Nerve root lesions	-0.00349911	0.565117	0.247861
513	neurological	Complex regional/central pain syndrome	0.0105733	0.0821561	1.08536
514	neurological	Hereditary and idiopathic peripheral neuropathy	0.00500233	0.410855	0.386312
515	neurological	Inflammatory and toxic neuropathy	0.0146042	0.0163478	1.78654
516	neurological	Myoneural disorders	-0.00311981	0.608022	0.216081
517	neurological	Myasthenia gravis	-0.00216532	0.721856	0.14155
518	neurological	Muscular dystrophies and other myopathies	0.00228552	0.707109	0.150514
519	neurological	Myopathy	0.00228552	0.707109	0.150514
520	sense organs	Disorders of the globe	0.00707463	0.244795	0.611198
521	sense organs	Retinal detachments and defects	0.00469402	0.44029	0.356261
522	sense organs	Retinal detachment with retinal defect	0.00496706	0.414162	0.38283
523	sense organs	Retinoschisis and retinal cysts	-0.00349911	0.565117	0.247861
524	sense organs	Other retinal disorders	0.0102573	0.0917287	1.03749
525	sense organs	Degeneration of macula and posterior pole of retina	0.00322624	0.595837	0.224872
526	sense organs	Macular degeneration (senile) of retina NOS	0.00322624	0.595837	0.224872
527	sense organs	Other nondiabetic retinopathy	0.00291934	0.631268	0.199786
528	sense organs	Separation of retinal layers	-0.00153097	0.801279	0.0962163
529	sense organs	Retinal vascular changes and abnomalities	0.00699972	0.249826	0.602362
530	sense organs	Peripheral retinal degenerations	0.00138015	0.820503	0.0859196
531	sense organs	Hereditary retinal dystrophies	0.000890238	0.883641	0.0537243
532	sense organs	Retinal hemorrhage/ischemia	0.0105733	0.0821561	1.08536
533	sense organs	Chorioretinal inflammations, scars, and other disorders of choroid	0.00291934	0.631268	0.199786
534	sense organs	Chorioretinal scars	-0.00494858	0.415901	0.38101
535	sense organs	Choroidal degenerations	0.0105733	0.0821561	1.08536
536	sense organs	Corneal opacity and other disorders of cornea	-0.00316579	0.602744	0.219867
537	sense organs	Corneal edema	-0.00494858	0.415901	0.38101
538	sense organs	Corneal degenerations	-0.000907435	0.881409	0.0548223
539	sense organs	Keratoconus	-0.00393933	0.517225	0.286321
540	sense organs	Corneal dystrophy	0.00299643	0.622285	0.206011
541	sense organs	Glaucoma	0.00452586	0.456842	0.340234
542	sense organs	Open-angle glaucoma	0.000142349	0.981329	0.00818515
543	sense organs	Primary open angle glaucoma	0.000615926	0.919345	0.0365214
544	sense organs	Primary angle-closure glaucoma	0.00457359	0.452109	0.344757
545	sense organs	Cataract	0.030778	4.16798e-07	6.38007
546	sense organs	Nonsenile Cataract	-0.00606086	0.319047	0.496145
547	sense organs	Senile cataract	0.0268044	1.04593e-05	4.9805
548	sense organs	Traumatic cataract	3.80076e-05	0.995014	0.0021706
549	sense organs	Disorders of refraction and accommodation; blindness and low vision	-0.00665623	0.273824	0.562529
550	sense organs	Myopia	-0.001324	0.827689	0.0821327
551	sense organs	Astigmatism	-0.00806055	0.185112	0.732566
552	sense organs	Hypermetropia	-0.00557177	0.359662	0.444105
553	sense organs	Blindness and low vision	0.00158988	0.793802	0.100288
554	sense organs	Visual disturbances	0.00618845	0.308966	0.510089
555	sense organs	Amblyopia	-0.00141155	0.816492	0.0880479
556	sense organs	Diplopia and disorders of binocular vision	0.00784807	0.196966	0.70561
557	sense organs	Anisometropia	-0.0092588	0.127963	0.892916
558	sense organs	Visual field defects	0.0120191	0.0481528	1.31738
559	sense organs	Disorders of accommodation	0.0105733	0.0821561	1.08536
560	sense organs	Subjective visual disturbances	0.000107558	0.985892	0.0061706
561	sense organs	Infection of the eye	-0.00821423	0.176873	0.752339
562	sense organs	Eye infection, viral	-0.00857183	0.158765	0.799246
563	sense organs	Conjunctivitis, infectious	3.80076e-05	0.995014	0.0021706
564	sense organs	Keratitis	-0.0104989	0.084335	1.07399
565	sense organs	Corneal ulcer	-0.00857183	0.158765	0.799246
566	sense organs	Keratoconjunctivitis	-0.00349911	0.565117	0.247861
567	sense organs	Inflammation of the eye	0.00622881	0.305822	0.514532
568	sense organs	Uveitis, noninfectious or NOS	0.00412904	0.497253	0.303422
569	sense organs	Conjunctivitis, noninfectious	0.00206417	0.734345	0.1341
570	sense organs	Inflammation of eyelids	0.00569248	0.349348	0.456742
571	sense organs	Noninfectious dermatoses of eyelid	0.0105733	0.0821561	1.08536
572	sense organs	Disorders of conjunctiva	-0.0139675	0.0216546	1.66445
573	sense organs	Other disorders of eyelids	0.00436883	0.472609	0.325498
574	sense organs	Ectropion or entropion	-0.00285344	0.638993	0.194504
575	sense organs	Ptosis of eyelid	0.00517708	0.394702	0.40373
576	sense organs	Disorders of lacrimal system	-0.00346463	0.568957	0.244921
577	sense organs	Epiphora	-0.00199704	0.742674	0.129202
578	sense organs	Disorders of the orbit	-0.0092588	0.127963	0.892916
579	sense organs	Disorders of optic nerve and visual pathways	-0.00580737	0.339708	0.468894
580	sense organs	Optic neuritis/neuropathy	-0.00606086	0.319047	0.496145
581	sense organs	Strabismus and other disorders of binocular eye movements	-0.00443839	0.465588	0.331998
582	sense organs	Strabismus (not specified as paralytic)	-0.00421496	0.488344	0.311274
583	sense organs	Nystagmus and other irregular eye movements	-0.00580737	0.339708	0.468894
584	sense organs	Paralytic strabismus	5.37549e-05	0.992949	0.00307309
585	sense organs	Other disorders of eye	0.0117093	0.0542202	1.26584
586	sense organs	Disorders of vitreous body	-0.000818671	0.892936	0.0491796
587	sense organs	Aphakia and other disorders of lens	0.0139928	0.0214184	1.66921
588	sense organs	Disorders of iris and ciliary body	-0.00282624	0.642192	0.192335
589	sense organs	Pain, swelling or discharge of eye	-0.00153097	0.801279	0.0962163
590	sense organs	Disorders of external ear	-0.0140989	0.0204504	1.6893
591	sense organs	Otitis externa	0.00638062	0.294184	0.531381
592	sense organs	Impacted cerumen	-0.011067	0.0688389	1.16217
593	sense organs	Otitis media and Eustachian tube disorders	-0.00602881	0.321614	0.492666
594	sense organs	Otitis media	-0.00253387	0.676994	0.169415
595	sense organs	Suppurative and unspecified otitis media	-0.00167264	0.783329	0.106056
596	sense organs	Eustachian tube disorders	-0.00857183	0.158765	0.799246
597	sense organs	Mastoiditis & related conditions	-0.00349911	0.565117	0.247861
598	sense organs	Otorrhea	-0.00153097	0.801279	0.0962163
599	sense organs	Otalgia	-0.0121237	0.0462372	1.33501
600	sense organs	Otosclerosis	-0.00349911	0.565117	0.247861
601	sense organs	Other disorders of tympanic membrane	0.00150143	0.805035	0.094185
602	sense organs	Perforation of tympanic membrane	-0.0022801	0.707772	0.150107
603	sense organs	Other disorders of middle ear and mastoid	0.00376055	0.536418	0.270497
604	sense organs	Cholesteatoma	-0.000775147	0.898597	0.0464353
605	sense organs	Tympanosclerosis and middle ear disease related to otitis media	0.00206417	0.734345	0.1341
606	sense organs	Vertiginous syndromes and other disorders of vestibular system	-0.00267537	0.660058	0.180418
607	sense organs	Meniere's disease	-0.00740821	0.223251	0.651207
608	sense organs	Peripheral or central vertigo	-0.00504596	0.406786	0.390634
609	sense organs	Labyrinthitis	0.00599719	0.324158	0.489243
610	sense organs	Dizziness and giddiness (Light-headedness and vertigo)	0.00796143	0.190574	0.719937
611	sense organs	Other disorders of ear	0.00500233	0.410855	0.386312
612	sense organs	Hearing loss	-0.00696555	0.252146	0.598348
613	sense organs	Sensorineural hearing loss	0.00412904	0.497253	0.303422
614	sense organs	Conductive hearing loss	-0.00216532	0.721856	0.14155
615	sense organs	Tinnitus	0.00296688	0.625721	0.203619
616	circulatory system	Rheumatic disease of the heart valves	0.00686674	0.258936	0.586807
617	circulatory system	Mitral valve disease	0.00653075	0.282971	0.548259
618	circulatory system	Aortic valve disease	0.00376055	0.536418	0.270497
619	circulatory system	Disease of tricuspid valve	0.00505758	0.405706	0.391788
620	circulatory system	Heart valve disorders	0.0121462	0.0458354	1.3388
621	circulatory system	Nonrheumatic mitral valve disorders	0.00561965	0.355548	0.449101
622	circulatory system	Nonrheumatic aortic valve disorders	0.0129706	0.0329695	1.48189
623	circulatory system	Nonrheumatic pulmonary valve disorders	0.00502976	0.408294	0.389028
624	circulatory system	Heart valve replaced	-0.00153097	0.801279	0.0962163
625	circulatory system	Abnormal heart sounds	0.015852	0.00915441	2.03837
626	circulatory system	Hypertension	0.0650342	9.85477e-27	26.0064
627	circulatory system	Essential hypertension	0.0647699	1.57612e-26	25.8024
628	circulatory system	Hypertensive heart and/or renal disease	0.0202094	0.00089128	3.04999
629	circulatory system	Hypertensive heart disease	0.0105733	0.0821561	1.08536
630	circulatory system	Hypertensive chronic kidney disease	0.0184381	0.00243354	2.61376
631	circulatory system	Elevated blood pressure reading without diagnosis of hypertension	0.00283363	0.641322	0.192924
632	circulatory system	Ischemic Heart Disease	0.0152933	0.0119246	1.92356
633	circulatory system	Unstable angina (intermediate coronary syndrome)	0.00384865	0.526916	0.278259
634	circulatory system	Myocardial infarction	0.00870007	0.152624	0.816376
635	circulatory system	Angina pectoris	0.00699614	0.250069	0.601941
636	circulatory system	Coronary atherosclerosis	0.0130212	0.0322916	1.49091
637	circulatory system	Aneurysm and dissection of heart	-0.00494858	0.415901	0.38101
638	circulatory system	Other chronic ischemic heart disease, unspecified	0.0170006	0.00518812	2.28499
639	circulatory system	Other acute and subacute forms of ischemic heart disease	-0.00828024	0.173419	0.760903
640	circulatory system	Other forms of chronic heart disease	-0.00496907	0.413973	0.383028
641	circulatory system	Pulmonary heart disease	0.00588892	0.33297	0.477595
642	circulatory system	Acute pulmonary heart disease	0.00624982	0.304193	0.516851
643	circulatory system	Pulmonary embolism and infarction, acute	0.00624982	0.304193	0.516851
644	circulatory system	Chronic pulmonary heart disease	-0.00494858	0.415901	0.38101
645	circulatory system	Primary pulmonary hypertension	-0.00494858	0.415901	0.38101
646	circulatory system	Cardiomegaly	0.00674814	0.267253	0.573077
647	circulatory system	Nonspecific chest pain	0.0132945	0.0288356	1.54007
648	circulatory system	Precordial pain	-0.00068094	0.910865	0.0405457
649	circulatory system	Carditis	0.0136968	0.0243303	1.61385
650	circulatory system	Myocarditis	-0.00153097	0.801279	0.0962163
651	circulatory system	Pericarditis	0.0157272	0.0097176	2.01244
652	circulatory system	Acute pericarditis	0.0106333	0.0804348	1.09456
653	circulatory system	Chronic pericarditis	0.00707463	0.244795	0.611198
654	circulatory system	Endocarditis	0.00412904	0.497253	0.303422
655	circulatory system	Cardiomyopathy	-0.00210639	0.729124	0.137199
656	circulatory system	Primary/intrinsic cardiomyopathies	-0.00210639	0.729124	0.137199
657	circulatory system	Hypertrophic obstructive cardiomyopathy	-0.00494858	0.415901	0.38101
658	circulatory system	Other hypertrophic cardiomyopathy	-0.00606086	0.319047	0.496145
659	circulatory system	Cardiac conduction disorders	0.00806633	0.184797	0.733305
660	circulatory system	Atrioventricular [AV] block	0.0101131	0.0963856	1.01599
661	circulatory system	First degree AV block	0.0090269	0.137794	0.86077
662	circulatory system	Second degree AV block	0.00571401	0.347529	0.459009
663	circulatory system	Atrioventricular block, complete	-0.00494858	0.415901	0.38101
664	circulatory system	Other heart block	-0.00349911	0.565117	0.247861
665	circulatory system	Bundle branch block	0.00675202	0.266979	0.573523
666	circulatory system	Right bundle branch block	0.00427272	0.482404	0.316589
667	circulatory system	Left bundle branch block	0.00510902	0.400947	0.396913
668	circulatory system	Anomalous atrioventricular excitation	-0.00557177	0.359662	0.444105
669	circulatory system	Other cardiac conduction disorders	-0.00349911	0.565117	0.247861
670	circulatory system	Cardiac pacemaker/device in situ	-0.00871516	0.151914	0.818402
671	circulatory system	Cardiac pacemaker in situ	-0.00871516	0.151914	0.818402
672	circulatory system	Cardiac dysrhythmias	0.0262892	1.54124e-05	4.81213
673	circulatory system	Paroxysmal tachycardia, unspecified	0.00910724	0.134324	0.871845
674	circulatory system	Paroxysmal supraventricular tachycardia	0.00699519	0.250133	0.601828
675	circulatory system	Paroxysmal ventricular tachycardia	0.00783834	0.197521	0.704387
676	circulatory system	Atrial fibrillation and flutter	0.0264505	1.3661e-05	4.86452
677	circulatory system	Other specified cardiac dysrhythmias	0.0110874	0.0683301	1.16539
678	circulatory system	Cardiac arrest and ventricular fibrillation	-0.00399735	0.511072	0.291518
679	circulatory system	Cardiac arrest	-0.00399735	0.511072	0.291518
680	circulatory system	Arrhythmia (cardiac) NOS	0.00170221	0.779597	0.10813
681	circulatory system	Premature beats	-0.00351145	0.563747	0.248916
682	circulatory system	Supraventricular premature beats	5.37549e-05	0.992949	0.00307309
683	circulatory system	Tachycardia NOS	0.000142349	0.981329	0.00818515
684	circulatory system	Sinoatrial node dysfunction (Bradycardia)	0.00707463	0.244795	0.611198
685	circulatory system	Palpitations	0.00682148	0.262089	0.581551
686	circulatory system	Congestive heart failure; nonhypertensive	0.0105084	0.0840543	1.07544
687	circulatory system	Congestive heart failure (CHF) NOS	0.00348572	0.566607	0.246718
688	circulatory system	Heart failure NOS	0.0105084	0.0840543	1.07544
689	circulatory system	Ill-defined descriptions and complications of heart disease	0.00397068	0.513896	0.289125
690	circulatory system	Abnormal function study of cardiovascular system	0.000107558	0.985892	0.0061706
691	circulatory system	Symptoms involving cardiovascular system	0.00826716	0.1741	0.759202
692	circulatory system	Intracranial hemorrhage	0.00800073	0.188394	0.724933
693	circulatory system	Subarachnoid hemorrhage	0.000776176	0.898463	0.0465
694	circulatory system	Intracerebral hemorrhage	0.0132379	0.029525	1.52981
695	circulatory system	Subdural hemorrhage	0.00291934	0.631268	0.199786
696	circulatory system	Cerebrovascular disease	0.0231992	0.000136476	3.86494
697	circulatory system	Occlusion and stenosis of precerebral arteries	0.00976083	0.108555	0.964351
698	circulatory system	Occlusion of cerebral arteries, with cerebral infarction	-0.00606086	0.319047	0.496145
699	circulatory system	Occlusion of cerebral arteries	0.019928	0.00105104	2.97838
700	circulatory system	Cerebral artery occlusion, with cerebral infarction	-0.00179081	0.768445	0.114387
701	circulatory system	Cerebral ischemia	0.0144449	0.0175551	1.7556
702	circulatory system	Transient cerebral ischemia	0.00835256	0.169694	0.770334
703	circulatory system	Cerebral aneurysm	0.00206417	0.734345	0.1341
704	circulatory system	Late effects of cerebrovascular disease	0.00819223	0.178035	0.749494
705	circulatory system	Atherosclerosis	0.00669963	0.270708	0.567499
706	circulatory system	Atherosclerosis of the extremities	0.0110567	0.0690963	1.16055
707	circulatory system	Vascular insufficiency of intestine	0.0168133	0.00570424	2.2438
708	circulatory system	Acute vascular insufficiency of intestine	0.0101892	0.093904	1.02732
709	circulatory system	Other aneurysm	0.0202094	0.00089128	3.04999
710	circulatory system	Aortic aneurysm	0.0170378	0.00509083	2.29321
711	circulatory system	Abdominal aortic aneurysm	0.0203818	0.000804834	3.09429
712	circulatory system	Aneurysm of artery of lower extremity	0.0101892	0.093904	1.02732
713	circulatory system	Arterial dissection	0.00500233	0.410855	0.386312
714	circulatory system	Peripheral vascular disease	0.00331898	0.585312	0.232613
715	circulatory system	Raynaud's syndrome	0.00304877	0.616216	0.210267
716	circulatory system	Peripheral angiopathy in diseases classified elsewhere	-0.00349911	0.565117	0.247861
717	circulatory system	Peripheral vascular disease, unspecified	0.00396011	0.515017	0.288179
718	circulatory system	Arterial embolism and thrombosis	5.37549e-05	0.992949	0.00307309
719	circulatory system	Arterial embolism and thrombosis of lower extremity artery	3.80076e-05	0.995014	0.0021706
720	circulatory system	Polyarteritis nodosa and allied conditions	0.00890482	0.143198	0.844063
721	circulatory system	Wegener's granulomatosis	0.00138015	0.820503	0.0859196
722	circulatory system	Giant cell arteritis	0.0100058	0.099971	1.00013
723	circulatory system	Thrombotic microangiopathy	-0.00349911	0.565117	0.247861
724	circulatory system	Arteritis NOS	0.00412904	0.497253	0.303422
725	circulatory system	Other disorders of arteries and arterioles	0.00832476	0.171119	0.766702
726	circulatory system	Stricture of artery	-0.000907435	0.881409	0.0548223
727	circulatory system	Disease of capillaries	0.00811268	0.182286	0.739248
728	circulatory system	Noninfectious disorders of lymphatic channels	6.58409e-05	0.991364	0.00376701
729	circulatory system	Phlebitis and thrombophlebitis	0.000222164	0.970865	0.0128413
730	circulatory system	Phlebitis and thrombophlebitis of lower extremities	-0.000414491	0.945672	0.0242594
731	circulatory system	Other venous embolism and thrombosis	-0.00111586	0.854446	0.0683152
732	circulatory system	Postphlebitic syndrome	0.00500233	0.410855	0.386312
733	circulatory system	Varicose veins	-0.00270321	0.656747	0.182602
734	circulatory system	Varicose veins of lower extremity	-0.00460233	0.449272	0.34749
735	circulatory system	Varicose veins of lower extremity, symptomtic	0.00584063	0.336949	0.472436
736	circulatory system	Hemorrhoids	0.0108722	0.073865	1.13156
737	circulatory system	Chronic venous insufficiency [CVI]	0.00500233	0.410855	0.386312
738	circulatory system	Encounter for long-term (current) use of anticoagulants, antithrombotics, aspirin	0.00502976	0.408294	0.389028
739	circulatory system	Hypotension	0.0128522	0.0346016	1.4609
740	circulatory system	Orthostatic hypotension	0.0177393	0.00353886	2.45114
741	circulatory system	Iatrogenic hypotension	-0.00782483	0.198295	0.702689
742	circulatory system	Hypotension NOS	0.0195221	0.00132851	2.87664
743	circulatory system	Other disorders of circulatory system	0.0250892	3.70212e-05	4.43155
744	circulatory system	Hemorrhage NOS	0.00500233	0.410855	0.386312
745	circulatory system	Circulatory disease NEC	0.0248279	4.45822e-05	4.35084
746	respiratory	Acute sinusitis	0.0110567	0.0690963	1.16055
747	respiratory	Acute upper respiratory infections of multiple or unspecified sites	0.00286644	0.637466	0.195543
748	respiratory	Acute pharyngitis	0.000628923	0.917649	0.0373233
749	respiratory	Acute laryngitis and tracheitis	0.00138015	0.820503	0.0859196
750	respiratory	Septal Deviations/Turbinate Hypertrophy	-0.00320713	0.598016	0.223287
751	respiratory	Nasal polyps	0.000519913	0.931885	0.0306378
752	respiratory	Chronic pharyngitis and nasopharyngitis	0.00893969	0.141638	0.84882
753	respiratory	Diseases of the larynx and vocal cords	0.0126372	0.0377429	1.42316
754	respiratory	Chronic laryngitis	-0.00494858	0.415901	0.38101
755	respiratory	Paralysis/spasm of vocal cords or larynx	0.00476289	0.433612	0.362898
756	respiratory	Voice disturbance	0.00851837	0.161379	0.792154
757	respiratory	Acute and chronic tonsillitis	0.00723343	0.234363	0.630111
758	respiratory	Acute tonsillitis	0.0137151	0.0241415	1.61724
759	respiratory	Chronic tonsillitis and adenoiditis	-0.00484539	0.42569	0.370907
760	respiratory	Chronic sinusitis	-2.98807e-05	0.99608	0.00170557
761	respiratory	Allergic rhinitis	0.012581	0.0386014	1.4134
762	respiratory	Epistaxis or throat hemorrhage	0.0127106	0.0366438	1.436
763	respiratory	Throat pain	0.00729238	0.230572	0.637193
764	respiratory	Other upper respiratory disease	-0.00288341	0.635475	0.196902
765	respiratory	Pneumonia	0.00936621	0.123599	0.907986
766	respiratory	Bacterial pneumonia	0.00615216	0.311812	0.506107
767	respiratory	Pneumococcal pneumonia	0.00434104	0.47543	0.322914
768	respiratory	Viral pneumonia	-0.00349911	0.565117	0.247861
769	respiratory	Pneumonia due to fungus (mycoses)	0.0105733	0.0821561	1.08536
770	respiratory	Bronchopneumonia and lung abscess	0.00536777	0.377522	0.423057
771	respiratory	Influenza	0.00669963	0.270708	0.567499
772	respiratory	Acute bronchitis and bronchiolitis	-0.00857183	0.158765	0.799246
773	respiratory	Asthma	0.00846116	0.164212	0.784594
774	respiratory	Asthma with exacerbation	-0.00699861	0.249902	0.602231
775	respiratory	Chronic airway obstruction	0.0213525	0.000446833	3.34985
776	respiratory	Emphysema	0.0107437	0.0773423	1.11158
777	respiratory	Chronic bronchitis	0.016276	0.00745164	2.12775
778	respiratory	Obstructive chronic bronchitis	0.0174677	0.00407982	2.38936
779	respiratory	Bronchiectasis	0.00940119	0.122203	0.91292
780	respiratory	Bronchitis	0.00397068	0.513896	0.289125
781	respiratory	Cystic fibrosis	-0.00349911	0.565117	0.247861
782	respiratory	Lung disease due to external agents	3.80076e-05	0.995014	0.0021706
783	respiratory	Extrinsic allergic alveolitis	-0.00349911	0.565117	0.247861
784	respiratory	Pneumoconiosis	0.0105733	0.0821561	1.08536
785	respiratory	Pneumonitis due to inhalation of food or vomitus	-0.00494858	0.415901	0.38101
786	respiratory	Postinflammatory pulmonary fibrosis	0.00605302	0.319674	0.495292
787	respiratory	Pulmonary congestion and hypostasis	0.00357565	0.556639	0.254426
788	respiratory	Other alveolar and parietoalveolar pneumonopathy	0.00357565	0.556639	0.254426
789	respiratory	Other pulmonary inflamation or edema	-0.00349911	0.565117	0.247861
790	respiratory	Empyema and pneumothorax	-0.0114019	0.060857	1.21569
791	respiratory	Pleurisy; pleural effusion	0.00242523	0.690107	0.161084
792	respiratory	Pulmonary collapse; interstitial and compensatory emphysema	0.0102965	0.0904938	1.04338
793	respiratory	Respiratory failure, insufficiency, arrest	-0.00464292	0.445283	0.351364
794	respiratory	Respiratory insufficiency	-0.00344306	0.571365	0.243086
795	respiratory	Respiratory arrest	0.0105733	0.0821561	1.08536
796	respiratory	Dependence on respirator [Ventilator] or supplemental oxygen	-0.00661616	0.276722	0.557956
797	respiratory	Other diseases of lung	0.00296688	0.625721	0.203619
798	respiratory	Other symptoms of respiratory system	0.0064968	0.285481	0.544423
799	respiratory	Wheezing	-0.00216532	0.721856	0.14155
800	respiratory	Painful respiration	0.00707463	0.244795	0.611198
801	respiratory	Shortness of breath	0.00581349	0.3392	0.469544
802	respiratory	Cough	0.00292712	0.630359	0.200412
803	respiratory	Other dyspnea	-0.00405282	0.505227	0.296513
804	respiratory	Respiratory abnormalities	0.00749386	0.217945	0.661654
805	respiratory	Hypoventilation	-0.00494858	0.415901	0.38101
806	respiratory	Hyperventilation	0.00138015	0.820503	0.0859196
807	respiratory	Disorders of diaphragm	-0.00349911	0.565117	0.247861
808	respiratory	Abnormal findings examination of lungs	0.00659984	0.277909	0.556097
809	respiratory	Abnormal results of function study of pulmonary system	-0.00494858	0.415901	0.38101
810	respiratory	Abnormal sputum	0.0112561	0.0642331	1.19224
811	respiratory	Hemoptysis	0.0118115	0.0521512	1.28274
812	respiratory	Other diseases of respiratory system, not elsewhere classified	0.000936616	0.877625	0.0566908
813	respiratory	Respiratory complications	-0.00349911	0.565117	0.247861
814	respiratory	Other diseases of respiratory system, NEC	0.00411155	0.499077	0.301833
815	respiratory	Symptoms involving respiratory system and other chest symptoms	-0.00457977	0.451498	0.345344
816	digestive	Disorders of tooth development	-0.000513722	0.932694	0.0302609
817	digestive	Hereditary disturbances in tooth structure	0.00500233	0.410855	0.386312
818	digestive	Disturbances in tooth eruption	-0.00131272	0.829134	0.0813751
819	digestive	Diseases of hard tissues of teeth	0.00962733	0.113473	0.945107
820	digestive	Dental caries	0.0100167	0.0996026	1.00173
821	digestive	Tooth complications likely association with other diseases	-0.00153097	0.801279	0.0962163
822	digestive	Diseases of pulp and periapical tissues	0.0107797	0.0763552	1.11716
823	digestive	Pulpitis and necrosis of tooth pulp	-0.00699861	0.249902	0.602231
824	digestive	Periapical abscess	0.0182829	0.00264742	2.57718
825	digestive	Gingival and periodontal diseases	0.00604916	0.319982	0.494874
826	digestive	Gingivitis	0.00669963	0.270708	0.567499
827	digestive	Periodontitis (acute or chronic)	0.0041238	0.497799	0.302946
828	digestive	Acute periodontitis	0.00138015	0.820503	0.0859196
829	digestive	Chronic periodontitis	0.0024093	0.692039	0.15987
830	digestive	Dentofacial anomalies, including malocclusion	-0.00839488	0.167542	0.775877
831	digestive	Anomalies of tooth position/malocclusion	-0.00956695	0.115754	0.936463
832	digestive	Other diseases of the teeth and supporting structures	0.014035	0.0210284	1.67719
833	digestive	Loss of teeth or edentulism	-0.00349911	0.565117	0.247861
834	digestive	Atrophy of edentulous alveolar ridge	0.00500233	0.410855	0.386312
835	digestive	Diseases of the jaws	0.0126084	0.0381805	1.41816
836	digestive	Cysts of the jaws	0.0105788	0.0819984	1.08619
837	digestive	Anomalies of jaw size/symmetry	-0.00349911	0.565117	0.247861
838	digestive	Temporomandibular joint disorders	3.80076e-05	0.995014	0.0021706
839	digestive	Temporomandibular joint disorder, unspecified	3.80076e-05	0.995014	0.0021706
840	digestive	Inflammatory conditions of jaw	0.0101892	0.093904	1.02732
841	digestive	Jaw disease NOS	0.00826716	0.1741	0.759202
842	digestive	Diseases of the salivary glands	0.00527478	0.385843	0.41359
843	digestive	Hypertrophy of salivary gland	-0.00494858	0.415901	0.38101
844	digestive	Sialoadenitis	-0.00157833	0.795266	0.0994874
845	digestive	Disturbance of salivary secretion	0.0105733	0.0821561	1.08536
846	digestive	Other specified diseases of the salivary glands	-0.00699861	0.249902	0.602231
847	digestive	Diseases of the oral soft tissues, excluding lesions specific for gingiva and tongue	-0.00204824	0.736319	0.132934
848	digestive	Stomatitis and mucositis	0.00158988	0.793802	0.100288
849	digestive	Stomatitis and mucositis (ulcerative)	8.50128e-05	0.988849	0.00487001
850	digestive	Oral aphthae	0.00500233	0.410855	0.386312
851	digestive	Cellulitis and abscess of oral soft tissues	0.00138015	0.820503	0.0859196
852	digestive	Cysts of oral soft tissues	0.00112398	0.853399	0.068848
853	digestive	Cyst of the salivary gland	0.00228552	0.707109	0.150514
854	digestive	Diseases of lips	-0.00596709	0.326593	0.485994
855	digestive	Leukoplakia of oral mucosa	0.00808292	0.183895	0.73543
856	digestive	Sialolithiasis	0.00638062	0.294184	0.531381
857	digestive	Diseases and other conditions of the tongue	-0.00306704	0.614104	0.211758
858	digestive	Glossitis	0.00502976	0.408294	0.389028
859	digestive	Diseases of esophagus	0.014766	0.0151965	1.81826
860	digestive	Esophagitis, GERD and related diseases	0.0151256	0.01289	1.88975
861	digestive	GERD	0.00916448	0.131894	0.879775
862	digestive	Ulcer of esophagus	0.0156724	0.00997483	2.00109
863	digestive	Reflux esophagitis	0.00622901	0.305806	0.514554
864	digestive	Esophageal bleeding (varices/hemorrhage)	0.00297742	0.624495	0.204471
865	digestive	Stricture and stenosis of esophagus	0.00969555	0.110938	0.954919
866	digestive	Disorders of esophageal motility	0.000707537	0.907399	0.0422015
867	digestive	Diverticulum of esophagus, acquired	-0.00494858	0.415901	0.38101
868	digestive	Gastroesophageal laceration-hemorrhage syndrome	-0.00661616	0.276722	0.557956
869	digestive	Heartburn	-0.00705871	0.245858	0.609316
870	digestive	Peptic ulcer (excl. esophageal)	-0.00271946	0.654817	0.18388
871	digestive	Hemorrhage from gastrointestinal ulcer	-0.00489628	0.420845	0.375878
872	digestive	Gastric ulcer	0.000772613	0.898926	0.0462759
873	digestive	Duodenal ulcer	-0.00475063	0.434797	0.361713
874	digestive	Peptic ulcer, site unspecified	0.00673636	0.268089	0.571721
875	digestive	Dysphagia	0.0129876	0.0327394	1.48493
876	digestive	Gastritis and duodenitis	0.0153823	0.0114383	1.94164
877	digestive	Acute gastritis	-0.000266017	0.965117	0.01542
878	digestive	Atrophic gastritis	-0.0055688	0.359919	0.443795
879	digestive	Duodenitis	0.0110458	0.0693729	1.15881
880	digestive	Other specified gastritis	0.00838402	0.168092	0.774454
881	digestive	Gastritis and duodenitis, NOS	0.0110567	0.0690963	1.16055
882	digestive	Disorders of function of stomach	0.00412904	0.497253	0.303422
883	digestive	Dyspepsia and other specified disorders of function of stomach	0.00673636	0.268089	0.571721
884	digestive	Other disorders of stomach and duodenum	0.0126792	0.0371097	1.43051
885	digestive	Appendiceal conditions	-0.00805527	0.1854	0.731891
886	digestive	Appendicitis	-0.00679079	0.264242	0.577999
887	digestive	Acute appendicitis	-0.00448685	0.460731	0.336553
888	digestive	Abdominal hernia	0.0125257	0.0394641	1.4038
889	digestive	Inguinal hernia	0.00184549	0.761585	0.118282
890	digestive	Diaphragmatic hernia	0.0148345	0.0147304	1.83179
891	digestive	Femoral hernia	0.00579587	0.340666	0.467672
892	digestive	Umbilical hernia	0.005411	0.373693	0.427485
893	digestive	Ventral hernia	-0.0013361	0.826139	0.0829467
894	digestive	Inflammatory bowel disease and other gastroenteritis and colitis	0.00594602	0.328303	0.483725
895	digestive	Regional enteritis	0.00330522	0.586867	0.23146
896	digestive	Ulcerative colitis	0.00552555	0.363661	0.439303
897	digestive	Ulcerative colitis (chronic)	-0.00278062	0.647574	0.188711
898	digestive	Ulceration of the lower GI tract	0.00143024	0.814106	0.0893191
899	digestive	Ulceration of intestine	0.00120978	0.84235	0.0745076
900	digestive	Intestinal malabsorption (non-celiac)	-0.00485443	0.424827	0.371788
901	digestive	Celiac disease	-0.00410895	0.499348	0.301597
902	digestive	Noninfectious gastroenteritis	0.0117085	0.054235	1.26572
903	digestive	Ileostomy status	-0.00349911	0.565117	0.247861
904	digestive	Intestinal obstruction without mention of hernia	0.00663175	0.275592	0.559733
905	digestive	Impaction of intestine	-0.00494858	0.415901	0.38101
906	digestive	Peritoneal or intestinal adhesions	0.0111872	0.06588	1.18125
907	digestive	Other intestinal obstruction	0.00870017	0.15262	0.816389
908	digestive	Symptoms involving digestive system	0.00683533	0.261121	0.583157
909	digestive	Diarrhea	0.00699972	0.249826	0.602362
910	digestive	Flatulence	-0.00794299	0.191603	0.717598
911	digestive	Diverticulosis and diverticulitis	0.014652	0.0159998	1.79589
912	digestive	Diverticulosis	0.0138788	0.0225016	1.64779
913	digestive	Constipation	0.0168097	0.00571467	2.24301
914	digestive	Functional digestive disorders	0.0163474	0.00719454	2.143
915	digestive	Irritable Bowel Syndrome	0.00729671	0.230296	0.637714
916	digestive	Abnormal findings on exam of gastrointestinal tract/ abdominal area	-0.000629766	0.917539	0.0373753
917	digestive	Personal history of diseases of digestive system	0.00721453	0.235588	0.627847
918	digestive	Anal and rectal conditions	0.0120215	0.0481076	1.31779
919	digestive	Anal and rectal polyp	0.00904923	0.136823	0.863841
920	digestive	Peritonitis and retroperitoneal infections	0.00707463	0.244795	0.611198
921	digestive	Other disorders of peritoneum	-0.001549	0.798988	0.0974597
922	digestive	Peritoneal adhesions (postoperative) (postinfection)	-0.00215939	0.722585	0.141111
923	digestive	Other disorders of intestine	0.0108683	0.0739697	1.13095
924	digestive	Toxic gastroenteritis and colitis	0.00500233	0.410855	0.386312
925	digestive	Chronic liver disease and cirrhosis	0.0208378	0.000612294	3.21304
926	digestive	Other chronic nonalcoholic liver disease	0.0201368	0.00093017	3.03144
927	digestive	Cirrhosis of liver without mention of alcohol	-0.00494858	0.415901	0.38101
928	digestive	Primary biliary cirrhosis	0.00500233	0.410855	0.386312
929	digestive	Liver abscess and sequelae of chronic liver disease	0.00690029	0.256617	0.590715
930	digestive	Portal hypertension	0.00669963	0.270708	0.567499
931	digestive	Ascites (non malignant)	0.00605302	0.319674	0.495292
932	digestive	Other disorders of liver	0.0165639	0.00646328	2.18955
933	digestive	Hepatomegaly	0.0108042	0.0756902	1.12096
934	digestive	Jaundice (not of newborn)	-0.00632248	0.298606	0.524902
935	digestive	Abnormal results of function study of liver	0.0151151	0.0129525	1.88765
936	digestive	Abnormal serum enzyme levels	0.00206417	0.734345	0.1341
937	digestive	Cholelithiasis and cholecystitis	0.0124242	0.0410891	1.38627
938	digestive	Cholelithiasis	0.0118137	0.0521068	1.28311
939	digestive	Cholelithiasis with acute cholecystitis	0.0114812	0.0590839	1.22853
940	digestive	Cholelithiasis with other cholecystitis	0.0142326	0.0192856	1.71477
941	digestive	Calculus of bile duct	-0.00309861	0.610463	0.214341
942	digestive	Cholecystitis without cholelithiasis	0.000842092	0.889892	0.0506625
943	digestive	Other biliary tract disease	0.000521258	0.931709	0.0307198
944	digestive	Cholangitis	0.00263894	0.664403	0.177569
945	digestive	Obstruction of bile duct	0.0115881	0.0567595	1.24596
946	digestive	Cholesterolosis of gallbladder	-0.00457977	0.451498	0.345344
947	digestive	Other disorders of gallbladder	0.00560355	0.356929	0.447419
948	digestive	Other disorders of biliary tract	0.00150143	0.805035	0.094185
949	digestive	Nonspecific abnormal findings on radiological and other examination of biliary tract	0.00206417	0.734345	0.1341
950	digestive	Diseases of pancreas	-0.000220203	0.971122	0.0127263
951	digestive	Acute pancreatitis	-0.00377859	0.534466	0.27208
952	digestive	Chronic pancreatitis	0.00359512	0.554493	0.256104
953	digestive	Cyst and pseudocyst of pancreas	0.00291934	0.631268	0.199786
954	digestive	Gastrointestinal hemorrhage	0.00681357	0.262643	0.580634
955	digestive	Hematemesis	0.00947369	0.119349	0.923182
956	digestive	Blood in stool	0.00119735	0.843948	0.0736841
957	digestive	Hemorrhage of rectum and anus	0.00911225	0.13411	0.872538
958	digestive	Hemorrhage of gastrointestinal tract	0.00223373	0.71345	0.146637
959	digestive	Other symptoms involving abdomen and pelvis	0.0133671	0.0279735	1.55325
960	digestive	Splenomegaly	0.0122554	0.043918	1.35736
961	digestive	Nonspecific abnormal findings in stool contents	0.00746755	0.219565	0.658437
962	genitourinary	Nephritis; nephrosis; renal sclerosis	0.00837553	0.168523	0.77334
963	genitourinary	Glomerulonephritis	0.00947593	0.119261	0.923501
964	genitourinary	Non-proliferative glomerulonephritis	-0.00349911	0.565117	0.247861
965	genitourinary	Chronic glomerulonephritis, NOS	0.0108042	0.0756902	1.12096
966	genitourinary	Nephrotic syndrome without mention of glomerulonephritis	0.00500233	0.410855	0.386312
967	genitourinary	Nephritis and nephropathy without mention of glomerulonephritis	0.00476289	0.433612	0.362898
968	genitourinary	Nephritis and nephropathy in diseases classified elsewhere	0.0105733	0.0821561	1.08536
969	genitourinary	Nephritis and nephropathy with pathological lesion	3.80076e-05	0.995014	0.0021706
970	genitourinary	Renal failure	0.0225866	0.000204237	3.68987
971	genitourinary	Acute renal failure	0.0179896	0.00309909	2.50877
972	genitourinary	Renal failure NOS	0.00584063	0.336949	0.472436
973	genitourinary	Chronic renal failure [CKD]	0.0189815	0.00180328	2.74394
974	genitourinary	Other disorders of the kidney and ureters	0.00353763	0.560843	0.251159
975	genitourinary	Anatomical abnormatilies of kidney and ureters	0.00206417	0.734345	0.1341
976	genitourinary	Small kidney	0.00500233	0.410855	0.386312
977	genitourinary	Vesicoureteral reflux	-0.00349911	0.565117	0.247861
978	genitourinary	Cyst of kidney, acquired	0.00414475	0.495617	0.304854
979	genitourinary	Vascular disorders of kidney/hypertrophy	0.0105733	0.0821561	1.08536
980	genitourinary	Stricture/obstruction of ureter	0.000682501	0.910662	0.0406428
981	genitourinary	Disorders resulting from impaired renal function	0.0101892	0.093904	1.02732
982	genitourinary	Abnormal results of function study of kidney	0.00500233	0.410855	0.386312
983	genitourinary	Pyelonephritis	-0.00141043	0.816634	0.0879723
984	genitourinary	Urinary tract infection	0.00573201	0.346012	0.460909
985	genitourinary	Cystitis and urethritis	0.00184173	0.762056	0.118013
986	genitourinary	Cystitis	0.00379636	0.532545	0.273644
987	genitourinary	Acute cystitis	-0.00153097	0.801279	0.0962163
988	genitourinary	Chronic cystitis	0.00527478	0.385843	0.41359
989	genitourinary	Chronic interstitial cystitis	0.0122554	0.043918	1.35736
990	genitourinary	Urethritis and urethral syndrome	-0.00782483	0.198295	0.702689
991	genitourinary	Urethral syndrome	-0.00494858	0.415901	0.38101
992	genitourinary	Urethral stricture due to infecton	-0.00282624	0.642192	0.192335
993	genitourinary	Hematuria	0.00621524	0.306876	0.513037
994	genitourinary	Urinary calculus	0.00938036	0.123032	0.90998
995	genitourinary	Calculus of kidney	0.0104698	0.0852003	1.06956
996	genitourinary	Calculus of lower urinary tract	-0.00109657	0.856936	0.0670518
997	genitourinary	Calculus of ureter	-0.00277864	0.647808	0.188554
998	genitourinary	Renal colic	0.00114781	0.850328	0.0704137
999	genitourinary	Hydronephrosis	0.00717603	0.238097	0.623247
1000	genitourinary	Other disorders of bladder	0.00651433	0.284183	0.546402
1001	genitourinary	Bladder neck obstruction	0.0129722	0.0329478	1.48217
1002	genitourinary	Functional disorders of bladder	0.00591975	0.330445	0.480901
1003	genitourinary	Other disorders of urethra and urinary tract	0.0077788	0.200947	0.696918
1004	genitourinary	Urethral stricture (not specified as infectious)	0.0103552	0.0886716	1.05222
1005	genitourinary	Urinary complications NEC	0.0105733	0.0821561	1.08536
1006	genitourinary	Abnormal findings on examination of urine	-0.00895439	0.140984	0.850829
1007	genitourinary	Other nonspecific findings on examination of urine	3.80076e-05	0.995014	0.0021706
1008	genitourinary	Other symptoms/disorders or the urinary system	0.000155304	0.979631	0.00893769
1009	genitourinary	Urinary obstruction	0.0021543	0.723213	0.140734
1010	genitourinary	Retention of urine	-0.00217678	0.720445	0.142399
1011	genitourinary	Dysuria	0.00591975	0.330445	0.480901
1012	genitourinary	Urinary incontinence	0.00446535	0.462882	0.33453
1013	genitourinary	Frequency of urination and polyuria	-0.00864319	0.155325	0.808758
1014	genitourinary	Urethral discharge	0.00500233	0.410855	0.386312
1015	genitourinary	Other abnormality of urination	0.000182576	0.976055	0.0105259
1016	genitourinary	Hyperplasia of prostate	0.0130472	0.0319479	1.49556
1017	genitourinary	Inflammatory diseases of prostate	-0.00156869	0.796489	0.0988202
1018	genitourinary	Prostatitis	-0.00348005	0.567238	0.246235
1019	genitourinary	Acute prostatitis	-0.000775147	0.898597	0.0464353
1020	genitourinary	Chronic prostatitis	-0.00673155	0.268431	0.571167
1021	genitourinary	Orchitis and epididymitis	-0.00412023	0.498171	0.302622
1022	genitourinary	Balanoposthitis	7.60321e-05	0.990027	0.00435299
1023	genitourinary	Other inflammatory disorders of male genital organs	0.0132379	0.029525	1.52981
1024	genitourinary	Other disorders of prostate	0.000178549	0.976583	0.010291
1025	genitourinary	Other disorders of testis	0.00544263	0.370906	0.430736
1026	genitourinary	Hydrocele	0.0103346	0.0893069	1.04912
1027	genitourinary	Spermatocele	0.0105733	0.0821561	1.08536
1028	genitourinary	Disorders of penis	-0.0022693	0.709093	0.149297
1029	genitourinary	Redundant prepuce and phimosis/BXO	-0.00171845	0.77755	0.109272
1030	genitourinary	Erectile dysfunction [ED]	0.0133927	0.0276747	1.55792
1031	genitourinary	Other disorders of male genital organs	0.00267826	0.659714	0.180644
1032	genitourinary	Male infertility and abnormal spermatozoa	0.00947593	0.119261	0.923501
1033	genitourinary	Infertility, male	-0.00606086	0.319047	0.496145
1034	genitourinary	Abnormal spermatozoa	0.0138554	0.0227304	1.64339
1035	genitourinary	Benign mammary dysplasias	-0.0108401	0.0747213	1.12656
1036	genitourinary	Cystic mastopathy	-0.00596709	0.326593	0.485994
1037	genitourinary	Fibroadenosis of breast	-0.00311981	0.608022	0.216081
1038	genitourinary	Fibrosclerosis of breast	-0.000775147	0.898597	0.0464353
1039	genitourinary	Benign neoplasm of breast	-0.0101722	0.0944547	1.02478
1040	genitourinary	Other specified benign mammary dysplasias	0.00306411	0.614443	0.211518
1041	genitourinary	Abnormal findings on mammogram or breast exam	0.0108612	0.0741576	1.12984
1042	genitourinary	Abnormal mammogram	-0.00606086	0.319047	0.496145
1043	genitourinary	Lump or mass in breast	0.0120165	0.0482009	1.31694
1044	genitourinary	Breast conditions, congenital or relating to hormones	-0.00888121	0.144262	0.840849
1045	genitourinary	Hypertrophy of breast (Gynecomastia)	-0.00726053	0.232615	0.633362
1046	genitourinary	Congenital anomalies of breast	-0.00782483	0.198295	0.702689
1047	genitourinary	Other nonmalignant breast conditions	-0.00640559	0.292298	0.534173
1048	genitourinary	Inflammatory disease of breast	-0.00559382	0.357764	0.446403
1049	genitourinary	Other signs and symptoms in breast	-0.00457977	0.451498	0.345344
1050	genitourinary	Other specified disorders of breast	0.000890238	0.883641	0.0537243
1051	genitourinary	Breast disorder NOS	-0.00216532	0.721856	0.14155
1052	genitourinary	Inflammatory diseases of female pelvic organs	-0.00453379	0.456053	0.340985
1053	genitourinary	Pelvic peritoneal adhesions, female (postoperative) (postinfection)	-0.00135392	0.823858	0.0841475
1054	genitourinary	Pelvic inflammatory disease (PID)	-0.0100769	0.0975837	1.01062
1055	genitourinary	Acute inflammatory pelvic disease	-0.00349911	0.565117	0.247861
1056	genitourinary	Chronic inflammatory pelvic disease	-0.00788172	0.195052	0.709849
1057	genitourinary	Pelvic inflammatory disease, NOS	-0.0092588	0.127963	0.892916
1058	genitourinary	Inflammatory diseases of uterus, except cervix	5.37549e-05	0.992949	0.00307309
1059	genitourinary	Inflammatory disease of cervix, vagina, and vulva	-0.00144466	0.812267	0.0903012
1060	genitourinary	Cervicitis and endocervicitis	-0.000234508	0.969247	0.0135657
1061	genitourinary	Vaginitis and vulvovaginitis	-0.0048113	0.428953	0.36759
1062	genitourinary	Cyst or abscess of Bartholin's gland	-0.000861484	0.887374	0.0518935
1063	genitourinary	Abscess or ulceration of vulva	-0.00111586	0.854446	0.0683152
1064	genitourinary	Endometriosis	-0.003186	0.600431	0.221537
1065	genitourinary	Disorders secondary to childbirth, surgery, trauma	3.80076e-05	0.995014	0.0021706
1066	genitourinary	Genital prolapse	0.0132844	0.0289577	1.53824
1067	genitourinary	Prolapse of vaginal walls	0.0130957	0.0313168	1.50422
1068	genitourinary	Uterine/Uterovaginal prolapse	0.00920952	0.130005	0.886039
1069	genitourinary	Prolapse of vaginal vault after hysterectomy	-0.00141155	0.816492	0.0880479
1070	genitourinary	Vaginal enterocele, congenital or acquired	-0.00351145	0.563747	0.248916
1071	genitourinary	Noninflammatory female genital disorders	0.00761381	0.210668	0.676402
1072	genitourinary	Noninflammatory disorders of ovary, fallopian tube, and broad ligament	-0.000583031	0.923639	0.0344976
1073	genitourinary	Disorders of uterus, NEC	0.00517184	0.395181	0.403204
1074	genitourinary	Noninflammatory disorders of cervix	0.00921693	0.129697	0.887072
1075	genitourinary	Noninflammatory disorders of vagina	0.00482601	0.427543	0.36902
1076	genitourinary	Noninflammatory disorders of vulva and perineum	-0.000926665	0.878916	0.0560529
1077	genitourinary	Dysplasia of female genital organs	-0.00494858	0.415901	0.38101
1078	genitourinary	Endometrial hyperplasia	0.00458339	0.451141	0.345688
1079	genitourinary	Polyp of female genital organs	-0.00326902	0.590971	0.228434
1080	genitourinary	Polyp of corpus uteri	-0.00317637	0.601533	0.220741
1081	genitourinary	Mucous polyp of cervix	-0.00141514	0.816033	0.0882922
1082	genitourinary	Hypertrophy of female genital organs	-0.0032977	0.587719	0.23083
1083	genitourinary	Symptoms involving female genital tract	0.0131988	0.0300082	1.52276
1084	genitourinary	Dystrophy of female genital tract	0.00546311	0.369109	0.432846
1085	genitourinary	Atrophy of female genital tract	0.00990692	0.103368	0.985616
1086	genitourinary	stress incontinence, female	-0.0123054	0.0430643	1.36588
1087	genitourinary	Pain and other symptoms associated with female genital organs	0.00783885	0.197492	0.704451
1088	genitourinary	Dyspareunia	0.0118452	0.0514847	1.28832
1089	genitourinary	Disorders of menstruation and other abnormal bleeding from female genital tract	-0.000674327	0.911728	0.0401349
1090	genitourinary	Irregular menstrual cycle/bleeding	0.000546685	0.928386	0.0322713
1091	genitourinary	Absent or infrequent menstruation	0.00138015	0.820503	0.0859196
1092	genitourinary	Excessive or frequent menstruation	-0.000286001	0.962498	0.0166
1093	genitourinary	Irregular menstrual cycle	0.00748053	0.218765	0.660023
1094	genitourinary	Irregular menstrual bleeding	-0.00195494	0.747912	0.12615
1095	genitourinary	Infertility, female, associated with anovulation	0.00500233	0.410855	0.386312
1096	genitourinary	Dysmenorrhea	-0.000505718	0.93374	0.029774
1097	genitourinary	Mittelschmerz	-0.00349911	0.565117	0.247861
1098	genitourinary	Premenstrual tension syndromes	-0.00418923	0.491003	0.308916
1099	genitourinary	Infertility, female	-0.00491471	0.419099	0.377684
1100	genitourinary	Menopausal and postmenopausal disorders	0.0140914	0.0205179	1.68787
1101	genitourinary	Postmenopausal bleeding	0.0168964	0.00547001	2.26201
1102	genitourinary	Symptomatic menopause	-0.0116074	0.0563494	1.24911
1103	genitourinary	Postmenopausal atrophic vaginitis	0.00719664	0.236751	0.625708
1104	genitourinary	Premenopausal menorrhagia	-0.00489628	0.420845	0.375878
1105	genitourinary	Ovarian cyst	-0.00714698	0.240002	0.619785
1106	genitourinary	Abnormal Papanicolaou smear of cervix and cervical HPV	-0.00494858	0.415901	0.38101
1107	pregnancy complications	Miscarriage; stillbirth	-0.00696629	0.252095	0.598435
1108	pregnancy complications	Missed abortion/Hydatidiform mole	-0.00544894	0.370352	0.431386
1109	pregnancy complications	Ectopic pregnancy	0.000100603	0.986804	0.00576901
1110	pregnancy complications	Hemorrhage during pregnancy; childbirth and postpartum	-0.00329882	0.587592	0.230924
1111	pregnancy complications	Antepartum hemorrhage, abruptio placentae, and placenta previa	-0.00210616	0.729151	0.137182
1112	pregnancy complications	Placenta previa and abruptio placenta	-0.000926665	0.878916	0.0560529
1113	pregnancy complications	Early or threatened labor; hemorrhage in early pregnancy	-0.00411046	0.49919	0.301734
1114	pregnancy complications	Early onset of delivery	-0.00273557	0.652905	0.18515
1115	pregnancy complications	Hemorrhage in early pregnancy	-0.0043291	0.476645	0.321805
1116	pregnancy complications	Other high-risk pregnancy	-0.00494858	0.415901	0.38101
1117	pregnancy complications	Complications following abortion or ectopic and molar pregnancies	-0.00349911	0.565117	0.247861
1118	pregnancy complications	Hypertension complicating pregnancy, childbirth, and the puerperium	0.00339882	0.576319	0.239337
1119	pregnancy complications	Preeclampsia and eclampsia	-0.00111586	0.854446	0.0683152
1120	pregnancy complications	Excessive vomiting in pregnancy	-0.00806055	0.185112	0.732566
1121	pregnancy complications	Hyperemesis gravidarum	-0.0092588	0.127963	0.892916
1122	pregnancy complications	Anemia during pregnancy	-0.0152035	0.0124331	1.90542
1123	pregnancy complications	Late pregnancy and failed induction	-0.0136281	0.0250537	1.60113
1124	pregnancy complications	Other complications of pregnancy NEC	-0.00519835	0.392764	0.405869
1125	pregnancy complications	Infectious and parasitic complications affecting pregnancy	0.00707463	0.244795	0.611198
1126	pregnancy complications	Infections of genitourinary tract during pregnancy	-0.00580737	0.339708	0.468894
1127	pregnancy complications	Major puerperal infection	-0.00349911	0.565117	0.247861
1128	pregnancy complications	Other conditions or status of the mother complicating pregnancy, childbirth, or the puerperium	-0.00606086	0.319047	0.496145
1129	pregnancy complications	Diabetes or abnormal glucose tolerance complicating pregnancy	-0.00628664	0.301353	0.520925
1130	pregnancy complications	Normal delivery	-0.00857353	0.158682	0.799472
1131	pregnancy complications	Multiple gestation	0.00276138	0.649849	0.187188
1132	pregnancy complications	Malposition and malpresentation of fetus or obstruction	-0.0128142	0.0351392	1.45421
1133	pregnancy complications	Problems associated with amniotic cavity and membranes	-0.00418424	0.49152	0.308459
1134	pregnancy complications	Other and unspecified complications of birth; puerperium affecting management of mother	0.0105733	0.0821561	1.08536
1135	pregnancy complications	Abnormality of organs and soft tissues of pelvis complicating pregnancy, childbirth, or the puerperium	-0.0099794	0.100868	0.996245
1136	pregnancy complications	Rhesus isoimmunization in pregnancy	-0.00592633	0.329908	0.481607
1137	pregnancy complications	Known or suspected fetal abnormality affecting management of mother	-0.0135075	0.0263685	1.57891
1138	pregnancy complications	Other perinatal conditions of fetus or newborn	3.80076e-05	0.995014	0.0021706
1139	pregnancy complications	Maternal complication of pregnancy affecting fetus or newborn	-0.00349911	0.565117	0.247861
1140	pregnancy complications	Fetal distress and abnormal forces of labor	-0.017616	0.00377593	2.42298
1141	pregnancy complications	Umbilical cord complications during labor and delivery	-0.00614983	0.311995	0.505852
1142	pregnancy complications	Obstetrical/birth trauma	-0.0068437	0.260538	0.584129
1143	pregnancy complications	Complications of the administration of anesthetic or other sedation in labor and delivery	-0.00349911	0.565117	0.247861
1144	pregnancy complications	Complications of labor and delivery NEC	-0.014286	0.0188368	1.72499
1145	pregnancy complications	Venous/cerebrovascular complications embolism in pregnancy and the puerperium	0.00500233	0.410855	0.386312
1146	pregnancy complications	Other complications of the puerperium NEC	-0.00311981	0.608022	0.216081
1147	pregnancy complications	Other disorders of the breast associated with childbirth and disorders of lactation	0.0105733	0.0821561	1.08536
1148	dermatologic	Complications of in utero procedures	-0.00349911	0.565117	0.247861
1149	dermatologic	Superficial cellulitis and abscess	0.000953113	0.875487	0.0577501
1150	dermatologic	Cellulitis and abscess of fingers/toes	0.00158988	0.793802	0.100288
1151	dermatologic	Cellulitis and abscess of face/neck	0.00359512	0.554493	0.256104
1152	dermatologic	Cellulitis and abscess of arm/hand	0.00244774	0.687382	0.162802
1153	dermatologic	Cellulitis and abscess of leg, except foot	-0.00494858	0.415901	0.38101
1154	dermatologic	Cellulitis and abscess of trunk	0.00505758	0.405706	0.391788
1155	dermatologic	Other local infections of skin and subcutaneous tissue	0.0102965	0.0904938	1.04338
1156	dermatologic	Carbuncle and furuncle	0.00588892	0.33297	0.477595
1157	dermatologic	Pilonidal cyst	-0.010062	0.0980784	1.00843
1158	dermatologic	Pyogenic granuloma	7.60321e-05	0.990027	0.00435299
1159	dermatologic	Pyoderma	-0.00349911	0.565117	0.247861
1160	dermatologic	Symptoms affecting skin	-0.00893348	0.141915	0.847972
1161	dermatologic	Rash and other nonspecific skin eruption	0.00397616	0.513315	0.289616
1162	dermatologic	Localized superficial swelling, mass, or lump	-0.0100752	0.0976381	1.01038
1163	dermatologic	Changes in skin texture	0.00707463	0.244795	0.611198
1164	dermatologic	Disturbance of skin sensation	0.00824655	0.175176	0.756526
1165	dermatologic	Disorder of skin and subcutaneous tissue NOS	0.00126029	0.835859	0.0778667
1166	dermatologic	Erythematosquamous dermatosis	0.0105733	0.0821561	1.08536
1167	dermatologic	Congenital anomalies of skin	0.0110567	0.0690963	1.16055
1168	dermatologic	Congenital pigmentary anomalies of skin	-0.00349911	0.565117	0.247861
1169	dermatologic	Dyschromia and Vitiligo	-0.000682874	0.910614	0.0406659
1170	dermatologic	Vitiligo	-0.00349911	0.565117	0.247861
1171	dermatologic	Other dyschromia	-0.00210616	0.729151	0.137182
1172	dermatologic	Vascular disorders of skin	0.00669963	0.270708	0.567499
1173	dermatologic	Erythematous conditions	0.00509524	0.402219	0.395537
1174	dermatologic	Toxic erythema	-0.00606086	0.319047	0.496145
1175	dermatologic	Bullous dermatoses	-0.00349911	0.565117	0.247861
1176	dermatologic	Pemphigus and pemphigoid	-0.00349911	0.565117	0.247861
1177	dermatologic	Rosacea	-0.00418923	0.491003	0.308916
1178	dermatologic	Lupus (localized and systemic)	0.00711421	0.242164	0.61589
1179	dermatologic	Systemic lupus erythematosus	0.00711421	0.242164	0.61589
1180	dermatologic	Prurigo and Lichen	0.0103185	0.0898072	1.04669
1181	dermatologic	Other specified erythematous conditions	-0.00857183	0.158765	0.799246
1182	dermatologic	Unspecified erythematous condition	-0.000775147	0.898597	0.0464353
1183	dermatologic	Psoriasis and related disorders	-0.00257806	0.671687	0.172833
1184	dermatologic	Psoriasis	-0.00257806	0.671687	0.172833
1185	dermatologic	Psoriasis vulgaris	6.58409e-05	0.991364	0.00376701
1186	dermatologic	Psoriatic arthropathy	-0.00109657	0.856936	0.0670518
1187	dermatologic	Sarcoidosis	-0.00157248	0.796008	0.0990825
1188	dermatologic	Pruritus and related conditions	0.000615926	0.919345	0.0365214
1189	dermatologic	Corns and callosities	0.00412904	0.497253	0.303422
1190	dermatologic	Other hypertrophic and atrophic conditions of skin	0.00156542	0.796904	0.098594
1191	dermatologic	Keratoderma, acquired	3.80076e-05	0.995014	0.0021706
1192	dermatologic	Scar conditions and fibrosis of skin	-0.002489	0.682397	0.165963
1193	dermatologic	Circumscribed scleroderma	-0.00606086	0.319047	0.496145
1194	dermatologic	Keloid scar	0.00138015	0.820503	0.0859196
1195	dermatologic	Abnormal granulation tissue	-0.00342462	0.573428	0.241521
1196	dermatologic	Acquired acanthosis nigricans	0.0173506	0.00433548	2.36296
1197	dermatologic	Degenerative skin conditions and other dermatoses	-0.00850836	0.161872	0.790828
1198	dermatologic	Actinic keratosis	-0.00703506	0.247443	0.606524
1199	dermatologic	Seborrheic keratosis	-0.00393635	0.517541	0.286055
1200	dermatologic	Diseases of nail, NOS	-0.00727367	0.23177	0.634942
1201	dermatologic	Ingrowing nail	-0.00412023	0.498171	0.302622
1202	dermatologic	Diseases of hair and hair follicles	-0.00364791	0.548693	0.260671
1203	dermatologic	Alopecia	-0.0092588	0.127963	0.892916
1204	dermatologic	Other specified diseases of hair and hair follicles	0.00476289	0.433612	0.362898
1205	dermatologic	Disorders of sweat glands	5.37549e-05	0.992949	0.00307309
1206	dermatologic	Dyshidrosis	0.0105733	0.0821561	1.08536
1207	dermatologic	Hidradenitis	-0.00153097	0.801279	0.0962163
1208	dermatologic	Hyperhidrosis	-0.00937748	0.123148	0.909574
1209	dermatologic	Diseases of sebaceous glands	0.00495709	0.4151	0.381848
1210	dermatologic	Acne	0.0101892	0.093904	1.02732
1211	dermatologic	Sebaceous cyst	0.00424175	0.485585	0.313735
1212	dermatologic	Chronic ulcer of skin	0.00228552	0.707109	0.150514
1213	dermatologic	Diffuse diseases of connective tissue	0.00532049	0.381739	0.418234
1214	dermatologic	Sicca syndrome	0.00220686	0.716747	0.144634
1215	dermatologic	Systemic sclerosis	0.00690029	0.256617	0.590715
1216	dermatologic	Polymyositis	0.00707463	0.244795	0.611198
1217	dermatologic	Dermatomyositis	0.00502976	0.408294	0.389028
1218	dermatologic	Unspecified diffuse connective tissue disease	-0.00606086	0.319047	0.496145
1219	dermatologic	Dermatitis due to solar radiation	-0.00628776	0.301267	0.521049
1220	dermatologic	Chronic dermatitis due to solar radiation	-0.00635305	0.296275	0.528305
1221	dermatologic	Atopic/contact dermatitis due to other or unspecified	0.00113711	0.851707	0.0697099
1222	dermatologic	Urticaria	0.0120191	0.0481528	1.31738
1223	musculoskeletal	Osteomyelitis, periostitis, and other infections involving bone	0.00571401	0.347529	0.459009
1224	musculoskeletal	Osteomyelitis	0.00819223	0.178035	0.749494
1225	musculoskeletal	Chronic osteomyelitis	0.00866493	0.154289	0.811666
1226	musculoskeletal	Unspecified osteomyelitis	0.00961156	0.114065	0.942847
1227	musculoskeletal	Arthropathy associated with infections	0.00173962	0.774882	0.110764
1228	musculoskeletal	Pyogenic arthritis	-0.00628664	0.301353	0.520925
1229	musculoskeletal	Reiter's disease	0.0105733	0.0821561	1.08536
1230	musculoskeletal	Behcet's syndrome	0.0105733	0.0821561	1.08536
1231	musculoskeletal	Infective connective tissue disorders	0.00206417	0.734345	0.1341
1232	musculoskeletal	Arthropathy associated with other disorders classified elsewhere	0.00866493	0.154289	0.811666
1233	musculoskeletal	Rheumatoid arthritis and other inflammatory polyarthropathies	0.00106221	0.861372	0.0648095
1234	musculoskeletal	Rheumatoid arthritis	0.0022323	0.713626	0.146529
1235	musculoskeletal	Other inflammatory spondylopathies	-0.000249737	0.967251	0.014461
1236	musculoskeletal	Sacroiliitis NEC	-0.00494858	0.415901	0.38101
1237	musculoskeletal	Ankylosing spondylitis	-0.00821423	0.176873	0.752339
1238	musculoskeletal	Other arthropathies	-0.000544154	0.928717	0.0321166
1239	musculoskeletal	Unspecified monoarthritis	-0.000212565	0.972123	0.0122788
1240	musculoskeletal	Palindromic rheumatism	-0.00494858	0.415901	0.38101
1241	musculoskeletal	Arthropathy NOS	-0.000256104	0.966416	0.0148359
1242	musculoskeletal	Polymyalgia Rheumatica	0.0151337	0.012842	1.89137
1243	musculoskeletal	Spinal stenosis	0.00333628	0.583357	0.234066
1244	musculoskeletal	Spondylosis and allied disorders	0.0159477	0.008742	2.05839
1245	musculoskeletal	Spondylosis without myelopathy	0.0149974	0.0136738	1.86411
1246	musculoskeletal	Spondylosis with myelopathy	0.0105733	0.0821561	1.08536
1247	musculoskeletal	Other allied disorders of spine	-0.00349911	0.565117	0.247861
1248	musculoskeletal	Intervertebral disc disorders	0.00799067	0.18895	0.723652
1249	musculoskeletal	Displacement of intervertebral disc	0.0108536	0.0743592	1.12867
1250	musculoskeletal	Degeneration of intervertebral disc	0.00586842	0.334655	0.475402
1251	musculoskeletal	Intervertebral disc disorder with myelopathy	-0.00393933	0.517225	0.286321
1252	musculoskeletal	Postlaminectomy syndrome	-0.00349911	0.565117	0.247861
1253	musculoskeletal	Other and unspecified disc disorder	0.0078381	0.197535	0.704356
1254	musculoskeletal	Other disorders of cervical region	0.00500233	0.410855	0.386312
1255	musculoskeletal	Torticollis	-0.00349911	0.565117	0.247861
1256	musculoskeletal	Other and unspecified disorders of back	0.00112398	0.853399	0.068848
1257	musculoskeletal	Other symptoms referable to back	0.00500233	0.410855	0.386312
1258	musculoskeletal	Other unspecified back disorders	-0.00349911	0.565117	0.247861
1259	musculoskeletal	Peripheral enthesopathies and allied syndromes	-0.00709021	0.243757	0.613043
1260	musculoskeletal	Enthesopathy	-0.00440619	0.46883	0.328984
1261	musculoskeletal	Synoviopathy	-0.00489628	0.420845	0.375878
1262	musculoskeletal	Bursitis	-0.00927363	0.127354	0.894988
1263	musculoskeletal	Other disorders of synovium, tendon, and bursa	-0.0146508	0.0160083	1.79565
1264	musculoskeletal	Synovitis and tenosynovitis	-0.00355941	0.558433	0.253029
1265	musculoskeletal	Bursitis disorders	0.00707463	0.244795	0.611198
1266	musculoskeletal	Ganglion and cyst of synovium, tendon, and bursa	-0.0126996	0.036807	1.43407
1267	musculoskeletal	Rupture of synovium	-0.0090561	0.136525	0.864788
1268	musculoskeletal	Rupture of tendon, nontraumatic	-0.0048113	0.428953	0.36759
1269	musculoskeletal	Contracture of tendon (sheath)	-0.00349911	0.565117	0.247861
1270	musculoskeletal	Disorders of muscle, ligament, and fascia	0.0130189	0.0323221	1.4905
1271	musculoskeletal	Muscular calcification and ossification	-0.00349911	0.565117	0.247861
1272	musculoskeletal	Laxity of ligament or hypermobility syndrome	-0.00375288	0.537249	0.269824
1273	musculoskeletal	Fasciitis	0.0109914	0.070754	1.15025
1274	musculoskeletal	Contracture of palmar fascia [Dupuytren's disease]	0.0140176	0.0211885	1.6739
1275	musculoskeletal	Other disorders of soft tissues	-0.0107418	0.0773937	1.11129
1276	musculoskeletal	Rheumatism, unspecified and fibrositis	-0.00404473	0.506077	0.295783
1277	musculoskeletal	Panniculitis	0.00206417	0.734345	0.1341
1278	musculoskeletal	Osteitis deformans and osteopathies associated with other disorders classified elsewhere	-0.00628664	0.301353	0.520925
1279	musculoskeletal	Osteitis deformans [Paget's disease of bone]	-0.00628664	0.301353	0.520925
1280	musculoskeletal	Osteochondropathies	-0.00871516	0.151914	0.818402
1281	musculoskeletal	Juvenile osteochondrosis	-0.00494858	0.415901	0.38101
1282	musculoskeletal	Osteochondritis dissecans	-0.00494858	0.415901	0.38101
1283	musculoskeletal	Other disorders of bone and cartilage	0.00770284	0.205381	0.687439
1284	musculoskeletal	Cyst of bone	-0.00606086	0.319047	0.496145
1285	musculoskeletal	Aseptic necrosis of bone	-0.00782483	0.198295	0.702689
1286	musculoskeletal	Malunion and nonunion of fracture	0.00952842	0.117229	0.930966
1287	musculoskeletal	Acquired foot deformities	-0.0004095	0.946325	0.0239595
1288	musculoskeletal	Flat foot	-0.0092588	0.127963	0.892916
1289	musculoskeletal	Acquired toe deformities	-0.00201789	0.740084	0.130719
1290	musculoskeletal	Hammer toe (acquired)	-0.00268276	0.659178	0.180997
1291	musculoskeletal	Hallux rigidus	-0.00556967	0.359843	0.443886
1292	musculoskeletal	Hallux valgus (Bunion)	-0.0019031	0.754379	0.12241
1293	musculoskeletal	Other acquired deformities of limbs	0.00495703	0.415105	0.381842
1294	musculoskeletal	Acquired deformities of finger	0.00819223	0.178035	0.749494
1295	musculoskeletal	Curvature of spine	0.00505758	0.405706	0.391788
1296	musculoskeletal	Kyphosis (acquired)	-0.00349911	0.565117	0.247861
1297	musculoskeletal	Kyphoscoliosis and scoliosis	0.00605302	0.319674	0.495292
1298	musculoskeletal	Other acquired musculoskeletal deformity	0.00578963	0.341185	0.467009
1299	musculoskeletal	Acquired spondylolisthesis	0.0109778	0.0711036	1.14811
1300	musculoskeletal	Contracture of joint	-0.00344306	0.571365	0.243086
1301	musculoskeletal	Osteoarthrosis	-0.00414484	0.495609	0.304861
1302	musculoskeletal	Osteoarthritis; localized	-0.0069226	0.255082	0.59332
1303	musculoskeletal	Osteoarthrosis, localized, primary	0.00188896	0.756146	0.121394
1304	musculoskeletal	Osteoarthrosis, localized, secondary	-0.00349911	0.565117	0.247861
1305	musculoskeletal	Osteoarthrosis, generalized	-0.0116074	0.0563494	1.24911
1306	musculoskeletal	Osteoarthrosis NOS	-0.000454221	0.940474	0.0266532
1307	musculoskeletal	Symptoms and disorders of the joints	0.00848949	0.162805	0.788333
1308	musculoskeletal	Ankylosis of joint	0.0105733	0.0821561	1.08536
1309	musculoskeletal	Stiffness of joint	0.0105941	0.0815555	1.08855
1310	musculoskeletal	Difficulty in walking	0.00206417	0.734345	0.1341
1311	musculoskeletal	Joint effusions	0.00495703	0.415105	0.381842
1312	musculoskeletal	Hemarthrosis	0.0105733	0.0821561	1.08536
1313	musculoskeletal	Villonodular synovitis	-0.00606086	0.319047	0.496145
1314	musculoskeletal	Derangement of joint, non-traumatic	0.0024207	0.690656	0.160738
1315	musculoskeletal	Loose body in joint	0.0122554	0.043918	1.35736
1316	musculoskeletal	Pathological, developmental or recurrent dislocation	-0.00606086	0.319047	0.496145
1317	musculoskeletal	Articular cartilage disorder	-0.00349911	0.565117	0.247861
1318	musculoskeletal	Other derangement of joint	-0.000803203	0.894947	0.0482026
1319	musculoskeletal	Osteoporosis, osteopenia and pathological fracture	0.0109143	0.0727545	1.13814
1320	musculoskeletal	Osteoporosis	0.0128696	0.0343569	1.46399
1321	musculoskeletal	Osteoporosis NOS	0.0128696	0.0343569	1.46399
1322	musculoskeletal	Pathologic fracture	-0.00153097	0.801279	0.0962163
1323	musculoskeletal	Pathologic fracture of vertebrae	-0.00153097	0.801279	0.0962163
1324	musculoskeletal	Osteopenia or other disorder of bone and cartilage	-0.00375183	0.537363	0.269732
1325	musculoskeletal	Pain in joint	-0.00182265	0.764448	0.116652
1326	congenital anomalies	Cardiac and circulatory congenital anomalies	0.0118487	0.0514143	1.28892
1327	congenital anomalies	Cardiac congenital anomalies	0.0125215	0.0395311	1.40306
1328	congenital anomalies	Cardiac shunt/ heart septal defect	3.80076e-05	0.995014	0.0021706
1329	congenital anomalies	Valvular heart disease/ heart chambers	-0.00349911	0.565117	0.247861
1330	congenital anomalies	Congenital anomalies of great vessels	0.0144619	0.0174227	1.75889
1331	congenital anomalies	Congenital anomalies of peripheral vascular system	0.00291934	0.631268	0.199786
1332	congenital anomalies	Anomalies of respiratory system, congenital	-0.00349911	0.565117	0.247861
1333	congenital anomalies	Congenital anomalies of face and neck	0.0116071	0.0563554	1.24906
1334	congenital anomalies	Cleft palate	0.00206417	0.734345	0.1341
1335	congenital anomalies	Digestive congenital anomalies	0.00299643	0.622285	0.206011
1336	congenital anomalies	Upper gastrointestinal congenital anomalies	0.00502976	0.408294	0.389028
1337	congenital anomalies	Esophageal atresia/tracheoesophageal fistula	-0.00349911	0.565117	0.247861
1338	congenital anomalies	Congenital anomalies of mouth/tongue	0.00291934	0.631268	0.199786
1339	congenital anomalies	Congenital anomalies of esophagus	-0.00349911	0.565117	0.247861
1340	congenital anomalies	Lower gastrointestinal congenital anomalies	3.80076e-05	0.995014	0.0021706
1341	congenital anomalies	Congenital anomalies of intestine	3.80076e-05	0.995014	0.0021706
1342	congenital anomalies	Genitourinary congenital anomalies	-0.00528817	0.384638	0.414948
1343	congenital anomalies	Congenital anomalies of genital organs	-0.0127593	0.0359297	1.44455
1344	congenital anomalies	Congenital anomalies of female genital organs	-0.00741439	0.222865	0.651959
1345	congenital anomalies	Congenital anomalies of male genital organs	-0.0104989	0.084335	1.07399
1346	congenital anomalies	Congenital anomalies of urinary system	0.00837553	0.168523	0.77334
1347	congenital anomalies	Cystic kidney disease	0.0105733	0.0821561	1.08536
1348	congenital anomalies	Other specified congenital anomalies of kidney	0.00571401	0.347529	0.459009
1349	congenital anomalies	Nervous system congenital anomalies	-0.00494858	0.415901	0.38101
1350	congenital anomalies	Neural tube defects	-0.00494858	0.415901	0.38101
1351	congenital anomalies	Spina bifida	-0.00494858	0.415901	0.38101
1352	congenital anomalies	Other specified congenital anomalies of nervous system	-0.00494858	0.415901	0.38101
1353	congenital anomalies	Congenital anomalies of the eye	0.00476289	0.433612	0.362898
1354	congenital anomalies	Congenital cataract and lens anomalies	0.00707463	0.244795	0.611198
1355	congenital anomalies	Congenital anomalies of posterior segment of eye	-0.00349911	0.565117	0.247861
1356	congenital anomalies	Congenital musculoskeletal deformities of spine	0.0105733	0.0821561	1.08536
1357	congenital anomalies	Congenital anomalies of limbs	0.00206417	0.734345	0.1341
1358	congenital anomalies	Congenital deformities of feet	-0.00494858	0.415901	0.38101
1359	congenital anomalies	Other congenital anomalies of lower limb, including pelvic girdle	0.0105733	0.0821561	1.08536
1360	congenital anomalies	Other congenital musculoskeletal anomalies	-0.00606086	0.319047	0.496145
1361	congenital anomalies	Congenital osteodystrophies	-0.00494858	0.415901	0.38101
1362	congenital anomalies	Congenital anomalies of the integument	0.0110567	0.0690963	1.16055
1363	congenital anomalies	Chromosomal anomalies and genetic disorders	-0.00349911	0.565117	0.247861
1364	congenital anomalies	Chromosomal anomalies	-0.00349911	0.565117	0.247861
1365	congenital anomalies	Other and unspecified congenital anomalies	-0.00111586	0.854446	0.0683152
1366	congenital anomalies	Anomalies of endocrine glands, congenital	5.37549e-05	0.992949	0.00307309
1367	symptoms	Back pain	0.00316553	0.602773	0.219846
1368	symptoms	Cervicalgia	0.0117859	0.0526627	1.2785
1369	symptoms	Sciatica	0.0058297	0.337855	0.47127
1370	symptoms	Cervical radiculitis	0.00412904	0.497253	0.303422
1371	symptoms	Neuralgia, neuritis, and radiculitis NOS	-0.00433304	0.476243	0.322171
1372	symptoms	Myalgia and myositis unspecified	0.0014775	0.808082	0.0925446
1373	symptoms	Musculoskeletal symptoms referable to limbs	-0.00238155	0.695406	0.157761
1374	symptoms	Swelling of limb	-0.00156869	0.796489	0.0988202
1375	symptoms	Symptoms of the muscles	-0.00857183	0.158765	0.799246
1376	symptoms	Muscular wasting and disuse atrophy	-0.00349911	0.565117	0.247861
1377	symptoms	Pain in limb	0.00371084	0.541818	0.266146
1378	symptoms	Hypothermia/Chills	-0.00349911	0.565117	0.247861
1379	symptoms	Symptoms involving nervous and musculoskeletal systems	0.0212108	0.000487629	3.31191
1380	symptoms	Symptoms involving skin and other integumentary tissue	3.80076e-05	0.995014	0.0021706
1381	symptoms	Edema	0.00811268	0.182286	0.739248
1382	symptoms	Pallor and flushing	-0.00580737	0.339708	0.468894
1383	symptoms	Fever of unknown origin	0.0124919	0.039999	1.39795
1384	symptoms	Abdominal pain	0.00158778	0.794068	0.100143
1385	symptoms	Syncope and collapse	0.00303839	0.617418	0.209421
1386	symptoms	Nausea and vomiting	0.00107284	0.859999	0.0655023
1387	symptoms	Persistent vomiting	-0.00349911	0.565117	0.247861
1388	symptoms	Nonspecific findings on examination of blood	-0.00349911	0.565117	0.247861
1389	symptoms	Other abnormal blood chemistry	0.0127873	0.0355256	1.44946
1390	symptoms	Gangrene	-0.00628664	0.301353	0.520925
1391	symptoms	Nonspecific abnormal findings on radiological and other examination of other intrathoracic organs (echocardiogram, etc)	-0.00788172	0.195052	0.709849
1392	symptoms	Abnormal results of other function studies (bladder, pancreas, placenta, spleen, etc)	0.0105733	0.0821561	1.08536
1393	symptoms	Other and nonspecific abnormal cytological, histological and immunological findings	-0.00494858	0.415901	0.38101
1394	symptoms	Malaise and fatigue	0.00750492	0.217266	0.663007
1395	symptoms	Chronic fatigue syndrome	0.0218192	0.00033385	3.47645

## Sheet: f. MedWAS
	cat_id	phe_name	r_value	p_value	-logp_value
0	Alimentary Tract and Metabolism	A01A_Stomatological Preparations	0.0316388	1.96382e-07	6.7069
1	Alimentary Tract and Metabolism	A02B_Drugs for Peptic Ulcer and Gastro-Oesophageal Reflux Disease (Gord)	0.0249808	3.99972e-05	4.39797
2	Alimentary Tract and Metabolism	A03A_Drugs for Functional Gastrointestinal Disorders	-0.00135956	0.823137	0.084528
3	Alimentary Tract and Metabolism	A03B_Belladonna and Derivatives, Plain	0.00738184	0.224903	0.648005
4	Alimentary Tract and Metabolism	A03F_Propulsives	0.0134353	0.027184	1.56569
5	Alimentary Tract and Metabolism	A04A_Antiemetics and Antinauseants	0.0138083	0.0231954	1.6346
6	Alimentary Tract and Metabolism	A05A_Bile Therapy	0.00159887	0.792663	0.100912
7	Alimentary Tract and Metabolism	A06A_Drugs for Constipation	0.017171	0.00475575	2.32278
8	Alimentary Tract and Metabolism	A07A_Intestinal Antiinfectives	0.00382262	0.529714	0.275959
9	Alimentary Tract and Metabolism	A07D_Antipropulsives	0.0161006	0.00811797	2.09055
10	Alimentary Tract and Metabolism	A07E_Intestinal Antiinflammatory Agents	0.01819	0.00278351	2.55541
11	Alimentary Tract and Metabolism	A08A_Antiobesity Preparations, Excl. Diet Products	-0.00319273	0.599661	0.222094
12	Alimentary Tract and Metabolism	A09A_Digestives, Incl. Enzymes	0.0105733	0.0821561	1.08536
13	Alimentary Tract and Metabolism	A10B_Blood Glucose Lowering Drugs, Excl. Insulins	0.0106993	0.0785751	1.10472
14	Alimentary Tract and Metabolism	A11C_ Vitamin a and D, Incl. Combinations of the Two	-0.00447216	0.4622	0.33517
15	Alimentary Tract and Metabolism	A11D_Vitamin B1, Plain and in Combination with Vitamin B6 and B12	0.0127146	0.0365846	1.4367
16	Alimentary Tract and Metabolism	A11G_ Ascorbic Acid (Vitamin C), Incl. Combinations	3.80076e-05	0.995014	0.0021706
17	Alimentary Tract and Metabolism	A11H_ other Plain Vitamin Preparations	0.0144105	0.0178257	1.74895
18	Alimentary Tract and Metabolism	A12A_Calcium	-0.00148773	0.806779	0.0932452
19	Alimentary Tract and Metabolism	A16A_Other Alimentary Tract and Metabolism Products	-0.00349911	0.565117	0.247861
20	Blood and Blood Forming Organs	B01A_Antithrombotic Agents	0.0242587	6.64274e-05	4.17765
21	Blood and Blood Forming Organs	B02A_Antifibrinolytics	-0.00772289	0.204204	0.689936
22	Blood and Blood Forming Organs	B03B_Vitamin B12 and Folic Acid	0.00333834	0.583125	0.234238
23	Blood and Blood Forming Organs	B03X_Other Antianemic Preparations	0.0115215	0.0581982	1.23509
24	Blood and Blood Forming Organs	B05B_ I.V. Solutions	-0.00349911	0.565117	0.247861
25	Blood and Blood Forming Organs	B05C_ Irrigating Solutions	7.60321e-05	0.990027	0.00435299
26	Cardiovascular System	C01A_Cardiac Glycosides	0.00937419	0.123279	0.90911
27	Cardiovascular System	C01B_Antiarrhythmics, Class I and Iii	0.014648	0.0160287	1.7951
28	Cardiovascular System	C01C_Cardiac Stimulants Excl. Cardiac Glycosides	0.00206417	0.734345	0.1341
29	Cardiovascular System	C01D_Vasodilators Used in Cardiac Diseases	0.00866101	0.154475	0.811141
30	Cardiovascular System	C01E_Other Cardiac Preparations	-0.00537325	0.377036	0.423618
31	Cardiovascular System	C02A_ Antiadrenergic Agents, Centrally Acting	0.0076547	0.208228	0.681462
32	Cardiovascular System	C02C_ Antiadrenergic Agents, Peripherally Acting	0.01879	0.00200591	2.69769
33	Cardiovascular System	C02D_ Arteriolar Smooth Muscle, Agents Acting On	0.00291934	0.631268	0.199786
34	Cardiovascular System	C03A_Low-Ceiling Diuretics, Thiazides	0.031212	2.85887e-07	6.54381
35	Cardiovascular System	C03B_Low-Ceiling Diuretics, Excl. Thiazides	-0.00174304	0.774452	0.111005
36	Cardiovascular System	C03C_High-Ceiling Diuretics	0.020064	0.000970798	3.01287
37	Cardiovascular System	C03D_Aldosterone Antagonists and other Potassium-Sparing Agents	0.0105436	0.0830213	1.08081
38	Cardiovascular System	C03E_Diuretics and Potassium-Sparing Agents in Combination	0.015638	0.0101388	1.99401
39	Cardiovascular System	C04A_Peripheral Vasodilators	-0.00111586	0.854446	0.0683152
40	Cardiovascular System	C05A_Agents for Treatment of Hemorrhoids and Anal Fissures for Topical Use	0.0110207	0.0700078	1.15485
41	Cardiovascular System	C07A_Beta Blocking Agents	0.0247072	4.85511e-05	4.3138
42	Cardiovascular System	C08C_Selective Calcium Channel Blockers with mainly Vascular Effects	0.0476006	4.87861e-15	14.3117
43	Cardiovascular System	C08D_Selective Calcium Channel Blockers with Direct Cardiac Effects	0.00188401	0.756764	0.121039
44	Cardiovascular System	C09A_Ace Inhibitors, Plain	0.044344	3.01415e-13	12.5208
45	Cardiovascular System	C09B_Ace Inhibitors, Combinations	-0.00244753	0.687408	0.162786
46	Cardiovascular System	C09C_Angiotensin Ii Receptor Blockers (Arbs), Plain	0.0292943	1.45709e-06	5.83651
47	Cardiovascular System	C10A_Lipid Modifying Agents, Plain	0.0442125	3.53921e-13	12.4511
48	Dermatologicals	D01A_Antifungals for Topical Use	0.00407036	0.503386	0.298099
49	Dermatologicals	D04A_Antipruritics, Incl. Antihistamines, Anesthetics, Etc.	0.00125546	0.836479	0.0775447
50	Dermatologicals	D05A_Antipsoriatics for Topical Use	-0.00522447	0.39039	0.408502
51	Dermatologicals	D05B_Antipsoriatics for Systemic Use	-0.0068871	0.257527	0.589177
52	Dermatologicals	D06A_Antibiotics for Topical Use	0.00164032	0.787414	0.103797
53	Dermatologicals	D06B_Chemotherapeutics for Topical Use	0.00206417	0.734345	0.1341
54	Dermatologicals	D07A_Corticosteroids, Plain	0.00180669	0.766451	0.115516
55	Dermatologicals	D08A_Antiseptics and Disinfectants	0.00500233	0.410855	0.386312
56	Dermatologicals	D10A_Anti-Acne Preparations for Topical Use	0.00747039	0.219389	0.658784
57	Dermatologicals	D11A_Other Dermatological Preparations	0.00293495	0.629445	0.201042
58	Genito Urinary System and Sex Hormones	G02B_Contraceptives for Topical Use	-0.00982923	0.106101	0.974281
59	Genito Urinary System and Sex Hormones	G02C_Other Gynecologicals	-0.00171657	0.777786	0.10914
60	Genito Urinary System and Sex Hormones	G03A_Hormonal Contraceptives for Systemic Use	-0.00895271	0.141059	0.850599
61	Genito Urinary System and Sex Hormones	G03B_Androgens	-0.00425156	0.484576	0.314638
62	Genito Urinary System and Sex Hormones	G03C_Estrogens	-0.00114458	0.850744	0.0702013
63	Genito Urinary System and Sex Hormones	G03D_Progestogens	0.00660558	0.277491	0.55675
64	Genito Urinary System and Sex Hormones	G03F_Progestogens and Estrogens in Combination	-0.0140115	0.0212445	1.67275
65	Genito Urinary System and Sex Hormones	G03G_Gonadotropins and other Ovulation Stimulants	0.0101892	0.093904	1.02732
66	Genito Urinary System and Sex Hormones	G03H_Antiandrogens	0.0174552	0.00410649	2.38653
67	Genito Urinary System and Sex Hormones	G03X_Other Sex Hormones and Modulators of the Genital System	-0.00218978	0.718846	0.143364
68	Genito Urinary System and Sex Hormones	G04B_Urologicals	0.016995	0.00520295	2.28375
69	Genito Urinary System and Sex Hormones	G04C_Drugs Used in Benign Prostatic Hypertrophy	0.00784104	0.197367	0.704726
70	Systemic Hormonal Preparations, Excl. Sex Hormones and Insulins	H01B_Posterior Pituitary Lobe Hormones	-0.00153097	0.801279	0.0962163
71	Systemic Hormonal Preparations, Excl. Sex Hormones and Insulins	H01C_Hypothalamic Hormones	-0.00494858	0.415901	0.38101
72	Systemic Hormonal Preparations, Excl. Sex Hormones and Insulins	H02A_Corticosteroids for Systemic Use, Plain	0.00814691	0.180448	0.743648
73	Systemic Hormonal Preparations, Excl. Sex Hormones and Insulins	H03A_Thyroid Preparations	0.0102727	0.0912412	1.03981
74	Systemic Hormonal Preparations, Excl. Sex Hormones and Insulins	H03B_Antithyroid Preparations	0.00217683	0.720439	0.142403
75	Systemic Hormonal Preparations, Excl. Sex Hormones and Insulins	H05A_Parathyroid Hormones and Analogues	-0.00153097	0.801279	0.0962163
76	Antiinfectives for Systemic Use	J01A_Tetracyclines	0.00947607	0.119256	0.92352
77	Antiinfectives for Systemic Use	J01C_Beta-Lactam Antibacterials, Penicillins	0.0086807	0.15354	0.813778
78	Antiinfectives for Systemic Use	J01D_Other Beta-Lactam Antibacterials	-0.00375562	0.536953	0.270064
79	Antiinfectives for Systemic Use	J01E_Sulfonamides and Trimethoprim	0.0161243	0.00802492	2.09556
80	Antiinfectives for Systemic Use	J01F_Macrolides, Lincosamides and Streptogramins	0.00578141	0.341872	0.466137
81	Antiinfectives for Systemic Use	J01M_Quinolone Antibacterials	-0.00399735	0.511072	0.291518
82	Antiinfectives for Systemic Use	J01X_Other Antibacterials	-0.00986005	0.10501	0.978769
83	Antiinfectives for Systemic Use	J02A_Antimycotics for Systemic Use	0.0024961	0.681541	0.166508
84	Antiinfectives for Systemic Use	J05A_Direct Acting Antivirals	-0.00358109	0.556039	0.254894
85	Antineoplastic and Immunomodulating Agents	L01A_Alkylating Agents	-0.00494858	0.415901	0.38101
86	Antineoplastic and Immunomodulating Agents	L01B_Antimetabolites	0.0040389	0.50669	0.295257
87	Antineoplastic and Immunomodulating Agents	L01E_Protein Kinase Inhibitors	0.0053442	0.379621	0.42065
88	Antineoplastic and Immunomodulating Agents	L01X_Other Antineoplastic Agents	0.00739851	0.223857	0.650029
89	Antineoplastic and Immunomodulating Agents	L02A_Hormones and Related Agents	-0.00445746	0.463673	0.333788
90	Antineoplastic and Immunomodulating Agents	L02B_Hormone Antagonists and Related Agents	0.00227268	0.70868	0.14955
91	Antineoplastic and Immunomodulating Agents	L03A_Immunostimulants	0.0167505	0.00588743	2.23007
92	Antineoplastic and Immunomodulating Agents	L04A_Immunosuppressants	0.0080453	0.185944	0.730617
93	Musculo-Skeletal System	M01A_Antiinflammatory and Antirheumatic Products, Non-Steroids	-0.0120895	0.0468562	1.32923
94	Musculo-Skeletal System	M01C_Specific Antirheumatic Agents	0.0105733	0.0821561	1.08536
95	Musculo-Skeletal System	M02A_Topical Products for Joint and Muscular Pain	-0.00111586	0.854446	0.0683152
96	Musculo-Skeletal System	M03B_Muscle Relaxants, Centrally Acting Agents	0.018858	0.00193164	2.71407
97	Musculo-Skeletal System	M04A_Antigout Preparations	0.00580039	0.340289	0.468152
98	Musculo-Skeletal System	M05B_Drugs Affecting Bone Structure and Mineralization	0.00981211	0.106711	0.97179
99	Musculo-Skeletal System	M09A_Other Drugs for Disorders of the Musculo-Skeletal System	0.00471888	0.437873	0.358652
100	Nervous System	N01A_Anesthetics, General	-0.00129387	0.831551	0.0801113
101	Nervous System	N02A_Opioids	0.00317205	0.602027	0.220384
102	Nervous System	N02B_Other Analgesics and Antipyretics	0.00222013	0.715118	0.145622
103	Nervous System	N02C_Antimigraine Preparations	-0.00532145	0.381653	0.418332
104	Nervous System	N03A_Antiepileptics	0.00246975	0.684721	0.164486
105	Nervous System	N04A_Anticholinergic Agents	0.0111618	0.0664955	1.17721
106	Nervous System	N04B_Dopaminergic Agents	0.00243392	0.689054	0.161746
107	Nervous System	N05A_Antipsychotics	0.00658463	0.279018	0.554367
108	Nervous System	N05B_Anxiolytics	0.0180242	0.00304236	2.51679
109	Nervous System	N05C_Hypnotics and Sedatives	0.00941097	0.121815	0.914301
110	Nervous System	N06A_Antidepressants	0.0400694	4.39596e-11	10.3569
111	Nervous System	N06B_Psychostimulants, Agents Used for Adhd and Nootropics	0.00431761	0.477816	0.32074
112	Nervous System	N06D_Anti-Dementia Drugs	0.00500233	0.410855	0.386312
113	Nervous System	N07A_Parasympathomimetics	-0.00546094	0.369299	0.432622
114	Nervous System	N07B_Drugs Used in Addictive Disorders	0.00674487	0.267485	0.5727
115	Nervous System	N07C_Antivertigo Preparations	-0.00745014	0.220642	0.656312
116	Antiparasitic Products, Insecticides and Repellents	P01B_Antimalarials	0.0134835	0.0266367	1.57452
117	Antiparasitic Products, Insecticides and Repellents	P01C_Agents Against Leishmaniasis and Trypanosomiasis	-0.00349911	0.565117	0.247861
118	Antiparasitic Products, Insecticides and Repellents	P53A_Ectoparasiticides for Topical Use	0.00252816	0.67768	0.168975
119	Respiratory System	R01A_Decongestants and other Nasal Preparations for Topical Use	0.00732926	0.228223	0.641642
120	Respiratory System	R01B_Nasal Decongestants for Systemic Use	0.0014237	0.81494	0.0888741
121	Respiratory System	R03A_Adrenergics, Inhalants	0.00896521	0.140505	0.852309
122	Respiratory System	R03B_Other Drugs for Obstructive Airway Diseases, Inhalants	0.0118887	0.0506325	1.29557
123	Respiratory System	R03C_Adrenergics for Systemic Use	-0.00349911	0.565117	0.247861
124	Respiratory System	R03D_Other Systemic Drugs for Obstructive Airway Diseases	0.00345211	0.570354	0.243855
125	Respiratory System	R05C_Expectorants	0.00920786	0.130075	0.885808
126	Respiratory System	R05D_Cough Suppressants	0.00321653	0.596944	0.224066
127	Respiratory System	R06A_Antihistamines for Systemic Use	0.0178863	0.00327413	2.4849
128	Sensory Organs	S01E_Antiglaucoma Preparations and Miotics	-6.9533e-05	0.990879	0.00397921
129	Sensory Organs	S01G_Decongestants and Antiallergics	-0.00126533	0.835213	0.0782028
130	Sensory Organs	S01K_Surgical Aids	0.00688872	0.257415	0.589366
131	Various	V03A_All other Therapeutic Products	-0.00557177	0.359662	0.444105
132	Various	V04C_Other Diagnostic Agents	0.0105733	0.0821561	1.08536
