# Supplementary material for: Latent brain subtypes of chronotype reveal unique behavioral and health profiles across population cohorts
Source: Nat Commun. 2025 Dec 22;16:11550. doi: 10.1038/s41467-025-66784-8 (PMC12749713; doi:10.1038/s41467-025-66784-8)
Supplement: Supplementary file 4 — Source data [file 41467_2025_66784_MOESM4_ESM.zip › Source Data/SFig8.xlsx]

## Sheet: Subtype_1_loadings
binarized chronotype	4-scaled chronotype
0.0238706	0.0265825		loadings: subtype 1: r = 0.9377, p = 1.8705e-183
0.0234422	0.0233593
0.0132719	-0.00323919
0.00768579	-0.0107401
0.0223464	0.0239523
0.0244414	0.0234882
0.00510879	3.915e-05
-0.00241271	-0.00819266
0.0658669	0.0639493
0.0722043	0.067605
0.0535573	0.0574704
0.0497024	0.0529658
0.0356049	0.0433086
0.0320924	0.0400018
0.0339648	0.0231931
0.0302293	0.0179789
0.0419772	0.0353164
0.0375266	0.0347858
0.0374994	0.0353661
0.0234817	0.0329251
0.0142754	0.00341385
0.00519968	-0.00489541
-0.000563943	-0.00554633
0.00279593	0.00587403
-0.0364357	-0.0283536
-0.0255233	-0.0242443
-0.000120832	-0.00819997
0.000376213	-0.016246
-0.00681474	-0.020327
0.0038752	-0.010914
-0.032802	-0.0308485
-0.0302761	-0.0330314
0.00855546	0.0259567
0.00727937	0.0305091
0.0155399	0.0226051
0.00430129	0.0115228
-0.0276648	-0.0303529
-0.0383415	-0.0268563
-0.0350894	-0.0297444
-0.00648838	0.00807687
-0.0444889	-0.032456
-0.0114732	-0.00329853
-0.00400693	0.00986738
0.00496008	0.0112728
-0.000840986	0.00529076
0.0113358	0.00724587
0.0175242	0.00454358
0.014602	0.00398694
0.034646	0.0414937
0.033063	0.0394703
0.0242948	0.0224255
0.0343122	0.0340902
-0.00770732	-0.0179211
-0.0300149	-0.0460434
0.0571435	0.0682182
0.0685837	0.0842925
-0.0698443	-0.0965455
-0.0760334	-0.103891
-0.0413133	-0.0565493
-0.0477583	-0.0662375
-0.00113707	-0.00196817
0.00734408	0.00832829
0.0185163	0.0267028
0.0220543	0.0234463
0.0317234	0.0295727
0.0395509	0.0367224
0.0145756	0.00515683
0.0157396	0.00309321
0.0359245	0.0375688
0.0303736	0.0327969
-0.0203913	-0.0313067
-0.0147257	-0.0253726
0.0212894	0.0163734
0.0224317	0.00760889
0.0173893	0.00920473
0.0180786	0.0073306
-0.0233381	-0.0293481
-0.0131543	-0.0190286
0.0298708	0.0327054
0.0370112	0.0387241
0.0728355	0.0757554
0.0716666	0.0721502
0.0436066	0.0483863
0.0257012	0.0325216
0.010185	-0.00385837
0.00429631	-0.00475756
0.0491557	0.0523747
0.0562423	0.0600865
0.0594201	0.0570985
0.0474593	0.0503308
0.0244021	0.0052881
0.0194684	0.0133489
-0.0195934	-0.0271863
-0.00628936	-0.00977549
0.0438457	0.0426527
0.0338103	0.0312832
-0.0145335	-0.0266201
-0.0377523	-0.0557361
-0.100921	-0.163048
-0.108865	-0.171124
-0.0299914	-0.0654803
-0.0216733	-0.0532938
-0.0763089	-0.108891
-0.0952517	-0.13798
0.0154712	0.00981846
0.0158901	0.00892487
0.041124	0.035539
0.0435625	0.0383824
0.0449807	0.0418966
0.0300538	0.0221932
0.0528248	0.0593454
0.000596753	-0.00975084
-0.00295059	-0.0121943
-0.0048552	-0.0141802
-0.0112874	-0.021314
0.00464476	0.00502508
0.00453794	0.0110864
0.00485252	0.0043019
0.00909931	0.0161194
0.00718627	0.00931322
0.00812267	0.0117432
0.0059502	0.0104848
0.00918832	0.0145716
0.00921439	0.0147019
0.0152414	0.0205021
0.00977695	0.0137781
0.0114729	0.0143603
0.0170154	0.0226219
0.0217107	0.024408
0.0161048	0.0216775
-0.00347779	-0.00572499
-0.006493	-0.00518367
0.00161078	0.0012225
-0.0227143	-0.0202503
-0.0291056	-0.0352993
-0.0246668	-0.0216698
0.0165756	0.0140035
0.00922437	0.0169846
0.0258601	0.0266603
0.0813435	0.132655
0.0394746	0.0745754
0.1277	0.204973
0.130553	0.211376
0.0961302	0.160047
0.139726	0.189187
0.070219	0.0946938
0.084477	0.116149
0.0724763	0.112883
0.0715863	0.111552
0.0948902	0.141542
0.0900382	0.131983
0.00489681	0.0417345
0.00808975	0.046159
0.110558	0.159246
0.122844	0.173516
0.0978467	0.16321
0.100004	0.166302
0.0535614	0.0841119
0.0448406	0.0740908
0.0807775	0.136879
0.0771665	0.138276
0.165843	0.252391
0.176256	0.264643
0.104716	0.175703
0.10973	0.180215
0.100181	0.172371
0.112252	0.190463
0.151637	0.238627
0.152116	0.237462
0.118513	0.202664
0.103891	0.182119
0.110908	0.184495
0.101596	0.170761
0.115695	0.171275
0.11248	0.168136
0.0556428	0.0892701
0.0563284	0.0937326
0.138271	0.196922
0.133154	0.191766
0.102487	0.181414
0.106502	0.184948
0.104629	0.174454
0.122969	0.197756
0.0469138	0.0851186
0.0578374	0.104082
0.121071	0.16764
0.121375	0.155388
0.0649016	0.0576053
0.106738	0.0834387
0.00255941	0.00448661
-0.0567259	-0.0477182
-0.119	-0.0930207
-0.0395022	-0.033136
0.0719139	0.0491448
0.0496394	0.0477413
0.153162	0.129181
-0.0632837	-0.0436832
0.0819198	0.0730286
0.0254136	0.032024
-0.0407772	-0.0452754
-0.0442782	-0.0205241
0.00816856	0.0167792
-0.113823	-0.097678
0.0651544	0.057577
0.0256864	0.0354761
0.00956841	0.0175338
-0.0106844	-0.0142942
0.0919006	0.0831775
-0.0744411	-0.045856
0.0139653	-0.00276341
-0.00414791	-0.000259852
0.142569	0.101836
-0.0538962	-0.0322113
-0.083898	-0.0587188
0.0336067	0.0305892
-0.0948768	-0.0685552
-0.0843329	-0.0543699
0.0638645	0.0503351
-0.0925387	-0.0567435
0.0606339	0.0490495
-0.0128232	-0.0171193
0.160696	0.145439
-0.0949287	-0.0542047
0.0473477	0.0329058
0.103533	0.0874985
0.00284326	0.0126468
0.0323933	0.0383727
0.0154764	0.0109965
0.0591834	0.0510501
0.0320438	0.0339745
0.0028509	0.0216455
-0.123859	-0.0909775
0.0335027	0.0278682
0.0424113	0.0505432
0.0437062	0.0355952
-0.0254866	-0.011813
0.0469688	0.0460989
0.0561278	0.0570787
0.0481695	0.0383918
-0.030006	-0.000642184
-0.0583044	-0.0371494
0.199464	0.156967
-0.0258639	-0.0363301
0.0130509	0.00519389
-0.120035	-0.0860695
0.0709983	0.0495135
0.020834	-0.00717763
0.0415909	0.0122921
0.0328079	0.016134
-0.0268234	-0.00496775
-0.0667695	-0.0359055
0.172948	0.122151
0.141183	0.0970427
0.127428	0.0903238
0.0287094	0.0275624
0.0292074	0.0120818
0.0108475	0.0178597
0.149399	0.128848
-0.00859615	-0.00196642
0.141234	0.117241
-0.0687759	-0.0369698
-0.142763	-0.112268
0.135012	0.107156
0.115369	0.103308
0.0774807	0.0391776
-0.157261	-0.130969
-0.0814144	-0.0593626
0.0699939	0.0615688
-0.0618409	-0.0372422
0.00764756	0.00750695
-0.00388691	-0.0120288
-0.0620923	-0.0453005
-0.083311	-0.054821
0.144947	0.122585
-0.0639418	-0.0434825
-0.104601	-0.0878163
-0.107134	-0.0905713
0.00431052	0.0151842
0.0344036	0.0283035
-0.110278	-0.0706156
0.0394218	0.0386465
-0.103882	-0.0837311
0.0494969	0.0247885
0.0431753	0.0263881
0.0475649	0.0259727
-0.0661897	-0.0508663
0.101924	0.0655803
-0.216346	-0.171393
-0.169638	-0.133848
-0.177016	-0.116948
-0.103893	-0.0916539
0.12411	0.0911305
0.145671	0.119553
0.0401694	0.0479538
-0.00109883	-0.00643496
-0.0783215	-0.0585462
0.0499325	0.0376864
0.0891186	0.0647995
-0.0819346	-0.0818969
-0.072384	-0.0510857
-0.0363442	-0.0388842
-0.0626293	-0.0579551
-0.0315961	-0.0128833
-0.0146624	-0.0194865
-0.0449658	-0.027898
-0.0427777	-0.0491592
0.061386	0.0637277
-0.0175666	-0.0195462
0.0369165	0.0386333
-0.0267265	-0.0241496
-0.0436924	-0.0156467
-0.0403387	-0.0307233
-0.0275687	-0.0111135
0.0912627	0.0679539
-0.138314	-0.0868588
0.0146191	0.000908445
0.149707	0.119355
0.103981	0.0898096
0.101168	0.0623639
0.121906	0.0940042
-0.00442443	-0.0149544
-0.107873	-0.078289
0.0370075	0.0226342
-0.0432498	-0.0469028
-0.0942529	-0.069403
0.109765	0.0974625
-0.0947943	-0.057596
0.0606176	0.0301054
0.0755568	0.059514
0.0543177	0.0396366
-0.0574631	-0.0435166
0.148532	0.114637
-0.215831	-0.169219
-0.158737	-0.118192
-0.18973	-0.13635
-0.00701678	-0.00362264
0.103243	0.0844996
0.190683	0.160533
0.108204	0.09425
-0.0842899	-0.0524348
-0.138134	-0.104886
-0.055043	-0.0604413
0.0206753	0.0312436
-0.104944	-0.0775476
-0.11016	-0.0789866
-0.0182736	-0.00146975
0.0325023	0.0220748
0.162934	0.119726
-0.00900201	0.00584907
-0.110863	-0.0821984
0.000723798	0.00801945
-0.0727606	-0.0340084
0.0190102	0.0217381
-0.00953448	-0.0106636
0.0073409	0.014485
-0.149295	-0.116918
-0.056112	-0.0369573
0.0302481	0.0408346
-0.0434184	-0.0286468
-0.0606143	-0.0474934
0.0657809	0.0515699
-0.0182849	-0.0110267
-0.0189869	-0.0212713
0.00302135	-0.0128011
-0.118701	-0.0959081
-0.0180655	-0.00541975
0.143315	0.115549
-0.115614	-0.0917831
-0.116915	-0.0979104
-0.0812865	-0.058665
-0.160218	-0.132332
0.174979	0.15964
0.156841	0.104867
-0.0171493	-0.0227485
-0.0715584	-0.0521657
0.0540519	0.0363522
0.0129981	0.0195613
-0.0178317	-0.0180212
-0.0627682	-0.0545532
-0.0992298	-0.0858341
-0.0164453	-0.00253351
-0.0253515	-0.0124289
0.147957	0.118275
0.0724088	0.0558576
-0.0594135	-0.0356509
-0.00933072	0.00313609
-0.0391309	-0.0349459
0.0249211	0.0276262
-0.0501404	-0.0483321
-0.0897199	-0.0726757
0.113821	0.10465
0.0421884	0.0359398
0.100044	0.0846532
-0.0301768	-0.0299397
0.114149	0.0967669
0.0916239	0.0735951
0.0461225	0.0343832

## Sheet: Subtype_1_scores
binarized chronotype	4-scaled chronotype
0.142961	0.198473		scores: subtype 1: r = 0.9458, p = 0.0000e+00
6.84486	6.9971
-3.54041	-3.24066
2.33418	1.67924
1.23493	1.13451
0.26981	0.0513378
0.909055	1.15998
1.6283	1.41827
-0.262107	-0.537972
0.331003	1.25698
4.28276	2.94541
-1.18762	-1.58854
2.07621	1.1902
-0.696268	0.194797
-0.46291	-1.54381
5.10852	5.10266
4.28297	3.92725
0.913527	0.469144
-2.05058	-1.9274
-0.184261	0.339267
-3.38395	-2.52514
0.550039	-0.554217
-0.462851	-0.0897134
1.91569	1.44226
-0.570682	-0.247778
0.0421796	1.52775
1.99012	2.1034
0.251582	0.923394
-1.95393	-0.790589
3.86698	2.77605
-2.51559	-1.67575
-1.04398	-0.00686998
0.934391	1.02572
2.04415	2.06461
0.403596	-0.158325
0.273555	0.44889
0.0606726	-0.319882
-0.339469	-0.612627
-0.667264	-1.30459
-2.33252	-2.44518
-1.62296	-1.82589
0.888362	0.784114
-0.93998	-2.44441
-1.14719	-0.146284
-0.146131	-0.159928
2.10104	1.47158
0.752783	0.384396
-3.46516	-2.73937
-2.73161	-0.918923
0.565065	0.594068
-1.29642	-0.529695
-1.63185	-0.618601
1.32944	1.37576
-2.15397	-2.71341
-1.2408	-0.860803
-0.767152	-0.740924
-0.420566	-0.403506
-1.2858	-1.22339
-1.33029	-1.39436
-1.66526	-0.983169
2.59173	2.89613
-2.26738	-2.74594
2.76627	1.78119
4.40197	4.14078
-0.115227	-0.837704
2.53985	2.22113
-1.20149	-1.6332
0.54278	2.3227
1.48699	1.06782
3.23012	2.98746
-1.48235	-0.407472
-1.18554	-2.91502
2.1893	1.91484
1.09858	0.5895
1.95515	1.62816
-2.36706	-3.0332
5.01323	4.55387
-0.909	-0.827679
-1.39131	-1.04685
-2.10297	-2.94741
0.686839	0.930851
1.11597	0.483246
-0.147102	0.0352496
0.33788	0.597405
-0.320621	0.25508
2.34523	3.69008
-1.50817	-0.835443
-3.51998	-4.22446
-3.45847	-3.29086
0.299809	0.0925978
2.03743	1.98286
-1.01535	-0.259798
3.51137	3.29984
0.423661	1.64272
1.03045	0.891611
-3.78127	-3.65334
3.1508	2.98147
2.59497	2.04427
-2.60856	-1.82919
0.826493	0.520256
0.537823	-0.263004
5.79443	4.9988
3.73014	2.7401
-2.90682	-2.51574
0.271777	1.44409
0.83691	1.96005
1.69665	0.0929346
0.0693717	-0.403225
3.93793	2.93959
4.17402	3.48426
3.37553	2.9375
-1.76863	-1.47055
-2.87893	-2.78788
0.0991475	-0.244079
-0.366801	-0.300311
1.13541	1.044
-0.343357	-0.403458
0.569092	0.695315
-0.620958	-0.277257
-3.43221	-3.06706
-3.05754	-3.77464
-2.3097	-1.03217
-0.733573	-0.33588
-2.4178	-2.36518
1.42343	0.990332
0.136851	0.485715
2.51638	1.54756
2.59397	2.9222
0.792448	1.64491
-1.54905	-1.59353
-0.742422	0.169175
2.49629	3.02103
1.82718	-0.101886
0.0427832	-1.84401
2.14143	1.77525
-1.56735	-0.624393
-4.70444	-4.57478
3.65508	3.48834
2.97609	1.92418
-1.54596	-0.64158
-0.539384	-0.0537512
-0.0397799	0.37209
-3.46873	-3.76694
1.57471	1.71067
1.38121	1.83416
0.252067	-0.0664044
-1.80608	-1.04719
-2.39326	-2.82079
0.20043	0.792728
0.0707045	1.22838
-1.32777	-1.44888
1.63709	0.0804368
0.370283	0.727762
0.249419	0.516046
0.230618	-1.04223
0.197786	0.117625
-2.91222	-2.33516
2.65956	2.95404
-2.73851	-3.59635
2.07708	2.57091
1.76654	1.2438
1.75595	1.08121
-1.71882	-2.52679
-2.00293	-1.85789
0.549678	0.705761
-2.67243	-3.20305
1.00665	0.559174
-0.674252	-0.922936
-2.99672	-2.38535
-3.84636	-3.80968
0.493311	0.815432
-2.78183	-2.3231
-2.74056	-1.22568
2.19849	1.79664
-1.57762	-2.44146
1.74164	2.21888
-0.44649	-0.214174
1.42847	1.98956
-1.42641	-1.53279
1.38467	2.60707
1.7167	2.0245
-2.15343	-1.95852
-0.505391	-0.540088
0.0230955	0.633049
-2.60284	-2.98259
-1.61278	-1.55157
-0.229462	0.42432
5.81984	5.17006
0.595589	0.312645
0.22126	1.09753
-0.220478	-0.765905
-0.596623	0.418691
1.70847	1.14228
0.542545	-0.996808
-1.24525	-1.36937
2.57257	3.12755
-1.28816	-0.695513
0.577168	0.221113
-0.390034	-0.371155
3.15447	3.81725
4.82184	3.91333
-4.27002	-4.22284
1.47345	1.45102
2.13285	2.7238
0.295995	0.208305
2.48494	1.46585
0.0102733	-0.0997406
1.66073	1.69858
-0.976581	0.782981
-0.632664	-1.13674
0.439504	0.483081
1.27924	1.35853
0.204576	-0.380123
1.84227	1.48223
-0.243835	-0.219294
0.306117	1.27515
-2.09581	-2.32255
0.697301	0.920974
-0.889293	-0.771887
2.16935	2.84903
-1.43297	-1.64637
0.0234784	1.47803
-1.58766	-1.18244
-1.23593	-0.874118
-2.39701	-3.04762
-2.17232	-1.07743
1.41573	0.450615
0.973483	0.83138
1.74213	1.15879
-1.01057	-0.93485
0.842807	1.39558
-2.2822	-2.76077
1.2678	1.39233
-3.23559	-1.93985
-0.191182	-0.139165
-2.69459	-1.95921
2.35216	2.01423
0.371995	0.772354
-0.180719	-0.306636
-1.10193	-0.870796
2.04096	2.14439
3.42984	2.59541
0.761298	0.826875
-0.324828	-1.22702
2.42933	2.46772
0.773401	1.42382
-1.98715	-2.27934
0.150511	1.75516
-0.332921	0.0323761
-2.63288	-2.53997
-0.504919	0.565002
-0.27963	-0.367641
-0.0664214	0.379422
3.3132	2.70001
0.208314	0.426093
0.741985	0.694951
1.88464	2.30621
0.773912	0.348308
-2.16581	-0.712654
-1.34919	-1.62001
4.41045	3.7861
-3.73827	-3.18778
-1.17169	-2.23795
4.30457	3.57331
-1.67707	-1.33277
-0.223656	0.370806
-1.49077	-2.0115
-2.65359	-4.06962
0.328627	-0.479511
2.77546	2.12399
-2.53484	-2.73013
0.530989	0.305835
1.66465	0.931287
-1.5059	-2.09142
-2.06735	-2.80641
0.30311	-0.518232
-1.26846	-1.10137
-2.51844	-2.69074
0.373702	0.328925
-1.95745	-1.54711
-2.2579	-1.33453
-0.400409	-0.297664
-1.32378	-0.44384
0.140751	0.946447
6.29398	6.52773
-1.73957	-2.2472
-2.20707	-2.13124
-1.6312	-2.92674
2.57241	2.43117
2.22172	2.70003
0.0979921	-0.607226
-0.204877	0.426278
4.1313	4.61354
-0.490907	-1.5172
-2.91087	-2.56332
0.161038	-0.346606
-0.669456	-0.28554
-3.58167	-4.38614
0.222168	-0.545582
-0.92653	-1.17548
6.41406	6.51297
0.659998	-0.264153
-1.42186	-1.07761
-0.379533	-0.972413
-1.33747	0.114579
1.40967	1.10226
-0.781002	-1.4064
-2.0599	-1.64292
-0.617991	0.107839
2.95207	2.39729
1.38143	1.11123
-1.76355	-2.35162
-2.23348	-2.88444
-1.48227	-1.57386
-2.94485	-2.1028
-1.7882	-1.52391
1.28007	0.504689
-0.280055	0.336114
-0.942241	-1.36601
-1.88727	-1.66149
-0.624868	0.520812
3.85599	3.46811
1.07118	1.34738
-1.33386	-1.43356
-1.89246	-2.20813
1.91753	2.01001
-2.4726	-3.33823
1.89562	2.38294
0.144371	1.07141
-4.3453	-7.62475
-0.851027	-1.41572
-3.5501	-2.91582
2.65506	1.71395
1.53833	1.38201
0.841716	0.482311
-1.16833	-1.0026
3.22738	3.3502
-3.00661	-2.51966
-0.598775	-0.0851278
-2.15299	-1.58835
2.68535	2.72607
1.88699	1.48502
0.126888	0.334728
0.531684	1.23119
1.73803	0.478294
-1.69685	-0.830108
-0.94654	-1.34797
3.52658	3.908
-0.697341	-0.471183
3.67195	3.03922
1.62958	2.06747
2.68183	3.05335
3.02119	3.22842
-1.10154	-0.647303
-0.602219	-0.74121
-0.995493	-1.37347
-0.237779	0.901333
1.7272	1.63177
-0.326442	-0.727369
1.0082	2.59823
0.619949	1.24844
-1.11058	-0.24231
2.05325	2.8735
-2.42421	-2.4571
-0.0615483	-0.200811
2.60783	3.3358
-0.0756682	0.124283
0.0265578	-0.476577
-2.10825	-0.0432581
-1.17832	-0.426307
-0.283465	-0.847418
-1.0156	-1.11871
0.0125394	0.962079
-0.473163	-0.995957
0.269828	1.28171
-0.7671	-0.293947
-0.825396	-0.782564
-1.9659	-3.36115
-1.54158	-0.767929
-1.26109	-0.99402
-0.738639	-0.76656
1.17633	1.85193
-0.895676	-1.13311
0.491721	0.799545
-1.03463	-2.22896
-0.614592	0.305961
1.76192	2.37649
-0.39603	1.1359
-0.231119	-0.705808
0.0209404	0.831034
-1.39838	-1.1204
-0.477655	-0.722313
-0.841966	-0.0177615
-1.09406	-0.935591
-2.58886	-2.55435
-1.39357	-0.180742
-0.521999	-0.408474
-0.219372	-0.363284
-3.04862	-3.21928
2.84449	3.18843
-0.622638	0.507133
-1.00911	-0.895964
-1.29284	-0.619024
-0.755209	-0.925548
1.03975	1.55288
-1.57977	-2.30044
-0.162516	0.195891
2.4012	2.64814
-2.67694	-2.30223
0.600803	0.633052
-0.432162	0.193481
1.63457	2.32139
4.5677	4.06801
0.105517	0.378403
-1.85447	-1.60637
3.25329	3.29006
-2.16128	-2.55011
-0.0191066	0.660289
0.770184	0.352878
4.11666	3.99019
-1.95276	-2.09223
-3.91959	-4.29366
-1.59486	-1.63039
-1.53134	-2.04323
1.41942	1.08949
-1.95868	-1.99608
0.362351	0.328479
-1.08411	0.70277
1.47896	1.42799
-1.47805	-1.47678
-0.0600445	0.480878
-0.378228	0.576567
5.61424	6.06054
0.628218	0.533454
-1.3408	-1.50197
1.86523	1.50927
-0.251686	0.248432
-0.351426	0.156313
-2.03478	-3.40954
1.83804	1.91229
0.648733	1.29405
0.313431	-0.369194
2.22554	1.95585
-0.785242	-0.497519
-1.05851	-1.02305
-0.864934	-1.69835
0.0427077	0.121322
0.0130581	-0.599019
-2.96574	-3.7835
0.431305	0.636079
-6.00742	-6.64916
2.5379	2.29312
1.56669	0.851119
-0.622018	-1.05883
1.83481	1.07975
1.65548	1.96419
4.40273	3.6824
-0.105853	-0.0889196
3.0033	3.18283
0.672818	0.879125
1.52924	0.54936
-1.83123	-1.71617
4.72405	4.61123
0.654991	1.35119
1.6418	1.51291
-3.89485	-4.3818
0.326714	0.0394978
0.0292564	-0.178285
0.537987	-0.342961
0.633106	0.958451
-0.44906	0.120549
2.35246	2.0114
-0.842694	0.447464
-1.29801	-0.772811
0.879618	0.430307
1.7695	1.74696
1.63231	1.54696
5.31165	4.49882
-1.88883	-2.24813
-2.13918	-2.75146
3.66295	3.57656
-1.29987	-2.93292
-0.460004	-0.087877
-0.384047	-0.130803
-2.92489	-2.08607
-3.79552	-2.3636
-0.382354	-0.410935
0.379966	0.892699
-0.825765	-0.975132
-1.62388	-1.36146
2.30548	1.94264
-2.83588	-2.21958
-0.827154	-1.27274
-2.10449	-2.97761
-3.17637	-2.6792
1.99034	2.13314
3.26337	3.17751
-3.74342	-3.08195
1.72109	2.28092
-0.614494	-0.603358
0.034245	0.2778
-1.09161	-0.606379
-1.58244	-0.664755
0.0667351	-0.420697
-0.79532	-1.26397
4.16297	3.88062
-0.338686	-0.0545671
-4.60813	-3.32318
2.28283	3.02583
-1.26707	-0.860577
-2.49138	-1.33303
-1.2674	-0.585991
2.28458	1.52258
0.780182	0.705651
-1.84563	-0.632246
0.374918	-1.03243
-0.618202	0.751827
4.27202	4.72552
2.33463	3.37779
-0.685267	-0.144123
1.88027	2.09678
2.26106	1.82949
2.63217	2.35177
4.23067	3.95223
0.274012	0.19346
0.526009	-0.544694
1.69035	2.14309
0.369865	-0.00814632
3.58061	3.76668
1.92226	1.22123
2.74795	3.24959
-0.456717	-0.534706
2.55276	2.59991
1.58436	1.56085
-0.991962	-0.576405
1.79777	0.583946
-0.839558	-0.568903
-0.197375	0.583647
2.84824	2.98302
3.16749	3.66324
-1.68141	-1.91824
1.80253	2.54808
1.01089	1.29979
-3.48602	-2.45298
-1.60984	-1.33181
0.654458	0.823636
-2.7013	-2.70666
0.600719	0.737759
-0.0135791	-0.0195064
4.08823	4.72035
0.815331	0.775064
-2.53183	-2.86134
2.56724	2.53308
0.234785	-0.479281
3.94628	3.94543
-0.43849	0.476618
-0.939305	-1.61258
-2.45614	-2.60539
1.27369	0.698346
-2.61771	-3.20349
2.81592	2.80483
0.470042	0.00887946
-1.27219	-1.59206
2.41636	2.43674
0.970605	1.29823
0.739797	2.2209
0.575842	0.417009
-0.903009	-0.968099
-0.964542	0.0877485
1.36405	0.991352
0.792107	1.36988
-1.03639	-0.636913
-1.63079	-1.77153
0.727516	0.964766
1.11209	1.20361
2.12369	1.77759
0.735046	1.54652
-1.50666	-1.73582
-4.05712	-3.40446
0.637935	-0.546698
-0.55653	-1.19245
0.885622	0.65276
2.65077	2.38095
-1.53195	-2.65186
4.87504	4.47519
0.223041	-1.42839
0.00382073	0.209379
-3.21026	-3.79065
3.42132	3.84291
-0.713085	-1.55419
-0.0765621	-0.00359497
1.47065	1.4658
-0.754175	-1.47775
1.85761	2.45787
0.458783	0.771062
1.67229	1.27156
1.23106	1.28536
-0.154458	-0.998709
1.67102	1.62658
0.092049	0.775514
0.645293	0.810017
0.951431	1.58393
2.64756	3.55406
-1.37558	-1.29698
-0.737869	-0.697038
0.328425	0.82093
5.23382	5.40418
-0.0846878	-0.459591
0.246469	0.103243
0.225864	0.868775
-0.870126	-0.565628
-2.97253	-3.10297
0.112224	0.89613
1.33946	2.166
0.930449	-0.095861
0.807501	0.11088
-0.723747	-1.64362
0.975285	0.137013
0.176961	1.16261
-2.28967	-1.50752
-0.675177	0.193704
-2.89749	-4.04771
-1.71212	-2.29559
-0.0237898	0.678279
-2.33341	-2.89
1.94379	1.02637
0.0776564	-0.985988
1.08265	1.79447
-1.47401	-1.07027
1.10333	1.17507
0.0522771	0.930606
-0.20214	0.396897
-1.0739	-1.05485
-3.65993	-3.51557
1.52159	2.06834
-0.704443	-0.995134
1.82571	2.20356
0.416847	0.585857
-1.69507	-2.62061
0.216947	0.865408
-1.04453	-0.331485
1.56822	1.43574
-1.84999	-1.40225
-0.52769	-0.175541
-0.225564	0.472747
-1.8424	-2.03217
-0.262482	-1.33349
1.92308	3.33196
0.824786	0.602422
-1.96929	-1.56229
4.03799	2.59189
-2.27788	-2.81464
-1.84991	-0.890349
-1.18415	-0.322184
0.100603	-0.274146
-0.286529	-0.40424
3.17638	1.95815
-1.65469	-1.85121
-0.111683	-0.327193
0.670917	1.41229
-1.72307	-2.34448
3.77841	2.84059
1.7314	2.08487
-3.72365	-3.20983
-0.149748	-0.400029
-2.12644	-1.84932
-2.18228	-3.02476
0.0248612	0.103059
-0.555082	-0.716474
2.0616	2.2483
-3.45181	-2.96609
-2.12735	-2.28301
-0.662029	-0.0540649
-0.919349	-0.480086
-0.849672	-0.499356
-1.81707	-3.48026
-1.84911	-1.88639
0.607368	0.651433
2.5168	1.30395
1.49022	1.9084
-1.13602	-0.789644
-0.92235	-0.441813
-0.03241	0.100702
1.3773	1.83864
-0.799404	-0.563648
-1.40742	-1.42141
-1.83376	-1.82295
1.23686	1.73508
-1.81802	-1.96442
-3.71027	-4.28909
-3.86485	-5.41853
-1.06329	-0.701691
1.53575	0.401606
-2.43102	-2.23385
1.62037	1.35284
1.35514	0.651916
1.21191	1.77908
-0.400868	-1.27477
3.47498	3.9597
-1.08689	-1.83438
2.52746	2.28752
-0.609474	-0.299304
1.8202	1.27088
-0.795988	-0.30679
-2.01045	-1.99638
-3.93186	-3.47849
0.348108	-0.026221
-0.815206	0.139883
-2.92387	-2.0493
-1.37864	-1.00572
-2.03453	-1.42908
0.391598	1.1135
5.95747	5.53237
-2.28439	-3.46216
-2.13676	-1.40348
-0.611961	-2.24261
-0.140244	1.47429
0.0896528	0.81039
2.64889	2.34169
0.545382	1.12643
2.15672	2.16894
-1.147	-0.957627
3.739	3.77677
0.167202	1.16417
-1.9396	-2.00354
-4.58614	-4.70197
0.991069	1.64779
-2.71578	-1.70567
2.23657	1.34624
-1.63584	-1.36744
2.28256	2.57073
-0.708351	-0.458416
-3.09829	-2.52697
1.98534	1.54686
3.45944	3.13574
2.78581	1.16413
-0.678965	-1.14008
2.11406	2.84886
-1.97426	-1.7081
2.51629	2.92038
3.61887	3.94683
-0.105228	0.501923
-0.575445	-0.539973
2.07907	1.42573
-1.64654	-2.27953
1.08402	0.71233
0.731504	0.0646936
-0.0361462	-0.411593
0.230903	-0.736247
2.72449	2.02662
-1.61853	-1.48671
-0.29032	0.192919
-1.55098	-1.36015
-0.765889	-2.0519
0.545626	-0.244475
2.97731	3.51835
-1.17912	-1.64808
-0.408118	-0.916512
2.09482	1.93383
-4.44896	-5.25786
3.52192	2.58743
-3.13996	-1.8594
4.43798	3.50487
3.79882	3.57623
-2.20384	-1.98961
-0.254047	0.135587
0.385057	0.81839
-3.60753	-3.14933
-1.25638	-0.668822
1.60057	1.11291
-0.873476	-1.91805
-2.16765	-0.992295
0.145271	0.440725
-2.243	-2.41605
-2.62948	-2.58441
-0.0858129	0.101315
0.705611	0.772309
1.44148	1.97733
-2.0265	-1.77725
1.65304	1.03226
-1.45308	-0.321146
1.41951	1.5526
0.44465	0.811796
0.143662	0.582826
1.47409	1.39323
-0.285965	0.271133
-1.56215	0.297019
-0.996783	-1.10154
2.21948	2.16158
-0.897792	-0.544857
0.380563	0.33224
1.6918	1.24974
-2.32323	-1.96477
1.01169	1.41479
1.8498	2.08823
-1.65319	-1.53901
0.193221	-1.12433
1.72362	1.74626
-0.928977	-1.31022
1.02078	-0.233408
-0.516829	-1.95637
-3.02982	-2.82422
-3.17614	-3.00767
-6.09512	-5.05756
-1.0919	-1.13734
3.84764	3.2642
-1.55715	-2.10742
-0.246001	-0.703909
3.30966	3.78878
-1.65343	-2.11536
0.207306	-0.836324
1.05206	0.535215
0.721007	0.125624
2.71807	2.48824
-1.12622	-1.6939
1.79468	1.92335
-1.89437	-1.82519
2.93024	2.99386
0.741589	1.49583
-3.19404	-2.9121
0.527396	0.0583376
0.375749	0.177071
0.552255	0.37612
-4.35984	-3.20572
-1.26513	-1.26718
2.25634	2.79164
2.35888	2.27451
-1.16337	-0.536297
-3.17727	-2.59533
-0.585567	-0.82991
-2.24372	-1.47106
1.31676	0.779581
2.39609	2.04717
1.00003	1.54471
-4.38578	-5.23027
2.79843	2.80859
-1.27969	-0.592024
-0.107584	-0.00440879
3.46527	4.03208
-0.973315	-0.136275
0.945148	1.06052
1.83801	2.50647
-0.0196835	0.197169
-0.166347	0.217304
-0.789547	-0.852132
0.242563	0.013994
3.08712	2.50163
1.6645	2.10648
0.356664	-0.570928
-1.10182	-1.83033
-5.14802	-4.95555
3.6313	3.36129
-0.525082	-0.476074
-0.274796	-2.05151
-1.44717	-1.94125
2.07245	1.3789
1.43424	0.988154
2.47019	2.01267
-1.02974	-1.43815
-1.13315	-0.0691895
-0.896205	-1.48445
-0.588099	-0.11625
4.43513	2.96617
2.40368	2.63718
-1.92046	-1.99616
-0.193633	0.275086
1.66922	0.798499
3.02912	3.40552
1.77144	1.3783
-0.728707	-0.491723
-1.32256	-1.50311
0.413316	0.165548
-1.32296	-0.903076
0.949134	1.04016
-1.191	-1.02003
-0.575578	-0.154288
0.775192	0.501012
0.182164	-0.927679
0.985975	1.54998
-2.3056	-1.66436
-2.13135	-2.52742
-0.520572	-1.48951
2.40294	2.49407
1.313	1.36655
-1.29143	-0.221302
-1.87596	-1.11161
-4.0161	-4.78616
-0.362997	-0.779063
-3.17154	-3.09725
-0.770244	-0.346619
0.398448	1.77656
0.88755	0.116231
-0.425133	1.34367
-2.60158	-2.55126
-0.823698	0.852585
-1.42825	-1.06369
1.75683	2.66989
-2.1196	-1.89435
-0.124417	0.261216
-1.19018	-0.853803
-2.28925	-2.89193
-1.90077	-3.25627
-1.00967	-1.37878
-2.27273	-2.18677
-0.0603142	-0.3965
2.54574	2.33278
0.449371	0.750301
-1.14327	-0.839723
2.96513	3.07311
-2.47378	-2.15412
1.07556	0.533129
-0.906347	-0.398513
2.10916	2.16695
0.449757	0.920906
-1.85444	-1.25691
-0.431586	0.136009
-4.24846	-3.57947
-0.146785	-0.538135
0.335428	1.0124
1.2218	1.75746
4.90389	4.78306
2.21095	1.96205
-0.269924	-0.266884
-0.4109	-0.458251
1.77754	2.86007
-0.433959	-1.90048
3.86059	3.47135
-0.770314	-2.29793
0.520507	-1.26011
1.42331	2.47464
-0.711347	-0.583632
2.37186	1.52464
-4.04345	-4.50059
2.26823	1.74579
0.250909	-0.506752
-0.586118	-0.0212369
-1.1665	-2.13077
-1.91528	-1.79383
-0.977682	-2.2212
0.333483	1.22155
-0.476654	0.493472
2.18003	2.94276
-1.21508	-1.43071
2.41333	2.01209
1.12774	1.81581
-1.9766	-2.66297
1.85965	2.65033
-0.409821	-0.353573
-1.57372	-0.668158
1.96854	2.86177
-2.10455	-1.79857
0.614051	0.54633
-0.153821	0.875121
-4.33511	-4.58394
3.43292	3.54537
0.669089	0.501813
-3.82648	-3.55649
-1.92364	-1.65865
2.30456	1.40888
-1.80226	-1.51243
2.41437	3.58951
-0.382208	-0.672601
-1.38167	-1.63202
0.0868398	-0.180448
1.30266	1.29049
1.29799	2.01265
-1.07808	-1.1502
2.18097	0.810901
0.342117	-0.08529
-0.52058	-1.88143
-0.832988	-0.494718
-0.822562	-0.821973
-0.125464	1.21838
0.161708	1.67601
-1.7114	-2.06266
1.55698	1.43786
-1.43361	-0.891159
-0.143166	0.646155
-1.15671	-1.22817
1.09524	0.873108
-2.44211	-2.0412
4.06923	5.10969
0.816692	1.24219
-3.01687	-2.4342
-0.473651	-0.602315
1.62641	1.73304
-2.57982	-3.28329
1.67902	1.14171
2.37629	1.50913
-3.01294	-3.71242
-1.5293	-2.165
1.33159	1.821
-0.16217	-0.339637
-0.990392	-1.31227
-3.73292	-3.37852
-0.809832	-2.28749
-2.82976	-2.58629
-4.884	-4.81972
0.678877	-0.118489
-0.069879	-0.14071
0.785087	0.757751
-2.7138	-2.55583
-1.80728	-1.30406
2.43345	1.88362
-0.537203	0.0395403
0.207439	-0.434077
2.41329	2.2473
-1.85206	-0.673114
1.12827	0.2397
-0.227671	0.730774
0.925607	0.406665
-4.01864	-3.96764
2.30604	1.57975
0.552427	0.687552
-0.582491	-1.93587
0.270083	0.871489
3.09797	1.60673
0.084141	0.0250295
-0.02967	0.412404
0.544908	0.0320223
1.88054	1.97505
1.0334	-0.161772
0.961259	0.73855
0.811732	1.11552
0.934418	0.785794
-2.0136	-2.02292
-0.406779	0.24487
-1.21423	-1.49827
-0.209416	0.697457
-1.50149	-2.23958
-0.733547	-1.41904
-0.684392	0.101697
-1.3564	-0.404094
-0.297103	-0.534928
0.76444	0.712748
1.272	1.74109
1.4165	0.784352
1.11235	1.46291
0.81169	1.31998
-1.27431	-0.6584
1.44776	2.2869
0.0301735	-0.685256
1.90206	0.539791
3.35325	3.70133
-3.29263	-3.53815
1.02722	1.3485
1.60435	2.24114
-1.51621	-0.70953
-0.591763	0.116463
3.29824	2.6986
-0.797402	0.00085732
-4.33403	-4.02759
1.31799	1.68143
0.252174	0.21868
-0.113479	-0.337991
1.58021	2.01547
-0.801854	-1.53211
-1.54441	-1.4421
0.319233	0.735262
-0.850524	-0.963598
4.63424	4.2812
-1.42714	-1.68111
2.69798	0.814848
-3.38993	-4.27446
1.78962	1.61725
-0.690064	-1.24006
2.52359	1.61214
-0.634764	-0.843563
1.30993	1.18266
0.355784	0.655816
2.75152	2.45098
-1.63682	-2.07407
-2.44738	-2.04208
-4.4498	-4.71913
-4.02359	-4.61974
1.18479	1.02955
1.70843	1.71499
2.7242	2.37872
-0.376334	0.42904
2.88134	2.92445
2.83228	2.9476
3.45165	2.49312
-0.683689	-1.53186
-1.46812	-0.204396
-0.923422	-1.23303
-3.62946	-2.63849
1.76826	2.34532
1.13215	0.921846
-6.75599	-6.30829
0.243142	0.20386
2.87217	0.119345
0.100737	0.882591
1.78362	1.00977
-2.17938	-0.855282
1.44638	1.40296
1.76476	1.87132
4.91405	5.15441
-2.51373	-2.69211
-0.558761	-0.234689
-2.61567	-5.28555
4.65544	5.3049
1.64877	0.611106
0.283263	0.117245
-4.41172	-5.33863
-0.965394	-1.4647
-3.2687	-4.23568
1.87154	1.9492
-2.86848	-3.41225
0.0551935	0.752105
1.59403	1.78162
-2.04124	-1.52373
2.96252	2.88736
-1.28014	-1.66602
1.97238	1.10025
1.56122	2.25457
-1.17289	-1.74504
1.50999	1.17424
-2.38724	-1.37188
0.969199	1.02151
0.270456	0.397876
1.61514	2.06105
0.661353	1.00788
-0.645456	0.1168
-2.51628	-2.18392
1.08	3.20191
-1.26481	-0.796648
-2.26423	-2.09716
2.27973	1.67196
0.496453	1.58684
-0.237828	0.640328
0.876357	0.554416
-0.254714	-0.00393414
2.09312	2.36755
3.04998	1.8402
-1.92948	-1.96033
0.183998	0.688776
0.727247	-0.745148
1.78096	1.73834
-3.50201	-3.01679
1.00249	1.41079
-0.995186	-0.851474
-2.49102	-2.56266
2.42269	3.07493
0.899856	0.402004
-0.365153	-0.192053
-4.01622	-2.85585
-1.40762	-0.901348
-0.754277	-0.209713
-3.13627	-2.56394
-2.06045	-2.37501
-1.97209	-2.14052
0.705813	-0.412319
1.6214	2.25634
-0.557958	-1.3758
-1.68094	-1.17334
2.03542	1.68399
3.32387	4.19561
1.16223	0.54247
1.38186	1.6826
3.00601	3.03362
-0.475941	-3.11787
2.48073	2.96851
1.07535	1.32566
4.60918	6.0843
0.210476	0.344164
-0.288263	-0.222088
-1.10231	-1.33135
1.14616	2.41116
-2.74144	-2.97939
0.389051	-0.482996
1.39834	0.903838
-1.58593	-1.81371
2.69563	2.17526
-2.46752	-2.71758
-1.85398	-1.82889
-4.47664	-4.08458
1.47848	1.07129
0.940252	-1.08603
1.13642	1.28017
-1.48973	-0.850778
0.404367	-0.130248
-1.31441	-0.0956275
-2.60375	-2.14225
1.71119	1.83017
1.53279	0.30066
2.66422	2.17488
0.59025	0.720475
-2.71406	-2.67899
-1.02346	-0.132743
1.38092	1.22011
-1.06531	-0.878948
1.35956	2.21567
-0.589492	-0.991457
0.565504	-0.0199677
-2.36883	-2.66671
0.785882	0.9515
0.269978	-0.165248
1.10413	0.916649
-1.61486	-1.71397
-1.14741	-1.1775
0.143956	0.470254
-5.19709	-5.50658
0.799264	0.318956
4.3219	3.98565
1.23611	1.84153
2.77833	3.04955
-2.36032	-1.621
-3.05009	-3.99761
-0.438767	-0.971919
-1.37226	-1.15767
1.46861	1.60656
0.103761	-0.172752
0.984516	0.979965
0.207932	0.218767
3.109	4.04223
4.38889	4.03063
1.15258	1.86214
-2.60103	-3.47899
-0.932085	-0.181081
-0.185104	-0.111674
2.9492	3.31523
2.54167	2.46953
-3.46125	-4.0259
-1.19774	-0.0883211
0.954196	0.72172
-2.43075	-2.7378
-0.407497	-0.885289
-1.78717	-1.57399
0.460024	0.693092
-2.07988	-1.80568
-2.39716	-2.71202
-0.931567	-1.70337
-1.49061	-1.47592
-0.110067	-0.505833
1.2903	2.34804
-1.44038	-0.375412
-1.26616	-1.35469
-1.32434	-1.63939
1.30817	0.796135
-0.687786	-0.784755
-1.65507	-2.49825
2.04002	1.59409
-1.2102	-1.29054
0.286345	-0.677399
-0.186819	0.173756
-1.81276	-2.0725
1.83397	1.14807
-3.91256	-2.83712
-2.0138	-1.96142
-1.70941	-1.68204
3.79247	2.87897
2.49298	1.61133
-0.978241	-1.39104
-2.25741	-2.35518
-3.50303	-3.59488
0.246245	1.38018
-0.52734	-0.627088
-0.90178	-0.927312
0.353801	-0.0422394
-1.51462	-2.28701
-0.132911	-2.17099
1.11586	0.667259
-0.455952	-0.594501
1.0286	1.81725
-1.15777	-1.72659
-1.21167	-1.50632
-2.41161	-1.90292
-1.98381	-2.97341
2.70863	2.46892
1.66811	1.68386
0.0756867	-0.0973385
1.64315	1.74978
-0.038697	0.410335
0.35076	0.859966
2.79561	3.2803
-0.70567	-0.233972
1.34501	0.251442
-0.13389	0.0587164
-3.00022	-3.25824
-4.38447	-4.84689
-0.545201	-0.442722
-0.802768	-0.350884
0.342432	0.480046
-1.34491	-2.48944
2.95428	1.99551
-1.25985	-1.23907
-3.34518	-3.45984
-1.24089	-1.17511
-1.39787	-1.02998
-0.274114	0.196037
2.68611	2.77463
2.64486	2.6701
-0.275739	1.20463
-3.21195	-3.49975
-0.467401	0.043938
-4.51949	-5.81505
-0.474616	-0.195187
-0.644096	-0.310515
4.42099	4.56204
-1.11569	-0.402341
2.22875	1.5536
-0.745516	-0.549154
1.00545	1.21894
-1.65763	-0.943614
0.32539	0.717245
-1.87618	-1.62042
-0.491047	-0.064326
-2.10974	-1.67497
1.7317	0.367498
-0.0837262	0.0177888
1.06935	1.09363
-0.828087	-0.197038
-1.11528	-0.785897
-0.766616	-0.368982
1.38717	1.45584
0.31182	0.0658437
-1.80344	-3.20086
-0.57263	-0.679251
-1.79259	-2.08072
-3.00406	-3.28058
2.88345	3.0776
-0.185257	-0.490034
-0.160161	-0.339367
1.46829	1.70612
-0.219259	0.546179
2.28152	1.58725
2.17325	2.11574
-0.801621	-0.163943
-3.17944	-2.7831
-0.51753	-0.0155055
-0.78141	-0.779754
-1.83946	-1.66287
-3.19635	-4.70058
-0.995878	-1.40063
-0.0486169	1.11722
-1.04351	-2.08667
1.86667	1.64286
-1.21576	-1.49637
0.0359114	-0.315687
0.356626	-0.487253
-1.68863	-2.80914
0.872132	1.22873
-1.84803	-2.3778
2.90157	1.74059
-2.33102	-3.19181
-0.687228	-0.733301
-0.011802	-0.379403
0.861345	1.16333
1.26352	1.04268
-2.09515	-2.27976
0.345338	0.737098
-3.95976	-3.40019
-2.99116	-2.6209
-0.291939	-0.270197
-2.07314	-1.94524
0.902947	0.288999
-1.18225	-0.983335
3.59439	3.41692
1.49938	0.750964
1.91393	2.68472
-1.51314	-1.66231
-0.446997	-0.330984
1.32446	1.94353
-0.777391	-0.537823
-0.84059	-0.604065
0.58275	0.715742
-1.78775	-2.09412
-0.394417	-0.634933
3.07282	3.43802
-0.72537	-1.18864
1.38422	1.5273
1.83809	2.1188
-2.53532	-3.36229
0.694791	-0.585611
-0.588674	-2.26911
-0.913801	-0.16575
-3.34246	-3.53715
2.32703	2.05881
3.93028	3.06083
0.485181	0.46698
-0.198479	-0.602506
0.901959	0.965231
3.03028	3.30354
0.657804	0.476978
2.89735	2.53867
-5.11724	-4.49866
1.11846	1.36992
-0.155046	-0.739199
-1.31055	-0.985706
0.259892	-0.564655
-3.10569	-4.73007
0.268293	1.11743
2.52268	2.31898
2.00361	2.41164
-1.92314	-0.566644
-4.31901	-3.04579
0.0248466	0.366839
0.435938	-0.394336
3.33347	4.17048
3.6791	2.26765
-1.58414	-0.765734
0.308871	1.19553
-0.878013	-1.09155
-2.97507	-2.53534
-0.14666	0.344823
-0.0938114	-0.234469
0.782643	-0.293037
-3.34787	-3.30098
-0.279223	0.391283
-1.12655	-0.23652
-2.64068	-2.12923
1.95857	1.44384
3.78599	2.9872
-0.25226	-0.997664
0.543309	-1.02672
-1.37733	-1.1926
-1.39159	-0.932335
-1.05788	-0.6476
-0.18919	0.7253
0.261621	1.13002
-1.18693	-0.609365
-2.77553	-2.08807
0.767709	0.969684
2.29204	2.49101
-3.91461	-3.97643
-2.34319	-1.79137
-0.894022	-0.163441
1.70712	2.95005
2.70874	2.0024
3.85513	3.73655
1.72979	0.833433
-1.49226	-0.69968
-0.326109	0.118331
0.0264964	0.515339
2.8904	2.0702
-1.37992	-1.54189
-1.63955	-1.13433
-1.10793	-0.978831
-2.01285	-0.938661
-0.430185	-0.950628
0.496529	0.0804611
2.08664	2.40083
-0.311116	-1.3172
0.204608	-1.38255
-0.780089	-0.846484
0.535451	0.897469
3.39944	2.99993
0.204858	0.46597
-0.377455	-0.753138
-0.00508998	-0.45536
2.16249	2.00989
-1.52435	-0.724189
-1.7868	-2.45081
-0.0816537	0.252035
-3.21667	-2.92561
-1.61986	-1.31144
0.480384	0.585141
-2.81261	-2.33298
3.48232	3.51246
-1.4033	-0.534892
0.373745	0.984773
2.38896	1.78605
0.263707	-0.208782
3.9374	3.13468
-1.58615	-0.261365
-0.467357	-0.137954
0.33617	0.885585
-1.74206	-0.786094
-0.809046	-0.265841
-0.108809	0.883831
0.346273	0.668181
2.42625	1.85225
2.4252	2.21837
-0.936106	-1.36402
4.80802	4.76949
2.25754	2.92132
0.0592815	-0.221948
0.0798758	0.137531
-3.01459	-3.40647
-1.30542	-0.187917
-2.12322	-3.29973
-1.02406	-1.6211
0.682518	0.293022
-0.0464559	0.00792603
2.76433	2.9102
-2.21361	-3.4271
-3.50928	-2.86218
-0.852316	0.433337
2.53408	3.19437
-0.232643	-0.242848
2.8922	2.32294
-2.37483	-1.44703
1.19163	1.50824
-3.11329	-3.2022
-1.75334	-2.18293
-5.01843	-4.35524
-0.168476	1.78788
2.15465	3.02334
-3.5517	-3.65109
3.69369	4.12822
0.488448	0.968593
-1.97688	-1.15493
2.8678	2.2172
1.63313	2.19265
-1.76398	-0.766618
0.0517285	-0.194104
-1.47843	-0.548704
-0.23935	0.458409
2.01358	2.40857
1.79303	0.552618
2.4709	1.72368
-3.18967	-3.23065
2.36454	2.22118
-1.69778	-1.27549
-0.189591	-0.0105698
-1.11648	-1.68875
-0.0736033	0.145265
0.560899	0.148739
0.535633	-0.125724
-4.57498	-3.93094
-3.09995	-3.10562
-2.2134	-2.51362
4.9659	5.05628
-1.6869	-2.08211
3.20701	4.10192
-0.594258	-0.506232
1.82097	1.87709
0.0366255	-1.13777
-0.937608	-0.672149
2.29039	1.50641
-1.44278	-1.04986
-1.36948	-1.00908
-0.459276	-0.464794
0.4074	0.924006
-1.31614	-1.98203
-2.76855	-2.98814
0.0979404	0.722138
1.28767	1.46617
-1.05409	-0.978916
1.50449	2.36739
-1.03668	-0.0374336
2.99608	1.95789
-0.658728	0.0248105
1.77361	1.29571
-0.819421	-0.791058
1.10245	1.08182
3.24205	2.95702
0.947405	0.941042
-1.34988	-1.48367
-0.725909	-0.317319
-1.13588	0.163749
2.23686	2.68148
-0.391768	0.203822
2.69709	2.44149
-1.71302	-0.431876
0.28375	0.273655
0.0744769	-0.359508
-0.320422	-0.1889
-0.0166225	0.250251
1.93994	2.78446
-1.98884	-1.52958
3.79717	3.85833
0.557082	0.757115
1.10684	0.983048
1.63725	2.13489
-1.38922	-1.09805
-2.79114	-2.51356
-0.454852	-0.759758
3.64364	1.61518
-1.43023	-2.0775
2.08193	2.39204
2.80963	2.65373
2.70153	1.84934
-3.90441	-4.62329
-0.891557	-1.42561
4.0381	3.68861
-1.81833	-1.86808
-0.238197	0.368477
-1.15581	-2.19323
-1.1316	-1.28153
1.40302	1.90151
-1.63529	-1.06466
0.156561	0.392406
-1.93164	-1.07685
1.78013	1.96638
0.322338	-1.2262
-0.1118	-0.473488
1.61218	0.318987
-0.867328	-0.623822
1.87448	1.64633
-1.95672	-1.78749
0.777944	0.202823
1.09208	0.567064
0.280478	0.602059
-4.1177	-4.1956
1.44401	1.60096
0.281204	0.791072
-3.28486	-2.69903
1.39201	0.713254
-0.612362	0.260779
-3.04492	-2.48076
0.881155	0.44629
0.232738	1.25841
-1.2133	-0.978668
2.91555	2.47168
3.4492	3.86393
5.35798	6.05926
-1.8659	-1.35267
0.687126	0.227036
-1.52832	-0.494635
-1.9578	-2.34224
-0.286549	-0.250254
4.67766	3.66007
-3.717	-6.93152
-1.53986	-1.79935
-0.114086	-0.545337
-1.79116	-1.42455
-0.700159	-1.52258
-0.928007	0.0762006
-0.743818	-0.416719
2.02952	1.30513
-0.191269	-0.302319
-1.46787	-1.44139
2.98139	3.45018
-0.86592	-0.787044
2.74421	2.27852
1.6312	0.794554
2.46682	1.95225
-0.57054	-0.846978
-2.05569	-1.09976
-2.38634	-2.97765
-2.09289	-2.64063
0.172562	-0.946504
-0.837727	0.204856
0.33728	0.915997
0.545661	0.977057
0.55869	1.16636
-3.13583	-2.33563
-5.31631	-6.20397
-2.64782	-3.14842
-0.49418	0.948885
5.45798	5.2965
2.24592	2.87552
2.28371	3.17802
1.0658	0.934477
-0.41719	0.0622218
2.71267	3.10567
-0.92719	-0.844314
-0.0101541	-0.12962
0.336397	-0.982281
1.5864	0.932861
-1.2462	-1.02066
-0.0298604	0.707734
-2.42648	-2.76219
1.52187	1.23283
1.72284	1.69765
-3.81267	-3.25658
2.72904	2.21835
-1.84195	-1.35673
-0.587209	-0.889626
-1.42166	-3.02586
2.5632	1.77921
-0.905869	-0.939189
-3.79588	-3.37519
3.26101	3.63229
-3.70372	-4.84122
-0.789888	-0.738969
4.84576	5.54481
0.0165761	-0.772104
2.6879	2.85775
-1.88013	-1.86472
-2.53258	-1.42656
2.12976	2.11301
0.604254	0.470006
-1.46027	-0.910588
-1.97366	-3.70234
3.6921	4.07971
0.436703	0.728967
-1.54971	-2.15183
0.132188	0.112212
2.06666	1.84743
-1.74548	-1.96905
-0.697732	-0.531607
2.76479	2.01271
0.982425	1.53355
-1.59822	-2.18033
2.2451	1.21496
1.04806	0.835208
0.789156	0.940019
1.9778	2.20945
0.876206	0.691693
0.916078	0.18467
-1.58149	-0.882484
1.13522	1.07968
0.845485	2.21231
0.140144	0.39639
0.751514	0.4688
1.40008	2.16191
2.24233	1.43911
0.643394	1.52199
-2.26767	-3.27568
-0.0140039	1.43884
0.182329	0.30241
0.590689	1.02682
3.57146	3.22427
-1.708	-1.05563
3.29825	3.80269
-2.58656	-2.62752
-0.577957	0.0484281
-0.0953933	-0.0253296
-1.29942	-0.903156
-2.5594	-3.13638
3.78511	2.64132
-1.1897	-1.42195
-1.83311	-1.20679
0.492947	1.41162
-0.171555	-0.0481076
3.07879	2.53411
-1.18406	-0.788201
1.12123	1.93973
-0.528133	-1.54372
-1.3056	-1.33992
2.03638	1.53377
-1.52266	-1.19683
-1.02481	-0.209137
-4.47536	-4.41914
0.319618	0.466505
0.213992	1.22317
-1.06457	-1.87507
3.92269	4.41655
-2.87569	-2.75746
0.594733	0.093846
-1.89622	-1.14674
2.30605	2.35153
-0.984729	-0.366954
2.72381	2.57282
-1.38615	-0.0829745
-2.02832	-2.38033
-1.2714	-1.15842
3.27869	3.49736
-1.10732	-1.13787
1.82199	1.41017
-1.99258	-2.35454
-1.7754	-2.01064
2.5482	2.24692
0.656448	0.702
5.85903	4.59963
0.676158	0.186543
1.86515	1.72214
0.515436	0.395114
-1.68603	-1.15808
-1.78268	-2.05313
1.63046	2.53222
0.311303	1.02453
-1.0373	-1.27673
-2.00805	-1.91324
-0.301776	-0.926415
-0.295091	-0.270123
0.501531	1.19811
3.79608	3.90941
-2.18499	-1.90228
-2.48119	-2.89736
0.124801	-1.20279
0.695369	-2.47574
-2.02917	-1.83936
-2.71945	-2.17835
-2.38529	-2.01054
3.52096	1.86197
3.56261	3.8468
0.919403	1.23055
0.287282	-1.12324
2.37252	2.74438
-1.68396	-0.670878
-4.24484	-4.33753
-0.935687	-0.516904
0.371333	0.263352
-1.83065	-1.37505
-0.684846	-2.15995
1.41771	1.84657
0.451765	-0.0775873
3.37785	2.58654
2.6309	3.07939
0.289708	0.0613449
-1.73132	-2.10678
0.920458	0.448694
-1.76107	-1.97413
1.632	1.77872
2.35398	1.47177
-3.8846	-4.61972
-2.10183	-1.76653
-0.812418	-0.673474
1.55461	1.34437
-0.254232	-0.161843
0.314293	0.792087
2.81732	2.15168
-3.68697	-4.16341
0.183324	2.15174
-0.312835	-0.822322
-1.71206	-2.15056
2.03951	1.54374
0.502395	0.931961
1.0003	0.890518
1.57891	1.8706
-1.38152	0.652511
0.969466	1.66913
-1.03846	-0.750308
-0.148594	0.725572
-0.0893574	-0.700418
1.75346	0.561295
1.54932	1.18411
-0.252774	-0.236507
0.45348	0.286118
-3.48621	-2.62898
1.73816	1.22615
1.04543	1.48959
0.309264	0.997462
2.16336	1.6789
0.741563	1.04858
-0.829907	-0.365864
0.185522	-0.481469
0.482871	0.681762
-0.781788	-2.12138
-1.17886	-0.961848
-0.730046	-0.15571
-0.292695	-0.349762
-2.10764	-3.15077
0.716157	-0.331202
-0.431763	-0.790373
0.996808	1.19192
-2.57865	-1.96699
5.4437	6.14682
-0.849774	-0.425914
0.115055	0.0551885
3.49869	3.79236
0.947367	1.17853
-2.03738	-1.57384
-3.34019	-2.35968
0.569959	0.618101
2.6292	2.45136
1.39784	1.35558
-0.291084	-0.139474
0.177177	0.778161
-1.72574	-0.777853
3.71486	4.0001
1.39685	0.0583795
-0.0626181	-0.0304447
1.41044	2.6816
-1.52174	-1.30081
2.15647	2.46785
-1.02048	-2.12532
1.4135	1.42356
-1.2341	-0.860726
-1.88381	-1.81309
-0.944364	-0.932044
-0.565528	-0.567408
2.64021	2.12565
1.36772	1.31235
-0.602096	-0.671798
-1.81636	-2.2511
-3.12445	-2.76603
0.305629	-0.00668955
-0.506342	-2.47573
0.344316	-0.103997
0.698529	1.22786
-1.68785	-0.618433
-1.7384	-0.246532
-0.515538	0.712458
-0.969868	-1.53148
-1.97704	-1.62115
-1.01493	-0.514436
-0.37874	-1.38163
-0.93231	-1.0518
0.225536	0.356069
2.59994	1.21882
2.7645	2.92997
1.51441	2.1554
0.0740372	-0.00604447
0.8928	1.63439
-0.780024	-0.886113
2.61472	2.1775
-0.747822	-0.431409
0.769368	0.363476
-2.03541	-1.74195
0.0600201	0.570105
0.996605	1.33777
-0.290098	-0.5564
-1.31739	-1.74048
-0.427985	-1.32728
-3.04815	-2.88846
0.0230317	0.191623
-1.77731	-1.35565
0.750121	0.405164
1.70347	-0.284995
-3.08037	-3.53615
-2.93935	-2.63569
-2.08124	-1.95786
0.200242	-0.469292
1.13926	0.835822
-3.79103	-2.98875
-0.829659	0.0705034
1.1999	2.17623
1.12955	0.574671
0.522304	0.418479
3.19101	3.06039
1.04979	1.5042
-3.36695	-3.35199
-3.70934	-3.86725
0.457167	0.69842
-3.33033	-3.35388
-1.36558	-1.68869
-0.770489	-0.633805
0.341116	0.572485
-0.606701	-0.291989
-0.146111	0.495884
-0.0828356	0.0151466
-1.6906	-0.838623
-2.26358	-2.45973
0.597134	1.17819
3.389	1.91086
0.300331	1.90467
-2.94152	-1.16464
-2.82891	-2.02698
0.333992	-0.211313
-0.367528	-0.0243617
2.08392	1.23449
0.578957	0.668671
-1.7526	-1.85989
1.03727	1.35986
0.973233	1.09445
1.86465	0.696598
2.19042	1.85262
-0.553521	-0.936085
3.28147	3.49473
1.78187	0.990535
1.92333	1.33283
-2.58678	-2.71212
0.309479	-0.353088
0.102508	-0.204754
3.06128	2.55267
3.71151	2.94585
-2.9871	-2.71861
-4.01711	-4.04973
2.35456	1.72721
-0.163525	0.00760947
0.109944	0.39472
-0.82262	-0.3843
0.766995	1.00689
0.266241	0.446896
2.6304	2.48479
0.846756	1.39292
2.31141	2.16592
-3.32778	-2.76517
1.25414	0.889799
-1.83573	-1.711
1.10163	1.3784
1.16991	0.980502
-0.226511	0.632839
0.692854	0.100464
2.95778	2.73746
-0.995285	-1.62321
1.40476	1.37143
-2.24904	-2.09614
-0.932549	-1.29597
-1.36563	-1.19097
-1.04858	-2.11756
-0.392446	-0.474663
-2.01722	-1.37137
-1.65115	-1.86718
2.14534	2.37725
4.12096	3.99214
-0.434296	-0.334242
-0.201995	-0.133587
-2.07491	-0.92612
-2.44487	-3.16994
-0.805183	0.0927783
0.26958	0.410287
1.30416	1.97519
-0.767446	-1.54133
-1.19776	0.0681044
1.53933	0.520221
-0.945767	-0.48514
2.44435	2.7404
-4.54887	-4.05605
-1.85641	-1.54538
2.23497	2.09967
1.20334	0.951455
-2.03358	-3.30715
-0.716028	-1.33947
-0.439764	-0.718946
-2.93669	-3.22112
0.718399	1.39657
0.707124	0.982405
-1.44619	-1.43489
-0.120425	0.429049
-1.84555	-2.39601
1.22925	2.24853
4.28608	4.70599
4.46823	4.89022
-2.13713	-1.63506
[truncated: 25,031 more rows]

## Sheet: Subtype_2_loadings
binarized chronotype	4-scaled chronotype
0.0124443	0.0119116		loadings: subtype 2: r = 0.9459, p = 3.0335e-195
0.019597	0.0172162
0.0330763	0.0338046
0.0316496	0.0340358
0.0158653	0.0187414
0.0196034	0.0232734
0.0271183	0.0200015
0.0255574	0.0187024
0.0334328	0.0255362
0.0438934	0.0364286
0.0341743	0.0272182
0.0239155	0.0209387
0.012708	0.0116106
0.00570461	0.0052799
0.0182113	0.0142502
0.021152	0.0136539
0.0180114	0.0142321
0.0129349	0.0103613
0.0177066	0.0149947
-0.00163764	0.00346963
-0.00796551	-0.0137814
-0.0031866	-0.00750308
0.0095231	0.00629374
-0.000967272	2.99213e-05
0.011251	0.0183597
0.00524816	0.00993847
-0.0137184	-0.0150272
-0.00706087	-0.0131934
0.00729312	0.00209231
0.00772423	-0.000169127
0.0199122	0.0298226
0.00976545	0.0181463
-0.0116117	-0.0131848
-0.01524	-0.0131377
0.000784527	-0.00223796
-0.00760595	-0.00652274
-0.00289958	-0.00722242
-0.0230996	-0.017833
-0.000966004	0.00634062
-0.00405804	0.00632355
-0.004041	0.0101345
0.00538806	0.0115924
-0.0191293	-0.0133169
-0.0121731	-0.0128508
0.0145058	0.0173137
0.0138284	0.00945916
0.012076	-0.000902799
0.00886838	-0.00383896
0.00408029	0.00627118
0.0023531	0.00398461
0.00183044	0.00191834
0.0016947	0.00192487
0.00932952	0.00713652
0.0148855	0.0144285
0.0191098	0.0195756
0.0166911	0.0174425
0.0210481	0.0103264
0.019746	0.00935763
0.017668	0.0154215
0.0206764	0.0166788
0.00893244	0.00843649
0.00783242	0.00656195
0.00887789	0.00671745
0.00950919	0.0051805
0.018701	0.0171156
0.0252196	0.0246672
-0.0066045	-0.00959441
-0.000889594	-0.00542783
0.0135955	0.0114398
0.0193507	0.0211149
-0.00624317	-0.0112514
-0.00509856	-0.0105546
-0.0180325	-0.0188244
-0.00288119	-0.00651253
0.0119132	0.0101676
0.00760899	0.00309573
0.00894559	0.0107817
0.0024571	0.00467881
0.00106152	-0.00396873
0.000731744	-0.00785896
0.0256478	0.0219234
0.0310399	0.0296045
0.00844036	0.0115122
-0.00333324	0.00229855
0.0137413	0.00720378
0.00460312	0.00315854
0.0206436	0.0182081
0.0152402	0.0142464
0.00240966	0.000143793
0.00104941	0.00225327
0.0193379	0.0126501
0.00998626	0.00923894
0.0254407	0.0242058
0.0165213	0.0148853
0.0106472	-0.00456138
0.0143636	0.00154723
0.0403118	0.0437059
0.045167	0.0460253
0.10753	0.0973613
0.106999	0.0978156
0.0406963	0.0342026
0.0344441	0.0292816
0.0185545	0.00967733
0.0390698	0.029835
0.0135678	0.00995383
0.0189728	0.0157343
-0.0024797	-0.0157435
0.00427346	-0.00671538
-0.011266	-0.0223779
-0.00460181	-0.0140909
-0.00932106	-0.0126537
-0.0343234	-0.0441641
-0.032671	-0.0414439
-0.0426571	-0.0520268
-0.0444926	-0.0523188
-0.0459997	-0.052709
-0.059225	-0.0665384
-0.045293	-0.0512465
-0.0327908	-0.0349844
-0.000386564	-0.00501895
-0.0307551	-0.0344704
-0.0231596	-0.025338
-0.0337086	-0.0406124
-0.0178318	-0.0206841
-0.0332602	-0.0323937
-0.0546736	-0.0612683
-0.0248257	-0.0239826
-0.0517736	-0.0518477
-0.0516962	-0.0591539
-0.0466502	-0.0457936
-0.0558516	-0.0591089
-0.0626423	-0.0705923
-0.0529395	-0.0562914
-0.0575946	-0.0614864
-0.0490623	-0.0562887
-0.0578836	-0.0625893
-0.0197373	-0.0261505
-0.0315878	-0.0361772
-0.0171587	-0.0227564
-0.123403	-0.14042
-0.0809431	-0.0840036
-0.174259	-0.183901
-0.180531	-0.191522
-0.165744	-0.186465
-0.0437719	-0.0368242
-0.0741298	-0.0969062
-0.0838161	-0.108046
-0.112566	-0.131883
-0.106519	-0.125943
-0.120009	-0.141263
-0.112871	-0.132765
-0.155455	-0.169357
-0.157198	-0.170335
-0.122692	-0.149898
-0.120538	-0.147394
-0.165437	-0.186058
-0.169705	-0.188599
-0.0979205	-0.130139
-0.0980487	-0.128375
-0.131865	-0.151891
-0.131058	-0.151092
-0.164766	-0.173287
-0.165636	-0.17307
-0.153283	-0.172834
-0.154794	-0.174932
-0.183723	-0.203177
-0.184619	-0.204122
-0.169511	-0.176992
-0.167139	-0.176372
-0.159953	-0.168739
-0.15286	-0.161494
-0.151737	-0.167507
-0.147828	-0.165151
-0.130822	-0.150052
-0.142215	-0.161663
-0.0697675	-0.0880168
-0.0779991	-0.0964646
-0.0940621	-0.0978873
-0.0959753	-0.0985538
-0.187061	-0.202004
-0.181268	-0.197383
-0.134663	-0.133417
-0.136757	-0.134374
-0.127073	-0.142344
-0.128699	-0.140624
-0.108733	-0.125625
-0.0926595	-0.111278
-0.0207554	-0.00204801
-0.0107904	0.0219121
0.0226955	0.0231669
0.00834493	0.00868565
0.0210289	-0.0105346
0.0171791	0.0124104
-0.0537724	-0.0342598
0.0369815	0.0378318
0.0570754	0.0611333
-0.0215033	-0.0228112
-0.00532027	0.0121816
0.00697877	0.012921
-0.0196403	-0.0327442
-0.0263718	-0.0221181
-0.0185677	-0.0143858
-0.0232169	-0.0329957
0.0535497	0.0491271
0.0708831	0.0567664
-0.0359846	-0.0172527
-0.040065	-0.0373815
0.0247005	0.036906
-0.0236519	-0.0113776
0.00473631	0.00791865
-0.0459396	-0.0283959
0.00914405	0.014284
-0.00593831	-0.00712583
0.00603641	-0.000651635
0.02383	0.0203623
0.0382031	0.0192673
-0.0236541	-0.020758
-0.0276287	-0.0107693
0.0425179	0.030423
0.0218305	0.0184734
0.0494163	0.0285467
0.0454781	0.0615158
0.021378	0.00985035
-0.00727236	-0.00395661
-0.0548894	-0.0196968
0.0149093	0.0125856
0.000603624	0.00941394
0.0141571	-0.000294443
0.0554732	0.0455359
0.00902704	0.00669421
0.0440927	0.0337736
0.0654137	0.0252432
-0.0211694	-0.0167907
-0.0603877	-0.0171869
0.0459858	0.0349276
0.0191872	0.0100426
-0.0111169	0.00155996
0.0207449	0.0286232
-0.0531988	-0.0236553
0.0309761	0.0238129
0.0360062	0.0138408
-0.0796822	-0.0185846
-0.0265405	-0.0312033
-0.0937028	-0.0570813
0.0958325	0.0513304
-0.00421867	0.0122712
-0.0335232	-0.0307653
-0.0504218	-0.0389904
-0.00906304	0.00644328
0.00535207	0.00473388
0.0708243	0.0366675
-0.098882	-0.036789
-0.1091	-0.0473614
0.00462307	0.0194074
0.0146958	0.0215042
-0.0522438	-0.0396071
-0.0164244	-0.00312487
-0.0347488	0.00506436
0.0428409	0.0402931
0.0128084	0.029301
0.0142096	0.00304493
0.0126363	-0.0144707
0.0157808	0.0262848
-0.028868	0.00743727
-0.0387641	-0.0244955
0.0518069	0.0159164
0.0151181	0.0038835
-0.0180646	-0.00652155
0.0202105	0.0137111
0.00794573	0.00192337
-0.0322597	-0.0275848
-0.0232879	-0.0198564
-0.0307972	-0.0299898
-0.0431778	-0.0133421
0.0451227	0.0186107
0.0353373	0.00605241
0.0439421	0.00747043
0.0172726	0.0165409
0.0129427	0.0127215
0.0669762	0.0331821
-0.0369278	-0.0139336
0.0265669	0.0111481
-0.054039	-0.0325084
-0.0424818	-0.0252376
0.00385771	0.0173952
-0.0084252	-0.0143512
-0.0384856	-0.00821232
0.0942358	0.0300829
0.113834	0.0454425
0.134016	0.0607357
0.048656	0.0134131
-0.0297295	-0.0052635
0.0108019	0.0255295
-0.0489876	-0.0257371
0.0068019	0.00155074
0.060781	0.0412441
-0.022012	-0.00651912
-0.0466812	-0.0184144
0.00660342	-0.0111408
0.0212024	0.00870327
-0.0148447	-0.0215125
0.0475224	0.0199713
0.030526	0.0247909
0.026406	0.0112952
0.0292291	0.0185607
-0.00489248	-0.0117542
-0.0528777	-0.036504
-0.011684	-0.0119343
-0.091985	-0.0550515
-0.0294027	-0.0279976
0.0446053	0.0392959
0.0308093	0.0186532
0.0642053	0.0425545
-0.00319002	0.0100592
0.0550233	0.0372822
0.002891	0.00239653
-0.0463811	-0.00603505
-0.0615991	-0.0218835
-0.0791799	-0.0423483
-0.0198878	0.011109
0.0101047	-0.00234024
0.0984443	0.0447264
-0.0245855	-0.0204017
0.00120985	-0.0155456
0.0816951	0.0398563
-0.0475233	-0.0163631
0.0402089	0.0115141
-0.0716099	-0.0427791
-0.0365062	-0.0157097
-0.0369052	-0.0156704
-0.00954435	-0.00473433
-0.0277307	0.00117812
0.0630121	0.0099908
0.104339	0.0365465
0.113906	0.0482113
0.0562163	0.0424563
-0.0412834	-0.0194884
-0.0759245	-0.0198524
0.00425564	0.0248072
0.0836914	0.0386635
0.0364206	0.00689007
0.0753881	0.0445742
-0.0216176	-0.00324645
-0.003209	-0.0128714
-0.0318896	-0.0247266
-0.0211497	-0.00826384
-0.0666058	-0.0430087
-0.0632263	-0.0356446
0.00129734	0.00587867
0.0304705	0.00131502
0.0314286	0.0208255
0.0522914	0.0268759
0.0608012	0.0440811
-0.0349708	-0.0274161
-0.0197512	-0.00861966
0.0475136	0.0207976
0.069846	0.0388832
-0.040538	-0.0130687
0.047732	0.0303856
0.0462575	0.0201793
-0.021063	0.00295115
0.0380794	0.0387432
0.0153322	0.0063601
-0.0214477	-0.0183824
0.0270235	0.00749962
0.0100643	0.0189558
-0.0443582	-0.00833826
0.0670493	0.0269032
0.0443443	0.0117538
0.088932	0.0519008
0.0144325	-0.0148209
-0.0569455	-0.0105073
-0.0503812	-0.0120976
0.00114835	-0.00638377
0.0470772	0.00893175
-0.0714074	-0.0488186
-0.0300267	-0.0103632
-0.00231157	0.00328253
0.00223982	-0.0144756
-0.0505144	-0.0450387
0.0362429	0.0341477
0.0522751	0.0412725
-0.0490624	-0.0176128
0.0270306	0.0193898
0.0240456	0.0181175
-0.0450736	-0.029503
0.0523068	0.0250782
-0.00191032	0.0104424
0.054537	0.0238244
-0.0443793	-0.057235
0.0371035	0.0596035
-0.0377881	-0.0150751
0.0641925	0.0654091
0.00259281	-0.00188072
-0.024965	0.00509329
-0.00423258	0.0137678
-0.00369272	0.00131623

## Sheet: Subtype_2_scores
binarized chronotype	4-scaled chronotype
-0.472766	-0.551325		scores: subtype 2: r = 0.9424, p = 0.0000e+00
1.82614	2.68258
1.75841	1.23566
1.63484	1.57112
0.88391	-0.037288
3.63983	4.01103
-2.64847	-1.30234
-5.56075	-4.63052
2.52424	1.7645
-1.88066	-2.85421
2.93669	3.14222
3.04707	2.29774
2.00112	2.21042
-0.86244	-1.81111
0.330402	0.807089
0.628996	2.41721
-1.19237	-0.0315935
0.442101	0.498685
-2.66367	-3.09969
-1.54241	-1.94062
-5.94389	-7.7309
-2.10216	-2.16887
-0.690265	-1.28294
-0.227448	-0.18678
-2.26781	-3.14505
-1.1264	-1.62
-0.478394	-2.33387
-0.934223	-0.991512
-3.08069	-4.28369
2.5353	3.78594
-0.272594	-0.357798
-1.78372	-2.05471
-0.0186587	-0.665279
4.0064	3.14563
2.39038	3.32725
-0.299728	0.103631
0.0139004	0.39045
-1.89143	-1.30327
0.531242	0.197797
-1.08139	-1.96481
3.13065	3.1516
-2.61175	-2.91642
1.34365	0.996366
3.06177	3.75287
4.51739	4.41697
3.27708	4.32426
-2.28201	-2.82287
1.75017	2.12815
-2.84913	-3.15344
-3.40642	-3.32478
-3.01262	-3.02007
-1.74831	-1.98706
-3.74744	-3.55387
-0.288662	0.342945
0.172827	-1.017
-1.5428	-2.13652
-2.1114	-0.707721
0.14963	-0.731513
2.86858	3.45652
-3.21937	-4.58485
-0.675886	-0.271287
-2.72287	-4.45551
-3.62798	-4.23245
0.0140245	0.604799
4.38952	4.08729
-0.697765	0.228354
2.7132	3.25484
-1.36041	-2.13005
-2.38415	-2.43982
1.01284	1.43492
0.937508	0.0772836
0.161292	1.77779
-2.70502	-2.69815
-3.61031	-2.73467
-0.83906	-0.437484
-0.40572	-0.830487
-0.795789	-0.629898
2.96726	2.1821
-0.148281	0.73291
1.35311	-0.116002
-2.27438	-2.75151
3.23951	4.13499
-0.143893	-1.11269
-0.654678	-0.338287
3.75691	4.82688
1.20005	0.738687
-0.428619	-0.873926
1.78684	0.273102
-1.4541	-2.92062
3.12716	3.67828
0.0783363	-1.54174
-1.40751	-2.07885
0.588892	2.19513
2.09723	3.08384
-1.78449	-3.00959
1.03293	1.54792
-1.42341	-2.32282
-3.40432	-2.917
0.772938	0.382049
-0.704916	0.57301
-1.2833	-0.513461
-0.323229	-1.72189
2.17341	3.01943
2.16539	2.64438
0.913642	-0.264993
-3.56198	-4.70252
1.20649	1.9428
2.32026	2.12256
1.59375	3.31473
-2.14928	-1.98501
1.78926	3.20737
-2.29623	-2.60229
-2.67585	-2.46831
4.18999	4.94868
-1.23357	-1.60617
-2.84165	-2.3065
-4.21982	-4.13243
-3.02589	-4.53229
-1.09657	-1.13725
-7.31824	-8.14123
-0.452367	0.369658
-4.27971	-4.77063
1.58001	1.48957
0.159768	0.23778
0.596966	1.02526
-2.56969	-2.73723
-3.42796	-2.49385
-0.945732	-0.334034
0.180871	0.490294
-0.923759	-0.232694
-3.3631	-3.37725
0.627383	2.06486
3.06149	4.15293
1.8803	2.18763
-1.62177	-0.790617
-3.8606	-4.86235
-2.22243	-3.47283
1.74241	2.16853
2.50305	3.82941
1.17442	0.345734
-0.994878	-2.33523
1.55149	0.483554
-0.24454	-0.999411
-3.19623	-2.05948
1.22799	-0.0318188
-3.45561	-3.3274
1.16764	1.50121
-0.813331	-1.95388
1.1998	0.532016
0.684998	0.0173831
-0.537709	-1.64071
2.73172	4.27229
3.51728	2.95831
-1.47223	-2.04602
0.315159	0.0925925
5.80396	5.35915
-4.84856	-5.34088
-4.98241	-4.43435
-1.10683	-1.57558
2.72998	2.11404
-0.134552	0.92275
-2.30764	0.324329
0.629241	0.20342
1.40622	1.93488
0.746136	-0.516248
-0.689524	-0.394619
-0.0164031	0.476658
3.23141	4.11955
-0.248446	0.404305
1.51587	0.577534
-2.09806	-2.62489
-2.90824	-4.24688
-1.5702	-1.29394
-2.60558	-3.17091
2.22478	2.81303
0.715656	2.02085
-2.262	-2.7199
0.778278	1.46101
-0.691034	-0.457151
0.528826	-0.0525638
3.19614	4.86227
2.41172	2.70867
-1.31935	-2.63802
0.134974	-1.48984
-1.2107	-2.16206
-0.473712	1.26695
-0.468442	-1.60061
-0.0418997	0.461806
-4.20054	-3.74133
-3.29087	-2.50919
-0.404413	-1.10026
-1.27106	-1.4856
-0.553246	-0.0429515
-2.31002	-1.7356
1.84188	2.46152
-3.25254	-2.12657
0.712291	0.655266
1.65441	2.21118
-4.0053	-3.30817
0.26374	-0.123548
10.0303	9.09471
-2.89017	-3.37736
1.98388	0.900148
2.16837	3.38845
1.21559	0.897653
3.06497	4.24624
0.280072	0.365745
-4.79931	-4.22548
-1.74463	-2.63044
2.36222	2.02311
2.32621	2.934
-1.06831	-0.349666
-3.59633	-3.11293
-3.99602	-3.21486
2.70447	2.41463
-2.12949	-3.20318
-2.48349	-4.06542
2.77585	2.56485
-0.118364	-0.4972
-1.72748	-2.14885
-0.703694	-0.668497
-3.37328	-4.42368
-2.98857	-3.72907
0.0713585	-0.296736
-0.302491	-1.60768
-0.242792	0.385952
4.62261	4.42562
1.26002	-0.193921
-0.0505567	0.53544
0.406221	0.335629
0.869236	1.31073
3.69734	3.71566
1.37035	2.66794
-1.91405	-2.57087
-2.8174	-1.92179
-1.4981	-2.00931
-4.51179	-3.93864
-0.480253	-1.36914
0.517412	0.978922
-1.23456	-0.59315
-3.94451	-3.70144
1.59754	0.843389
4.75026	5.10731
-3.16343	-4.32319
-2.2273	-0.790637
-0.466593	-1.21145
0.719906	1.55185
-1.26641	-1.15521
1.55038	1.92868
0.908094	0.831707
-1.30853	-2.47827
-2.80298	-0.491031
-0.127211	-1.26065
-0.230006	0.506216
-2.33215	-2.14427
3.04488	2.57494
-2.42045	-0.75448
-2.52187	-2.46789
-3.26372	-4.39113
-4.64728	-4.29656
-1.30663	-0.511595
-3.23225	-4.3008
-0.332139	0.624379
-1.5008	-0.0947331
0.355567	-0.393931
-1.12848	-0.70389
-2.65817	-2.56737
4.52603	4.72231
0.218617	0.451604
-3.67098	-3.12099
0.329667	-0.421154
3.97135	5.10783
3.09537	4.97928
1.20917	0.262929
3.90008	2.88027
-0.102804	-0.706626
-2.76227	-4.50174
-3.0875	-3.36076
1.71045	0.313758
-4.4874	-3.79676
0.754445	0.854829
-0.839022	-1.51867
-2.9092	-4.40574
-0.858701	-1.16529
0.410389	1.01197
0.227478	0.0350342
-0.549294	0.56524
0.75442	-0.254446
1.86969	2.42397
-3.75847	-2.96857
1.11929	0.838652
-1.40244	-3.23215
-2.1222	-1.45247
-0.13165	-1.31582
0.398845	0.268023
0.606425	0.936046
-0.170294	0.149302
-0.143138	0.538973
0.345114	0.950284
-0.352413	-2.16396
2.62766	3.11342
0.0276423	0.454402
-0.770233	-0.381799
-0.744345	-1.06128
-1.58186	-3.24229
-1.82969	-0.542694
1.40173	1.91149
-1.23595	0.365748
-3.34363	-4.93274
1.29424	2.96486
-2.87645	-1.86929
-1.69982	-1.65523
2.79984	2.1297
2.26727	2.17281
0.548966	0.603484
3.98151	4.59452
4.10655	4.19772
-1.62169	-0.992561
5.37304	4.19185
-1.75604	-1.41787
-1.01635	-2.31085
-2.2783	-2.52646
-2.50871	-1.96647
-2.18139	-1.75599
0.401155	-0.205845
-3.26178	-3.48405
3.35585	4.23933
-2.1257	-3.16439
-1.62738	-1.2301
11.5484	13.1628
1.00125	1.36353
-1.83264	-1.53597
-3.84528	-4.90198
-2.50222	-1.47785
2.38182	2.83117
-0.868237	-1.10821
-0.417877	0.584854
-0.0337212	-0.198062
4.81528	5.62729
-3.30232	-3.42179
-1.20742	-0.0571312
2.09426	1.10305
-1.13871	-1.66411
-1.54581	-1.25017
-1.4859	-2.46819
1.69952	1.03148
-0.751435	0.179549
0.760262	0.505193
-1.64489	-1.30921
0.640555	2.32432
-0.560144	-0.32523
-5.12404	-5.25121
-1.3123	-1.79545
-0.960111	-1.00866
2.84805	2.49101
4.07687	4.08566
-4.62	-3.46085
0.142538	1.31805
5.6695	6.3063
-0.911837	-1.45829
2.27042	2.29385
-4.58744	-5.69297
-0.362509	-0.637627
-0.108519	-0.697705
0.937773	0.106453
2.4508	1.75813
0.25376	0.312342
2.84283	2.43744
0.142554	-0.184674
-2.67007	-4.03352
-0.131776	-1.12331
0.697429	-0.42429
-2.77087	-2.73913
-0.0721739	-0.932538
-0.115298	1.03487
-2.79417	-2.70659
-3.59512	-3.23109
2.68942	3.49115
-1.62161	-1.71191
1.6337	1.98417
-0.917415	-1.21092
-3.18398	-3.03117
6.61755	6.50457
2.02843	1.68462
2.12083	3.24333
1.59216	0.198187
-3.99242	-4.36032
1.75547	1.50898
1.63525	2.97661
1.31082	1.39676
-0.338562	-1.65894
1.36462	-0.0334576
-3.06614	-4.25033
-2.83116	-2.15365
3.77717	5.62659
-2.9259	-3.086
0.0920817	-0.687845
-2.92245	-1.54235
0.463999	-0.124677
-2.3816	-3.33068
-0.565604	-0.165381
0.725255	0.20986
-0.545585	-1.31752
-1.65297	-0.744914
-1.56871	-1.91569
2.38947	2.22546
0.374459	-0.778365
-1.36076	0.136708
-1.1436	-2.46837
-1.05964	0.0466262
-3.14401	-3.26918
2.19631	1.33137
1.944	4.09096
1.38809	1.47948
-2.18084	-2.02905
-2.19208	-1.86164
6.57547	7.27243
-2.51415	-2.59698
-1.64783	0.0672446
-2.44574	-2.52438
-1.5297	-1.26395
-0.332215	0.08458
0.15295	1.04783
1.38899	1.55301
1.23311	0.390248
0.326423	-0.867652
-3.33883	-1.86683
-1.48971	-2.21031
4.21282	4.59761
0.648789	1.38657
-3.01114	-4.71804
0.561356	-0.192446
3.09088	3.54851
-2.38525	-2.89515
-1.62311	-2.676
-3.76789	-2.91133
-3.20666	-4.48035
-0.442137	0.0645052
4.1764	5.52879
-1.68906	-0.616535
-0.233154	-0.819169
-3.13068	-2.9559
0.145167	0.189316
-1.94993	-3.35869
2.67252	2.35175
-0.594075	-1.3527
-0.580039	-1.43645
-1.21831	-2.14723
2.93077	2.85876
-1.19256	-2.00454
-2.25891	-3.16631
2.8083	2.49645
0.379478	2.2925
-0.236618	0.427353
-1.37188	-0.984648
-2.29342	-2.72426
-0.227343	0.213947
-2.15553	-2.26597
4.0194	4.86308
0.266147	-0.403308
0.147677	0.784664
0.907439	0.0153434
1.04525	2.50266
-0.235383	0.885224
1.3908	2.36863
-1.37012	-1.12702
-1.07503	-0.107984
-1.83517	-1.93341
-1.63183	-1.04749
-1.27246	0.261269
1.10143	2.03006
-2.19171	-1.81301
-1.32894	-1.82376
-3.01405	-3.3156
0.71343	1.53738
-4.59549	-4.71308
-4.47456	-4.68546
1.96352	2.35027
0.90898	-0.425417
1.58111	0.476759
-2.81821	-2.93653
2.87549	2.27258
2.97312	2.8816
1.06579	-0.210024
-2.20224	-2.13698
-4.08899	-4.22436
-0.123052	1.84586
0.539808	-0.515164
-1.82236	-2.09805
2.39849	2.83803
1.51902	0.749848
0.462257	-0.383147
1.27895	1.0556
1.10688	0.503418
-0.936476	-1.42657
0.305577	-1.44182
3.00329	2.20807
-1.9111	-2.43996
0.412661	0.454862
-1.86404	-3.3643
4.16905	4.03253
-0.296246	0.241289
-0.847221	-1.35979
1.28751	2.65096
2.89024	2.57632
-0.463949	-0.0290174
-2.60546	-3.73883
-1.2181	-1.23327
1.93447	1.43564
0.0802834	-0.0631724
1.26157	1.60217
-0.992017	-1.87874
-2.80114	-1.5673
0.368825	-0.561004
-0.547274	-0.533663
1.38571	2.59896
-0.998403	-0.897003
1.26553	0.710156
-2.54116	0.338889
2.22725	1.92263
-0.0607428	0.759402
0.855192	0.827719
-1.39983	-0.605479
0.168661	1.14953
1.48869	0.166421
6.2813	9.11209
-4.17143	-2.57458
1.50976	2.45051
0.262666	2.20179
-1.32021	-0.913671
-1.82309	-1.49656
1.53451	0.408147
0.662887	0.834723
1.35401	1.07147
-3.47635	-3.91271
-0.640306	0.352267
3.93132	4.03241
1.10222	1.25992
-2.43539	-2.3252
3.60575	2.85746
0.192101	-1.3431
-0.655114	-1.1986
3.04667	3.93696
0.850927	-0.409754
0.632671	-0.567787
-0.561546	-0.644092
0.326634	1.37812
-1.32176	-1.16773
0.829576	-0.149669
-2.79472	-0.995189
-0.146851	0.222685
2.69592	2.47263
0.183275	1.20237
6.89281	7.92814
-3.90945	-3.0786
-2.90077	-3.96126
1.02788	1.50014
-4.23358	-4.51582
-2.37465	-1.68455
3.35689	2.23131
4.00399	5.88367
-1.3665	-2.43136
-0.375367	-0.607061
-1.39333	-0.823131
-0.269206	-0.501113
0.181717	-0.229234
-5.45289	-4.41264
-1.64223	-0.584857
1.37653	0.748159
1.15218	0.45124
-0.00968359	-1.20678
3.58005	3.89718
-0.102742	0.164073
-1.52834	-4.15999
-1.9592	-2.38515
2.36898	2.23704
3.92279	4.72246
-2.30157	-1.80957
-2.27535	-3.33325
-0.0699516	1.35833
3.9653	3.51157
-0.729718	-2.12977
-5.28394	-5.39076
-0.81181	-1.75646
-1.57275	-0.488559
6.63217	7.51566
-0.272468	0.00298178
0.536422	0.753386
-2.42973	-1.00666
-0.744618	-1.54605
2.54626	2.10934
-2.04837	0.119319
-0.44882	-0.132319
1.58339	2.36697
-0.491441	-1.55723
-2.65524	-1.81572
0.0302331	-1.64597
4.4054	4.36151
-1.07435	-1.71058
1.86997	1.4544
-1.96868	-2.17703
-1.82214	-0.397531
2.71652	2.76112
0.491968	0.488926
-0.730296	-1.91702
0.597982	0.258884
0.986285	1.62625
4.04308	4.65139
-0.692939	0.465064
-4.09806	-2.74463
-0.773888	-1.32396
1.85883	1.3364
-3.44736	-1.70761
-4.88592	-5.27423
3.41668	2.6527
2.38858	3.78059
2.74542	1.68415
0.164938	0.191206
-2.27405	-3.41177
-5.79165	-6.51326
-4.24901	-3.21587
2.98521	3.221
4.34214	4.98777
-1.64056	-0.145629
-0.631669	-2.29513
0.198146	1.58736
-2.49846	-2.41841
-1.27029	-1.48495
-0.749694	-1.02659
-0.0868222	-0.354018
-2.52802	-3.74285
-1.10251	-1.22291
-0.0958058	-0.670508
-5.08569	-6.21205
0.0482554	0.245417
2.06538	0.0323546
2.65067	1.90981
-1.24996	-1.28184
3.54296	3.71444
0.260968	0.651501
0.000423388	-0.340439
1.08991	1.70057
0.916098	0.368951
-2.85579	-3.61664
-3.29343	-1.76448
3.40231	3.8682
-2.82432	-3.67368
1.51512	0.826821
1.70934	2.58703
-0.34288	0.224245
4.29931	2.01555
-0.767605	-0.959824
1.74584	1.58704
-0.605456	-1.41468
0.0301824	-0.916367
0.93836	0.401928
3.59326	4.70318
1.45351	2.56135
0.238925	-1.26795
-2.02227	-2.08154
1.52479	0.622524
1.73549	2.51713
-5.88487	-6.46969
-1.08565	-1.0726
1.66342	1.68702
-1.67746	-2.00931
3.94557	4.49376
0.662444	0.72659
0.918354	-0.43512
-0.484079	1.68523
-3.44914	-5.01968
2.92554	3.07293
-1.98044	-3.18961
-0.117482	-0.961272
0.37265	0.999376
1.87442	4.71322
-1.50666	-2.12335
2.26611	1.89443
-0.138297	-0.495824
-0.625476	-1.83687
-0.585845	-1.50137
1.35872	0.277563
1.34389	1.73028
1.87475	2.15111
-0.609458	-1.56247
0.74654	7.70049e-05
-1.47872	-2.6508
-0.0333787	-1.07559
3.39787	3.28296
0.808399	1.11418
1.84375	2.47897
3.84918	4.16748
0.68335	0.581888
-4.50022	-5.53012
3.98881	4.67999
3.44559	3.66358
-2.86916	-1.94085
0.427536	-0.988087
0.0553622	0.828562
-2.5203	-2.67962
2.4553	2.34743
2.06756	2.02697
-1.90658	-1.32272
-3.04451	-3.06424
-0.576988	-1.79253
2.75542	4.33465
5.66302	6.19026
-0.118326	-0.210482
-1.59124	-0.838819
-4.60285	-5.44601
1.1235	1.42394
-0.195607	-1.24563
0.839782	0.584967
3.10575	1.92602
0.359811	-0.316128
-1.29968	-1.10473
-0.536893	-1.99569
0.538499	-0.032989
-0.327039	-0.125667
0.193714	-0.301109
-4.34434	-3.74551
-0.30561	-1.63554
1.22034	2.28479
-0.0735546	-0.452369
0.452964	0.179857
-2.32437	-3.14658
-0.93859	-1.53069
0.104865	-0.572213
0.0757719	0.120866
-2.50424	-4.58893
-0.305113	0.505156
-1.21099	-1.74218
-2.97355	-4.2586
1.21856	2.18716
0.725577	0.830303
-0.509193	-0.931497
-0.0287776	0.780737
-1.2405	-1.15424
1.02096	0.471091
-0.700478	0.244695
1.23833	1.88861
-4.02816	-4.15603
0.130427	-1.11829
4.05768	5.76088
-0.0589155	0.279086
1.43858	-0.287955
2.30199	4.04856
3.65918	4.12329
-2.26493	-1.04667
-1.29035	-0.464385
-0.384573	-0.90992
0.131758	-0.676537
-0.826295	-1.9117
-2.53112	-4.47616
4.27095	4.4773
-2.24033	-0.769156
-0.541774	-1.0229
-3.21998	-4.61178
-1.04179	-0.035945
0.594787	2.26615
-2.69116	-2.53037
-0.666068	-1.04734
1.92639	2.89088
0.334602	1.18088
-0.999833	-0.906625
-3.78262	-2.78728
-3.99878	-3.82843
0.350322	1.04133
-0.870848	-0.496913
-2.36496	-1.47134
4.20236	4.18237
-3.17084	-3.01594
-3.47903	-3.78144
-1.32232	-2.46834
1.62444	1.33692
4.69683	5.19569
2.23847	2.25091
1.58142	1.55814
-3.73492	-3.75187
0.829711	1.38444
-2.76988	-3.29281
-1.71679	-1.83623
-0.260586	-0.0417947
-1.59944	-1.904
-2.58063	-2.22849
-3.63958	-3.90002
-2.75846	-2.19227
-1.41311	-0.805834
3.98421	4.75356
2.64007	2.15656
-1.76909	-1.46824
-2.14019	-3.07426
-2.8994	-2.40731
1.43125	1.97052
-2.03292	-1.80294
-1.21473	-2.2241
-3.49299	-3.83001
-2.63066	-1.1204
-3.25922	-1.07624
-1.24487	-1.20664
1.0034	2.21214
-4.31488	-5.91731
-0.697541	0.590124
-4.24964	-5.30577
0.745556	0.942408
0.352692	1.21116
-0.250264	-0.587901
-4.64951	-4.05799
0.760059	1.39529
0.494467	0.137925
-2.48704	-2.42641
0.583212	1.02058
2.24757	3.05348
-0.857757	0.302846
1.32014	1.10959
0.677673	0.396983
1.84266	1.74744
2.45331	3.29261
1.53296	2.01571
-0.296565	0.679862
0.376034	0.598987
-1.96055	-2.04611
-1.84142	-0.847875
1.641	0.691871
-2.59832	-3.80459
-0.844402	1.65383
-2.69417	-1.75993
-0.033599	-0.654426
-2.32007	-2.0797
-4.02682	-3.60415
-0.667977	-0.440418
-0.0433531	1.74398
-2.60521	-1.31448
-1.7079	-0.819755
0.267266	0.857113
0.413432	-0.113654
-1.18106	-1.17492
-0.0381625	-0.329876
1.69213	1.3166
1.37264	1.9517
0.529405	-0.0632377
1.09968	1.83842
0.939736	0.900121
-3.5015	-3.41449
0.21105	-0.16309
-0.0874471	0.473926
-1.8913	-2.08315
-4.19207	-3.58879
2.15033	-0.158155
5.71607	7.21002
-1.73234	-2.0424
-2.2039	-0.807711
-1.85155	-2.4816
2.58513	2.88105
-1.5267	-0.941655
-1.52565	-0.747867
3.35259	3.87746
-0.484476	-0.177267
0.949169	1.18306
-0.901623	-0.576852
-1.50889	-0.803919
-0.149064	-0.349092
1.72298	2.30767
-5.0639	-4.97784
1.33883	0.695836
0.367439	1.75861
-1.47056	-1.21977
-2.73478	-2.49764
-1.22832	-1.05563
-3.46316	-3.44097
-0.0234235	1.67852
3.82251	3.21407
3.00867	1.53259
-2.24765	-1.76288
1.87547	1.09593
3.15185	3.88821
-1.03818	-0.75484
2.75296	2.30082
-0.969235	-0.980913
-1.19951	-2.02133
-0.631943	-1.69228
-0.938045	-1.58904
-0.565448	1.49511
-0.235569	-0.793646
-4.27594	-4.58281
-4.14494	-3.55488
1.4847	1.00341
1.58314	2.58699
-1.44776	-2.51585
-0.59995	-1.2143
2.36837	2.85957
-3.05079	-2.86371
-2.08765	-2.79938
-0.704312	-1.70156
-0.285929	-1.4826
-0.459277	-0.960913
-0.170231	-0.147534
-1.4999	-0.631742
0.500942	1.17743
0.999252	1.22929
-0.651924	-1.48369
4.00425	3.63763
1.28975	0.113562
-1.86939	-1.72134
1.30649	1.60592
0.292707	-0.450589
-3.11372	-2.67627
0.312127	0.418503
-1.35795	-0.792383
0.140363	0.756073
-1.09403	0.0575098
-2.31436	-3.16728
-3.96689	-3.20047
3.88094	4.54533
2.46443	3.20173
1.30444	0.401887
-2.73364	-3.44613
-2.30372	-2.18089
0.109735	0.649031
4.47108	4.96154
2.10139	2.89759
1.03285	0.977341
2.28056	1.88664
1.26852	0.589973
1.29146	0.0544655
2.2619	3.67667
-0.74346	0.252508
1.78307	3.38545
0.676651	1.14149
-2.36046	-2.42469
1.2745	0.480736
-2.43637	-2.00766
-2.08511	-2.98159
-3.37313	-2.08951
3.12837	3.4759
-0.273812	-0.835931
2.02322	2.65376
2.57347	3.94453
2.40433	0.86333
-0.921064	-0.186983
-1.17557	-1.15724
0.160979	0.935693
3.00334	3.7256
2.1498	2.12185
-0.0619295	-0.39133
-0.0584081	0.209124
-0.379891	-1.36828
0.534321	-0.87128
0.931389	1.22145
-0.75719	-0.261361
-3.99345	-3.7306
-0.68	0.0972737
-0.561188	-1.08367
-0.584336	-2.46994
-1.27029	0.268871
-1.60386	-2.29236
-2.71313	-3.71835
-1.29244	-1.44339
-2.51372	-2.58435
-0.578787	-1.39191
-2.24838	-0.669566
3.8217	4.31238
0.248142	-0.225352
-2.39879	-1.79378
-0.443702	0.527029
3.64499	2.18857
0.268167	-1.0664
0.299449	-0.943152
-0.515874	-1.0074
-1.35295	-2.5476
-1.59327	-2.45336
1.11696	-0.153669
-2.16283	-1.78005
1.68431	2.13129
3.70924	2.46811
-0.315317	-0.11857
-1.45951	-2.49515
-2.58825	-3.06942
-3.70544	-3.69007
-0.436337	0.450889
-3.59782	-4.52397
-3.25701	-2.07902
1.23498	0.368564
-2.02719	-2.57915
1.44878	0.968113
-2.30385	-1.18067
0.278254	-1.19956
-2.97445	-2.05065
-2.03653	-2.87647
0.516333	0.456403
-2.38365	-2.38631
-4.38209	-5.29209
1.47434	0.0363996
-1.66295	0.315605
-0.172149	0.244724
0.966996	1.47261
-0.943153	-1.27654
-0.921877	-1.25584
0.0311938	1.70888
-2.30087	-2.54494
0.307407	0.459663
0.215794	-0.812026
-2.774	-2.83151
-3.7367	-4.59218
-0.263706	-1.29204
0.575107	1.96913
1.251	1.827
0.0810367	0.294908
-0.259074	0.766642
-2.12619	-1.71516
-0.427218	-1.68282
1.36533	0.429648
0.152978	0.52905
0.138207	-0.0883909
0.178392	2.30622
-5.17816	-4.4226
2.71434	3.11296
0.385661	-0.204658
0.651385	0.639292
1.33758	0.968584
-1.42244	-1.74731
-1.05205	0.53842
3.09525	3.35449
1.25404	0.342172
1.99048	3.14761
0.307821	-0.519776
0.306844	0.503552
1.47897	1.92816
0.356943	0.154355
3.25471	2.01673
0.32763	-1.35317
3.10583	2.95357
3.34196	3.91305
-1.48294	-2.85472
2.06718	2.88384
-0.286264	0.332524
1.28467	0.728092
-0.047415	-0.234579
-2.71281	-2.0877
-3.87369	-4.49638
-3.82316	-3.18893
-3.32656	-3.54125
-0.344824	-0.0124126
-3.14187	-2.17596
0.293291	0.15351
-0.722458	-1.1538
0.329982	1.49127
1.32067	1.00092
0.848003	0.689023
-0.639206	0.594342
-3.15307	-3.70799
0.981003	1.25883
-0.668689	-1.20247
1.65111	0.458677
-3.11089	-4.14775
3.24473	4.43804
3.50153	3.87468
0.476247	-0.116975
-0.638576	-1.64124
-4.21823	-4.06623
0.548578	1.42242
-3.6184	-2.271
3.64476	5.17962
-0.168092	-0.278948
1.57574	0.479892
-1.12743	-2.31812
-1.17872	-0.173932
1.3715	1.5621
2.59734	2.5177
2.52151	2.15613
-1.43088	-0.596933
1.20021	-0.24822
0.903743	0.792791
0.361605	0.331716
0.605044	1.0332
0.430254	0.0473657
1.41763	-0.520788
-0.192754	1.14502
-1.23055	-2.12167
1.03638	1.80373
-0.961379	0.290585
0.475654	0.814594
2.89629	2.95843
-0.429854	-0.726731
-3.53482	-3.02193
-0.0779726	0.826903
-3.36242	-2.9313
-0.696019	0.907593
-0.993077	-0.600708
0.807757	-0.426433
7.5804	8.57826
1.47577	1.2342
1.41376	2.69683
-3.11395	-3.55902
-0.73028	-0.528823
-0.86023	-0.688798
0.0635502	0.808906
-1.28223	-1.56869
-2.11519	-1.92565
5.50325	5.43444
-2.24824	-1.42231
-2.37186	-1.54545
0.132059	-0.142089
0.594111	0.757341
0.57992	1.30952
2.9032	2.68832
1.87554	2.43681
-0.766599	-2.14821
-1.99049	-2.65168
0.401781	0.689415
-0.44518	-0.646685
-1.30867	-0.371281
1.38108	0.84782
-0.26604	-0.399643
-2.11279	-2.21112
0.592468	-0.0468558
0.373721	0.7173
-0.531226	1.17138
2.2721	1.33591
-5.22427	-5.68278
-0.732816	0.62117
1.79006	1.62939
-0.57067	-1.14028
-2.75412	-3.47683
-1.34619	-0.478527
2.48686	2.7453
-0.504394	-0.262455
0.347196	-0.293298
-0.177609	-1.03591
3.35589	3.93397
0.25602	0.334397
0.983953	1.23933
1.90809	1.08537
-4.45588	-4.10376
0.646084	-0.826665
-0.683157	-1.5511
-1.71918	-1.15444
-5.53261	-5.33751
-0.0350572	0.18175
-2.74712	-2.84756
2.35402	4.30319
-1.27538	-0.352594
-0.861504	-0.477261
0.778877	0.237681
-0.0715323	-1.86075
-4.66192	-5.24888
0.601087	0.0809039
-4.51127	-6.09231
-2.27325	-3.48603
2.06642	1.56552
4.62169	5.4595
3.19318	2.37361
1.48929	0.989066
-1.21247	-0.440494
-0.938529	-1.22446
-1.01864	-0.713766
1.59947	1.45977
0.9305	0.427651
-1.61665	-1.03698
-0.547981	1.07536
0.00781378	0.214016
1.69043	0.439765
0.822191	0.128312
-1.82715	-2.02779
1.49025	0.781517
5.68843	5.1517
0.364546	-1.39685
-2.60317	-2.07615
0.0746717	0.534426
2.72859	2.83315
-0.0944766	-0.383902
-1.76496	-2.01604
-0.590477	1.26992
-1.07357	-0.462959
2.8523	1.98306
-1.31212	-0.812313
3.8193	3.98564
-2.4749	-1.20454
1.14745	0.135957
-0.717348	-0.5949
1.68845	-0.728235
1.41526	1.13915
-0.68494	-0.9449
-4.85034	-3.89468
-2.23346	-1.02537
-1.78656	-0.0797332
-0.326702	1.57749
1.49424	2.92122
-0.349416	0.0221981
-3.36243	-3.56862
-0.786603	-1.19209
-3.07538	-3.49939
1.21039	0.141797
-5.52268	-4.78512
-0.503865	-1.5402
4.17456	4.31283
1.84897	2.37462
-0.702211	-0.918354
1.95943	1.50201
-1.77097	-1.06477
-1.99677	-1.82842
0.0498221	-0.664727
3.90264	4.1272
1.57748	2.08156
-4.64849	-3.11863
-1.12494	-1.77445
-2.79208	-4.5818
-1.03643	-1.25446
-0.903642	-0.518177
-1.12884	-0.950862
-0.372077	-2.25384
3.14657	2.49039
-1.76101	-0.931613
-0.770655	-0.469693
3.05134	2.57436
0.891835	1.47793
-0.0269108	-1.35574
-3.49595	-3.39435
-3.8172	-5.33123
-0.420783	-1.44081
-3.70047	-2.92321
2.98703	1.2921
3.64164	3.74763
-0.130366	-0.169285
-2.20234	-2.37431
1.7133	1.94128
1.18082	0.566502
-2.55011	-2.86354
1.05826	0.482979
-1.89076	-2.30501
-2.7928	-3.49026
4.41579	4.27435
-2.02256	-2.32689
1.31366	0.334139
2.46395	2.23045
-3.95209	-5.69934
-0.0872622	-0.819454
0.512482	-0.173343
-0.90162	-1.20299
-1.50129	-2.97356
0.130192	1.18638
0.544165	0.983224
-3.08235	-4.40647
-1.65233	-2.11901
1.88476	1.94397
1.94132	2.15196
4.65864	4.20586
-1.2682	-1.12803
-0.341731	-0.580061
1.52862	2.59634
-1.79662	-0.892024
0.824004	-0.569098
0.323532	-1.00116
-1.48628	-1.99531
-2.53626	-3.3677
3.89974	3.86809
0.780408	-0.102204
2.83868	2.21431
-0.333429	-0.550465
3.05543	2.21903
2.5075	3.57381
-4.50382	-3.95344
1.1955	-0.419513
1.34736	0.175743
0.613392	1.15273
1.9437	1.28689
-2.86241	-2.52833
1.10251	1.91035
2.11455	1.76236
-0.794317	-1.98964
0.588538	0.945227
2.1004	2.02059
1.4586	0.910379
-1.82688	-1.83577
0.578197	-0.00211411
2.899	2.3262
3.30839	3.08244
0.933531	1.69575
-0.539071	-1.63847
-1.59024	-1.47831
-0.60905	-0.917134
-3.03805	-3.75116
4.38269	4.94413
0.310902	-0.333002
-0.811052	-0.383437
1.18974	0.492521
1.4007	1.897
-1.52241	-2.4664
-0.682595	-1.82404
0.885108	0.299861
1.03815	0.906746
-3.00846	-2.52661
1.16288	2.00257
0.383139	-0.528417
-4.6291	-4.52698
4.55958	4.66569
-3.09707	-3.05757
-0.3574	-0.242709
-4.07509	-3.52427
1.40374	1.4291
-0.0470609	1.05255
2.01032	1.59518
3.10617	3.14654
-1.8115	-1.61412
-3.55934	-3.3343
-0.428178	-0.895669
0.00329885	-1.53276
1.729	0.650996
6.41504	7.2014
-0.915954	-1.17901
10.9456	11.7346
0.362241	0.286841
1.78397	1.50083
-1.35829	-1.72608
2.40815	1.99233
0.711484	0.785118
1.40292	0.270849
2.43468	1.9772
0.648873	0.352231
4.81854	4.92656
-3.53422	-3.36471
-1.69825	-2.18353
-5.60176	-5.77367
2.9168	2.73366
-0.741952	-2.46323
-1.6838	-1.94461
4.01237	3.52715
2.39399	1.26713
-2.71626	-3.59455
-0.423748	-0.810538
1.80219	0.938026
0.124144	-0.92106
3.37823	2.62076
0.165249	0.811153
0.562622	0.231374
1.92763	2.57753
-2.77064	-1.7513
1.06451	-0.477219
2.3112	1.40451
0.361238	-0.142398
-4.16202	-5.23208
-2.81526	-2.5477
5.73925	6.88653
3.17373	5.84662
-1.24218	-0.283864
2.53015	1.65384
5.26854	6.35415
-0.944048	-0.497329
0.25363	0.771228
2.76223	2.90013
-2.06059	-2.81186
-3.22301	-4.13735
-1.27115	-1.82504
3.04461	4.12519
-3.90736	-3.66429
0.756738	0.976912
1.04919	0.651878
0.855241	1.11366
-3.43232	-3.07621
1.26059	-0.561515
-0.130275	-0.967538
0.54081	-0.12128
2.21499	2.04739
2.95897	3.57798
-1.71634	-2.43127
2.41346	2.59446
-4.72622	-4.13244
-1.10238	-0.564653
-3.68036	-3.48389
0.404611	0.00667598
2.16096	1.43961
-0.241408	-0.258216
-0.546467	0.0153149
1.82327	2.14563
-2.91227	-2.61914
-3.37539	-3.9372
-0.442924	-1.43044
-2.66067	-2.76572
-2.27764	-1.81828
1.97494	3.30777
4.74426	5.20445
-4.52851	-3.89311
1.05969	3.52339
-3.14396	-2.89394
3.2084	5.34351
-1.45075	-2.48458
1.98332	2.28683
-1.03003	-1.87821
-2.49623	-3.28461
1.44092	1.3575
2.76598	3.4134
2.98731	4.23396
7.63961	8.33013
-0.287973	-0.971534
-2.25072	-2.32123
-0.432459	-0.864146
0.698274	0.277448
2.83916	3.86118
-1.09715	-0.468262
2.80079	4.41149
-0.444464	-0.51861
-0.482837	-0.286172
0.0142969	-0.283376
-3.53442	-4.85604
-1.51408	-1.59482
3.85674	3.66894
0.122352	0.138765
0.160932	-1.30215
2.12881	2.40135
-2.81069	-3.95463
-1.14179	-1.36391
2.03371	2.78656
2.49276	3.41031
1.86705	3.52256
-1.66584	-1.23898
-3.7475	-4.73333
2.86815	3.92779
0.876082	0.958891
-3.2262	-1.9513
-3.66955	-3.30481
-1.85651	-2.16949
-1.5371	-2.30109
-0.739107	-0.584845
0.136157	0.890729
1.23116	1.26416
-4.00978	-4.61691
1.12998	0.733704
2.64552	2.10688
7.94009	8.01411
-1.24951	-0.0257746
0.333246	1.29406
-1.24428	-1.15634
2.20589	3.17432
0.0138476	-1.08441
-0.48973	-0.332133
-2.31066	-3.4276
0.195361	0.701764
1.76757	2.8039
-2.22728	-2.33741
2.29559	0.909401
0.654209	1.6795
-1.58603	-0.298092
1.2747	1.85539
-1.33884	-2.9894
2.90366	2.74831
2.05853	1.98794
1.29572	3.59009
2.82846	1.78032
1.02017	-0.410393
3.52012	4.18351
1.85959	1.61286
-0.863431	-0.486293
2.44615	1.35222
0.0540227	-0.446579
-2.06337	-3.33178
-1.02687	-1.63875
-1.40405	0.11067
-4.41464	-6.27904
-1.3846	-0.173162
2.72385	3.02682
-1.87443	-2.97826
-2.21666	-1.21273
-4.49585	-5.45903
1.88469	2.85782
0.410881	0.431256
0.450677	0.785041
-1.63787	-2.74504
0.0309329	0.569554
0.782314	-0.944045
-3.73235	-3.67506
-0.189931	-1.21043
1.71578	2.80679
-5.75693	-4.48253
1.74166	1.62741
2.22356	1.88546
-2.35894	-1.74305
-3.10857	-2.95673
3.56072	2.96567
-0.93387	-1.86997
0.151607	0.346186
-4.46073	-6.00747
-2.95692	-3.43696
-0.0992156	-0.0999142
-0.955811	-0.93517
-3.81369	-3.58916
-1.1974	0.0529565
-3.82249	-3.75291
-1.06075	-0.926575
1.9538	1.33868
-2.1279	-3.81066
-2.08738	-1.07331
-2.45009	-2.26116
-0.105923	0.532396
1.60579	0.539365
-0.113496	-0.620363
-1.69658	-1.89505
-0.125854	-0.0346067
-3.29627	-3.14676
-2.09529	-2.62528
-0.186256	0.453645
0.236797	-0.577718
-0.0326579	-0.992318
-1.52291	-0.351284
-0.106617	-0.498672
-3.44325	-5.09184
-1.56545	-0.914568
-1.446	-2.33689
0.0893161	-2.22681
0.163466	0.180958
0.62893	1.4337
0.36478	1.28023
-2.79235	-3.54023
1.2913	3.42202
-2.56002	-3.12512
-0.357105	-1.94983
-1.44592	-1.4924
0.952687	0.997929
3.62413	3.6755
0.340609	-0.427951
-0.767511	-1.29783
-0.500892	-0.443351
-0.4737	-1.56429
-1.93524	0.295553
0.500235	0.222505
4.15308	2.07453
-1.37997	-1.87564
3.33447	3.67837
0.107224	0.0958556
0.141486	-0.154389
0.541482	1.16631
-1.58998	-1.32748
2.43103	2.02455
-1.00998	0.764321
-0.790024	-1.89054
-2.55239	-2.39266
-3.01384	-3.43914
0.108847	0.290442
-1.66918	-1.60806
-0.988886	-1.64369
2.81658	2.70236
0.0203789	-0.695834
-1.04729	-0.275436
-1.90874	-1.19925
-2.41754	-1.78345
0.261136	-1.17204
1.61184	2.13056
-0.771445	1.30065
-3.22682	-2.15751
-0.532603	-1.19906
0.30161	0.582914
0.103598	-1.28702
-2.07303	-0.66441
-1.62472	-2.11231
1.39261	1.7837
-1.74351	-2.64706
0.242258	-0.727764
-2.39675	-1.73625
2.91266	2.08661
0.90163	0.422143
1.63905	1.397
0.675674	-0.0627963
0.200717	0.241371
-0.0862323	0.0891313
0.607183	0.578528
2.55135	2.64769
-1.85603	-2.93933
-0.203745	-0.0856801
-1.62552	-2.15174
1.56782	3.28779
1.44926	0.501487
3.829	4.12473
-1.5364	-1.43065
-1.99395	-1.49926
1.2246	1.63032
-0.223117	-1.96649
-0.668694	0.736533
-0.702624	-1.48677
-1.93702	-1.38805
5.36324	6.05801
-2.05116	-1.7716
1.80596	2.31273
1.98608	0.814091
-1.3521	-1.94206
3.69797	5.27102
0.55731	-0.34587
-0.0232601	0.845477
-1.63544	-2.1467
7.51491	9.25779
-1.65111	-2.60108
2.45606	3.15836
1.1481	0.531661
-2.45248	-2.23499
2.29846	2.49655
0.229033	0.343947
1.22221	0.884043
1.44285	2.31799
0.320046	-0.794287
-3.02103	-4.22868
5.25587	5.61862
1.98091	2.37037
-1.25061	-1.40861
4.59562	4.79478
2.02212	2.72668
1.37187	1.19861
1.23797	2.86072
2.98836	3.07381
-2.70258	-2.42294
-1.13289	-1.71928
1.81349	2.80731
-1.56817	-2.51716
1.69886	2.31155
0.869656	0.735192
-0.729515	-0.0245077
12.8446	15.0791
-1.14291	-1.63659
-0.714994	0.742626
-2.34483	-2.11931
-0.106301	0.79788
-3.17583	-4.5595
-2.64495	-3.99148
-2.57525	-1.8465
0.139126	-0.947628
0.00576308	0.0671605
1.39877	1.54529
0.80517	0.503662
0.995028	1.95497
-2.44761	-3.87086
-1.88156	-1.55072
-0.508504	-1.102
0.44139	0.455069
-0.244737	-0.0847498
-0.904634	-2.90912
-0.101536	2.62445
-1.00707	-0.68972
1.34849	0.388505
2.74725	3.74845
-1.44907	-1.53581
-2.28772	-2.71952
0.878542	-0.336947
0.789696	0.39084
-0.541938	0.11336
-1.3895	-0.0998152
1.07375	1.80623
1.76926	1.67401
-3.70541	-3.48902
-2.32714	-1.90749
-2.16185	-0.137406
-0.244681	-0.222321
-1.22464	-1.14527
-1.1256	-0.278782
-2.71416	-3.20457
3.11363	2.50948
0.540488	0.0467469
-1.49459	-0.46226
-1.15488	-0.107896
-0.921425	-1.03706
-4.53024	-6.53602
-1.23237	-0.0563088
0.221994	0.353294
-0.811423	-2.01658
-1.47932	-1.4466
-2.35969	-2.0381
1.1315	0.572251
-3.98458	-4.11461
-0.930435	-0.599919
1.02504	0.709637
-2.41415	-1.73117
-0.388025	-1.38011
-1.47268	-0.64377
1.06931	4.03649
-1.98963	-1.15839
-1.61701	-2.9443
-1.4512	-1.9734
1.50697	1.31262
-2.57552	-2.15099
3.31479	6.42943
0.753181	1.52542
-5.56695	-5.61343
-0.733013	-1.93106
1.26481	1.49796
-2.46465	-1.94376
-0.728309	-1.12413
2.37679	2.82639
-3.46409	-3.66286
1.1448	1.31171
-1.02659	-0.711499
-1.79741	-1.73204
2.54662	2.76934
-0.154456	0.364844
0.418196	0.856105
-2.29668	-0.184894
-1.52246	-0.880748
-3.82952	-4.71714
1.91378	1.53174
0.740377	0.0664204
-0.666923	-0.379564
4.13974	4.87568
2.0836	1.11771
2.16279	2.89827
-0.133193	-1.99676
2.43733	0.976463
-2.08456	-1.60543
-0.670036	0.0355009
2.35561	3.98246
-0.379841	0.519775
0.279642	0.326733
-1.70446	-0.913423
-2.21248	-3.98169
-0.448596	-1.53339
0.828527	1.28967
-1.3336	-2.27751
-0.946108	-0.92463
-1.26077	-0.35567
2.69434	2.85937
1.56713	1.28951
0.315854	0.608743
-3.44936	-2.53938
-0.0594532	1.14453
-2.49047	-3.06554
2.41484	2.70661
-1.05711	-2.1894
0.0338955	-0.50869
-2.89082	-2.93329
-1.90083	-3.0154
1.59651	0.586342
-3.09535	-1.92218
2.85669	2.21419
0.243788	-1.64512
0.478811	0.790757
0.769428	1.58782
-2.29897	-1.87278
2.5929	1.75285
-1.82152	-3.04106
-0.778788	0.612052
2.99609	2.73062
-0.424196	1.88651
-1.74316	-3.14913
-1.28541	-2.07768
-3.55214	-4.71506
-0.0446966	1.8973
-2.05281	-2.39329
5.36075	6.05738
1.98243	2.47177
1.89855	1.00354
2.32272	2.37758
0.706469	0.618268
1.34417	2.73133
-2.86536	-2.68177
-0.930352	-1.10291
-2.79922	-3.97917
1.53341	1.98268
-1.16233	-1.69062
-4.47803	-2.79333
-2.58402	-3.39899
0.22544	-0.0294877
-1.31437	-2.7305
1.39832	1.08418
0.57389	0.067358
-1.26583	-0.146186
-2.19303	-1.55305
4.59922	5.4236
0.613244	1.02687
-0.31935	-0.914892
5.05407	5.85955
-1.282	-2.58859
-1.97816	-2.21886
2.28309	3.07029
-0.0515291	0.99241
-2.10621	-0.727918
-1.40011	-1.80602
1.38018	1.41891
0.786694	1.3209
-1.03599	-1.10263
2.19629	2.44611
3.25349	3.70979
1.23525	0.925444
-0.186636	-0.875063
7.34148	7.29733
-4.34279	-4.786
4.30558	4.89844
1.08847	2.02245
2.40295	1.63263
1.34468	0.0566838
3.34031	2.98803
0.123005	-0.972591
0.37332	0.805487
-4.64404	-4.3173
2.21837	3.41319
-1.51391	-0.827811
1.19001	0.112531
-2.70922	-3.86534
1.78816	0.801767
-6.01404	-6.16263
-0.919251	-0.940632
-2.87073	-2.33432
0.0522077	-1.25669
0.437363	0.320851
1.34193	-0.206698
5.36277	4.79038
-0.249041	-0.47312
-1.38587	-2.87933
0.115392	0.600562
-2.69073	-2.88
-0.0241559	-0.00159092
4.65422	4.06409
3.97659	4.5536
-1.59043	-2.06885
-3.30764	-3.14039
-3.57879	-3.5365
-3.64892	-3.36218
-1.41553	-1.73234
-4.71362	-3.58473
-1.01465	-0.254486
-0.500062	0.110218
0.528172	1.55888
0.578783	-0.58772
-0.871348	-0.0610147
-2.27723	-1.82696
-3.94333	-4.14414
3.16924	3.16048
1.46279	1.24919
4.19041	4.97682
-1.56911	-1.97391
0.492564	1.05653
1.98497	1.21707
2.07759	2.33428
1.13941	2.30056
-2.86045	-1.281
-2.5005	-2.26183
1.19946	1.52095
1.99528	2.88601
2.58556	2.51632
2.05587	1.13626
-6.49449	-5.73723
0.0679362	-0.543952
-1.26128	-1.86331
-0.611522	-0.162441
-0.120775	-1.58099
-4.73216	-3.76118
-2.3926	-2.2964
-2.41835	-2.95282
-3.07357	-3.44472
-3.43951	-3.65005
-1.81308	-1.18199
-1.96253	-2.57601
4.69281	4.99128
-5.02135	-4.64743
-1.20918	-1.52944
-1.71632	-0.126381
2.68744	2.77505
0.943336	0.287974
-0.75304	1.03933
5.64979	5.48892
0.213569	-1.2229
-2.53556	-3.35941
-1.19393	-1.78417
-1.37493	0.136568
-0.603617	-1.20063
1.61164	2.03227
1.1845	1.50411
3.0901	1.99389
2.69377	3.91532
3.84794	2.69501
-1.22197	-2.55832
2.18767	1.79004
2.4801	2.61155
-3.08776	-3.4248
1.56431	2.15709
0.115105	0.432534
-1.21353	-1.2143
-0.505521	-0.252665
-0.219316	-0.533405
2.80389	2.69327
-1.9467	-1.66752
-0.87335	0.139569
3.19512	3.13752
1.97139	1.35585
-1.23974	0.33949
-0.58429	-1.97469
-5.3729	-5.22564
-0.186784	-1.8987
-1.86152	-1.33407
2.18398	1.86367
0.257024	-0.738683
2.42612	2.50589
2.18597	2.68277
1.19115	1.50742
-0.880478	-1.59294
-1.70524	-3.39601
-0.075318	-0.533052
-2.66818	-2.26293
-1.12174	-0.757837
6.31123	7.66913
-0.775525	-1.40831
0.214774	-0.741317
-1.12379	-1.58226
0.430232	1.3403
4.32755	5.02056
-3.27106	-3.27248
-2.23099	-3.36236
0.0751953	0.227034
3.16583	2.69434
-0.29681	-0.235076
-0.917803	-0.107063
1.50867	0.705182
-1.24576	-1.32899
0.875675	0.266769
-2.98706	-2.16866
-3.65454	-4.13509
-1.52641	-2.11753
-1.68764	-2.95219
-1.11767	-1.25214
1.0985	0.700636
1.56347	0.17242
2.36386	0.94216
-0.361938	-0.499403
-2.59585	-2.39429
-0.75192	-1.8843
0.251243	1.15583
0.324634	-0.0679747
0.163861	0.264186
-0.951367	-0.476921
3.86799	2.87924
-1.28991	-1.18015
-1.22172	-0.469565
-0.668785	-1.72283
-3.91499	-2.43395
-2.78575	-0.870378
-0.689941	-0.631819
-0.850919	0.358189
-2.04361	-2.35237
-0.584502	-1.72119
-0.520281	-0.260549
-0.734524	1.52999
0.71698	0.596518
0.990694	-0.23072
0.516265	-0.400597
3.33047	2.95447
-1.47149	-1.29527
1.10049	2.76809
0.689665	1.01962
-0.404549	-0.578685
0.911293	2.12068
1.07648	0.715018
-0.786008	-0.484295
0.517335	1.08844
0.998685	2.60613
-2.06183	-2.16553
-2.9195	-2.79747
-1.45753	-2.62841
1.37436	1.4221
0.709527	1.68611
1.30233	1.55156
-2.27117	-2.47631
2.37243	1.86504
-0.315484	0.65257
0.362879	-0.021303
5.25199	4.91746
-1.5662	-0.759457
-0.26202	0.0427965
-3.34109	-3.33404
-2.43697	-3.16488
3.58199	3.82794
-1.76681	-2.18523
2.08197	4.3092
-2.98993	-4.46796
1.00124	1.76103
0.644498	0.634366
-2.9694	-2.23745
0.0872927	-0.211884
-0.0124804	-0.549619
-3.48049	-4.17193
-2.78082	-3.60764
2.62111	4.35172
-0.0121036	-1.20201
3.11365	2.7499
-3.15499	-3.50732
2.97859	1.73053
1.34054	1.30938
-0.935316	0.748354
1.32614	0.850347
1.26833	-0.363789
0.567777	-0.454513
-0.861048	-2.79223
-0.270491	1.21195
2.29864	2.40565
-0.0718161	-0.818539
2.73066	1.13236
-6.02896	-6.41672
-1.97548	-2.72909
4.19789	5.58404
2.38655	1.60481
1.82491	1.9541
0.124347	0.806817
5.34073	6.40804
-3.17959	-2.51477
-2.63689	-2.23956
-2.70011	-1.18293
0.220397	0.680374
[truncated: 25,031 more rows]

## Sheet: Subtype_3_loadings
binarized chronotype	4-scaled chronotype
0.0389033	0.0456431		loadings: subtype 3: r = 0.9392, p = 1.7674e-185
0.0336456	0.0422609
0.0521711	0.0455955
0.0541801	0.0446777
0.0465493	0.0480424
0.0400276	0.0370308
-0.0183813	-0.0116167
-0.00702344	0.00244992
0.0759394	0.0796789
0.0626918	0.0586837
0.0462788	0.0546278
0.0481389	0.0520792
0.014559	0.0247151
0.0261129	0.0369811
0.0241097	0.0200744
0.0216632	0.023626
0.0278662	0.0352991
0.043163	0.0397559
0.0267435	0.0280417
0.0338058	0.0307418
0.0366049	0.0300779
0.0320092	0.0219131
-0.00412562	0.00405905
0.00101282	0.00385587
-0.0345734	-0.0231014
-0.0162558	-0.0130085
0.0399116	0.0255138
0.0390865	0.0290303
0.0160557	0.0104495
0.00373174	0.0016356
0.0112943	0.0186918
0.00324863	0.0030328
0.0230139	0.0460194
0.0223712	0.0488295
0.0107904	0.0243818
0.0135686	0.0206514
-0.017628	0.00162424
-0.00368292	0.0105036
-0.013506	-0.00417136
-0.0178742	-0.0137897
-0.0157541	-0.00655484
-0.0259765	-0.0139443
0.0193844	0.0233625
0.0188674	0.0236919
0.0350143	0.0395336
0.0417917	0.0434634
0.0267558	0.012117
0.0203798	0.00222045
0.0465232	0.0597562
0.0429934	0.0590767
0.0353771	0.0382854
0.0389791	0.0430071
0.0148766	0.00410348
0.00906348	-0.00490453
0.0460875	0.0555739
0.0514097	0.0636516
-0.0711255	-0.0794051
-0.0680957	-0.0790731
-0.0364822	-0.0524241
-0.0471521	-0.0653391
0.0099206	0.0118557
0.0219724	0.0257476
0.0415723	0.0352189
0.0414748	0.0405568
0.0304225	0.0162861
0.0343654	0.0248305
0.0127507	-0.00500458
-0.00521197	-0.0219126
0.0368485	0.0283716
0.0324018	0.0190066
-0.0120412	-0.0480539
-0.00247181	-0.032431
0.0250454	0.0139658
0.00874359	-0.00644747
0.0137071	0.0115669
0.0204209	0.0129193
-0.0423293	-0.0514213
-0.0266901	-0.0305563
0.0362096	0.0341415
0.0335129	0.0351422
0.0871143	0.0901961
0.0806961	0.0779719
0.0579739	0.0634308
0.0632074	0.07142
0.0450296	0.0426816
0.0511078	0.0442078
0.00712535	0.0192266
0.045868	0.0504628
0.0797032	0.0687703
0.0625516	0.0546997
0.0529654	0.0342137
0.0501016	0.0339415
-0.0117846	-0.023283
0.00754306	0.00339481
0.0494619	0.0551148
0.0488033	0.0420432
0.00327687	-0.021534
-0.0156711	-0.0461266
-0.11649	-0.130247
-0.118153	-0.132057
-0.0674743	-0.10011
-0.0588316	-0.088432
-0.0619093	-0.0795061
-0.0814443	-0.101308
0.0271444	0.0091961
0.014945	-0.00467098
-0.00386455	-0.0220223
0.010612	-0.00172625
-0.0173512	-0.0391207
-0.0202273	-0.0421472
0.0425996	0.0418916
-0.00302567	-0.0227994
-0.0108249	-0.0336109
-0.0381754	-0.0636734
-0.0482431	-0.0782193
-0.059099	-0.0785452
-0.00256007	-0.0185191
-0.0544314	-0.0727889
-0.0122278	-0.0141206
0.0122984	0.021228
-0.0219351	-0.0252243
-0.058311	-0.0772497
-0.0325143	-0.0472857
-0.0574594	-0.0724559
-0.0533709	-0.0689062
-0.0352675	-0.0466364
-0.06106	-0.077506
-0.040195	-0.0568146
-0.0384824	-0.0479888
-0.0450751	-0.0616045
-0.0249904	-0.0470187
-0.0233093	-0.0339354
-0.0218194	-0.040699
-0.0316107	-0.0484354
-0.0537588	-0.0774045
-0.0252363	-0.0405012
0.00192511	-0.00629954
-0.00285259	0.0018398
-0.000606326	-0.0108984
0.0566775	0.0115454
0.0748355	0.0619067
0.136347	0.113838
0.159915	0.134881
0.0893822	0.0438178
0.119174	0.154294
0.0342707	-0.00681425
0.0378757	-0.000542337
0.038079	-0.00321784
0.0359363	-0.00317371
0.040244	0.0070904
0.03567	0.00086266
0.0784533	0.0348309
0.0774349	0.0327855
0.0314724	-0.0171561
0.0331485	-0.00774951
0.0784911	0.0447815
0.0880359	0.0501884
-0.0361401	-0.0943957
-0.0429636	-0.0996972
0.0227518	-0.0307121
0.0318772	-0.0146652
0.141898	0.123218
0.143374	0.12525
0.0414073	-0.00331744
0.0455633	-0.000957666
0.0703339	0.016106
0.0767153	0.0243087
0.113414	0.0895879
0.116973	0.0951521
0.0691782	0.0307255
0.0763182	0.0367867
0.0557497	0.0212146
0.0505847	0.013884
0.0799176	0.0487617
0.0775224	0.0426201
0.0406089	0.000551065
0.0352337	0.00264631
0.0871311	0.0852527
0.0941234	0.0964856
0.0782788	0.0313108
0.0838889	0.0384273
0.115906	0.118942
0.13718	0.139612
0.0402011	0.000596991
0.0492321	0.0120491
0.0949356	0.0857166
0.111208	0.0954409
-0.101228	-0.0980564
0.00828787	-0.0349356
0.0170768	0.0304131
-0.0459013	-0.0128609
0.0614373	0.0781485
0.0338112	0.0466147
-0.0304578	-0.0356712
0.0760598	0.0880049
0.0403923	0.0256795
-0.0857681	-0.0358597
0.0321693	0.0206522
0.0872516	0.079588
0.0598703	0.0702191
-0.103135	-0.0567704
0.0146438	0.0129581
0.0218896	0.0446403
0.116113	0.107774
0.0255788	0.0383516
-0.0810555	-0.066211
0.0129699	0.0259334
0.0148298	-0.00584717
-0.0311208	-0.0125992
0.0636879	0.0442638
-0.067049	-0.0403511
0.0369408	-0.00546805
0.0112562	0.0430052
-0.0267201	0.000632593
-0.068716	-0.0362963
0.00824461	0.0238165
-0.0933142	-0.0495682
-0.0184744	-0.0200464
-0.00380511	0.0465689
0.0825794	0.072833
0.00302218	0.0122717
0.0491909	0.0458666
0.054403	0.0899159
0.0246871	-0.00078449
-0.154139	-0.129022
0.0841035	0.0712878
-0.0410326	-0.0106906
0.0354309	0.0362267
0.0161855	0.0179347
-0.00344251	0.00825571
0.000376976	0.0284679
0.117445	0.120604
0.0030417	0.0056834
-0.110612	-0.0911283
0.0401286	0.045815
0.00825653	0.037312
-0.0306559	-0.0314293
-0.00798967	-0.000990624
-0.0326552	-0.0339965
-0.0244848	0.0172084
0.0992183	0.0984079
-0.132373	-0.142467
0.00608382	-0.00808868
-0.189942	-0.164001
0.1117	0.133595
-0.026286	-0.0143791
-0.00331172	-0.0204989
-0.012823	-0.0386261
-0.0188926	-0.0369216
-0.0538926	-0.0122834
0.0617302	0.0699771
-0.161383	-0.182397
-0.110731	-0.142589
-0.00246607	-0.025579
0.0191092	0.00588702
0.0582324	0.0555052
-0.0704134	-0.0408867
0.0460554	0.0167137
-0.0430966	-0.0239376
0.0277864	0.0196388
-0.0224654	0.0177
0.0435211	0.0563898
-0.0128846	-0.0148653
-0.0546383	-0.0566706
-0.0401175	-0.0480172
0.00350068	0.0303571
-0.062084	-0.0409025
-0.0133803	-0.0259339
0.00275448	0.0200356
0.00397859	-0.00228458
0.0391099	0.0387426
-0.0206406	-0.020522
-0.0338268	-0.0153815
0.0291751	0.0237273
0.0663914	0.0675023
0.0793316	0.0892172
0.0990042	0.0934719
0.0939854	0.0800516
0.000550287	-0.0204603
0.040787	0.0733422
-0.0317704	-0.029968
0.0310058	0.0310092
0.00926625	-0.00740716
-0.0652741	-0.0720031
-0.0638603	-0.0802014
0.064708	0.0877442
0.000769999	-0.0303972
0.15832	0.17649
0.11998	0.129725
0.172952	0.197962
-0.000552689	0.0140472
0.00802875	-0.017312
0.0119625	-0.0123513
-0.11846	-0.0966587
0.0429634	0.0462978
0.131756	0.128758
-0.0303631	-0.0332963
0.00393202	-0.010672
-0.0523297	-0.0484258
-0.0392254	0.0049773
-0.0044624	0.00180678
0.114755	0.113185
0.0480316	0.0527795
0.088154	0.0721094
0.045873	0.0413632
-0.0382643	-0.0306094
-0.0140855	-0.0292979
0.0753501	0.058148
-0.163597	-0.122501
0.0265134	0.0211513
0.051058	0.0753182
0.0951464	0.0870558
0.0355845	0.0366626
0.0325399	0.00921528
-0.0402773	0.0113622
0.0626156	0.0396118
-0.0655117	-0.0763931
-0.02695	-0.0302394
-0.118644	-0.138912
0.0456348	0.0164504
0.049777	0.053646
0.116886	0.136144
0.00299855	-0.00629695
0.0317124	0.0257174
0.0778778	0.0894962
-0.0376331	-0.0333119
0.0217388	0.0580356
-0.00454457	-0.0316704
-0.0114978	-0.0108972
-0.0597776	-0.0710071
0.0053935	0.0230318
0.0423827	0.0255649
0.154352	0.17345
0.144242	0.171385
0.169547	0.198115
0.00458466	0.023689
0.0484236	0.0606245
-0.179733	-0.193879
-0.00186079	-0.00201708
0.12986	0.161405
0.0166532	0.0260332
0.0894961	0.0893152
-0.0396396	-0.007898
-0.129602	-0.0831325
0.0256285	0.0302134
0.0155692	0.0234579
-0.091424	-0.0769131
-0.0024824	-0.0476054
0.0610589	0.0811455
0.0603591	0.0900374
0.0121948	0.024653
0.0666661	0.093323
0.00248726	0.0138558
-0.0100293	-0.00440126
-0.0372364	-0.0295047
0.0290463	0.0528933
0.100965	0.128538
-0.0203371	-0.0166759
0.0817195	0.0769133
0.00347833	0.0421056
-0.0219697	-0.0304562
0.0386912	0.0307978
0.030608	0.040975
0.0495918	0.0288701
0.0273424	0.0436896
0.0112766	0.0322567
0.0299718	0.0219698
0.128572	0.135
0.0937788	0.102347
0.100275	0.108212
0.060837	0.0790964
-0.148629	-0.160753
-0.0466631	-0.0733327
0.00724662	0.00689748
0.0917425	0.114248
-0.00571193	-0.0032411
-0.031023	-0.0184423
-0.0387305	-0.0434014
0.0874398	0.0834821
-0.0188753	0.00251246
-0.00561877	0.0014351
0.0176761	0.020407
0.0506979	0.0293616
0.0661853	0.0544619
-0.00200589	0.00977569
-0.0665726	-0.0556975
0.0706029	0.0629221
0.046615	0.037467
0.0728258	0.094747
-0.0236313	-0.00717806
0.00181939	-0.013376
-0.0344215	-0.03571
0.0740883	0.0508383
0.0724637	0.0716146
-0.0444055	-0.0466699
0.0225544	0.0154801
0.00374877	-0.00358247

## Sheet: Subtype_3_scores
binarized chronotype	4-scaled chronotype
0.429646	0.309093		scores: subtype 3: r = 0.9364, p = 0.0000e+00
0.0643367	1.01161
0.806275	0.876307
1.16277	0.280858
2.34984	1.84977
-1.29277	-0.139389
-0.565285	-0.655088
2.26977	1.23079
1.03235	1.23823
1.75142	0.448948
-0.478942	-0.398059
-0.344136	0.434569
-4.47279	-3.70693
3.50851	3.53734
-0.687762	-0.518104
-0.353514	-1.84958
-1.52684	-1.50528
1.02933	1.0174
0.117269	0.00727353
0.797802	0.695054
2.96176	2.81457
-2.8984	-2.76515
3.19923	2.63301
-0.893524	-0.296931
-0.16047	-0.111858
0.21408	0.332967
3.46649	2.35141
2.60594	2.33804
-2.67406	-1.82716
0.84905	0.660602
1.41344	1.91017
0.0898502	-0.930261
1.78345	1.88471
0.0167573	1.04056
-4.22414	-3.57405
-0.266041	-1.13331
-1.9078	-1.79121
-3.14156	-2.8231
2.00465	1.67444
-3.14376	-2.23108
-5.00216	-4.62292
-0.626591	-0.666309
-2.37738	-1.70362
-1.29086	-0.814321
3.71236	4.81803
-2.34544	-2.33519
-0.582517	-0.510193
-2.29643	-1.92131
-0.390394	-0.204375
-1.2304	-0.892097
2.17317	0.829842
-0.614062	0.127592
-2.49403	-2.5965
2.06307	0.646915
-0.413615	-0.382193
-0.35718	-0.647239
-1.64308	-0.780287
1.06149	-0.573814
0.221601	0.94045
-1.70122	-1.88994
-0.00775225	0.198901
-3.23399	-4.75908
-1.04502	-1.76306
-1.37343	-1.167
1.65676	2.77989
-0.491468	0.0452897
-0.163773	-0.0907576
2.65725	2.89813
1.89317	2.2696
-0.41867	-0.361774
0.381302	1.58661
-2.63464	-2.85574
-1.92034	-2.89326
2.71959	1.91535
-1.8528	-1.26954
0.209928	0.220251
0.544776	0.149467
0.792081	-0.101922
1.42285	0.425431
-4.11046	-4.03853
-2.09306	-2.31519
-3.4174	-3.20306
2.75402	1.88357
4.34739	3.11993
3.18229	4.02662
1.13163	1.16531
2.35909	2.58851
1.83999	2.17948
-2.24529	-1.91086
-4.89883	-4.49509
1.78439	1.21537
0.0450364	-0.39862
-0.142032	0.10242
0.281271	0.119142
-2.18885	-2.19487
2.70535	2.60646
-2.07173	-1.36798
-0.639053	-2.14089
-2.58045	-1.80858
-2.93241	-2.24269
-0.450086	-1.49757
1.14945	-1.12584
-0.261954	0.39456
-0.0385471	1.11279
-2.46981	-1.30862
2.56947	1.73348
-0.659927	-1.38673
1.76516	0.876715
-2.41085	-2.84562
-2.01133	-2.53168
-0.611325	0.678592
-3.59463	-3.65287
-4.07512	-2.5569
1.19902	1.07575
4.139	3.34707
-0.899671	-0.894214
2.18714	1.43114
1.80027	2.3234
-0.657705	-0.284635
1.08547	0.196199
-1.45693	-1.36771
0.433365	0.865759
0.988658	-0.0422247
0.403885	1.16215
0.0810208	0.165042
1.09303	0.743161
0.501016	-0.323686
-0.584218	-0.824241
0.16996	-0.11054
0.269147	0.47671
-1.29464	-2.31509
-0.80778	-1.097
-0.914624	-1.17545
-6.18449	-5.94445
-3.28075	-2.82823
2.12075	1.82513
-0.440552	-0.294436
-0.971627	-1.24643
-5.00426	-4.67107
1.24138	2.36284
3.58531	2.99444
0.335651	1.33117
-0.892004	-1.26913
-3.1405	-3.37565
0.568926	0.292293
2.01683	2.20822
2.15379	1.73446
2.56718	2.50493
-3.53759	-2.67553
-0.662975	-1.30965
0.899767	1.77082
-1.27748	-1.6031
2.25761	2.14973
0.269765	0.240573
0.714816	0.948214
-2.18142	-0.666826
-5.99144	-6.58778
-1.29454	-2.24468
3.35068	2.19703
0.156632	0.121833
-3.29205	-2.62113
4.48255	2.2979
-0.700513	-1.84433
1.03873	1.92926
2.01928	1.6503
-0.270975	-1.45661
-0.47324	-2.43882
-0.406948	-0.0512419
-0.360301	-0.0987593
-1.82774	-0.764519
-1.84397	-1.65178
0.648986	0.00566074
0.186126	1.023
1.43674	1.16056
-0.331444	0.36114
-1.06506	0.394686
0.836763	0.543269
-1.63108	-1.37688
-2.82949	-2.58034
1.72453	0.539837
2.7105	1.78537
1.95143	1.86467
-0.081648	-0.679733
0.346524	1.9431
1.49268	2.25237
-2.32909	-1.99983
-1.4203	-0.284343
3.83864	3.62521
-1.79267	-1.70957
-3.12029	-2.00524
-0.264442	0.747238
-1.46694	-1.83732
-2.02554	-2.74454
-2.01641	-2.63045
-1.48435	-1.44327
2.97509	2.69982
1.05883	1.56977
-2.0146	-1.48026
0.825151	0.806708
-0.689688	-1.80213
4.87733	2.69317
4.52734	3.47655
2.20427	1.89462
-1.07114	-0.551804
0.831725	0.104018
0.249048	-0.379735
2.37371	1.64713
-1.09909	-1.62251
0.252274	1.16125
0.877218	0.598575
-0.11454	0.170357
1.11663	1.3478
0.242161	-0.543861
0.461844	0.423521
1.97616	2.0428
-1.85848	-1.41934
0.854004	0.363604
1.69096	1.5076
1.78537	2.16412
3.28333	1.66913
-3.32823	-2.99238
1.35875	1.96137
-0.0612156	0.574499
0.177752	0.0934133
0.684092	1.08299
-1.198	-1.34193
-0.531848	-0.524248
0.666852	0.670536
-1.52958	-1.42236
4.36669	3.52676
1.98601	2.36637
-0.280622	0.101806
-1.22018	-0.841412
1.28208	1.47445
-1.79068	-1.84111
1.24444	1.86875
-1.32174	-2.65071
1.02173	0.0840586
0.980969	0.645197
-1.8226	-2.48969
-0.0277292	-0.214914
-1.10841	-0.962251
-1.38547	-0.648244
-3.32156	-3.06837
-0.635009	-1.68755
0.191622	0.602665
-3.32039	-3.78327
-1.42929	-0.634101
1.33972	1.88241
0.930981	0.776025
1.20307	-0.236127
-1.66864	-1.68072
-0.158827	0.300175
-2.15937	-2.54139
-0.931522	-0.066561
3.93443	3.28414
0.437485	0.558584
-3.89025	-4.01457
-1.40112	-0.775989
1.17132	0.459237
0.638224	-0.357613
0.77977	1.28594
-3.87364	-4.82656
-0.436157	-1.44639
0.951227	0.124744
0.832611	1.04592
-1.53487	-1.2346
0.555694	0.865241
0.499289	0.830667
-0.628524	-0.952116
-3.05262	-2.37428
4.56198	4.1074
-0.705687	0.0724153
1.7381	2.43842
-2.03442	-1.70777
-1.4008	-1.73259
1.6065	0.76567
0.024522	0.0660349
0.245776	0.680947
-3.48206	-2.51733
2.9863	1.57315
3.30549	3.32546
2.66611	2.61
-3.14185	-3.13177
0.00268439	-1.11089
-1.09906	-0.978722
-0.476026	-0.297526
-0.148831	0.495667
-3.27399	-3.57282
-2.83238	-1.92948
2.00706	2.45783
1.82716	1.6446
1.83865	1.72853
-1.99861	-1.85063
-0.70213	-1.16485
-5.01488	-3.81975
-1.13456	-1.80363
0.769792	0.881406
-1.09659	-3.11088
-1.82095	-1.86258
-0.577044	-0.974515
-2.03162	-0.622953
-0.29777	-0.547496
2.52768	1.30884
0.407684	0.594691
-2.1163	-2.97624
-5.33357	-5.34065
-2.00323	-1.10872
2.53403	0.533332
-0.641617	0.0596982
-0.603945	-0.782791
-0.173994	-0.325196
1.84351	2.03506
-3.5097	-4.91699
-0.442099	0.308702
-3.09666	-2.5056
2.57522	2.30149
-1.60312	-0.803269
0.70103	0.168663
2.95241	3.18717
2.87936	2.33621
1.4127	-0.250134
-0.336104	-0.806322
0.405462	-0.375986
0.0994245	0.240084
-1.96999	-1.95556
-2.85328	-2.38493
-1.09922	-1.0598
1.81885	2.1599
-7.79753	-7.23315
-3.51523	-2.03628
0.427345	1.50741
-0.70089	-0.548748
-2.67269	-2.75101
-0.73774	0.297108
4.92654	4.77168
1.03571	-0.093036
0.367782	0.84629
1.3098	1.7973
0.758023	-0.48319
-2.08373	-2.62828
-0.0512503	-0.784377
-1.86725	-1.14536
-0.282716	-0.414137
0.151121	-0.554648
-0.909458	0.470038
0.0833095	0.52551
-0.323622	0.0549202
-2.87056	-2.25287
-1.011	-1.28752
-2.7214	-2.00256
-2.46033	-2.52181
-1.95329	-0.966694
-4.85421	-5.52634
0.085449	-0.544939
0.384827	0.992135
1.41894	1.86807
0.41116	0.223904
-0.34942	-0.453757
0.31707	-0.197956
-2.00827	-0.979034
4.7984	4.86513
1.35674	-0.255452
1.59435	1.15072
-1.34381	-1.92455
3.63675	2.93118
0.236426	1.05511
0.793385	1.27188
0.564042	2.20764
0.625659	1.55502
0.208604	0.0911121
1.2202	0.816409
4.03836	3.77591
1.14402	-0.121207
2.3941	2.61424
-0.666973	-0.0167342
-0.846479	-0.722656
-4.23553	-4.65103
0.981875	1.23758
2.26557	2.16521
-0.256159	-0.101746
-1.36354	-1.15743
-0.204648	0.527345
2.50991	2.39934
-4.49196	-4.18896
-2.50784	-1.74131
-2.52116	-2.09201
-0.0949164	0.416792
0.871029	1.69696
-0.370489	0.463047
0.87088	0.809535
0.670482	1.01774
4.03176	3.43787
1.0991	0.483503
-1.53943	-0.0719973
0.158204	0.0292475
-1.34345	-2.01886
-0.511985	-0.914537
-0.956862	-0.133758
-2.36031	-1.40341
2.16793	1.58737
-2.27977	-2.90517
-1.34479	-1.02001
1.21861	1.25724
-1.35012	-1.28135
-0.455945	0.391416
-0.079974	-0.0998473
-1.06239	-1.72962
0.159858	-0.78818
0.0611189	0.505757
0.0394588	0.598322
1.37523	1.35035
-0.897187	-0.863186
4.22256	5.34523
-1.03275	-0.645934
-0.21821	-0.608731
-1.65413	-1.31433
-0.798455	-0.476519
-1.49494	-2.39445
1.86594	0.919431
0.110022	0.0299598
1.52823	1.93086
-1.72718	-1.35579
1.23773	2.00404
1.57748	0.44937
0.217527	0.598502
1.15988	1.00961
3.49388	3.88596
1.48727	0.0403404
0.12057	-0.596884
0.941464	-0.524335
1.06626	0.699519
-1.54304	-1.13824
-0.692491	-0.992706
0.640992	1.48669
-2.30875	-2.65704
1.89055	1.19414
0.563197	1.01988
-0.598092	0.253584
-1.81259	-1.18081
3.02136	1.66183
1.04059	1.51112
-0.948029	-1.07911
1.23088	1.15405
3.30324	4.42304
-0.842106	-0.97531
1.94793	1.18086
-0.89989	-2.3338
1.10865	1.99894
0.603214	0.306696
-1.79217	-1.88202
0.940318	-0.172008
-1.62588	-1.58407
2.40061	2.22187
-1.44828	-2.13529
-1.25287	-0.884253
0.0521069	0.363549
0.878968	1.26053
-1.82771	-1.79139
1.92442	1.16704
-1.77547	-0.943653
1.49064	2.14301
0.346537	-0.625336
-0.311699	0.0437689
-1.52632	-1.39644
-2.38886	-2.45015
-1.74807	-1.41331
-0.574816	-0.0722186
-1.29247	-0.593226
-1.67285	-1.50947
3.14434	1.77471
0.33825	0.483931
1.18771	1.08859
-1.66896	-1.65989
1.35271	1.82083
-0.954217	-1.64205
-1.96685	-2.02284
-0.501345	-0.970223
1.16726	1.01806
0.77081	0.695957
0.406728	0.734954
0.745313	1.50706
0.1098	0.583188
-1.03157	-0.723937
-2.04968	-1.60435
1.12821	2.64644
1.40167	0.407099
4.13398	3.14887
-2.29993	-1.99208
-2.27962	-1.91066
3.81514	2.88195
-2.42434	-2.29065
-1.51041	-1.26962
-1.7346	-3.10218
0.954881	1.90497
2.61439	1.73938
0.107537	-0.385859
1.65475	1.93618
-1.62857	-2.34757
0.643371	0.779215
2.42019	3.28648
1.81876	0.963681
-3.07217	-1.94224
-2.49865	-3.01981
2.22666	2.3454
-1.8663	-1.56312
1.20628	0.351163
-1.10337	-0.108219
1.40268	0.196728
4.41073	3.04479
-1.05347	-0.0213007
-1.56074	-1.41102
-0.752012	-0.705487
1.64404	0.887803
-1.8894	-1.20496
-1.85281	-1.13129
2.23219	1.11485
-0.801067	-0.531579
-2.16447	-1.74918
3.13878	2.92213
-2.7538	-2.90903
1.06111	0.50448
0.458339	-0.401233
-2.29162	-2.0084
-0.0761844	0.510133
0.944032	2.42549
-3.08237	-3.97258
-2.85067	-2.86295
0.0146627	-0.652363
1.39725	0.940774
1.81462	1.0858
1.78419	1.41149
1.60018	1.8701
-3.1142	-2.50981
2.34663	3.14762
1.19554	1.02335
1.31817	2.49361
0.843973	0.996147
-3.34449	-3.37953
2.07729	2.23546
2.36021	2.34991
0.740637	1.35986
2.22933	2.27378
0.121714	0.781052
2.17689	0.974565
1.40812	0.372666
-0.367297	-1.30446
-4.07136	-4.23785
-0.965391	-0.382413
3.58028	3.34867
-3.81235	-2.60501
1.1674	0.742073
-2.32832	-3.21299
-0.250753	-0.222354
3.10391	2.47659
1.36391	1.42258
-3.44433	-2.95075
1.06657	0.853445
-0.344055	-0.0651762
-1.6695	-0.784487
-2.27627	-2.70285
0.925275	0.357035
-1.87498	-2.16204
-2.92752	-2.41404
1.14404	0.425606
-0.00674624	-0.160361
-1.29318	-1.69914
-3.48478	-2.81214
-2.63051	-1.58091
-0.808036	-0.783258
1.43938	1.87423
0.272069	-0.215513
0.216013	0.47823
3.87169	3.75772
-0.139261	-0.328479
2.59989	3.33628
0.4004	0.634016
1.85485	1.75298
-0.698015	-1.84737
0.138015	-0.0481542
0.476942	-0.0555303
3.91165	3.20968
-2.64472	-2.8485
-3.51435	-3.03618
-0.675468	-1.04217
-2.49289	-1.91058
-1.32136	-0.457478
-0.0589297	-0.106222
-1.41341	-2.04159
-3.36513	-3.25138
1.33142	1.96202
0.164129	-0.313011
0.671005	0.535203
-1.36492	-1.30195
0.233942	0.153086
0.148871	-1.01719
0.748778	0.92072
4.30743	4.98259
-1.48042	-1.55987
2.69279	2.37514
-0.178136	0.275276
0.586923	0.964899
-0.518308	-0.583803
1.10345	0.944373
0.274863	-0.282123
4.16214	3.4535
-2.94351	-3.4587
1.39172	2.29387
-0.613214	-0.895221
-1.40819	-2.26831
-0.867721	-0.0500867
1.69335	2.57011
1.15272	1.11682
0.501517	0.304269
0.509042	0.687475
-3.12359	-2.09552
-1.77142	-1.52055
-4.55298	-4.32098
3.9397	4.41344
-1.41371	-1.02136
2.52331	2.39741
-1.48276	-0.364523
-1.18211	-1.43618
-0.889384	-0.726703
1.57161	2.88791
-1.11925	-1.90273
-0.613138	-0.511299
-0.380712	0.554631
-0.0941066	-0.272314
-0.756456	-0.62717
5.36951	4.07494
-0.328448	-0.508786
2.37608	2.67143
-0.554791	-0.429646
5.93216	4.81086
-0.160914	0.0588221
-2.6182	-2.25373
-6.15621	-4.94596
-2.20271	-1.40057
2.19908	1.84346
1.37956	0.927194
-5.18189	-4.5535
3.26758	4.28504
-0.691129	0.307582
-2.35697	-2.19344
1.58238	1.55889
1.94784	1.44904
1.36665	1.93988
-2.70431	-2.08025
1.61075	1.73988
5.67359	3.13384
-4.2757	-3.81755
1.45494	1.92577
-2.72025	-1.46891
-0.860765	-0.555017
0.12032	-0.284884
1.10654	1.45721
5.16642	4.15007
1.9612	2.83858
0.906633	0.616636
-1.97047	-1.82264
0.264945	-0.936543
-0.727136	-0.923345
-3.4267	-2.57662
0.816154	1.14661
-1.27865	-1.78734
1.07599	0.518663
-0.294892	-1.10631
-1.51791	-1.45088
3.23498	2.88624
0.852826	0.299729
-2.05973	-0.505638
4.57662	4.72778
-1.48456	-0.243847
-2.71908	-2.2147
0.13702	1.83279
-2.28894	-2.13299
1.67169	1.84522
-1.37413	-2.32334
-0.143745	0.380086
2.83336	2.35554
0.874596	0.873678
1.39495	1.01847
1.40831	0.710913
2.26965	2.08422
-1.51889	-1.21487
2.22739	1.60895
-0.77018	-1.36434
1.10949	2.59759
0.826427	1.88009
-1.43264	-0.55343
-1.28324	-0.162259
-1.02415	-0.808299
-1.34129	-1.43573
-2.45727	-1.95106
0.812265	0.711735
-2.57158	-3.1464
1.13437	1.09202
-0.495523	0.42181
-1.20728	-1.54295
-0.0568755	-0.133331
-0.132227	0.452491
0.72021	0.0681186
-3.5417	-2.5797
3.3955	3.63677
0.509636	1.30802
-0.116103	0.244465
0.927742	1.31564
-0.635197	-1.108
3.87852	3.26194
2.28935	2.74598
1.32126	0.558503
-1.57384	-2.09004
-1.69797	0.455571
-0.0337665	-0.0734075
-0.769057	-0.436337
0.2359	0.778604
2.68996	2.34463
-2.04226	-1.89894
5.49923	4.18933
0.223496	-1.69006
-1.32941	-1.50103
-0.222254	0.112396
1.47135	1.52215
-1.07253	-1.41528
-1.31898	-0.846527
3.06496	2.26752
0.964614	2.09172
-2.80357	-1.98514
-0.374141	-0.297944
-0.67693	-1.33049
1.26205	0.410625
0.123642	0.719647
-1.08296	-1.09457
-0.00290335	0.66827
-3.43445	-3.89383
-0.675492	-0.0658756
2.43791	2.01465
4.35993	3.76716
-3.8741	-3.46516
3.17236	1.74684
-2.3734	-1.73298
2.91598	2.03167
1.66906	1.90906
-0.554366	0.0375131
-0.486373	-1.69027
-1.49251	-1.2767
-0.196372	0.689862
1.19161	1.26777
-3.93397	-4.5928
-1.6118	-1.14598
2.2273	2.32462
-0.926675	-1.69958
-2.28485	-2.72234
-1.46235	-1.23585
-1.56857	-1.70989
-1.17614	-1.0336
-0.610095	-0.791728
-2.84561	-2.64824
1.74539	1.78418
0.618598	0.19194
1.71102	3.21463
-3.71672	-3.94631
-1.78393	-1.87862
0.777742	0.657313
-0.759455	-1.56245
-0.451549	-1.25152
-0.170697	0.395358
-0.284365	-0.196559
-1.71185	-2.67335
-3.61807	-2.99588
2.65079	2.0699
0.526544	-0.0933221
0.18787	-0.0364217
-0.607044	-0.217878
1.30811	1.79448
2.2185	1.45974
-1.35255	-0.848613
-1.11649	0.184927
-1.20246	-0.774634
2.01583	2.49315
-3.40061	-2.93867
0.881481	-0.0015517
1.79874	1.79485
-1.17937	-0.724717
-0.957215	-0.748415
-3.28296	-2.07483
1.36538	1.63594
-0.735725	-0.726792
2.47586	2.24621
-1.39366	-1.98913
-1.67319	-2.48933
-0.248372	-1.91048
-0.925443	-0.673399
0.0657177	-0.414517
2.31412	2.50733
-2.41475	-1.73416
-1.78036	-2.19119
-1.21918	-1.48681
-0.843994	-1.27231
-4.11554	-4.91631
0.0749362	0.427773
2.94723	3.18678
3.43015	4.65152
1.43933	0.887707
0.605655	0.457816
-0.497009	-1.43212
-2.21253	-2.86792
1.42436	1.48741
0.0670396	-0.831348
-2.74968	-1.9617
0.316209	1.57256
-0.397993	-1.87186
-1.3245	-2.35745
-1.72208	-1.46887
1.41366	1.68141
2.05532	2.20854
0.973462	1.02595
1.19767	0.427252
-3.24661	-2.41595
0.00576525	-0.268308
-2.09369	-1.64198
-1.75522	-1.8289
-3.23213	-2.41786
2.95014	2.73075
-0.739696	-1.30864
-0.181328	-1.1136
4.44515	4.43275
1.06241	0.480023
-1.56732	-1.39974
0.394858	1.20538
-1.9094	-2.29031
0.902977	0.709068
-0.028298	0.215212
0.923645	1.48309
1.46791	0.876551
0.385798	0.66656
1.86349	1.68684
2.72525	2.25636
0.61458	0.928542
2.33617	2.58241
-3.73898	-3.21845
-0.643215	-0.721572
4.13112	3.28149
-0.0375701	-0.740871
-3.40205	-2.4866
-2.09965	-2.7176
0.1926	-1.03539
1.47917	2.12568
-1.09444	-0.906753
2.1969	3.00856
-0.964131	-2.00106
2.41207	2.39732
-2.39326	-1.73086
-0.847379	-0.467977
0.894027	0.915332
0.0751839	1.56474
-0.856116	-0.742875
-1.3271	-1.45594
0.39268	0.838636
0.0539307	-0.855518
-1.47512	-0.797072
-0.173757	-0.896736
-0.353843	-1.39683
1.10736	0.191479
-0.573909	0.1626
-2.15027	-2.25713
2.7534	1.97283
3.55501	2.74562
-1.79159	-1.6262
3.16724	2.83151
0.452719	0.0427124
-0.0160175	1.03889
0.516247	0.0686849
2.16204	1.68545
-3.30372	-2.89344
-1.12334	-2.53016
1.16823	0.873497
3.49034	3.25261
-0.617711	-0.445397
-0.456162	0.164739
-1.88757	-1.34418
-1.66659	-1.90291
-0.0679356	-0.257421
0.78085	1.30189
-3.27905	-2.64811
-3.94785	-4.17471
-1.79486	-1.48458
-1.34716	-0.828345
5.85344	6.09758
-1.67504	-1.70028
0.402658	-0.362472
2.01036	1.59394
0.834762	1.00486
-1.11518	-0.538787
-0.20901	0.473853
0.734067	1.34124
1.58805	1.78481
4.70618	5.07431
-0.874281	-0.631925
2.35721	1.82913
0.893658	1.67209
-2.50263	-2.77262
1.49107	0.553418
1.23371	0.99862
0.195698	1.05563
-0.0742318	-0.346705
3.49783	2.67648
-0.600893	-1.76665
-0.0561406	1.16159
-1.11336	-0.817277
3.95387	3.52742
-1.49224	-1.59756
1.28054	1.34722
1.38029	1.27488
3.89833	4.34686
1.73919	1.8845
-4.29539	-4.33164
2.8811	1.96114
1.37471	1.09109
3.2731	3.12405
-1.82255	-1.28831
1.809	1.71255
0.738302	1.13767
2.86852	1.91175
-0.832911	0.236106
-1.39827	-1.43547
-3.8907	-3.6145
-1.73408	-2.67548
3.78228	3.06246
2.57831	1.09367
0.245894	-0.348162
3.61463	4.19769
0.87747	0.198812
1.22416	0.46408
0.860236	0.420546
-0.265163	-0.236702
3.43336	4.35512
-0.333016	0.246313
-0.435772	0.340741
0.761974	0.618423
0.710671	-0.353802
-0.858752	-0.3584
0.451544	0.620672
2.58585	1.66049
-0.667673	-0.66323
1.18398	0.0871146
5.58468	5.20613
0.584703	0.790667
-0.682473	-0.706027
-0.228265	-0.590202
-2.20551	-1.89387
1.07817	1.45918
0.328756	0.651763
-1.19306	-1.58666
0.559781	-0.176008
0.538065	-0.104203
-0.647602	-1.83311
-2.32293	-3.37511
2.02164	2.17127
0.0868909	1.05988
1.53257	1.85415
0.0549281	0.121605
-0.617906	-0.30332
0.973643	0.434485
4.33129	4.39965
-2.13644	-2.09217
0.672393	0.171011
2.05243	1.85412
0.214036	0.316889
2.69597	3.21329
-0.811032	-1.80583
-2.36065	-2.52197
0.800949	0.742331
-1.79069	-1.31312
1.60641	0.399671
-0.0323764	0.288276
0.558563	0.607462
-0.310682	-0.994305
1.08944	2.27364
-0.926577	-0.648299
-1.66488	-1.60987
2.9556	2.18738
-0.766494	-0.344139
-0.699518	-0.390176
0.693811	-0.675993
-0.182218	0.147819
1.65131	0.852523
-2.86212	-2.24718
-1.97327	-2.06157
1.10115	1.30333
1.81509	1.19403
-3.30959	-2.2357
-3.45391	-2.83915
0.464008	1.58662
-0.339602	-0.489967
0.61371	1.62985
2.84444	2.95469
0.0281809	0.190427
-1.24011	-1.01055
1.25358	1.26735
1.30146	0.601965
0.309214	-0.112244
-2.2705	-2.3792
2.10455	1.64109
1.58175	1.14395
0.124517	1.01049
-0.968212	-0.646233
-2.27734	-2.45799
3.16436	3.27409
-1.75127	-1.39335
-1.11761	-0.466334
-1.91831	-1.91033
0.170757	-0.759042
-3.76183	-3.31405
-2.86001	-2.99229
2.09592	1.70854
-0.289403	-1.08317
-0.143283	0.146125
-1.17346	-1.68053
-0.230127	-0.799519
-0.757984	0.36987
1.70492	1.05624
-0.584501	-0.455067
-3.02592	-3.17826
1.57814	2.22499
2.59979	3.31745
0.668987	0.845664
-0.611715	-1.52934
-2.74117	-2.16296
-0.394512	-0.769327
1.34522	1.68766
-0.256858	-0.297241
0.571668	0.448153
-1.22503	-0.759978
1.58448	0.656617
-1.44244	-2.55677
-0.618197	0.0300754
0.488908	0.463728
2.38518	1.91616
1.04061	0.639759
-3.17896	-1.25927
-1.0088	-1.26885
0.394182	0.601437
1.72364	2.58214
2.93204	1.97701
-3.34934	-3.40207
3.71148	4.06357
3.31181	3.61588
2.88148	1.69493
-1.35892	-3.00522
1.34022	1.39201
2.94988	1.13038
1.41287	0.564542
-0.499419	-1.00387
-1.93484	-1.79313
-0.535686	-0.350958
3.05165	2.92787
-2.73461	-2.51769
0.921257	0.80603
0.226111	0.0302635
0.933857	0.213311
-1.7427	-1.93041
-0.512734	-1.48738
3.94524	4.49884
-2.88949	-2.21835
-0.179999	-0.818451
2.3158	1.75781
-1.29949	-0.424865
1.84495	2.15502
-0.594667	-0.693023
-1.63711	-1.67657
-0.988214	0.917517
-1.45982	-0.748356
-0.483381	1.3217
-1.89897	-1.4881
2.43328	1.93471
1.40972	1.9895
4.37982	3.72802
-1.84092	-0.655019
-1.31445	-0.720299
-1.77927	-1.97482
-2.87309	-1.52764
0.59866	1.52073
-1.91025	-2.81564
-0.146421	-0.74156
-1.73467	-2.88855
2.60694	1.9471
-2.18342	-0.962857
-1.447	-1.59856
-0.799075	0.489874
-1.16385	-0.0795787
0.866902	0.399088
-0.157704	1.3239
-1.89647	-1.08732
-1.66428	-1.9056
0.951051	0.54392
-0.127022	0.0599514
3.94083	3.65571
0.268556	2.05626
1.3767	0.373996
-2.05334	-1.90252
-1.51629	-1.57362
-2.81949	-3.81178
2.31428	3.3957
0.814048	1.00593
-2.19391	-1.36618
-1.4318	-1.90715
-0.563547	-1.28125
-0.992999	-2.29687
3.66119	3.2565
-2.05358	-1.60997
0.975439	1.44547
-2.4999	-2.78828
-1.29322	-0.260619
0.263864	-0.386414
0.91006	0.646777
1.72255	1.04952
1.09157	0.985023
-0.921352	-1.31579
-1.83238	-2.70878
2.5291	2.5904
1.46377	1.05283
-2.27225	-2.48287
1.80343	0.935304
1.35992	1.20437
-0.590678	-0.91454
-0.857827	-0.836781
3.65891	3.52595
1.04499	0.259552
0.800522	1.03012
1.27014	1.80228
5.39057	5.08776
-0.915757	-1.90164
2.95275	2.582
-1.69305	-1.98882
-0.40238	-0.943834
0.266593	0.0705345
0.0986244	-0.17316
-0.523361	-0.744359
2.81894	2.02513
-2.90821	-2.56112
-2.9001	-2.72344
1.0175	0.557067
1.29001	0.820773
0.262428	0.106653
4.17037	4.82689
2.54117	3.02135
1.32012	1.51501
0.0942436	1.23514
1.86759	2.09784
-0.379248	-0.405447
-0.122978	-1.32483
-2.65159	-2.56427
1.39065	0.262489
-1.60838	-1.56233
1.58831	0.769644
-0.960814	-0.182281
-0.860654	-1.40197
-1.44834	-1.42513
-3.51669	-4.30197
2.63075	0.516558
1.1389	1.26245
-0.440838	-1.71366
3.17213	3.57731
0.50263	1.6174
2.3777	2.48387
1.00756	-0.046725
1.34322	1.129
2.67173	2.50698
-2.78861	-2.61039
-1.57447	-1.13648
0.0294959	-1.29266
-3.44617	-2.47309
4.39334	4.33206
1.29939	1.8847
-1.31354	-0.930007
-0.965294	-1.62155
-0.818939	-0.934049
-2.29987	-2.73936
1.34699	1.10436
-0.502009	-0.0325041
-0.00270059	0.955741
0.650797	0.373611
-2.35602	-3.00605
-0.830674	-0.8083
-3.04883	-2.1648
4.09492	4.28877
0.284827	0.428116
-1.5286	-1.52211
2.19499	1.95516
0.317811	-0.0140577
1.52653	0.905205
-2.10341	-1.53905
2.03423	2.08544
-1.31555	0.192182
-2.74461	-2.40024
-0.216141	-0.244203
1.29599	1.4015
2.91086	3.54168
0.333127	0.185897
-2.53202	-1.43895
-0.235883	-0.353416
0.882118	0.812384
1.98489	1.69127
0.524531	0.982563
1.20019	1.69147
-1.87417	-1.87371
-2.24539	-2.76597
2.08395	2.7226
-1.11623	-1.24235
-0.327026	-0.274793
-1.1675	-1.60254
-2.65104	-2.91764
1.88319	1.66901
-1.2934	-0.852947
2.33601	1.49123
-2.17616	-2.29511
3.15986	3.17759
-0.631615	-1.35477
-1.52892	-1.86316
-0.788687	0.302291
-1.93086	-1.78249
-0.543106	0.290327
-1.37161	-1.01578
-0.0650951	0.0775214
1.32496	0.884557
-2.29734	-1.51378
0.673571	0.267735
0.768657	1.64966
1.44317	1.78569
0.316737	0.635454
1.46943	1.11292
-0.635307	-0.36063
-0.699759	-0.88833
1.68614	1.47485
0.0703137	-0.131957
-1.53444	-1.42468
0.0598045	0.431631
-0.956324	-1.29585
-0.449961	-0.581814
1.11842	0.440425
1.45109	0.453325
-2.01609	-1.00012
1.32152	0.816375
1.69969	2.03886
1.03034	1.2614
-0.738576	-0.00912957
-0.190833	0.119915
-3.03566	-1.77205
-0.094643	-1.14151
0.427023	1.88223
1.01866	1.15579
-1.10757	-1.0343
0.626397	0.233242
-1.08489	0.095688
3.84001	3.47319
0.160172	0.565742
0.94017	0.688572
-0.716445	-0.361709
-3.06409	-2.84532
-1.16264	-1.69878
0.501987	0.867934
0.311089	-0.277549
0.0430217	0.545684
1.86865	1.68224
-1.78199	-1.75076
0.121133	0.574534
-0.811115	0.871372
1.83425	1.91795
0.0332861	-0.864329
2.22401	4.04098
0.500525	0.614021
-0.415746	-0.40609
0.976155	1.16441
0.207618	0.580575
1.14351	0.0226028
3.43794	2.82967
-0.854465	-0.628356
-2.52765	-2.90336
1.05101	1.15867
-0.177382	-1.11215
1.29377	1.34205
-3.18046	-2.60853
-1.68528	-1.47161
1.78591	2.56082
2.48824	2.81645
-0.919947	-1.82253
3.7399	4.20926
0.683539	1.00257
1.29642	0.515138
0.0873011	-1.60774
2.31602	2.05755
-2.99827	-1.01749
-0.647261	-1.19718
-1.28093	0.411912
-3.53993	-4.14873
-0.576006	-0.795853
-0.124546	-0.0758651
2.64441	2.60674
-1.46614	-1.58802
-0.521518	-0.979192
0.816181	0.634065
-0.20155	0.254566
3.97072	3.29033
1.08873	1.13611
1.66037	0.329206
3.32971	3.75647
-0.0847035	-0.449894
-1.41041	-0.388096
0.60321	1.45287
4.62455	4.5552
1.47089	1.06751
-2.18109	-1.84382
0.395097	0.40327
0.744649	0.558698
-2.86176	-3.21116
2.92212	3.77803
0.910108	0.568283
-2.64977	-2.40809
-0.209888	-0.937292
-0.471009	-1.40403
1.79184	1.27725
0.305465	1.70345
-0.899462	-1.12646
1.08712	1.07236
2.0399	1.9615
1.32895	2.15685
1.18525	-0.0750158
-0.435222	-0.369385
-0.770119	-0.900242
2.36338	2.32874
-1.67237	-0.353296
-2.88433	-2.10943
2.71985	3.22747
0.457423	0.379612
-1.89565	-1.88774
-1.35007	-1.40278
2.35891	1.7378
2.08682	1.75129
-0.283328	0.258183
-0.356145	-0.902013
-3.68145	-3.24071
-3.38322	-2.15436
-3.11005	-2.77915
-1.85501	-2.22723
1.76799	1.81863
1.97681	1.72403
-3.20255	-2.78783
-0.646029	-0.682774
0.421109	-0.105188
1.38153	1.21728
0.825255	0.760304
-0.543089	-0.0579052
-1.03034	-0.422363
-3.14609	-2.89882
-0.607191	-0.111385
2.45871	1.2502
-1.13504	-2.06331
3.03981	3.49661
1.52757	1.475
1.83929	1.70507
1.08519	2.40299
0.225451	-0.655586
1.98325	1.83439
-1.24298	-0.98454
-1.44367	-2.53624
-0.36079	-0.0878785
-2.43804	-3.17536
-1.66821	-1.02534
2.6266	1.3119
2.18303	2.02768
1.04645	0.58289
-4.7262	-3.76959
-4.79712	-4.71319
0.317432	-0.637027
-0.523142	0.839754
0.235949	-0.400024
0.523349	-0.205559
-1.74901	0.667795
-0.762925	-0.361228
-1.82454	-2.09747
-1.86379	-1.84462
-2.11958	-1.54965
-2.29843	-1.8313
-1.88136	-2.1484
2.89425	2.00303
0.380864	0.353042
-2.13433	-1.92346
-4.28932	-4.50962
-0.846597	0.0902235
-0.418587	-0.00737977
-1.45431	-1.66519
0.896394	0.207794
-2.04652	-2.09259
-0.997688	0.787132
1.57614	1.16171
0.569079	0.297845
-2.30282	-2.2181
-0.254231	-0.296522
3.09223	3.56188
1.91416	1.06807
1.76175	1.0835
-3.21664	-2.10179
0.778012	0.71139
0.255381	-0.499008
-2.22516	-1.52823
3.77747	3.79901
3.19364	2.85737
2.31045	1.80431
1.35355	1.61461
-2.61173	-2.41472
1.38886	0.91838
-3.16817	-2.92502
-0.418731	-0.429762
1.48132	0.602134
4.54403	4.32956
2.60303	2.20673
1.97737	0.949687
0.831572	0.436897
-4.51064	-3.55364
-0.14156	1.07125
-1.22968	-1.86323
-0.811882	-1.03804
-0.336478	-0.64679
-0.795794	-1.29267
1.93315	1.54005
2.72374	2.89946
0.693647	1.71399
-0.905125	-0.705715
0.35491	-0.0793312
2.95122	3.03125
-1.67955	-1.90112
0.325744	-0.360705
-0.152674	-0.241887
0.809792	-0.199703
2.03283	2.14141
-0.119381	-1.0299
0.828918	1.05238
0.478508	0.0589629
-0.508537	-0.483567
-0.825754	-0.00210526
2.21446	1.63937
-2.29741	-2.09359
0.36945	0.119513
-2.19938	-1.61824
2.69683	2.64945
-0.617985	-0.524148
3.5155	3.10007
-2.02413	-1.34256
0.866828	1.251
-0.647406	0.135104
0.318344	1.04332
0.923235	1.02058
0.594777	-1.4552
-0.114931	-0.701357
0.317681	-0.534185
-1.64114	-2.19584
-1.54345	-1.54332
-4.78902	-3.08209
2.13558	1.66529
-0.534364	-1.75875
-1.71368	-1.79465
0.0918752	0.591582
0.0941072	0.358999
2.50032	2.7832
5.09695	4.41555
1.47897	1.27961
2.87027	1.97036
1.56951	1.06111
1.54417	0.85252
-2.97103	-2.74446
2.6885	1.5879
1.36035	1.63267
-2.09421	-1.55734
0.64416	0.298808
-1.02871	-1.12971
-2.98297	-2.07214
1.0988	1.54019
0.190708	0.620662
-1.51624	-1.08011
1.50615	1.19691
-4.00869	-3.7242
-4.58979	-4.17485
-0.184601	0.174686
-5.02017	-6.40592
-0.88586	-1.18576
2.33789	2.08251
2.30273	2.15643
-0.997537	-1.46312
-1.35832	-2.2898
1.09359	1.83799
0.216327	0.174183
-0.558043	-0.668314
-0.182212	-0.313786
0.560013	2.77095
0.167298	0.255162
-2.90758	-1.72542
3.17406	3.25222
-2.34621	-2.03805
0.334524	-0.395717
-0.641946	-0.485231
-0.229255	-0.665737
1.15816	0.961877
3.32065	2.24037
-0.917764	-1.0851
-1.30746	-1.25872
-0.956857	-0.999147
-0.75271	-0.87791
-1.07245	0.00764313
-3.56656	-2.83316
0.29383	-0.228778
-2.50689	-1.64473
2.78761	1.88795
1.86889	1.31176
0.740989	0.942906
0.846485	1.58593
-2.24307	-1.94117
-1.76576	-1.47537
-0.902679	-0.135621
0.341527	1.47839
-1.34202	-1.89552
-1.85112	-2.1269
-0.486616	0.0657106
3.1131	2.76343
2.52157	2.12029
3.1229	2.92831
-1.38358	-0.740507
1.11884	0.485372
0.764846	0.513173
-4.68395	-4.73831
1.46959	1.12182
-0.213453	-0.385977
1.76048	1.47428
-2.25391	-2.23003
-1.92301	-1.62098
2.07644	1.74916
-0.452972	-1.39997
2.32367	1.58379
1.96991	0.500911
-2.2437	-1.76819
-1.36941	-1.98543
2.72939	2.07631
1.99971	1.37601
-0.981965	-0.2284
-0.0495863	-0.586449
-1.06573	-1.76921
-5.11475	-4.13666
0.336103	-0.480874
2.15737	2.16502
0.151233	1.50042
-1.89236	-1.57994
0.144012	-0.0644949
-1.83965	-1.60201
-0.342795	-0.906357
1.63855	2.25989
0.64761	0.0978718
1.67912	1.57213
-2.50903	-2.26894
1.30562	0.795787
-0.715269	0.230781
-3.81126	-2.48933
1.86502	1.80401
-0.297433	-0.333059
2.22634	1.45672
-2.61021	-2.57883
-3.61496	-3.14318
-1.81511	-1.97784
-0.313628	-0.563571
0.496207	0.750225
-0.493241	-0.163855
1.01043	1.41844
-2.99564	-3.86808
-3.46729	-3.87131
-0.0092694	0.330077
0.0244704	-0.788267
-1.56215	-1.32323
-1.39482	-1.81537
1.5763	2.28011
-3.57935	-3.67618
-0.346964	-0.944439
3.10205	2.41609
-2.59883	-1.94136
1.47679	2.76277
2.39399	2.11531
0.66416	0.640609
-1.36183	-1.0657
-3.24595	-3.49782
-2.27665	-0.853459
1.42448	2.05789
-1.64242	-0.577781
-3.28834	-3.21739
-1.24779	-1.4175
-1.14553	0.149575
0.850665	0.760008
-4.64141	-4.1635
0.85825	0.102744
0.306167	0.152146
0.0917721	1.14366
-1.58923	-0.334112
1.02212	1.113
2.63008	2.37624
3.33085	3.01857
2.58405	2.90993
-0.836841	-0.789341
0.0813998	-0.546204
-0.220752	-1.5626
-0.265279	-1.54888
-0.876418	-1.44508
0.701402	1.57807
-3.12152	-2.87028
0.372854	-0.160162
-1.19841	-1.04238
-1.99867	0.6516
-0.434386	-0.361318
-0.49703	-0.899146
2.51053	3.22544
-0.76861	0.143266
0.833681	-0.595638
1.48239	0.803729
-0.731826	-1.16436
0.387393	-0.286915
4.91036	4.34004
0.0323369	-0.372852
0.312358	1.39203
0.569698	0.0736683
0.0567698	-1.24363
-1.92746	-2.33839
-0.709716	0.431448
0.28076	0.120078
-2.76372	-2.73354
-0.697971	-0.295005
0.192328	0.194885
2.04415	1.1408
1.98	1.95017
-0.389701	-0.250895
0.530693	-0.648057
-2.04737	-1.50694
-0.762921	-0.420044
1.57708	1.10267
-1.25112	0.234439
1.17738	-0.401208
-2.87519	-3.44873
3.30572	4.14641
-0.0816516	0.0424503
-2.65275	-1.79568
-1.53885	-1.58113
-0.351382	-0.636762
0.546563	0.439815
-2.03715	-1.71124
-2.58225	-3.61745
-1.64851	0.0222438
-0.789445	0.025179
-3.44678	-4.29664
0.767499	-0.705778
-0.740412	-0.411078
2.52124	3.19699
-0.709259	-0.764817
1.51161	1.32175
1.10812	1.53508
0.979828	1.10582
0.452042	-0.183559
0.0236796	-0.125988
-0.886496	-0.197716
-0.927226	-0.565728
-2.50705	-2.18633
-2.4794	-1.46356
-0.248243	-0.646855
0.289464	-0.118917
2.94294	1.91543
-4.82583	-4.27146
0.316557	0.850502
0.680233	-0.791466
3.16949	2.74748
1.24888	0.627205
-1.72339	-1.94541
-3.23745	-3.44004
-1.23065	-2.01392
1.31869	1.44201
2.90297	2.56782
-0.991803	-1.52649
4.30996	3.34836
-1.02216	-0.838055
1.69017	1.05995
0.317388	-0.290308
-1.30773	-0.62552
-1.63537	-2.19836
-2.57372	-2.71739
0.877998	-0.1182
-0.695624	0.305165
-2.48588	-2.8566
-3.09911	-3.13135
2.80374	2.64661
1.29281	0.787569
-0.0632626	0.277524
5.61866	5.1564
1.48563	1.16279
0.976926	1.03484
-3.81985	-4.11581
2.52406	2.31896
-3.05864	-2.8582
-0.751062	0.219917
-2.80609	-3.47518
-1.48474	-1.12755
-1.05457	-0.988359
-0.112569	0.158398
0.810441	-0.219867
-0.521941	-0.192736
3.65847	3.25571
0.231304	-0.0575378
2.0634	2.47782
1.62917	0.889477
1.01308	0.993702
-0.29402	0.934924
4.10074	3.60723
3.07093	3.17283
-0.0333516	-1.33058
-2.75006	-3.41144
-1.41408	-1.69729
1.22266	0.90516
1.39197	1.42896
-1.2678	-1.18376
0.823922	0.423564
2.41591	2.56154
0.537349	0.609427
-1.83595	-0.798481
-0.159992	-0.770838
0.0428979	0.0474413
-1.56083	-0.918948
-1.75806	-0.614041
0.706272	0.581947
-0.369005	0.0714516
2.07287	3.93725
-1.83029	-0.332697
-0.299108	2.29247
-1.18812	-1.57632
3.29854	3.22044
-0.890612	0.475154
0.602202	1.16497
-1.15556	-2.88585
1.48537	1.52761
-0.839136	0.207123
1.82929	3.40301
-2.17548	-1.35203
-1.02075	-0.0204062
2.34859	1.2704
-0.837081	-2.21068
0.196028	0.691897
-2.34055	-2.52233
2.53607	1.9155
-0.827606	-0.689691
1.41862	1.29749
-2.52541	-2.55294
0.817312	-0.139818
-0.638619	0.0626103
-1.11798	-0.209288
0.648746	0.0217021
-0.160515	-0.124849
4.08164	3.35133
2.20444	1.01557
-2.39053	-1.66279
0.862687	0.871551
-1.59293	-1.50491
-2.44046	-2.13595
2.28362	2.46655
3.23639	2.43356
2.2132	3.05417
-0.63074	-1.56003
1.09194	0.27374
-1.3466	-2.10805
-4.86408	-4.41571
-2.06356	-1.89512
-0.152272	0.404358
-3.59716	-3.37711
1.16663	1.33855
-0.970709	-0.552886
0.150136	0.243071
-3.39631	-3.74786
-0.527635	-0.479107
1.69556	1.84609
-4.89906	-4.09856
1.36022	1.9658
-1.08819	-1.9275
-2.3147	-0.67613
0.884937	2.21247
-0.430543	0.62902
-2.14578	-2.80881
-3.64092	-2.7088
0.0554226	0.333981
1.19912	0.981981
3.94468	3.56937
-0.183488	-0.27343
-1.08373	-1.07673
2.13216	1.19535
1.2364	1.89364
-0.263349	-0.288459
-0.138333	0.00538805
-1.01878	-1.592
0.0519894	0.119936
0.064524	0.154099
1.20419	1.67737
0.23577	0.540218
-0.833827	0.448685
1.20918	2.15754
3.25863	4.23968
-0.564535	0.817551
2.09975	1.74053
-0.638236	-0.826075
0.904091	0.0318363
-2.31892	-2.84371
-2.58445	-2.63947
-2.37198	-0.955032
0.885048	1.02518
-2.18863	-2.20375
-1.30926	-0.385085
3.81234	3.73381
-1.34549	-3.092
-0.596715	0.450646
-0.148074	-1.36321
0.802389	0.516335
-0.184279	0.257802
1.51164	2.13226
2.70503	1.98686
0.455445	0.482494
2.24829	2.38248
-1.5904	-0.871465
-2.42613	-2.18568
-2.97756	-2.84839
-1.40072	-1.02028
-1.88158	-0.976442
-0.917045	-0.443772
-2.53258	-1.91217
1.43559	1.29544
-0.372412	-1.96616
3.3514	2.93443
3.34961	2.45367
0.778284	1.73493
0.108683	0.725515
1.49776	-0.0537351
-1.76722	-2.29335
-1.1396	-0.494433
2.4442	2.53515
-2.3246	-2.38769
-0.893491	-1.56905
0.258249	0.0984144
2.28961	2.28337
-1.70101	-1.54753
2.31343	1.32266
-0.15526	-0.480014
-2.29702	-1.25741
0.885831	0.127454
0.0770695	0.598518
-2.14292	-1.23231
2.28091	1.77015
-0.646316	-2.35769
-2.04143	-1.55448
-1.23092	-1.43168
-0.337339	-2.04781
-2.53043	-1.26539
-2.86645	-1.16788
-2.66385	-2.2844
-1.47438	-0.170936
-1.95567	-1.94578
1.55134	0.750467
-0.604166	-0.120417
1.80665	1.90735
5.94769	5.63213
-0.542271	0.0400696
3.20777	3.68547
0.723362	1.02096
-1.86962	-1.61888
2.5484	2.18962
3.84536	4.50038
-1.26819	-1.54924
1.01698	0.463195
-2.7883	-2.43683
-0.28158	-0.0475567
-2.70223	-2.1878
0.651702	1.22461
0.29868	-0.82042
3.37655	3.38677
0.488326	0.714092
0.114358	0.332039
0.427211	0.167275
1.23425	1.06844
2.17844	2.67586
-0.980476	0.207821
-1.88927	-1.4709
0.351042	0.232727
2.02761	0.295496
-3.66256	-2.69746
0.772934	1.66616
-2.8488	-2.03729
-0.694027	-0.509712
0.48649	0.114062
1.84405	2.0055
-2.19492	-0.806329
-1.68236	-1.5503
0.709593	1.25767
1.47949	-0.213798
1.35238	1.62444
1.95329	2.38336
-0.807178	0.724872
-0.223425	0.100037
0.0951316	0.136169
-0.606822	-0.758544
-1.33679	-1.89903
0.718811	0.938371
0.856178	0.921963
-3.80315	-3.2102
0.260845	1.32214
2.70849	2.17516
1.64554	2.55144
2.53444	2.14921
2.28392	2.66846
0.195788	1.14704
1.6552	1.68824
3.09455	2.29417
-0.383173	-1.34521
4.03318	2.96098
0.063668	0.806268
0.336462	-0.122243
0.836857	0.505921
-2.15226	-2.57044
-1.6752	-1.46771
0.688122	1.87058
1.73414	1.09735
1.65762	0.983237
-1.25224	-1.71942
1.10879	1.91294
0.270598	0.864845
0.369767	0.295169
-2.47646	-2.69192
-1.20449	-1.54046
-0.706764	0.125003
-3.66328	-3.30625
1.41968	1.81198
0.785745	0.698704
-0.466143	-0.875092
-0.564869	-1.02632
-1.39411	-0.908185
-2.61733	-2.2834
-0.810186	-1.11608
1.00423	0.461693
-1.01732	-1.27939
1.34636	1.29552
-0.155373	-0.66822
1.94651	0.936472
-0.781614	-0.352073
4.32706	3.47966
-1.69915	-1.60874
0.709481	1.60707
0.47416	0.0254129
-2.09803	-2.3539
1.73028	0.292097
-0.00154338	-0.0551229
3.90746	3.97925
0.340655	-0.236984
0.391663	-0.345104
-1.83613	-3.23942
0.559247	0.628561
1.10707	0.590976
1.55287	1.42225
0.898266	0.721582
-2.83754	-2.00063
0.947733	0.202172
-0.373065	-0.171072
3.75482	4.66316
-1.13923	-1.6728
0.812446	-0.291832
0.845151	-0.403342
3.30632	2.60176
1.03496	-0.111814
-2.99461	-0.762319
-0.122086	-0.180809
0.371123	0.355644
-1.91556	-1.40523
-0.795242	-1.20311
-1.68207	-1.19038
1.3479	1.16949
2.46293	2.04895
0.625957	0.0159309
3.58544	4.29432
1.69465	1.80593
-1.61199	-0.61584
-0.242452	-0.267323
0.153029	-0.272477
1.3386	1.29009
-1.31543	-1.76105
-1.63203	-1.52035
-2.06046	-1.26738
2.83734	2.12148
2.66464	3.70976
-1.24155	-1.19394
0.0996409	0.474435
0.76319	-0.5596
1.20611	0.257504
2.75018	1.4841
0.692513	1.94832
[truncated: 25,031 more rows]

## Sheet: Subtype_4_loadings
binarized chronotype	4-scaled chronotype
-0.0151225	-0.0311516		loadings: subtype 4: r = 0.9406, p = 2.2091e-187
-0.0247502	-0.0385875
0.0213724	0.000948879
0.0228373	-0.000175414
0.0011287	-0.0212693
-0.00741626	-0.0318711
-0.0476838	-0.0616739
-0.0423395	-0.0518624
0.052284	0.0308565
0.0308669	0.00619914
0.00922838	-0.0115755
0.00754066	-0.0159269
-0.0362749	-0.0398641
-0.0191441	-0.0241527
-0.0286207	-0.0551397
-0.0455465	-0.0632817
0.013099	0.0096678
0.00463938	-0.0145696
-0.000833656	0.000783601
0.0209958	0.0135104
-0.0238965	-0.038579
-0.028187	-0.0576372
-0.0295519	-0.0228769
-0.0330744	-0.0448265
-0.0402084	-0.0238765
-0.032087	-0.0221685
-0.0317031	-0.0573118
-0.033308	-0.0583384
-0.0714827	-0.0915063
-0.0730461	-0.0899844
-0.0446533	-0.0468948
-0.0417505	-0.0386041
-0.0125666	-0.00869115
-0.0258719	-0.0201537
-0.0196579	-0.0191186
-0.0106174	-0.0142016
-0.0536834	-0.0337995
-0.0479864	-0.0363228
-0.0298497	-0.018338
-0.0309404	-0.0297563
-0.0133738	-0.0107385
-0.033973	-0.0242956
-0.0158537	-0.0286409
-7.13377e-05	-0.00609979
-0.0210695	-0.0301442
-0.0247491	-0.0304629
0.015064	-0.00213174
0.0107352	-0.0035022
-0.0236574	-0.0378223
-0.0218008	-0.0327961
-0.0123381	-0.0269457
-0.00921532	-0.0220456
-0.025193	-0.031002
-0.0244923	-0.031043
-0.0398083	-0.0653089
-0.0366752	-0.0614058
-0.0184334	-0.0123288
-0.0206069	-0.0173715
-0.0516666	-0.0378144
-0.0546699	-0.039972
-0.0426921	-0.0463542
-0.0307472	-0.0354503
-0.0130451	-0.0406777
-0.0142374	-0.0298319
-0.0167241	-0.04097
-0.0331653	-0.0572489
0.0145642	0.0136888
-0.0162136	-0.0104906
0.0702234	0.0768531
0.0615589	0.0567415
0.0214124	0.019801
0.0275342	0.030181
-0.0102627	-0.0295388
-0.040836	-0.0534849
-0.0295663	-0.0392818
-0.0294964	-0.0445993
0.01665	0.0363731
0.0291341	0.051443
0.0303692	0.02299
0.0200404	0.0198648
0.030839	0.000666739
0.0305757	-0.00265365
-0.0287479	-0.0527828
-0.0207871	-0.0450662
-0.0349644	-0.0418286
-0.0426994	-0.0544287
-0.00931702	-0.00782293
0.0011063	-0.015382
0.00649644	-0.0247591
-0.000762548	-0.0224199
-0.0168894	-0.0320273
-0.00471296	-0.0210436
0.00318916	-0.00520689
0.0061712	0.00194439
-0.0139457	-0.0217222
-0.0122474	-0.0277193
0.0820446	0.0939925
0.0737889	0.090445
0.103475	0.127277
0.101226	0.124249
0.155856	0.188386
0.150491	0.182534
0.056368	0.0790657
0.060947	0.0867091
0.0917384	0.0982723
0.083066	0.0868479
0.0673055	0.0789098
0.0626211	0.0687042
0.125285	0.155183
0.126932	0.155652
0.0800138	0.0989733
0.169566	0.209745
0.169936	0.205273
0.155121	0.200698
0.15084	0.193296
0.138786	0.18181
0.126907	0.145877
0.141045	0.184795
0.111136	0.133759
0.00337107	0.00204279
0.0979432	0.126624
0.127108	0.166445
0.0815624	0.100342
0.11728	0.15646
0.137299	0.179028
0.141862	0.173625
0.131809	0.176409
0.155273	0.191652
0.153767	0.198739
0.153288	0.189674
0.147928	0.176167
0.153465	0.197208
0.141899	0.163731
0.178027	0.211628
0.177104	0.222499
0.177613	0.208633
0.0796309	0.0991563
0.158203	0.186038
0.0708021	0.0838777
-0.0562845	-0.0583097
0.0172098	0.0145951
-0.0167853	-0.0221517
-0.0146062	-0.0216915
-0.0353452	-0.0269761
0.0294901	0.0144322
-0.0527966	-0.0578021
-0.0648164	-0.0715681
-0.0154146	-0.0181611
-0.0171762	-0.0232467
-0.00823458	0.00194036
-0.0113985	-0.0057283
-0.0218551	-0.0222687
-0.0240588	-0.0242686
-0.080512	-0.0688678
-0.077791	-0.0709217
-0.0855277	-0.0775961
-0.0726459	-0.0669747
-0.116127	-0.0995905
-0.106924	-0.0977167
-0.0994458	-0.0798134
-0.0800507	-0.0651992
-0.062429	-0.0750455
-0.0450521	-0.0569437
-0.0504945	-0.0410593
-0.0552277	-0.0479996
-0.0225857	-0.0119781
-0.0343805	-0.0254431
-0.03485	-0.0319708
-0.0374604	-0.0374476
-0.0500258	-0.0320038
-0.0247581	-0.0110775
-0.0322437	-0.011725
-0.0356042	-0.0173819
-0.00856658	0.00824207
-0.0124505	0.00984164
0.029366	0.0357472
0.0162285	0.026259
0.0317422	0.0267899
0.0426959	0.033651
-0.0442333	-0.031833
-0.0299644	-0.0206863
-0.0400936	-0.034551
-0.0204381	-0.0204087
-0.0115227	-0.000163392
-0.0125176	-0.00321175
0.0205896	0.0146492
0.0333377	0.0168853
0.058703	0.0221822
-0.0680304	-0.0338146
0.0720339	0.0471991
0.100839	0.0627757
-0.0403625	-0.0568054
-0.0329447	-0.0211506
-0.0484862	-0.0351153
0.0722246	0.0676746
-0.0267612	-0.00433585
0.112136	0.0591406
0.00472901	0.0119505
-0.0116057	-0.0123521
-0.0231602	-0.0274807
0.110107	0.0523577
-0.0618618	-0.0571776
0.0414841	0.0160818
-0.0585547	-0.0169611
0.0451177	0.0490424
0.0570707	0.0121867
-0.0320153	-0.019511
-0.0197646	-0.00517706
0.0196222	-0.0111197
-0.0293753	-0.020129
0.111327	0.0611287
-0.0911678	-0.0475708
0.054905	0.0240134
0.00908418	-0.0154082
0.0631092	0.0580822
-0.0360583	-0.0265273
0.141622	0.0631907
0.0474246	0.0167248
0.0253488	0.0110046
-0.0450126	-0.0363263
0.000910476	-0.00349247
0.0559106	0.0597258
-0.0234818	-0.0177855
-0.0248281	-0.0324445
0.200631	0.145265
-0.0900144	-0.0712146
0.14078	0.0844927
-0.0302742	-0.0393238
0.0398411	0.01653
0.0574675	0.0363945
0.160896	0.0931273
-0.0989583	-0.0781987
-0.0309891	-0.00274158
0.0812947	0.0772973
0.0206629	0.0144681
0.0570626	0.0270728
-0.0423876	-0.0233864
-0.0466567	-0.0146328
0.0201513	0.0249645
0.095864	0.068313
-0.0284872	-0.0368391
0.0818943	0.0776408
-0.0939268	-0.0698997
0.111285	0.0748341
-0.00359178	-0.0191531
0.0600248	0.0655762
-0.0610244	-0.0580069
-0.0840788	-0.0764327
-0.0385725	-0.0344889
0.168411	0.107148
-0.0144606	-0.0139505
0.0161651	0.0440596
0.0057719	0.0303029
0.0233494	0.0350787
-0.0313486	-0.0232163
-0.0612537	-0.036445
0.150828	0.0966514
-0.0473476	-0.0168019
0.0552079	0.0537751
-0.0345266	-0.000801718
0.0372735	-0.00383183
-0.075107	-0.0988697
0.0175859	0.0206239
0.00495741	0.0311368
-0.0532127	-0.0239832
0.00929246	0.0049713
0.0524162	0.0125541
0.0278504	0.0192004
-0.0324465	-0.0198151
-0.0493095	-0.0465698
-0.0723696	-0.0640144
-0.04218	-0.0593033
0.0232475	0.012884
0.0377384	0.0605952
-0.0172284	-0.0491419
-0.0892528	-0.0754116
-0.074091	-0.0583471
-0.0369164	-0.0314686
-0.0506768	-0.0528189
0.0508461	-0.00380439
-0.0225439	-0.00848229
-0.0435866	-0.0424292
-0.0153761	0.00103807
0.0275113	0.0067335
-0.0484234	-0.0439888
-0.0337077	-0.0114353
-0.011255	0.00227598
-0.134575	-0.118493
-0.0554259	-0.0826986
-0.0475249	-0.0727257
0.0109866	-0.003838
0.0238979	0.0493658
-0.0133928	0.00401727
0.119527	0.0557731
-0.0732394	-0.0582479
-0.0454934	-0.0374833
-0.0405971	-0.0308402
-0.0477283	-0.0395737
-0.0244561	-0.036892
0.0393979	0.0133382
-0.0118215	0.00654321
-0.0552326	-0.0469833
-0.00814417	-0.00424035
-0.0512157	-0.0467819
0.00517939	0.000372987
0.000228686	-0.00445279
0.00619395	0.00648757
-0.11125	-0.0678564
0.113475	0.0808924
-0.00759959	-0.0504408
0.0232088	0.0143378
0.00728258	0.00835871
-0.084477	-0.0664478
-0.0352635	-0.0169739
0.110401	0.0507793
-0.0472103	-0.0536686
0.0402986	0.0399132
-0.0353388	-0.000373459
-0.0667363	-0.0289443
-0.0180839	-0.00641683
-0.0755088	-0.0587492
-0.00601191	-0.0257541
-0.0495919	-0.0385704
-0.0790726	-0.0527145
-0.0470885	-0.055839
-0.0304225	-0.0260494
-0.0377735	-0.0384616
-0.0507207	-0.0266246
0.0209446	0.0234315
-0.0645279	-0.0542134
-0.0414895	-0.0205984
-0.00752671	-0.00773308
-0.104358	-0.102193
-0.0394729	-0.0672643
-0.0193805	-0.0260543
0.0363604	0.0289312
0.00678654	0.00418491
0.0859773	0.0739298
0.0303891	0.0394912
-0.0229514	-0.054065
-0.0694203	-0.0862812
-0.0610236	-0.0286005
0.0551303	0.0379811
0.134753	0.0569593
-0.0277395	-0.0463756
-0.00270078	-0.00452442
0.0396117	0.0209061
-0.074322	-0.0345584
0.0407775	0.0229987
0.0284041	-0.00380572
0.0343401	-0.00138199
0.0930559	0.0296917
-0.00589652	-0.0013773
0.030414	0.0295265
-0.0368527	-0.00956285
-0.00840878	-0.0395912
0.014019	0.00485845
0.0291615	0.0198188
-0.006798	-0.00239483
0.0519188	0.0245776
0.00700708	0.00466397
-0.0966384	-0.0645556
-0.0140331	-0.0193457
-0.0548843	-0.0538662
0.0227303	-0.00184058
-0.0311064	-0.0199941
0.023699	0.0299307
-0.0340664	-0.0365832
-0.0466788	-0.0542339
-0.0580836	-0.0565951
-0.00731256	-0.0292311
0.0342056	0.0326718
-0.0213485	0.00468602
-0.0093708	-0.0110595
-0.00641515	-0.0117416
0.0653541	0.0619864
0.0582862	0.0248849
-0.0288455	-0.0353112
-0.0851976	-0.0634998
0.0198858	0.00327992
-0.0075634	-0.00513654
0.0928604	0.0683525
-0.0847029	-0.0471308
-0.0206623	-0.0109216
-0.0238608	-0.0236777
-0.00137295	-0.0273297
-0.0432274	-0.0677805
0.00995886	0.00428357
-0.00176342	0.00130029
-0.098952	-0.110772
0.0570499	0.0563888
0.0730401	0.0793195
-0.0034903	0.00705274
0.0452855	0.0342198
0.0396155	0.0234618
0.0333297	0.0460772
0.00230924	0.00657928

## Sheet: Subtype_4_scores
binarized chronotype	4-scaled chronotype
-0.0781068	-0.133849		scores: subtype 4: r = 0.9280, p = 0.0000e+00
-0.260091	-0.7871
-1.70827	-2.30378
0.170206	0.379587
-1.91382	-1.74321
-1.63906	-1.52513
-1.24401	-0.624316
2.01658	0.703213
-2.66678	-3.48305
0.521024	0.470515
-0.551664	-1.42627
-1.10318	-0.818912
0.562354	0.612531
-1.07269	-1.33275
-2.29074	-2.28073
-1.62102	-3.12667
-0.623303	0.667851
0.576696	1.65518
1.93489	2.12486
3.66116	3.6956
-2.46122	-2.5692
-1.1324	-0.977473
-1.26101	-1.52634
-1.28768	0.0331154
0.00474239	1.52804
0.173884	-0.502849
-1.11771	-1.69243
1.5023	1.19183
1.75709	1.57319
-0.0127997	0.372713
1.61706	1.06492
-1.0289	-1.37073
-0.665892	-0.260584
-1.28887	-1.26512
0.870636	1.12888
0.487435	0.442691
-0.0490566	0.251755
-3.86948	-3.75354
1.84632	2.02862
1.3886	2.19927
-2.04735	-2.63934
1.13141	1.65994
0.721709	0.0383021
-0.0321479	-0.704391
1.06749	2.1371
2.62798	2.4958
2.60757	3.07519
0.182406	-1.1175
2.12189	2.32007
0.746503	0.537795
0.848855	0.407697
3.23358	2.99127
0.898578	0.826834
-0.36325	-1.01975
0.321915	-0.236911
-2.54671	-1.75807
1.48419	1.49396
1.76073	0.987024
-2.78646	-1.91861
-0.472763	-0.189155
0.125952	0.0259346
-1.78489	-1.42987
-1.86792	-0.719797
3.20048	3.10927
-3.6723	-3.50439
-0.991481	-0.664942
-1.17056	-0.866482
-1.11067	-2.50294
-0.833719	-1.0599
-1.60548	-1.6967
-0.620239	-1.01883
0.148098	0.0152637
1.70118	1.69916
2.4026	0.838547
-3.01152	-2.30951
-3.33976	-2.85703
-0.799367	0.0205253
0.507496	-0.170263
-0.0142205	-1.56925
0.122016	-0.553385
-0.474948	-0.279115
-2.10303	-1.43307
0.0651021	-0.585686
-1.65783	-2.97204
1.51578	0.888543
1.32156	0.708821
0.600012	1.78041
1.17697	1.79334
-3.26618	-3.4716
-0.017299	0.0128954
0.0384703	0.0914497
1.45904	2.017
3.868	3.44427
1.52323	0.98311
-1.30058	-0.755959
1.85292	1.38196
1.31179	1.79712
0.814486	0.945418
2.23948	0.968979
-1.32487	-0.975155
-0.197341	-0.210273
5.63154	5.21653
-0.118277	-0.57598
0.746232	-0.109036
1.78402	0.947069
-2.09655	-1.89982
-0.0661068	0.300898
-0.225458	-0.257983
0.102066	0.775622
0.852824	1.39039
-0.118509	-0.12921
0.366161	1.5671
0.562727	0.784473
-1.66858	-1.93758
4.09518	3.95035
-0.108289	0.030127
-3.22632	-3.28801
0.799732	1.06776
-0.147013	-0.626086
1.51386	1.19533
2.81134	3.52273
2.35161	2.10193
-3.07456	-3.04661
0.427295	0.415195
-1.62231	-1.97487
-1.37194	-0.725836
2.73355	2.66741
0.774989	2.41972
0.0727253	0.0434668
0.302028	-0.372287
-0.0360998	-0.176795
-2.29886	-3.30461
-1.61737	-1.73084
1.06233	1.80729
-0.422568	0.853094
-4.57811	-4.30048
-0.869655	-0.378922
0.823987	1.67084
-0.130052	0.570892
4.90516	4.49328
0.802117	1.29124
1.77129	2.28948
-1.51222	-1.0229
-2.49397	-1.93046
-0.72182	-1.14284
-0.634144	0.193153
-1.25866	-1.27664
-2.80187	-2.25378
-1.30057	-1.99088
0.149919	0.0202483
1.36783	1.16547
-2.07912	-1.72787
0.211964	0.914073
1.33047	1.34832
-1.97554	-2.25382
-0.151553	-0.2046
-1.3533	-1.28691
-1.23244	-0.934394
3.53635	3.67832
-4.04993	-5.14978
-0.414663	0.14415
1.31756	0.380588
-0.24316	-1.4876
1.69916	3.35998
-0.583093	0.375549
-0.421366	-0.484248
-2.94165	-2.89629
0.554533	0.793835
1.47591	1.31799
3.17863	2.20356
0.976011	0.191613
0.410311	1.62924
0.916001	-0.528352
1.74583	1.97048
-0.955237	-0.329121
2.97015	3.066
1.20352	0.78767
1.64811	1.88835
-3.38642	-3.37819
-1.58941	-2.33034
-0.196379	-0.657282
-0.115193	-0.0513069
-1.47862	-0.739924
0.17256	-0.039119
-3.38546	-3.15684
3.7639	2.6079
-2.53934	-2.96598
3.3334	2.3873
0.58777	2.01935
0.49504	0.235292
-1.10864	-0.0266469
-0.661083	-0.798398
-3.66264	-3.9535
-0.563879	0.215006
0.536222	1.23061
-2.1239	-1.27167
-1.17651	-1.60695
1.55999	1.43222
-0.126019	0.456642
-0.675155	-1.31668
11.1732	11.0515
0.431183	-0.445743
0.666338	1.58362
3.96796	3.29365
-2.18848	-2.42346
0.405992	0.884081
1.01684	1.13132
-1.62035	-0.988474
0.910901	0.140439
-0.489547	-0.350223
-1.40965	-1.23203
-1.94994	-2.11497
1.76865	1.96136
1.14681	0.752867
-0.986531	-1.34609
0.0952743	0.352266
0.0438304	0.838785
-1.57179	-0.796049
-1.93167	-1.62916
-0.0592216	-0.422173
0.240776	0.53913
1.43711	-0.273207
0.81046	0.49483
-3.54907	-3.69208
0.973573	1.75794
0.694226	0.382512
0.440362	0.768004
-1.17303	-1.13584
-1.81608	-1.32784
-0.905262	-1.66652
3.81598	3.37267
-0.815626	-0.963483
-0.331685	-0.766733
-0.335594	-1.28263
2.06049	2.42341
1.62257	2.47787
-0.190538	0.580154
-1.01705	-0.233161
0.766594	0.288835
2.44369	1.80875
-0.825899	-0.609262
-1.29562	-0.172065
0.509327	0.251537
-1.72896	-0.302916
-0.000101898	0.25886
-0.671102	-0.797186
-2.61696	-2.37775
0.175376	-0.48187
0.783003	0.831501
0.121357	-0.389343
-0.165371	-0.983274
0.466906	0.725328
-2.28036	-2.18936
0.19414	1.27086
3.19887	3.66251
-2.60644	-3.21769
-0.775477	-1.84057
-2.02395	-1.08466
-0.0207564	-1.01322
-1.20282	0.0278765
0.751495	0.707765
-0.595941	-0.226644
-0.205491	-0.111086
-1.51151	-1.24094
-1.60341	-2.25552
1.87124	3.41873
-1.95845	-1.45725
0.202719	0.207329
0.737146	2.18504
-1.42226	-1.18502
1.34886	2.21797
-0.0987733	-0.962252
-0.738785	-0.126324
-0.179419	0.68766
-2.02454	-2.38436
0.0633836	0.308254
-1.2802	-1.03805
-2.87825	-2.96581
0.732481	0.605919
2.11408	1.95389
-0.412417	-1.10119
0.565532	0.471173
-1.91194	-2.46169
-0.124994	-0.412411
0.321512	-1.161
-0.362145	0.933132
2.34717	1.61996
-0.551291	0.0822187
-1.21672	-0.135934
0.286251	0.501892
0.0883743	0.676533
-1.22389	-1.0134
0.17852	1.54953
-0.353677	0.876366
0.173548	0.196797
2.69039	3.0983
0.506819	1.09268
-0.74053	-2.1294
1.28534	1.14866
-0.501762	-0.393867
0.0268434	-0.200976
2.64272	1.52705
0.794548	0.126808
1.84143	1.72051
-0.441082	-1.2595
0.678404	0.522316
2.68455	2.1485
5.98176	6.06294
-1.10426	-0.732316
-0.903102	-0.569436
0.320442	0.92846
3.15502	2.94236
4.03933	4.11916
-1.70153	-0.900933
0.00103218	-0.586407
1.62344	0.791523
-0.802981	0.0398222
0.754681	0.871506
-0.794874	-0.937148
1.47092	0.701089
0.604627	0.313625
-0.153027	-0.260993
1.41687	1.62481
-2.73734	-2.62037
-0.717892	-2.24454
-0.530064	-1.09115
3.00252	2.33104
-0.528373	-0.394346
-1.35418	-0.762765
-0.765805	-0.154499
0.631737	-0.243535
-0.513546	-1.22482
3.47235	3.71882
0.78869	1.31576
-0.269208	-0.0600367
-0.713062	-0.905351
4.45023	3.33396
1.95287	1.01697
0.627473	-0.617162
-2.97625	-2.97709
-1.2035	-0.854963
-0.290442	-0.690905
-3.07206	-2.93299
-1.80649	-0.670552
-1.18184	-0.169517
0.274691	-0.206148
3.27748	2.53394
0.602212	-0.549321
-2.05399	-2.16412
-0.283133	-1.56234
-0.783603	-0.109105
-0.869153	0.0240685
0.192485	1.3546
-3.78704	-3.76788
1.7129	0.543742
-1.02426	0.375804
0.782046	-0.764032
-1.27443	-1.47081
-1.12456	-1.67742
1.42037	0.760997
1.99193	1.83999
1.41333	2.22345
-1.87692	-2.42285
-0.497238	-0.00194159
-1.97589	-2.70813
0.852215	0.56637
2.38426	1.84418
-1.96033	-0.990975
0.61303	0.937522
0.873523	1.19695
-1.57281	-0.567484
-1.06301	-1.07757
-1.09987	-0.840155
-1.06927	-1.97026
-1.14191	-1.25046
2.06457	0.158862
1.47107	2.13304
-0.343931	0.671157
-3.28565	-3.94204
-0.440348	-0.461979
2.84859	2.77998
-1.46385	-1.88535
-0.566976	-1.26615
0.118427	-0.416286
-1.95061	-2.98678
0.303724	-0.255823
1.24568	1.30767
1.26651	0.834328
1.17121	0.491061
0.848371	0.220537
-1.89003	-2.90766
0.580053	0.351073
-1.2704	-1.81969
-1.61601	-2.30363
0.265194	0.103142
-1.63937	-2.01008
-1.51359	-1.92472
4.23009	3.74815
1.79067	0.692799
0.876672	1.14244
1.08961	0.435984
-0.262746	-0.887304
0.615927	0.689285
0.899749	0.629901
-0.409487	0.600055
-1.54181	-1.17739
-0.982168	-0.361825
-2.58924	-1.57258
0.366172	1.14255
1.65116	1.21163
1.03262	1.34147
-1.711	-2.16651
-0.233572	0.476504
0.804439	0.693778
-0.599968	-0.348853
0.687204	1.74248
-1.76967	-2.5211
2.10309	2.26442
1.88263	0.239575
-2.01491	-1.50735
0.973899	1.25249
-0.916928	-1.53885
3.92963	2.95611
-0.373274	-0.0128307
0.540142	-0.366046
0.42074	0.742706
0.45619	0.0165223
-0.0739258	-1.35013
-0.157742	-0.385294
-1.51812	-1.12647
-0.996442	-0.468622
0.162834	-1.98356
-0.0751268	0.319766
-2.40398	-1.15836
-0.621311	0.00295021
1.1409	1.06086
-0.602413	-1.60756
-1.36116	-0.736689
-1.11826	-1.25073
-2.15453	-0.768049
-2.69535	-3.67017
0.137834	0.302603
-1.50985	-0.519274
0.534653	0.499032
-1.75672	-1.62267
-1.51942	-1.09032
0.0346212	-1.50459
0.673334	1.24134
0.816353	1.14882
0.832927	0.567537
-2.78389	-3.3314
-0.195269	-0.387671
-0.160646	1.35784
-0.941339	-0.423085
0.000586081	0.36376
-1.04072	-0.537247
-1.82502	-1.70157
-0.836376	-1.51706
-0.85391	-1.86131
-0.502235	-0.664178
0.412005	1.56869
0.231445	0.229798
2.00713	1.84792
-2.15962	-1.75204
2.10877	1.58849
1.5184	1.04373
-0.89451	0.38271
-0.219097	-0.419581
-0.448892	-0.127082
-4.43562	-3.50933
-0.391087	-1.33093
-1.27272	-1.20904
-1.31703	-1.38106
-0.761737	-1.458
1.81304	2.70922
1.35685	1.68952
-0.599043	-0.740657
4.10811	4.34587
-1.5347	-1.95411
-0.127893	0.97983
2.66308	2.5218
1.38743	1.121
1.99978	1.96201
-1.58644	0.0908651
0.883883	1.05473
1.70906	1.34108
-1.14116	-2.33737
-1.24396	-2.44384
-0.0196548	-1.45138
0.471823	0.0768645
1.28096	1.02067
-2.38077	-2.22941
-0.817311	-1.90474
1.89158	2.08339
-0.707671	0.327543
1.98771	2.35831
-1.90431	-1.90794
0.704837	0.536616
-1.76981	-2.63986
0.311903	0.741499
2.11623	1.77
-0.134915	0.00809723
-0.303175	-0.607585
0.598033	0.927992
1.15039	1.22276
-1.24271	-1.16839
-2.53632	-2.16138
-0.533757	-1.7496
-1.02662	-1.36915
1.17421	0.302914
1.72518	0.992387
-0.569355	-0.94662
2.57284	3.14399
-0.79378	-0.88154
1.72435	0.457318
-0.459554	-0.686189
-0.241621	-0.748873
-0.624097	0.200682
1.32527	1.42362
-0.0338323	-1.12194
0.874498	0.308461
-3.12808	-3.65501
-1.31351	-1.5466
1.2541	2.00232
0.235716	0.517946
2.06766	3.2677
-1.92399	-1.52587
-1.35236	-0.248026
1.91901	2.0625
2.80168	2.68455
4.44918	3.44168
0.0953456	0.559553
-3.34908	-2.96647
0.860761	0.716646
-1.06569	-0.511036
1.75995	3.01089
2.34765	3.04587
1.40172	0.470843
-2.14054	-2.31978
-0.291912	0.0412724
0.114925	0.0684321
1.07067	2.05606
2.05975	1.7196
3.38	3.26623
-0.295886	-0.689692
1.99517	1.55193
-1.11783	-1.03624
0.864112	1.10741
-0.872066	-1.42081
0.408133	0.390731
-4.9711	-4.18575
-0.499431	-1.14144
2.49015	3.60199
1.22833	1.63966
-2.00439	-0.824139
1.20552	0.690185
-0.943265	-0.591842
-0.828708	-0.557093
1.70768	1.23084
-0.769799	-0.849139
-0.4976	-1.34657
-1.995	-1.90492
-1.15928	-1.25247
0.846291	1.45778
0.888835	0.66559
-0.697519	-1.26088
-0.671414	-0.941415
-0.901386	0.110675
1.85836	1.90988
-0.991726	-1.14862
-2.23987	-1.75753
0.234587	-0.197198
-0.0022167	0.669134
-0.0532129	0.76404
0.622717	0.150526
-3.63988	-3.83027
-3.84195	-4.84877
-1.28636	-0.762752
1.54743	0.795626
2.55697	2.06574
0.24806	0.21158
-0.224103	-0.168224
-2.0559	-1.58655
1.14347	1.54978
0.635509	0.957357
-0.224567	0.932428
0.488464	1.17462
1.0205	0.824552
-3.54093	-3.40477
-1.14498	0.382416
1.58987	1.6731
-2.6582	-2.79306
0.55221	0.0987592
0.480574	-0.104926
-0.0564826	-0.768459
-0.263353	0.4347
-2.55597	-2.48175
0.151775	-0.398317
-2.63662	-2.09424
-1.51493	-1.69335
-0.117006	-0.0737956
2.21261	0.624904
-3.34766	-2.93997
2.99988	3.52382
-3.52545	-2.98145
-2.11242	-2.61054
2.07887	3.69574
-0.250413	0.164989
0.073621	-0.240399
-2.35654	-1.71276
-0.171343	-0.533726
-0.118616	0.354791
-1.17978	-0.549854
2.7485	1.53532
-2.65248	-2.28734
1.26328	1.27346
0.145404	0.580133
-0.954558	-0.325889
0.555785	1.1675
-1.25746	-1.73236
1.42552	1.73118
-0.113087	0.717774
-0.0383573	-0.720616
-0.897489	-0.0922986
-0.0088885	0.188032
1.80731	1.96451
0.410001	1.26582
1.07708	0.686292
-2.60714	-3.7348
-3.28172	-3.56501
-0.322941	-0.577135
-1.69193	-1.08511
1.67663	2.02466
-3.21356	-3.00247
-0.182289	-0.739649
-1.8184	-1.4573
-2.2073	-2.66746
-1.5552	-1.86765
-0.991298	-0.920443
-0.337854	0.390215
-0.534168	-1.67956
-1.41457	-1.00476
-3.10017	-3.51157
0.572912	0.846412
1.88789	1.68513
0.402624	0.605994
1.21172	0.794905
0.106511	0.0651647
-2.8081	-3.40652
-0.78407	-1.21393
4.45987	4.25649
-2.41774	-1.69569
-1.15502	-2.56689
-0.640178	-1.43273
-0.0874033	-1.40749
-0.878327	0.263915
2.10299	2.1909
1.82506	-0.094864
-1.64038	-0.221328
-0.35809	-1.00152
-0.850365	-1.28087
0.813797	0.459979
2.87035	3.38095
1.8543	1.4899
-0.290789	-0.332461
-2.32698	-2.1332
0.130876	-0.186302
-0.808565	-0.377419
-1.02483	-0.0836456
0.410044	-0.257529
-0.671936	-1.3735
1.81971	1.9577
0.16866	0.0747674
-0.193411	0.158226
0.755027	0.0785136
0.280572	-0.314451
-0.0781043	0.132171
0.0690678	1.05629
1.51215	1.46135
0.214094	-0.185825
1.35079	1.0362
1.89025	2.36095
-0.596869	-1.65786
1.36044	2.93736
-1.36802	-1.62924
-0.13947	0.296453
-0.00949439	0.340344
1.69968	2.10952
0.597403	-0.387087
2.10589	1.51645
1.27372	1.33288
2.50044	1.53812
0.846763	-0.62463
-0.0598047	0.2637
-2.49842	-1.97244
0.19179	-0.333749
-3.96176	-2.99079
-1.46429	-0.910952
-0.666614	-0.894021
-1.45723	-1.65173
-0.339738	-0.725108
1.17271	0.773057
1.01254	1.36853
-0.701935	-1.13889
1.48287	2.18345
2.77084	1.23802
-2.09621	-3.05275
1.09076	0.0452426
1.27099	-0.253545
1.66867	1.35279
-0.240966	0.0306443
1.07352	2.20816
0.000993303	-0.789594
-1.14352	-1.15394
1.42174	1.15318
-3.61147	-3.68504
0.187377	0.342125
1.12151	1.57375
-0.0256601	0.681466
-1.13655	-1.17022
-0.202842	-2.15518
-0.796417	-0.633973
0.874593	0.781642
-1.83054	-2.43984
-0.0775491	0.107186
1.14537	1.98148
-0.0898904	0.258524
1.27846	1.26913
0.178088	0.636839
-3.09036	-3.08233
0.0596277	0.660289
-1.87212	-1.77732
-0.294564	-0.526441
0.572113	1.7217
-0.408568	-1.00669
-1.67654	-0.520147
-1.1478	-1.58997
3.9597	3.24732
1.75765	1.50256
0.535605	0.294585
0.935814	-0.108253
-0.347446	-0.796605
-1.68093	-2.22615
0.692959	1.10528
-0.268531	-0.195744
0.470761	1.23127
3.63535	3.43802
2.48161	1.43769
0.166639	0.44741
-2.05197	-0.973956
0.479384	1.17844
-1.01795	-1.0305
-0.703922	-0.230029
-4.0092	-2.70466
-1.48644	-1.686
1.07471	0.899548
0.0920938	-0.349387
-1.94142	-0.714201
-0.10178	0.480275
-0.0887966	0.391689
-0.744264	-0.477555
0.832914	0.672633
0.601613	1.19716
-2.22388	-2.47069
-1.55806	-0.870842
-0.13674	-1.33037
-3.79786	-3.7817
0.448197	0.510298
-2.60636	-2.4931
1.87451	3.17193
-1.25541	-1.26228
0.172997	0.100104
-2.7314	-2.85115
-3.4849	-3.33851
0.585452	-0.814067
-0.454672	-0.0641343
0.0664714	0.0292109
2.33213	2.29235
1.80145	1.36573
1.09913	1.52391
3.11464	1.87276
-1.15523	-0.402902
-1.33211	-1.47489
0.562936	0.413561
1.49142	0.149449
2.04481	1.68684
-0.757883	-0.974269
1.52414	2.38639
-2.15718	-2.71911
0.228435	-1.0739
-1.49564	-1.07253
1.56687	1.17779
0.151686	0.528801
0.91061	1.77944
2.57601	2.16572
0.627113	1.17634
1.0321	2.02284
1.15242	0.149332
-0.218561	0.24232
1.42954	2.61948
-0.60676	0.98768
1.62499	2.73763
2.0305	2.0996
0.0594928	0.136767
0.739985	1.28476
0.56444	1.75434
-2.92147	-2.52144
2.3426	2.02773
0.661267	-0.516022
-0.11089	-0.00885742
0.386288	1.57203
-4.28005	-3.07312
-1.20265	-1.1502
-0.646105	-0.612657
-1.27467	-0.423129
0.140952	1.05781
0.432624	-0.00961774
2.96803	1.98023
-1.93248	-2.97334
2.4593	1.5676
-0.0830116	0.249005
3.20748	3.24658
1.96536	1.47418
1.54463	0.56193
1.12284	1.77068
-1.56408	-1.0917
-1.44487	-0.775094
1.50714	0.47052
0.06056	0.0532013
1.64166	2.40604
-1.68268	-1.33663
-4.18206	-3.67203
0.0978053	0.25332
-1.36506	-0.240805
-3.8215	-5.53085
0.105695	0.159109
1.10562	1.05193
1.15626	0.926634
0.708827	0.450258
-0.742789	-0.0202345
0.625602	1.47077
-1.438	-1.27109
-1.22458	-0.852593
3.62366	3.3843
-1.44709	-0.965409
-0.914008	-0.911045
-3.07341	-3.04905
-2.29787	-2.62632
1.08022	2.29118
-2.58315	-2.12804
-1.31311	-0.49824
-2.23495	-2.05197
-1.19402	-0.333187
2.48855	2.49497
0.336171	1.74792
0.111429	-0.23409
0.282577	-0.324474
-1.41778	-0.544323
-0.214528	0.639979
-3.05962	-1.491
0.655077	-0.188393
1.67535	1.50999
1.42604	1.87854
1.53427	1.4214
-0.623236	-0.472226
0.0257973	-0.0212861
-3.62014	-2.73334
0.564184	0.337198
1.48788	2.14686
-3.02282	-2.25437
1.24606	-0.297222
-0.851922	-0.663619
0.0624086	-0.189794
1.67748	0.921342
-2.19227	-2.93297
1.97202	1.8776
0.790738	0.387825
-0.0909241	0.48755
-3.07952	-3.85587
0.106641	-0.0860823
-0.0171861	1.37452
0.695228	1.49225
-1.68387	-2.08061
-1.9309	-2.2504
1.00465	0.625051
2.54511	2.35484
1.47751	0.458039
2.90183	2.51938
-2.22135	-2.28736
-2.33016	-2.2225
-0.34705	-1.18966
-1.91744	-0.940613
-1.34854	-0.986887
-2.47796	-2.24715
0.468009	0.426621
0.850945	1.22534
-2.75558	-2.19158
0.805427	0.831336
0.0899244	1.0156
-1.58015	-2.40608
0.145131	0.49779
0.210623	1.36293
0.326024	0.456246
0.381978	0.156965
0.864749	1.50201
1.39284	1.40578
1.76511	0.355568
1.3606	1.76126
-0.71809	-1.60605
-1.77222	-1.63474
1.94296	1.72895
-0.104191	-1.51353
0.32189	0.32018
-0.609143	-2.2286
0.687778	0.459206
-0.597175	-0.498208
-2.58418	-3.34136
0.695663	0.589496
0.671892	0.512215
-1.16294	-1.89393
-1.01067	-1.06777
-0.566498	-0.389188
-0.637373	-0.44545
-2.81868	-2.56096
-1.06653	-1.06323
1.20562	0.757798
-1.84693	-0.975013
0.150116	0.345169
1.87627	1.60199
0.356956	-0.0492091
0.531081	-1.35932
-0.180605	1.09004
0.202609	0.675467
-0.126043	0.375615
-0.297524	-0.620563
-0.528654	0.288558
1.88836	2.27022
1.12556	1.13208
1.62368	2.25097
0.910112	0.494762
-1.47419	-1.56693
1.5499	0.0876096
-1.4502	-0.744262
1.21696	2.55684
-0.0700146	0.0374162
-0.954775	0.239468
-3.50637	-4.45244
-0.981831	-1.32969
-1.63881	-1.66297
-0.424251	-0.953797
-0.296245	-0.582166
-0.984812	-0.728321
-1.00758	-0.687266
-1.73168	-1.20276
3.95592	3.10127
0.720682	0.844054
0.536582	0.786915
-0.109557	-0.472303
-1.08909	-0.32707
-2.34067	-2.09546
-0.0577302	0.482155
-1.30661	-1.2531
-0.579807	-0.639969
-1.78467	-1.29709
0.179929	-0.237876
1.43797	1.50291
-0.382741	0.543141
0.0252938	0.210778
-0.762494	-0.567157
0.711804	0.507095
-1.4923	-1.60709
-0.652519	-0.0981045
1.95259	1.2912
-0.666625	-2.31525
0.530692	1.06278
-0.862603	-1.20646
1.18508	0.510841
-1.29675	-0.22447
-2.62281	-2.20726
-1.4652	-0.738015
-4.46336	-4.10244
-1.7271	-1.03579
-1.32022	-1.53932
3.18334	3.00508
-3.50774	-3.69137
0.657261	-0.136167
0.178848	0.479927
1.01031	1.56944
-1.15402	0.0349756
1.32816	1.71134
1.55708	1.3197
-1.5808	-0.412607
0.858593	0.854055
-0.488285	0.605565
3.16842	2.33407
1.9942	1.27294
-1.28469	-0.120325
0.470659	-1.11988
-0.670497	-0.104378
-2.34643	-0.947884
-2.31137	-3.32557
-1.67871	-2.40876
3.118	3.38169
0.382836	1.06515
-1.03693	-1.4284
0.301188	0.420695
-3.39636	-3.56627
2.06916	1.48222
2.61875	2.92499
-0.917385	-2.12032
-1.19108	-0.875902
-0.603681	-1.37637
-0.106047	0.543611
-4.09026	-3.54914
2.66323	2.66523
-0.858946	-0.648669
-1.32269	-0.894584
-1.22521	-2.0225
-0.434969	-0.0319212
-0.348758	0.239925
2.34366	2.77163
0.801234	1.33547
0.751126	0.565066
-0.0466285	0.135407
-1.17963	-1.14456
-0.128426	0.143048
0.619075	0.56083
-3.23233	-4.35716
0.968708	1.35964
-0.30651	0.237718
-0.0102688	0.894584
-0.424332	-0.879
0.744245	-0.67368
0.189063	0.932988
-1.39604	-2.75553
-2.27466	-2.88105
-2.07771	-3.03381
3.02729	2.97515
3.28934	2.40308
-2.52868	-2.82668
2.4698	2.45706
0.773558	1.70092
1.09483	1.49068
3.70525	2.52971
-0.0915099	-0.759095
0.940074	0.764797
-1.04556	-2.40678
0.323062	0.273768
1.35054	1.42378
0.396524	0.108105
-2.8613	-2.53436
2.07068	0.566287
0.739735	0.459351
-1.83806	-2.36428
-2.97877	-2.60889
0.921284	1.59217
-0.854497	-0.117242
1.59078	1.69477
-1.79921	-1.56826
0.183682	1.46865
-0.438128	-0.555218
-0.320066	-0.352431
-3.84382	-3.1096
4.04808	4.12027
-2.69963	-3.10756
-0.0985543	0.613618
0.258145	0.425001
-0.430172	-0.63318
0.140516	0.451951
2.89558	3.49234
-0.0670845	0.885349
0.382856	1.07543
2.54223	2.26642
1.94423	1.57864
0.415145	0.89851
1.01685	1.2627
0.281871	1.44206
-1.15472	-0.687335
-0.731153	-1.37803
1.56486	1.01744
-0.0126976	0.672475
2.84517	2.7812
1.90044	2.66828
1.15962	1.68232
1.97742	2.59261
-1.6195	-2.66202
0.058204	-0.638008
1.29121	2.22241
0.765115	-0.145129
-1.6096	-1.74986
3.76455	4.61045
0.926391	1.00925
0.682356	0.0338814
1.5343	1.38512
0.248043	0.227481
-1.55025	-0.298426
0.530656	0.509971
-0.187145	-0.68136
0.334042	-0.194766
-0.0795579	1.61049
2.19531	1.39776
-1.11487	-0.901774
0.765284	1.50655
-0.726066	-0.623933
4.07602	3.20272
-2.9424	-3.17523
3.24918	3.73088
-2.21546	-2.87401
-2.37233	-1.72852
-0.216101	-0.5906
-0.860483	-1.08235
3.41325	3.48349
-1.00012	-2.23388
-1.66175	0.0732172
1.21111	0.856869
1.59015	1.42502
-0.170198	-1.22591
1.65263	0.417173
1.39292	2.35708
2.11144	2.21125
-1.85215	-2.39622
1.22688	1.77505
1.03032	1.00098
-1.17759	-0.818125
-1.06511	-1.7504
-1.47171	-0.552251
2.62333	4.02399
-1.91707	-0.282048
-2.83579	-3.00345
-2.11056	-3.20913
1.07982	1.64707
-0.964562	-1.2906
-1.35106	-1.32366
-0.346825	0.655497
1.70614	1.53136
-0.120695	-0.774771
-2.29032	-1.69286
3.37325	3.04435
-1.54604	-2.17696
3.45415	2.77219
-0.764003	-1.5456
-1.83864	-1.74736
3.19016	3.20594
0.591562	1.11263
-1.1178	-1.9653
-0.602958	-0.470174
0.765228	-0.436893
-0.540781	-0.693319
2.05336	2.29221
-2.87073	-2.35723
0.926557	-0.463344
-0.466766	0.0147328
-0.475859	-0.44574
-1.09288	-0.0744081
3.25498	2.4242
1.61783	0.825203
-1.14542	-1.06691
2.81442	3.07176
-0.783373	-0.447082
-2.25578	-2.14883
3.15112	4.05321
0.675562	0.485566
-1.84925	-1.75326
0.400525	-0.518714
-1.43742	-1.84312
-1.71272	-2.23139
1.84189	2.41071
-1.45153	-1.92365
1.35229	1.53024
-1.80609	-1.94707
0.294046	-0.261937
3.6218	3.65963
1.46082	1.56803
1.97687	1.00943
2.2282	2.44388
2.24044	3.01411
2.51975	1.43749
-3.12721	-2.26466
-0.484059	-0.542334
0.0692309	-0.652674
-0.0259344	-0.19018
1.88524	1.63634
5.2695	4.71975
1.14167	2.36964
-1.1956	-0.418241
-1.99659	-2.59254
2.13147	2.28617
1.76896	0.831085
1.12463	0.712209
2.06598	3.4004
-0.177693	-0.861235
-1.15983	-0.989223
-2.0825	-2.06253
0.398016	0.617383
-0.372518	-1.02025
1.20289	0.525697
1.27496	1.01482
-2.12415	-1.02226
-0.735421	-0.0930502
-1.63234	-1.03577
-3.33609	-2.82867
-1.93224	-1.25999
-0.494576	-1.89416
-1.18149	-1.60977
-1.34331	-1.82493
-0.355044	-0.706937
0.695454	1.77253
0.780146	0.956875
2.15428	2.46555
-0.966124	-0.334178
1.28923	0.116962
-1.77741	-2.00223
1.17904	1.45693
-0.823059	0.373677
-0.541218	-0.165884
-1.46332	-0.959953
-1.69441	-1.02378
-2.26304	-1.61715
-1.66926	-1.31665
-3.27263	-3.19172
-1.91556	-2.00208
-0.953743	0.0455967
-1.25522	-0.796315
0.117404	-0.19908
-1.27498	0.0920114
-0.30293	-0.0441424
1.00764	1.15407
0.956845	0.834391
-0.558095	-0.742522
-0.911093	-1.55491
-0.0370157	0.550395
-1.19573	-0.309115
-0.845046	-1.61147
-0.27109	-0.905957
-2.36053	-2.18921
0.125574	0.963742
-1.70827	-1.71554
-0.0114525	-0.107255
-2.33833	-2.04559
-1.01095	-1.33151
-0.908112	-1.01112
-1.45945	-1.39576
2.04914	2.62014
2.69676	4.45258
-0.647206	-0.908067
-1.02732	-1.30383
-1.20992	-0.0774945
0.525648	-0.432507
0.729132	0.180573
-2.76973	-3.01737
0.546038	-0.125419
1.63171	1.52585
-1.34434	-0.907586
-1.54691	-0.613622
0.142246	0.221855
0.634133	0.385344
-0.0328667	0.419854
-1.43858	-1.68352
-1.49283	-1.19793
-1.3784	-0.926962
4.20844	5.18991
-1.03048	-0.834102
0.12992	0.16066
-0.339985	-0.484302
-1.86236	-2.45333
0.973997	1.63135
0.636438	0.918116
2.41584	2.89289
0.459232	0.417825
-0.986426	0.236062
-3.22553	-3.22529
0.716661	0.57315
-0.7158	0.0237555
0.489934	0.411215
-2.8437	-3.58164
0.0778936	0.157505
1.39737	1.04843
-1.00289	-1.13292
2.18004	1.5501
-0.586851	-0.58375
1.64088	0.778155
0.81179	0.624453
0.412012	0.857443
2.26372	2.98963
5.59917	6.16864
-1.2604	-1.18358
0.953121	-0.354181
-2.08229	-1.74843
0.0223584	0.299119
2.18839	2.86696
-1.61265	-1.21037
0.217197	-0.0342385
-0.272644	-1.08858
-1.57627	-1.56638
-2.59818	-2.73854
3.11465	2.65799
-2.29515	-1.61302
-0.78262	-0.151794
-0.692273	-0.562055
0.4433	-0.0311983
0.856315	0.395759
2.11924	1.81144
-0.886499	-0.548732
0.291027	-0.250626
1.15574	0.589283
0.496211	-0.381464
-1.5436	-1.83171
0.263498	1.20066
2.06451	1.94124
5.8536	5.59054
1.3926	1.21518
1.63268	0.950736
0.935	0.869607
0.348508	0.242476
-1.35525	-1.9838
0.819304	0.504461
4.04331	4.37847
-1.27343	-1.58896
-1.39128	-2.00944
1.06563	1.23273
-0.599828	-1.15684
1.59172	2.10537
-1.34217	0.00532425
1.37496	1.14782
-0.715336	-1.33658
0.606836	0.469156
0.851242	1.31099
-0.60897	0.367613
-0.284308	-1.08784
0.60714	0.91372
0.27037	0.304467
0.346187	0.911576
2.33963	3.46183
-1.79347	-1.61163
1.0235	0.228217
-4.32185	-4.61398
0.671171	1.14816
-0.157444	0.0303615
-2.11132	-1.65153
3.0612	4.11304
0.686855	1.18975
-1.35833	-1.24584
-3.54573	-4.01386
2.26759	1.87173
-3.83086	-3.51235
-1.07753	-0.878682
0.418502	-0.33126
-0.713981	-0.0415727
1.023	1.13067
2.79143	1.62979
-0.806847	-1.61502
2.98534	1.92824
1.17234	1.52609
1.64095	1.95752
2.06788	1.74531
-1.74529	-0.339032
1.39973	2.19356
-0.724453	-1.72643
1.7523	1.53251
-2.06765	-2.27422
-1.92928	-1.38293
-0.549394	-1.18643
-1.20299	-1.11906
-0.303534	-0.225674
-2.16988	-1.34882
-0.065463	-1.00357
-0.133209	0.228285
0.42701	-0.0708986
-2.81772	-2.60419
0.0603292	-0.277703
0.588565	0.931125
-3.04602	-3.54816
0.898264	0.402091
0.852053	1.42077
-0.202796	0.749957
0.367487	-0.255947
2.15513	2.11827
0.719556	0.988844
0.903139	2.4942
2.55706	2.78521
-3.28641	-3.41802
-0.639979	-0.0568246
-0.573177	-1.33294
1.89827	2.55116
-1.7649	-1.05298
1.40273	1.04558
2.50432	2.37263
-1.88062	-0.939587
0.647674	0.287476
0.714554	1.2591
-3.09331	-4.2649
0.626847	-0.0167675
-3.22506	-3.72923
-0.30237	-0.199968
-2.09273	-2.74864
2.47784	2.2987
0.970945	0.962818
-2.08833	-1.85074
-2.04015	-2.39918
2.206	2.98702
1.0533	2.0198
-0.622007	-0.246637
1.1808	1.03249
-1.73108	-0.755516
0.637513	0.649244
1.44109	-0.290667
1.51804	2.22108
1.38046	1.84951
1.15801	1.33213
2.39247	1.67694
0.335335	0.869172
-4.54416	-4.33887
-1.46836	-1.03024
-1.06333	-1.19285
0.0359343	0.636986
-1.05803	-0.744825
-0.192102	-0.146045
0.380619	-0.0440306
-0.0298324	-0.0513441
0.828726	1.41072
-0.903672	-0.761819
-0.888306	-1.49512
-1.00812	-0.173923
-2.50753	-2.58362
0.0797136	-0.77739
-0.395654	0.406697
3.5185	3.01502
-0.113018	0.160931
0.955873	1.05032
1.47976	2.69785
-1.5121	-0.431352
2.62667	1.64965
1.40554	1.23608
-1.03122	-2.42131
-2.76221	-2.02327
1.57931	2.18476
0.987199	0.894027
-1.2385	-2.84868
-0.229847	-0.339968
-1.57777	-1.67636
-0.709469	-0.148287
-1.64679	-0.45431
3.98243	5.07892
1.99666	2.2885
0.204668	1.0545
-0.914786	-1.66997
3.53539	2.52609
-1.60657	-0.643873
1.41905	1.28367
1.55985	1.5304
-2.35829	-2.11092
-1.18974	-1.31069
-0.146371	1.00507
0.261886	0.0987458
-0.0450246	-0.571311
4.70029	4.06718
2.09585	1.99351
-0.975031	-1.01747
1.73444	1.04233
2.98631	2.14556
0.42926	0.622203
2.3348	2.8817
-0.120601	1.36156
-0.595929	0.0630116
2.12053	2.05239
0.921195	0.825942
-1.27488	-0.155781
0.212662	0.183548
-1.21541	-1.96324
-0.229203	-0.232471
1.34056	0.766007
-0.712023	-0.659185
0.0954062	0.205482
-0.857163	-0.654806
2.11818	2.53138
-1.76985	-1.33401
-0.945071	-0.925693
-0.912492	-1.0719
0.203564	1.25077
2.40684	1.18887
1.71159	2.17332
0.517405	1.25699
-2.11473	-2.19731
2.3999	1.0125
0.00848657	0.0643369
-1.41438	-0.180982
-1.63699	-2.70927
-0.413693	-0.416439
1.58647	2.05522
-1.63006	-0.843923
0.916869	1.55284
-2.40636	-3.78588
-1.94583	-1.97384
1.14555	1.05542
0.230715	0.383319
-0.581046	-0.712211
0.586897	-0.34267
0.647917	1.64194
0.235826	1.60926
1.95602	0.969022
-2.15775	-2.88117
2.22775	1.33039
-0.239274	-1.03249
-2.28167	-2.58599
2.59846	3.68517
1.52583	1.72834
-0.0199917	-0.337484
-0.223713	0.25438
-3.1057	-3.15433
-1.73235	-1.37324
-2.6661	-0.978456
0.41955	1.17695
1.29983	1.36073
-1.76122	-2.86672
0.145206	-0.0223306
2.17691	2.19726
0.615968	0.599896
-3.85755	-2.73165
-2.98567	-1.4374
0.372743	-0.200356
-2.24511	-1.34477
-1.34566	-1.07532
0.490047	-0.597234
-0.891999	-0.0705761
-0.942913	-1.12285
4.33443	4.57294
-1.38689	-1.51975
2.34273	1.81854
1.12581	1.17346
-0.413094	-1.06779
-1.06346	-1.52702
0.0630717	0.297191
0.845675	0.737602
3.34099	2.66278
-0.0778602	-0.152441
0.0109127	0.0770141
0.145199	0.667792
0.781029	0.523262
1.09785	1.45792
-1.91332	-3.15115
-1.17284	-1.76383
-0.350999	1.25746
0.342267	-0.349473
0.0214468	0.0767214
-2.29165	-1.74107
0.371166	0.503878
-0.96237	-0.520076
-3.56613	-3.83037
-1.25592	-2.17508
2.21151	1.29743
-0.759248	-0.2591
3.47296	3.8356
-1.67398	-1.93752
1.5724	1.69346
0.298367	-0.649364
-0.837045	0.0995779
-2.35566	-2.11262
1.21775	0.870392
-1.51331	-2.02612
1.01916	0.0819116
2.20667	1.76419
1.56882	1.69606
-0.41344	-1.71613
-2.02674	-1.4099
-1.36466	-0.99489
1.08989	0.716908
-4.21688	-4.00496
-1.4115	-0.26653
0.685443	1.50308
-0.293332	-0.233819
0.204535	0.384206
2.65556	2.81989
-1.56491	-1.27416
2.13146	2.9376
1.20691	2.25016
0.331438	0.928976
-0.313594	-0.562848
-2.40162	-3.62014
0.534692	1.29418
2.06696	1.08837
0.717731	0.166558
1.3168	1.67206
-1.18103	-2.58278
1.27403	-0.846468
1.65756	1.26874
-1.52359	-2.77369
0.214146	0.917427
2.43863	2.19951
0.540287	0.394913
1.24081	1.45836
-1.21937	-2.15161
-1.41556	-0.323975
1.37431	1.63318
2.16993	2.96455
-1.99717	-1.43441
0.548162	-0.165997
-1.12694	-1.54353
-0.915082	-0.199499
1.47296	2.0742
1.1983	1.6439
-0.476811	-0.760262
2.36243	2.24093
-0.529489	-0.325527
5.42383	4.62801
2.6272	2.18012
-2.51105	-2.74039
0.549762	1.6619
-3.7685	-2.66091
2.15378	0.997304
0.160111	-0.363594
-1.05951	-0.365054
0.0874169	0.71571
0.214925	0.877619
3.24487	2.98485
-0.0634652	-0.237545
-1.33677	-0.908205
-1.84154	-2.51694
-0.654512	0.218674
-0.146686	0.0300072
0.906692	0.851797
1.29745	1.23158
1.21512	1.55104
1.9617	1.58383
-0.0830561	-0.016979
0.901617	0.057566
1.91978	2.33722
1.46571	1.10462
-2.6233	-3.1711
-0.0579592	-0.0136051
2.44397	1.62563
2.01887	2.14828
0.566508	1.48092
1.58514	0.537318
-0.394384	-0.344918
-2.55418	-1.9281
-2.37619	-2.56235
-1.43785	-1.21572
0.608703	0.266405
-1.6778	-1.29497
3.11646	2.3575
-0.178629	-1.71383
0.848837	1.06234
-1.82469	-2.26635
-2.57311	-2.62474
-1.32172	-1.29554
-2.32105	-2.70795
0.656328	0.399159
-0.480188	-1.05773
-1.98343	-1.09067
0.779403	2.1427
-1.91712	-1.43891
1.10407	1.20443
-0.405837	0.561498
1.0854	0.312052
2.3431	2.54678
-0.15526	0.621177
1.27898	1.37646
-0.703898	-0.899503
-1.39775	-1.58481
-1.57904	-0.80515
-3.18766	-1.98133
2.53818	3.09162
-0.411375	0.341692
-1.73819	-1.01607
1.09894	0.48901
2.83231	3.4294
-1.81379	-0.855537
0.307709	0.903562
0.0781564	0.584503
0.831628	0.0263588
-0.33225	-0.116966
-0.825728	-1.89378
-0.259729	-0.606197
0.175995	0.625072
-1.69198	-1.72138
-3.42049	-3.96522
0.624662	-0.00961051
-0.528879	-0.504303
-0.289348	0.51185
-0.586564	-0.480763
1.2406	0.902295
0.389558	-0.0231299
-2.03646	-2.14531
1.38741	1.01379
-0.213225	-0.713968
1.5725	1.15876
0.810404	1.88972
0.646192	1.24589
1.43914	1.8761
2.77124	1.64641
-4.64904	-3.91839
0.457872	0.630709
-2.083	-1.78253
1.33548	1.07388
1.4321	0.934738
-0.736713	-1.6253
0.762266	1.22746
2.87848	1.85332
1.59365	1.52585
-1.69238	-0.777432
-1.06027	-1.30715
1.16851	0.484841
-1.9928	-0.459412
2.72071	3.1343
-0.821535	0.413005
2.36531	1.48276
1.36565	0.298182
-0.350262	-0.384106
0.701037	0.837711
-1.91987	-2.88455
2.38147	2.60457
0.189389	0.378615
2.92313	3.75402
1.69797	1.02548
0.716148	-0.0101987
-0.100661	-0.541005
-0.245247	0.0171779
-0.221342	-1.23343
0.81734	0.205994
-1.83531	-2.36982
-0.0420583	1.23398
-0.503161	-1.61761
-1.05527	0.325188
2.03466	2.58398
-0.523151	-1.35971
-0.753093	-1.07733
-3.13644	-2.94282
3.17306	2.03729
0.148926	-0.670757
0.0728579	1.07797
0.543668	0.709134
-2.98751	-2.31917
-0.690745	-1.31914
3.26993	2.49894
-0.935514	-0.594359
-0.483662	-0.0781392
0.204306	0.111623
1.44015	1.83574
-3.01158	-2.33446
-2.67778	-3.20056
-1.28671	-1.93502
-0.679375	-0.529494
-1.80053	-1.63408
-1.36959	-1.2539
-4.44153	-3.91371
-0.751085	-0.839705
0.301695	0.654251
-2.83992	-2.23814
1.93233	1.41555
0.021209	0.534169
0.822626	-0.942645
0.0136656	0.510486
-1.26369	-1.11307
-1.87247	-2.79149
1.11826	0.512254
-1.96346	-2.55785
-0.546685	-1.27638
-0.962499	-1.46107
-2.11083	-3.35854
-1.30441	-2.03785
2.55805	2.14701
-1.42013	-0.748341
-1.83403	-0.428034
-0.235137	-0.184326
0.274208	0.157469
1.83045	1.54087
0.931509	0.0834833
0.640523	1.31346
1.83219	1.73533
-1.09581	-1.30355
-0.412257	0.0125418
1.00804	-0.0809378
-1.06939	-1.87522
-1.11812	-2.10209
-2.0257	-1.47006
-0.740724	-0.0507778
0.643452	1.33188
-2.36862	-2.729
1.35109	1.50796
-1.99721	-2.5606
1.86117	2.29839
-1.81367	-0.812163
0.729079	0.871021
-0.0807978	-0.143087
3.38251	3.8244
0.518509	0.674708
2.21385	2.61152
0.230782	0.232468
2.57959	2.24384
-0.397085	-0.807422
-0.100411	0.150001
0.0655157	0.399456
-1.98716	-2.33143
2.14708	1.29456
3.18467	3.29236
1.12629	1.37112
0.439574	0.532831
-0.0970147	-0.241413
-0.201278	-0.754486
-1.04548	-0.927163
0.765053	1.93917
1.26137	0.938696
1.89862	2.14464
1.18578	-0.268242
3.17169	4.29
1.55733	1.41891
1.71706	1.34282
2.05857	1.58829
0.492313	0.909277
-0.527647	0.126045
-0.982236	-0.26614
-1.55651	-1.21989
-0.0605495	0.638155
1.72638	1.13993
0.201593	-0.363719
-0.228549	0.390175
-0.421543	-1.38752
1.54952	1.07851
-1.36432	-1.93538
0.841796	0.622253
-2.62882	-1.96236
0.99076	1.81013
-1.32963	-0.980254
-2.23838	-2.10233
-2.70173	-3.3193
-0.87978	-0.274628
1.24268	0.915172
-2.79492	-1.6759
-0.39736	0.0417303
1.18017	0.769084
3.01511	2.06323
-1.20403	-1.35305
-0.702432	-0.681672
-2.16372	-1.64619
2.38416	2.81298
0.172085	-0.668487
2.2352	1.49228
0.0635425	-0.0736335
3.18551	4.20945
0.892996	0.470537
-0.949756	-0.865314
-0.432972	-1.42428
-0.211447	-0.231594
-1.30967	-0.943782
1.0445	1.93016
1.48871	1.37362
0.317654	1.4556
-1.31869	-1.2717
1.87404	2.60392
2.20478	2.51108
-0.0577018	0.0262224
1.47249	1.5556
0.248487	-0.647223
-0.0297728	0.429717
-3.38067	-4.11643
-3.20843	-1.51278
1.5216	1.71833
-2.03009	-2.67725
2.69663	1.87586
0.734742	0.970451
-3.46037	-1.95405
2.71056	3.19611
-0.143642	-0.0174664
-0.906327	-0.651154
3.81282	2.6589
2.08415	1.05116
-1.64447	-1.57774
-1.55872	-1.33276
-0.728126	-0.848483
-4.00077	-4.42068
-1.26685	-0.746714
2.24437	2.83361
1.09109	1.47586
-0.562956	0.198607
1.50953	0.814986
0.562857	0.367845
-1.68751	-1.59871
1.21592	1.3303
0.00861989	1.5009
0.814011	0.836907
-3.6188	-3.40294
0.290313	0.176928
0.2293	-0.21562
1.84813	2.45413
-0.731416	-0.976171
-1.49934	-2.02139
-4.47182	-4.33683
-0.636399	-0.796082
0.886648	0.984725
-0.708082	-0.887914
1.53477	1.80344
3.02799	2.62442
2.33848	2.34456
-1.93142	-1.26737
0.845536	1.37788
0.025948	0.795292
-0.673607	-0.528659
-0.433794	-0.108957
0.557831	-0.273618
-1.00691	-2.22494
-1.67039	-2.46923
1.16484	0.505216
1.73802	1.35862
-0.841809	-0.67505
-0.089171	-0.261183
-1.24075	-0.761704
-0.133108	-0.662111
3.0158	2.70119
2.95761	2.81957
0.78466	1.59391
0.686226	0.737105
-1.67437	-1.295
-0.639415	-1.67826
-2.67277	-3.6123
-1.62006	-0.567089
2.67366	2.18893
0.886081	2.19377
-0.520897	-0.769697
2.31177	3.41147
-2.70263	-3.52027
4.20139	4.86145
1.14252	0.572873
-1.64377	-1.85925
-1.5886	-1.25808
3.43503	2.83358
-1.22494	-1.23543
-1.20365	-1.18366
0.528144	1.14736
-0.180338	-0.78496
0.687499	0.779951
0.187074	-0.452807
0.762317	1.67273
2.79161	2.83787
-1.79955	-2.27708
0.744149	0.668656
-0.108946	-0.373835
-1.39436	-0.408936
-0.310995	0.0905414
-0.315116	-0.113989
0.478822	0.317323
-0.320927	0.351495
-0.475351	0.168978
0.0247629	0.396341
-2.93879	-3.31403
-2.30131	-2.42517
0.585457	0.487449
0.00845994	-1.05346
-2.81317	-2.86797
-0.932124	-1.28219
1.42241	1.29834
-1.73923	-1.5628
0.425155	-0.261003
2.68725	3.41743
-2.39718	-2.1991
-1.66883	-2.62592
0.704742	0.180302
-0.00965846	0.0874965
1.69471	2.13643
1.31143	0.45801
1.38871	1.68474
2.64018	3.34247
-2.05406	-2.55544
-0.252115	-0.126641
-0.794384	-1.28173
3.86799	3.83306
-1.8532	-1.69656
3.38227	4.19137
2.65487	3.35343
-2.63501	-2.15049
-1.87963	-2.7848
-0.475045	-0.875073
0.257545	0.561946
1.19358	0.879398
1.11017	0.948915
-0.315811	-0.852536
1.24143	0.48441
0.773282	0.786631
-1.08611	-1.08876
2.60017	2.18411
0.963471	0.70182
-1.50709	-1.83017
-1.24154	-1.10137
-1.27337	-0.842665
2.10872	3.09426
0.993896	0.207119
2.21691	2.59944
-2.52267	-2.80859
-0.137882	0.469669
-1.92191	-1.6182
-1.39786	-1.52268
-2.35603	-2.83067
-1.50661	-2.28614
-0.689837	-0.808362
3.99974	3.95413
-0.00320021	0.216289
-0.695572	-0.290655
-2.66601	-2.33763
1.4074	0.860606
3.79057	3.5498
[truncated: 25,031 more rows]

## Sheet: Subtype_5_loadings
binarized chronotype	4-scaled chronotype
-0.0278819	-0.0197016		loadings: subtype 5: r = 0.9386, p = 1.3100e-184
-0.0206963	-0.0201239
0.0331081	0.00224574
0.0286174	0.0103474
-0.000524814	-0.0126815
0.00475583	0.00267126
-0.0365727	-0.0260213
-0.0332789	-0.0348299
-0.0570814	-0.0349081
-0.0372923	-0.0281243
-0.0742302	-0.0596834
-0.0305162	-0.0397754
0.00568741	-0.00489609
-0.0731101	-0.0762315
0.0373784	0.0393799
0.0134256	0.00579252
0.00571343	0.00458625
-0.00714543	-0.0221937
0.0013391	-0.0060601
-0.015224	-0.0503087
0.0414588	0.05096
-0.000645286	0.00532395
-0.0376089	-0.0595129
-0.00138996	-0.0140931
-0.0247029	-0.0415965
-0.0102507	0.00345858
0.0495345	0.0309107
0.0174795	0.00093075
0.0119256	-0.0142021
0.0292925	0.00088481
-0.0379917	-0.0503981
0.030186	0.00753573
-0.0481998	-0.0622817
-0.0399232	-0.0562447
-0.0334164	-0.0306037
-0.0113677	-0.0212118
-0.0161581	-0.0178921
-0.016454	-0.0642659
-0.0074662	-0.0211903
-0.000773466	-0.0211749
-0.0222925	-0.0484398
0.0135867	-0.00628879
-0.0427806	-0.0533706
-0.0269971	-0.0173683
0.013405	0.00651767
0.0243753	0.0362705
0.119591	0.127152
0.140587	0.1607
0.00416633	-0.00440949
-0.0272624	-0.0364886
-0.0275566	-0.0217345
-0.00240307	-0.00222558
0.0377562	0.0120038
0.0300264	0.0167912
-0.00908122	-0.0227617
-0.0513847	-0.0596386
0.0289716	0.0223881
0.065144	0.0635822
0.0212745	0.0157641
0.02424	0.00379066
0.0222745	0.00906926
-0.0135846	-0.0157881
0.0484997	0.0565939
0.0253711	0.0316442
-0.0230554	-0.0281186
-0.00418086	-0.0124378
0.0959227	0.0904109
0.126561	0.103635
0.0685334	0.0260664
0.0613223	0.0236833
0.0964856	0.103547
0.0876943	0.0719066
0.0248895	0.0083812
0.0402052	0.0418865
-0.0336519	-0.0582154
0.00561889	-0.0254486
0.0094077	-0.0113465
-0.011094	-0.0329487
0.0194327	0.00825041
-0.00892982	-0.00996839
-0.0205593	-0.018439
-0.0541419	-0.0449258
-0.036776	-0.0470704
-0.066487	-0.0918116
-0.0333996	-0.0328077
-0.0127607	-0.0224626
0.0261715	0.00312286
-0.0149427	-0.0344719
-0.0516592	-0.060027
-0.0318852	-0.0483979
0.0122556	0.00154367
-0.0118535	-0.0346814
0.11722	0.110569
0.0787626	0.0777201
0.0395564	0.0561318
0.0837051	0.0978001
0.0993012	0.0751772
0.13941	0.106079
0.162951	0.141038
0.161502	0.139171
0.174608	0.144417
0.190384	0.164508
0.0610723	0.0582719
0.0908051	0.0807258
0.10834	0.0788813
0.145242	0.111073
0.100066	0.0817702
0.0454343	0.0386254
0.136122	0.116444
0.115627	0.111275
0.0472865	0.0500916
0.00872481	0.0213973
0.0157301	0.0276518
0.0289252	0.0265959
0.0561547	0.0381649
0.0171774	0.011338
-0.0247894	-0.0353402
0.0267207	0.0175809
-0.0528727	-0.0531207
-0.0281569	-0.0295625
-0.0292213	-0.0329329
-0.0249288	-0.0100533
-0.00218744	0.00282623
-0.0215904	-0.00815608
-0.0475403	-0.0262909
-0.0883027	-0.0827852
-0.0177482	-0.00941476
-0.0388308	-0.0239679
-0.0465016	-0.0480883
-0.0174681	-0.0127447
-0.0114305	-0.0135238
-0.039154	-0.0358211
-0.0221052	-0.0221934
-0.031179	-0.0298547
0.00363607	0.0104765
-0.0370645	-0.0302959
0.0454041	0.0386644
-0.0217582	-0.0277632
0.0252778	0.0453588
0.0763169	0.0700832
0.000482375	-0.0152688
0.0162996	0.011355
-0.00798716	-0.0155888
0.0202465	0.0197987
-0.0855192	-0.0852307
0.0868461	0.0747615
0.109524	0.0961438
0.114347	0.109317
0.112689	0.115271
0.0850236	0.0725421
0.0679962	0.0675917
0.0668284	0.0594369
0.1016	0.0931837
0.0689817	0.056872
0.0659603	0.0501731
0.0192435	0.0156299
0.00655942	0.0147389
0.076214	0.0728551
0.0622101	0.0727669
0.0143489	0.0238758
-0.00392225	0.00840283
-0.0426345	-0.05053
-0.0310838	-0.0380634
-0.0176003	-0.0210777
0.0268889	0.0216997
-0.00444377	0.00144456
0.0246784	0.0218186
-0.0868334	-0.0743717
-0.0756725	-0.0730291
-0.0127472	-0.00679877
-0.0369313	-0.0175422
-0.00810173	-0.00513475
0.00388824	0.00420153
0.0508267	0.0601667
0.08065	0.0666277
0.117799	0.12122
0.107365	0.100111
-0.0473155	-0.0466039
-0.0613242	-0.0673831
-0.010283	-0.00770496
0.0196141	0.00885731
-0.0394745	-0.0433678
-0.0955447	-0.096233
0.0577245	0.0470013
0.0765097	0.0546672
-0.0567923	-0.0639118
-0.0132501	-0.00807927
0.0327422	0.0295103
0.0727239	0.0829408
0.1532	0.171183
0.0516289	0.0383156
-0.158447	-0.117609
0.0506666	0.0588074
0.0464963	0.0503472
0.236574	0.245324
0.103643	0.135251
-0.00322851	-0.0151567
-0.0622571	-0.046869
0.09331	0.107481
0.0194624	0.0261125
-0.0135276	-0.0385866
0.0362781	0.0622508
-0.0797016	-0.0943579
0.0725607	0.0828752
0.00321899	-0.0108533
0.029702	0.0251782
-0.0439126	-0.01791
0.0821227	0.106874
0.088649	0.0709834
-0.0920682	-0.0387483
0.0168483	0.000170579
-0.0162675	0.0216763
0.0588909	0.044144
0.0442397	0.0180502
0.0307107	0.0372831
-0.080475	-0.0935652
0.0253923	0.0137963
-0.0346569	0.00343008
0.12982	0.096178
0.0677857	0.0930758
-0.0989722	-0.0699068
0.111229	0.159752
0.0403905	0.0109482
-0.00778228	-0.00480941
-0.00832524	-0.00288934
0.114028	0.110933
-0.00209472	-0.00525167
-0.0301235	-0.00881634
0.000741216	0.040258
-0.0612562	-0.0499629
-0.0127715	0.00183339
-0.0184751	-0.00150495
-0.0826313	-0.0958828
0.0156958	-0.054769
-0.041741	0.0126999
0.0439387	0.0376283
-0.0737585	-0.0927397
-0.0599496	-0.0546331
-0.0242919	-0.0343582
-0.0366961	-0.0481341
0.0589274	0.0811945
-0.0701338	-0.0670847
-0.00921809	-0.0195014
0.0213715	-0.0218272
-0.104624	-0.0659084
0.120818	0.122668
0.0619356	0.0697534
0.0629906	0.0699393
0.0211305	0.0329436
0.0431785	0.0207151
-0.0318679	-0.0263101
0.0177011	-0.00406428
0.0561929	0.0202415
0.0450244	0.0687829
0.0482134	0.0155202
0.0300456	0.0812945
-0.0371915	-0.0385417
0.0516266	0.0877964
0.00144951	-0.0212575
0.032306	0.0705876
-0.00159095	0.0021736
-0.105584	-0.122161
-0.077869	-0.0327097
-0.0984568	-0.119066
-0.0407681	-0.00335604
-0.075564	-0.0965331
0.0206828	0.0106786
-0.0285062	0.00291561
0.117325	0.0726784
0.0379212	0.0142102
0.0367239	0.0508109
-0.00224599	0.0168659
0.00942916	-0.0425807
-0.00822392	0.0197891
-0.0214513	-0.00201027
-0.0248179	0.00290372
-0.0379268	-0.0225628
-0.0700361	-0.0351016
0.0618566	0.0985186
0.0125343	0.00831811
-0.101602	-0.118431
0.112617	0.0670796
-0.0295139	0.0241518
-0.107286	-0.0984558
0.0618729	0.0869279
0.129681	0.109211
-0.0175166	0.0188186
0.028039	0.0269075
-0.0193973	0.026967
-0.0611625	-0.0196239
0.0126143	0.0137569
-0.0620832	-0.0427854
0.0290223	0.0761936
-0.030569	-0.00930655
-0.019759	0.00343025
0.110952	0.102766
0.0429499	0.0508566
0.0730667	0.122462
0.0795604	0.0992151
0.0398869	0.0200907
-0.0743844	-0.0926515
0.0150037	0.0457998
-0.0735751	-0.0873053
0.0551834	0.0758722
-0.0682726	-0.0494418
-0.0277419	-0.019248
-0.0119575	-0.0259776
-0.0078904	0.0213306
-0.0169814	-0.0509089
0.0162561	0.0281904
0.0908612	0.0758232
-0.11157	-0.0892363
-0.0440027	-0.0369288
0.0338333	0.0519204
-0.023495	-0.0551823
0.160645	0.191228
-0.0605487	-0.0428625
0.0314459	0.0165148
0.0563363	0.0399904
0.0357671	0.0828715
0.134162	0.165795
-0.0661836	-0.0446176
0.0187734	0.0644834
-0.020679	-0.017752
0.0240278	0.0235652
-0.0671924	-0.0474833
0.0232908	-0.00458522
-0.0450643	-0.00897173
0.0453348	0.0674496
0.0147043	0.0322606
0.0550591	0.0312816
0.0320055	0.0679518
-0.000948076	0.0272001
0.0536514	0.102999
-0.0179937	-0.00580094
0.0642186	0.0876614
0.00352994	0.0526272
-0.113128	-0.139448
-0.0625102	-0.0376718
0.042588	0.0821736
0.0201687	0.00876212
0.087948	0.0764802
-0.00596698	-0.00645758
-0.0429262	-0.0599351
0.0469721	0.0321283
0.0823877	0.0800034
0.0267568	0.0290159
-0.0642288	-0.0189286
-0.011961	0.00575263
-0.0714525	-0.0467502
-0.0700564	-0.0231141
-0.046554	-0.0214918
0.0605253	0.0726611
-0.0521763	-0.0593242
0.0113712	0.0010422
-0.00819853	-0.00963709
-0.0368135	-0.0138573
-0.0124002	-0.0484561
-0.0805222	-0.060073
0.0692266	0.102858
0.0175625	0.0402729
0.146816	0.107845
-0.0538048	-0.0406548
0.0513449	0.0725507
-0.0513794	-0.0509519
0.0378333	0.0182202
0.0926651	0.128551
0.00390584	0.0269319
0.0428023	0.0726826
-0.0502826	-0.0211852
0.0202296	0.0253296
-0.0347695	-0.061199
0.00950945	0.0425441
0.0613248	0.080261
0.00828991	0.0074692
0.0243989	0.0237049
-0.0633856	-0.0645435
0.100018	0.1075
0.0775882	0.0848366
0.0298002	0.0262301
0.0106734	0.0192339
-0.108488	-0.107152
0.031971	0.0764765
-0.0584346	-0.0436268
-0.0316034	-0.0453262
0.00863418	-0.00597468
0.0220796	0.0621213
0.0411211	0.0372776
0.0817658	0.12488
0.0732391	0.0701233
0.121013	0.130343
-0.0481003	-0.0434594
-0.0338129	-0.00760941
-0.0115375	-0.0238888
-0.00219643	0.0105775
0.0691396	0.053387
-0.0252146	-0.0161796

## Sheet: Subtype_5_scores
binarized chronotype	4-scaled chronotype
0.0735912	0.0644287		scores: subtype 5: r = 0.9320, p = 0.0000e+00
-0.508271	-0.487837
-0.125131	-0.516864
-0.574476	0.0873236
0.722138	-0.0129092
-1.04701	-0.477279
0.0459804	-1.09961
-0.892628	-0.715518
0.289674	0.00863144
0.416829	-0.109694
0.618822	0.90102
-0.920211	-0.231771
0.681112	0.964405
-1.37517	-1.19697
-0.289403	-0.656128
-0.318635	-0.159563
-0.20527	-0.0879012
2.43612	2.04906
-0.544024	-0.735549
-0.401414	-0.522333
-1.2474	-0.847759
-0.835952	-0.301632
-0.153819	-0.17015
-0.0447031	-0.372645
0.582249	0.394652
0.443596	0.246981
0.673641	0.813135
-1.08134	-0.253839
0.424245	0.206337
-1.29529	-1.07989
-1.52756	-1.67291
-0.608184	-0.428869
-0.0947029	-0.700365
-0.76677	-0.861412
0.572088	0.310016
-0.0117403	-0.156635
-0.86534	-0.948926
0.306843	0.501928
0.651177	0.984147
-1.17387	-1.11499
0.224332	0.747569
-0.780842	-0.396746
-0.114175	-0.249307
0.350848	0.878288
0.675517	1.10424
1.18432	1.47982
-0.621309	-1.09466
0.093308	-0.255873
-0.195973	-0.177483
-1.19239	-1.06289
1.13401	0.838609
0.00888055	-0.0195822
-0.338153	-0.600985
-1.49879	-1.18117
0.241278	0.566709
-0.94116	-1.34881
-0.0899912	-0.732358
0.157636	0.864502
0.493101	0.0364216
1.15353	0.967125
-2.0821	-1.39914
0.96323	1.02407
-0.0978881	-0.198818
-0.28921	-0.100844
-2.97893	-1.98062
-0.636725	-0.464457
-0.605294	-0.244418
1.20519	0.827838
0.827272	0.744521
-2.04956	-1.82405
1.84213	2.191
0.543283	0.000819078
0.675209	1.4535
0.895916	0.886978
0.583482	1.16921
1.68312	1.35537
-1.6371	-0.821541
-0.783227	-0.423401
0.560938	0.84907
-0.1955	0.123337
-0.698975	-0.769329
1.23544	0.50934
-1.03179	-1.15207
-0.137699	0.035112
-1.56241	-1.55211
0.309039	0.175271
-0.45031	-0.47144
0.339907	0.428621
0.265856	0.212305
-2.1418	-1.98879
-0.166865	0.0457474
0.38501	0.273798
-1.53156	-1.1601
0.101139	-0.634125
1.5416	1.95101
-0.961547	-0.612205
-1.97786	-1.59585
-0.194524	0.508586
0.330418	0.119358
-0.458798	-0.343765
0.350241	0.808232
0.610288	-1.57228
-2.44575	-2.09797
0.257334	-0.326731
1.06507	1.10149
-2.26155	-2.13005
1.63847	1.83202
4.22497	4.75261
0.961362	0.583418
0.311385	-0.030713
-0.467064	-0.116432
-0.565617	-1.46485
0.676807	1.23063
-0.609742	0.306159
0.830245	1.43791
-1.68273	-1.57653
0.759903	0.439438
1.1509	1.54157
-1.24141	-1.0978
0.59912	0.697824
-1.02147	-1.20842
-0.0616302	-0.559669
1.71236	2.10133
-1.02604	-0.566966
1.18431	1.3165
1.65167	1.23138
1.6645	2.02601
-0.0876191	-0.0586749
-0.516029	-1.24984
1.16585	0.708138
0.31868	-0.95826
-0.0305014	-0.729923
0.587506	0.653353
2.34148	2.03307
-0.296981	-0.495373
-1.39569	-0.83584
-0.55495	-0.629928
-0.485243	0.0707923
-1.10005	-1.02267
0.343228	-0.254424
-0.67453	0.0072302
-0.920579	-0.574215
1.38252	0.770363
0.320101	0.0606459
-0.225374	-0.17134
1.60692	1.63928
-0.503856	-0.86178
-1.35148	-1.16761
0.551321	0.917984
2.34754	2.47261
1.47372	0.995488
1.40279	2.03297
-0.707357	-0.553955
0.401015	0.839479
1.59603	1.57892
-0.839896	-0.681889
0.670138	0.0758015
-0.878491	-0.782611
0.225332	1.27625
-0.274867	0.607643
-1.88731	-2.57878
2.35373	1.89013
0.877383	1.63973
-0.598853	-0.638766
-0.00263016	-0.0115461
0.143047	0.415279
-1.0917	-1.53345
-0.334311	-0.113157
0.714627	-0.122357
-1.19287	-0.408532
-0.408035	-1.14653
0.546904	-0.0584064
-0.341211	-0.876495
0.40998	0.360622
-0.0821844	0.36649
0.544247	-0.565774
1.0207	0.578473
0.223514	0.0770721
-0.217293	0.269844
2.69693	2.9118
0.815901	0.415009
-1.53142	-1.98385
0.537207	-0.132436
0.0511942	0.00135262
-0.699369	-0.586574
-0.464053	-0.743946
2.7691	1.76125
0.984498	1.42598
-0.317594	-1.20278
0.170252	0.492286
0.583127	0.421406
-1.23281	-0.905046
-0.308781	0.072916
0.379206	0.10191
-0.430598	-0.453661
-0.145801	0.103086
1.14114	1.56419
-0.494517	0.0188527
1.59122	1.47975
0.573502	0.366581
2.85653	1.30303
-0.792367	-1.40971
0.331921	0.148219
-0.25744	-0.425342
-0.360443	-0.44176
-0.175005	-0.569786
1.68127	1.62765
-0.687623	-1.92268
-0.354127	0.392903
0.0204895	-0.271536
-0.714068	-0.718711
-2.32237	-2.84481
0.530353	0.742303
1.32721	1.32716
2.26681	2.19116
2.06634	1.61893
-0.787712	-0.762338
0.122842	-0.46305
-1.39367	-0.980865
1.18801	1.59521
-0.09822	-0.0637774
0.581012	1.02616
-0.911919	-0.782492
-0.159494	-1.03151
-1.45927	-1.07851
1.30926	0.655632
1.58697	1.74748
0.148621	0.980201
-0.355169	-0.386599
-0.477165	-0.350268
1.59711	1.20373
0.480322	0.822838
0.175982	1.20283
-1.63481	-2.48945
-1.81724	-1.96569
-0.226254	-0.312652
-0.114386	-0.219623
0.454957	0.810006
-1.33739	-0.686805
-1.84114	-1.23517
-1.34068	-1.23814
0.764436	1.0409
-0.0557497	-0.524202
0.378559	0.440018
0.354214	-0.211595
1.23277	1.36432
-0.115636	-0.104721
-0.440408	-0.448577
-0.124042	0.503897
-0.177915	-1.07401
1.70284	1.57446
0.801669	0.256456
-0.00176135	-0.152649
1.04625	1.58027
-0.581224	-0.555263
-0.04398	0.0596506
-0.719977	0.0941154
-0.48859	-0.716861
1.31585	0.792273
-0.174168	-0.673124
0.322825	0.521835
-1.50099	-2.07476
1.06973	1.23419
0.606309	0.443125
-0.457097	-0.21795
0.991983	1.49237
-1.89325	-1.5003
-0.247293	-0.746484
2.0647	1.95886
-0.198569	0.463505
1.3022	0.769716
-0.100033	-0.298492
0.560199	0.609883
-0.924138	-0.874162
1.00939	1.57485
0.350628	0.764731
1.63275	1.68981
-0.073894	-0.154622
1.68986	1.54089
0.87268	1.45747
2.9246	2.89122
-0.732647	-0.798268
-0.619658	-0.222305
1.40226	0.984093
2.4517	2.40513
-0.736446	-0.557048
0.287168	0.0796809
-0.221498	0.137998
0.742749	0.992548
-2.84922	-2.98936
-0.954309	-0.263987
-1.7773	-0.945797
-0.975324	-1.02151
1.81229	1.24308
0.170322	0.421647
-1.1058	-1.14495
0.316394	0.529082
-0.660186	-0.855192
1.36265	2.01158
-0.256163	-0.202911
-0.153992	-0.0374909
0.114239	-0.124184
-2.18052	-2.20468
1.21459	2.07635
1.96795	1.8594
-1.73709	-1.96942
1.31139	1.34971
-0.412013	-0.784099
1.69827	2.21712
0.234864	0.346291
0.351768	-0.0691069
-0.953151	-0.670485
-0.366165	-0.599023
-0.351473	-0.856961
0.336024	-0.304215
1.20564	0.36425
0.398131	0.553268
-0.808423	-1.05156
0.9233	1.13467
-0.0152556	0.407888
0.996577	1.36072
0.660385	1.92138
-1.45697	-1.28366
-0.447358	-0.332428
0.309687	0.478387
2.04496	2.05762
-1.83795	-1.28815
-1.86791	-2.17972
-0.0381761	-0.101651
0.280374	0.957908
-1.06221	-1.18484
-0.330722	-0.569081
-1.45354	-0.395586
-0.467112	-0.684308
1.50773	1.67477
0.705454	1.18529
0.232104	0.166455
1.2092	1.20431
0.0163685	0.0624082
0.173577	0.449976
1.88047	1.58587
0.384922	0.568568
0.445812	0.0515581
0.0661471	-0.962165
1.46401	1.23099
0.315299	0.386094
2.4277	1.9372
0.26402	0.178922
0.234518	0.544567
-0.810252	-0.154468
0.0442142	0.0579779
0.60009	0.241783
-0.926657	-0.634563
-1.16625	-1.81217
0.0583347	-0.0964747
-0.995552	-0.719304
-0.705341	-0.857657
-0.626864	-1.21067
0.31249	1.16252
-1.06834	-0.968322
0.693451	0.866469
1.33745	0.728632
1.0856	1.11132
-1.35046	-0.836392
-0.95254	-0.505893
-0.71769	-0.678394
0.273987	-0.13283
1.18053	1.44157
0.105716	-0.590342
0.240686	-0.418587
0.272568	0.293095
0.607237	1.04384
0.720204	0.735177
1.21512	1.55106
0.298669	-0.762167
1.00542	0.240876
-1.20526	-1.40257
0.970681	0.961066
-0.0846571	0.0730271
-0.0178318	0.779243
-1.37104	-2.00039
-0.148862	-0.634955
1.27851	1.51523
-0.853324	-0.351076
-2.82743	-2.34019
1.29384	1.48412
-0.115764	-0.668346
0.917679	0.984522
-1.2179	-0.716313
1.58297	1.78669
-0.198792	0.369407
-0.592851	0.0940737
-0.262641	0.306885
-0.830154	-1.10618
0.90494	0.639552
-1.45552	-1.52736
1.69358	2.34932
0.552154	0.270019
0.980709	0.673224
0.674148	0.858874
0.364829	0.286198
1.51527	1.16333
0.562823	0.262328
0.125378	0.0844605
-0.282447	-0.712012
0.20979	-0.253609
-0.0486581	0.11429
0.834475	0.671077
-0.0544924	0.0567227
-1.09738	-1.02341
-0.524063	-0.754944
-1.41236	-1.70359
-0.673118	-0.215911
-0.554669	-0.411589
0.0734738	0.211139
-1.17118	-0.311123
-0.182187	-0.0268607
0.276762	0.415872
2.34918	2.43186
0.275805	0.132173
0.354259	-0.0322228
-1.5349	-2.2376
0.371385	-0.10594
-1.18012	-1.17655
1.39994	1.23183
0.758104	0.344911
-0.174631	0.150549
1.21096	0.628261
0.745312	0.370203
2.28514	2.03327
1.00317	0.427379
-0.090022	-0.165808
-1.37525	-1.19894
0.525127	0.579043
1.11438	1.11466
-0.0759299	-0.386559
0.301642	0.777814
-0.0420212	0.177946
-0.698296	-1.03954
-0.547013	-0.754608
0.56331	1.25582
1.53413	1.02404
-0.281516	-0.554793
-2.03726	-2.33067
-0.0628486	0.739807
-0.0551794	0.612755
0.289529	0.88769
1.49022	1.27661
0.847246	0.667439
-0.350144	-0.42
-0.570157	-0.891222
2.39793	2.20348
-0.238272	-0.261316
0.654354	0.136689
1.14727	0.443635
0.88087	0.597919
-1.28653	-1.60836
-0.031976	-0.256374
-0.257868	0.0440761
0.283118	0.612148
0.900265	1.00373
0.454568	-0.188337
-0.634483	-0.209752
0.2612	-0.325333
-0.946809	-1.37349
1.10203	1.12837
-0.645354	-1.26951
-0.630829	-0.390649
-1.22851	-0.93492
-0.0351808	-0.18995
-1.15267	-1.51029
0.847433	0.750337
0.786385	0.0729308
-2.91115	-3.45971
-0.475887	0.295146
-1.18489	-0.902213
-1.05305	-1.32749
0.881846	1.96473
1.05857	1.22617
0.0410061	0.21469
0.894839	1.56561
0.582404	1.0629
0.50886	0.60407
0.376352	0.644276
-1.37886	-2.05057
0.0836826	0.0372865
2.08192	0.821569
0.422982	0.435037
1.05814	1.52315
0.197579	0.515179
1.19962	1.45157
0.0821784	-0.602779
0.431471	0.88578
1.92992	2.01783
-1.45588	-1.68967
-1.99613	-1.42229
-3.05638	-3.25026
0.514502	0.358366
-0.633991	-1.0142
0.881625	1.39016
0.919483	1.61089
-0.964022	-0.796918
1.31152	1.75608
0.669137	0.508032
-1.38987	-1.09948
0.518948	1.15911
0.589934	0.815348
-0.958546	-1.17498
0.602244	0.691727
-0.753592	-0.62627
-1.1786	-1.94187
2.61807	2.13731
-1.35557	-1.27567
0.114036	0.452698
0.999809	0.808625
-0.0660343	-0.0629487
-1.61646	-0.959385
-0.411133	-0.229353
1.16738	0.656679
-0.518849	-0.428734
-0.622095	-0.786495
1.04695	1.14
1.38082	1.80179
-1.43605	-1.46531
0.562274	0.341799
0.795547	0.290348
0.442192	-0.362062
-1.1658	-2.20099
-0.313304	-0.171384
-0.959711	-0.435656
0.794206	1.04432
-0.181867	0.36346
-0.609653	-0.278237
1.00581	0.370744
-2.28091	-2.54492
0.945176	0.964565
0.661995	-0.26772
-0.504809	-0.49357
-1.98782	-2.39072
-0.494076	-0.612206
0.189875	0.210827
0.693279	0.875457
-0.485048	-0.621044
1.56913	1.23157
-2.13153	-2.10293
0.650103	0.770768
0.594713	0.700479
0.211354	0.992564
1.20437	1.33582
-2.36988	-2.26918
-0.93602	-0.816701
0.453536	0.599236
0.361852	-0.00991973
1.82902	0.823361
2.6665	2.98408
-1.4047	-2.08095
0.282308	0.526784
0.940364	1.15266
-0.660315	-1.13891
-2.37947	-1.97749
-2.0524	-2.29708
0.85186	0.700214
1.28309	1.18734
-1.98309	-1.7578
0.411298	0.475937
-0.718254	-0.490606
0.731375	0.636438
0.077214	-0.610149
0.657962	0.280824
-1.22634	-0.370452
-0.598677	-0.220219
0.715269	0.649796
-1.91617	-2.00821
-0.14326	0.165336
-0.224041	0.311093
-0.995846	-0.776506
1.0217	1.34633
-0.426251	-0.131383
1.27124	1.20109
0.107314	0.473475
-0.453566	0.12337
-0.372895	-0.481652
1.50862	1.79512
1.41888	1.21494
0.459496	0.730826
1.70156	1.46696
-1.04746	-0.801549
-1.3384	-1.315
1.02289	0.909753
1.71539	2.41099
-0.102084	-0.0858468
-2.02357	-2.45364
-0.933095	-0.455338
-0.410659	0.123456
-0.318091	-0.22494
0.328751	-0.00162587
-2.80412	-2.59585
-0.320897	-0.484028
0.289803	0.899121
-0.892412	-0.866907
-0.204668	-0.497249
2.12249	2.60486
-0.00652701	0.0086796
-1.19189	-1.04121
1.51577	1.63868
0.6761	0.349275
0.925239	0.34789
-1.51236	-1.06212
-0.148824	-0.231215
-0.0338989	-0.455654
-2.10874	-1.89408
-1.74302	-1.36757
-0.839859	-1.57979
0.542681	0.867496
0.678325	0.649775
-0.786434	-0.788605
1.56845	1.85183
-0.313546	-0.371904
-2.06261	-2.24634
-1.06586	-1.05736
-0.966323	-1.72933
-1.12068	-0.537648
1.31659	1.1676
0.347726	-1.07338
1.33179	1.85847
-0.826144	-0.344581
0.283616	0.117506
-0.454616	-0.519607
-2.28098	-1.4537
-1.56938	-1.6904
-0.521079	-0.0642582
0.651151	0.761657
0.526525	0.963429
-0.151884	0.119823
0.892849	1.27226
-0.715676	-0.213169
-2.81434	-2.56352
-0.33212	-1.23228
0.692321	1.22189
-0.447654	-0.33913
0.487782	0.956321
-0.0842618	-0.538002
0.70405	0.586984
-1.67206	-1.93159
-0.166504	-0.0856508
1.20839	1.06105
0.130111	0.369485
0.143079	0.441792
-0.104277	-0.818132
1.13127	0.887639
-0.27831	-0.0024257
0.387825	0.174597
2.13641	2.52225
-0.691271	-0.497608
1.45202	2.2673
0.469796	1.01778
-0.343146	-0.169688
-0.609187	-0.891314
-0.87853	-1.56377
-0.861764	-1.2998
-2.05642	-1.74406
1.1078	1.12635
0.746142	0.47176
2.27281	1.69564
-0.539505	-0.634662
1.27929	0.41869
0.0329324	0.252455
-1.39603	-1.37251
0.453384	0.192078
-0.352839	-0.798274
1.10579	0.435471
0.530222	0.139478
0.804106	0.205946
1.27854	0.68212
1.36713	0.916959
0.327846	1.01273
-0.0812598	-0.116425
-0.493277	-0.723465
1.64947	1.97929
1.21824	1.34317
-0.720809	0.192585
0.10063	-0.208588
0.697071	0.6178
1.65722	1.9051
-0.357794	0.163605
-0.974514	-0.705077
-1.5107	-0.946818
0.52685	1.0321
-0.546231	-1.11363
-0.0119338	0.459552
-1.45061	-1.58522
1.70555	1.08795
1.51103	1.58885
1.3853	0.987932
-2.19111	-1.84004
0.949503	0.48581
-0.218609	-0.779636
0.970514	1.75919
-0.160901	-0.265643
-1.1048	-1.04062
-0.345622	-0.355208
-0.721795	-0.476631
0.949926	0.573806
1.03458	1.12282
-0.919515	-0.524468
1.05149	0.0715399
-2.0295	-1.88131
1.0501	1.02912
0.158574	0.031451
0.150566	0.423678
0.269521	-0.0320779
-0.0341044	-0.3385
1.06317	1.20883
1.22495	1.07775
1.08008	1.52568
1.38415	2.37065
2.72089	2.54595
1.94879	2.11998
0.194624	0.0154604
2.67865	2.93596
0.387707	0.920927
-0.209248	-0.244987
-1.52275	-1.98423
1.33136	1.40186
0.165068	-0.571361
0.994052	0.398825
-0.295341	-0.333321
0.291157	0.102424
1.24965	0.821104
-0.167111	-0.652951
-0.67596	-1.15682
-0.653191	-0.193536
1.67299	2.10293
-1.21043	-1.33001
-2.14088	-1.84046
0.715892	0.912354
-0.0343657	-0.374158
-0.907149	-0.759452
-1.49464	-1.46474
-1.10317	-0.792525
1.66138	1.47044
0.607518	0.555327
-0.555707	-0.843598
0.328177	0.447149
-1.04131	-1.32301
1.76462	1.45976
-1.09431	-0.829567
-1.25845	-1.27025
2.33546	2.46528
1.6811	1.91462
1.60274	1.39417
-1.76198	-1.41504
0.496271	-0.0401448
2.32838	2.64591
-0.365392	-0.311568
-1.11329	-1.00543
-1.06643	-1.42715
-0.893253	-0.97471
-1.9009	-2.24884
-1.04885	-1.4638
2.9845	3.7817
-1.09299	-1.16921
0.166508	1.30355
0.27049	0.230421
-0.939176	-1.24552
-0.0385317	0.156647
-0.236655	-1.32345
0.5496	-0.0779429
0.0600085	-0.497124
0.170553	-0.127645
-0.971317	-0.982978
0.822949	1.00571
0.135859	-0.447841
0.777414	1.28147
1.70349	1.75769
-0.848113	-1.41432
0.291845	0.245314
-1.6696	-1.32722
-0.811401	-1.35448
-0.242533	-0.135364
1.37027	1.51833
-1.77657	-1.72983
1.117	1.17884
-0.358526	-0.429894
-0.133698	-0.463918
0.583829	0.0757103
2.43799	2.31254
-0.6656	-1.39867
3.41847	3.94983
-2.28231	-2.35216
1.36891	1.25295
2.89247	3.1159
2.77245	1.7115
0.00542677	-0.189184
-0.104725	0.712675
0.380374	0.222183
0.344027	1.12942
0.480252	0.309454
0.883061	0.340102
0.724359	1.15114
0.712938	0.5617
0.904076	0.873337
0.00588186	-0.256721
0.0948996	-0.0511285
-1.02156	-1.14163
-0.606563	-0.676918
0.931416	0.735453
-0.575805	-0.788514
0.00238285	0.314772
-1.30988	-1.0338
-0.510187	-0.230759
-0.800577	-0.626815
1.82082	1.34769
-1.25154	-1.16625
0.452503	0.5304
0.628451	0.226439
-0.0287541	-0.0497841
-1.26731	-1.22223
1.92194	1.93914
-0.550817	-1.01647
0.718775	1.76407
-1.39562	-1.60869
-1.50808	-1.05691
0.456122	-0.0343834
-1.31521	-0.589838
2.46572	2.2418
2.06786	2.34475
-1.4789	-1.37107
0.915073	0.557967
-0.648308	-0.972143
2.41814	1.57413
-1.30697	-1.57441
-0.351842	-0.642024
-0.0773237	-0.216024
-0.203383	-0.082571
-0.833661	-0.614044
-0.533293	-0.474976
1.775	2.42856
-1.28991	-1.16263
0.387984	0.594672
0.481607	0.637471
1.16339	0.258316
0.421374	0.176429
-0.10349	0.126489
0.155951	0.437351
0.752724	0.0270634
2.05357	2.23228
-0.765154	-1.37995
1.14314	1.43693
1.13181	0.89342
-0.323472	-0.778114
0.412031	0.505628
-1.41419	-1.21
-0.682704	-0.122648
1.10442	0.710616
0.0306279	0.475643
0.277732	0.670061
-1.22711	-1.17932
-1.33168	-1.74454
1.76851	1.55907
0.414018	0.277141
1.9788	1.90478
2.42653	2.73334
0.630961	0.791837
0.582863	0.725006
-0.120195	-0.997221
1.68861	1.79891
-0.991451	-1.69458
-1.09476	-1.0586
0.898454	0.902135
0.0242377	0.127299
1.18236	1.82529
-1.42022	-1.32875
-0.76168	-0.829751
0.682828	0.20345
0.763246	0.656699
0.165441	-0.647008
0.30204	0.575983
-0.130682	-0.412827
-0.243164	-0.188681
1.49368	1.39345
-2.69373	-2.49714
-2.08993	-2.09348
0.241038	0.844272
-0.898005	-1.49775
0.0870353	-0.229556
2.21456	1.27351
-0.928149	-0.920709
0.803038	0.701398
0.0800731	0.562886
1.11973	0.790018
1.65026	1.09835
-0.850168	-1.07332
-1.74975	-1.73465
0.82525	0.179104
-0.935201	-0.486216
-1.89313	-2.43613
-1.52455	-2.22793
-2.18711	-2.43007
1.52034	1.42895
-0.5052	-0.578845
0.635009	0.831741
0.612008	0.978275
0.640503	0.463355
-0.57572	-0.237705
-0.355898	-0.167038
-0.296424	-0.743572
-0.769976	0.443173
-0.148076	-0.503256
-1.09831	-1.40105
2.4585	1.99879
-1.16913	-0.893547
0.00350714	0.384664
1.39229	0.502873
-1.94511	-2.21326
-3.81292	-3.34491
0.563998	0.500225
-0.755959	-1.01351
-0.16993	0.35298
0.299355	0.290039
1.52119	2.95335
-0.188083	-0.165321
-0.0418638	-0.157006
-0.531177	-0.64001
0.442332	1.15232
-0.184523	-0.801736
1.17994	1.6532
0.987366	0.641648
0.781618	1.18786
1.62108	1.60071
0.203011	0.304346
0.832301	1.20368
0.138609	0.17889
0.824423	0.826521
-1.81882	-1.79478
0.203656	-0.408791
1.58077	1.33222
0.609207	0.0854338
0.880587	1.74998
-0.434296	-0.986406
-0.102511	-0.29565
-1.12291	-1.24181
-1.59898	-2.19965
-0.0567741	0.239469
-0.739691	-0.350454
-1.16981	-0.70902
0.427472	0.996795
2.38441	2.81789
-1.86028	-2.08939
-2.2667	-2.22599
-0.336867	-0.845758
-0.607756	-0.491364
0.55071	0.144834
0.0457877	0.153017
-0.0834854	-0.0341172
1.01855	0.660532
0.0672281	-0.0297165
1.79078	1.37632
2.50404	2.11584
0.483649	0.0749412
0.0213721	-0.902741
-0.977974	-0.830588
0.731179	0.750939
0.123428	0.482133
-1.30474	-1.87009
-0.986895	-1.09397
1.26259	0.707193
1.16428	0.997316
0.0981457	0.704492
0.107615	-0.180309
-0.00946172	0.282085
0.761498	0.331817
-0.687206	-1.03612
-2.44721	-2.71612
-1.18436	-0.881695
-0.119713	0.416725
1.01242	0.248078
1.09568	0.575157
1.26874	1.03601
-2.60617	-2.35656
1.19675	1.65721
-0.369607	0.323392
-1.14562	-1.24077
-0.330677	-1.12823
2.7795	2.74646
2.03379	2.45858
0.424944	1.10449
0.862412	0.88771
-0.939185	-0.921725
-0.193288	-0.116203
0.21784	0.813137
1.00785	1.37717
0.389621	0.573662
-1.26536	-2.02525
0.682589	-0.280426
0.922257	0.692603
1.57089	1.74093
0.823337	0.0701668
0.161078	-0.614058
1.9456	1.39581
-0.0816247	0.149402
-0.314836	-0.58511
-1.27418	-1.18189
-0.705652	-1.02307
-0.462129	-0.64292
0.487174	0.6604
-0.459321	-1.42162
0.616287	-0.26906
0.293487	-0.109278
0.18085	-0.122058
-0.103255	0.583183
1.20507	2.08982
-0.0581627	0.378985
1.49807	1.86755
1.07298	0.963349
-1.44126	-1.60458
0.656148	1.19712
-0.381327	-0.0282095
-1.27115	-1.79538
-0.834134	-0.760405
-0.887389	-0.685105
-0.17616	-0.320387
-0.651429	-0.763019
1.09205	1.01326
-0.793283	-1.14861
-0.90692	-1.62751
-1.86805	-1.52054
-0.408382	-0.589736
-0.0843959	0.114509
1.73212	1.83942
-0.40103	0.254453
-1.04755	-0.749409
2.14052	1.32681
0.818308	1.47532
-1.93104	-2.12596
0.119563	0.85471
1.27212	1.40455
-0.924129	-0.777441
0.317856	-0.133668
0.688659	-0.100358
-1.28029	-1.61713
-1.38303	-1.28759
1.20776	1.19513
-1.06866	-1.10744
-2.22789	-2.2081
-0.514576	-0.113515
1.12601	0.769051
-1.94649	-2.13226
-1.00982	-0.680087
-0.615373	-0.123686
0.874631	0.650055
1.04211	1.10544
-0.139396	-0.0353033
0.661254	0.770908
1.70181	1.33243
-0.131412	-0.59535
-1.07502	-0.8184
-0.107536	-0.313395
-0.594639	-1.11865
-1.12705	-1.09579
0.733997	0.839117
-0.365594	-0.743164
-0.0128495	0.307856
-0.471761	-0.526057
-1.52387	-0.6958
0.122332	0.0280977
1.85332	2.38912
-2.05779	-2.21662
0.174082	-0.375829
0.543168	1.20613
-0.0998621	0.174314
0.969092	1.44985
-1.03131	-1.04039
1.35896	0.791748
-0.562965	-0.189956
-0.848868	-1.56455
2.06544	2.18681
-1.19772	-0.794167
-0.390841	-1.28451
-0.283953	-0.471878
-1.05364	-0.969805
0.0758952	0.199766
0.0692001	-0.226042
-2.08589	-1.85386
2.72934	3.01023
-1.01578	-1.12834
0.292847	0.0865952
-0.111137	-0.547317
-0.317374	-1.12179
-0.609153	-0.762622
0.0634461	1.06084
0.504843	0.117105
-1.93079	-1.5781
1.1146	1.37562
-1.43984	-1.69386
-1.05435	-1.38679
0.188648	0.314052
0.0380701	-0.433304
1.74776	2.04382
-2.23818	-1.8099
0.47759	0.423176
-0.321453	0.473406
-1.42198	-1.20545
-0.416971	-1.37986
1.33979	1.61894
-0.256592	0.0150524
-1.3446	-1.15724
1.00069	1.13665
-1.95962	-1.22865
0.245831	0.188978
0.574034	0.158802
-1.4028	-2.41904
0.338924	0.288096
2.51007	2.64843
-1.15447	-0.805521
-1.07935	-1.03414
-0.548766	0.500559
-0.506909	-0.779393
-0.39485	0.416939
1.14867	-0.043161
-0.80135	-1.35571
-1.65992	-1.05184
0.188344	0.687659
-0.0400101	0.787306
0.123982	0.0577573
1.25068	1.82847
1.69089	0.454406
0.948861	1.6512
-0.323237	-0.266329
0.72023	0.640091
-1.61838	-1.91184
1.84831	2.13946
2.30535	1.78538
2.482	2.79472
0.826713	0.374041
-1.43884	-1.41821
0.500075	-0.0917459
-0.264857	0.410327
1.63862	1.37097
-0.201187	-0.165466
-2.94755	-2.9525
0.151208	-0.583566
0.117317	-0.209482
0.900966	1.41618
0.724546	0.978576
0.754654	0.108043
-1.67524	-1.33466
0.288062	-0.00159974
0.153684	0.150766
0.194271	0.33275
0.264688	-0.0392534
1.55896	1.49378
0.336156	0.595083
0.631408	0.301676
0.887058	0.960995
0.914108	0.73293
-1.05808	-0.435537
1.66973	1.02469
0.673412	0.207471
-0.848805	-1.34607
0.881254	0.704547
-0.0217368	0.324297
-2.72838	-2.3814
0.648161	-0.255
1.15871	0.774327
-0.0387324	0.397307
-2.77506	-2.52107
-0.308457	-0.914128
-0.827584	-1.94217
0.669916	0.633484
-0.251716	0.223287
0.596555	-0.204735
0.150594	0.44754
-0.840811	-0.0505273
0.988773	1.32258
-2.09867	-2.03233
2.14723	2.73455
1.02247	1.52085
-2.21183	-2.13883
0.176345	-0.0261013
-1.42157	-0.971905
0.609392	0.00826784
0.935095	0.757006
1.70009	1.0557
-0.0664428	0.244278
-1.92059	-2.19542
-3.42928	-3.63383
-1.47622	-1.58822
-1.8845	-1.4275
0.696599	0.511421
0.0915066	0.0103465
-0.99178	-0.513665
-1.27184	-0.679369
1.0263	0.577668
-1.31702	-1.00029
2.172	2.63483
-1.45733	-1.1937
1.46192	1.15654
-0.178581	-0.64804
1.30853	1.47337
-0.884399	-1.08451
-1.151	-0.693158
0.273861	0.504518
1.11537	0.823604
0.34037	0.00738905
-0.135245	-0.219187
0.556471	0.876128
-0.157213	-0.363374
0.500051	0.273314
-0.0603875	-0.649666
0.573634	1.13975
-0.570281	-0.122738
0.775752	0.427935
1.72581	0.968567
-0.891312	-0.545784
-0.838948	-0.419389
-0.325587	0.316318
0.545422	0.680113
0.146752	-0.131305
0.164187	0.348666
-1.48758	-1.98475
1.26651	1.06776
-1.86268	-2.19445
0.0916561	-0.152716
0.17656	-0.184792
1.14882	0.645483
-0.218167	-0.546706
-1.36611	-1.02683
-0.991791	-1.46722
-0.879245	-0.860165
-1.01048	-1.30506
1.07847	1.50114
-0.857942	-0.0386404
0.735133	0.717906
0.266382	-0.133746
0.214705	0.253809
1.98844	1.86928
-1.52083	-2.10558
-0.591651	-0.0560839
0.461312	0.280903
-1.23709	-1.57408
-0.440859	-0.249058
-0.0440087	0.6584
-2.00618	-1.42297
-0.235483	-0.490403
-1.99293	-2.39132
-0.941661	-0.375044
-0.188413	-0.0821656
1.45	1.8535
-1.46177	-1.54706
-1.82879	-1.3148
-0.118257	0.232433
-0.750938	-0.841088
0.68357	0.794302
-0.293723	-0.0649474
0.611045	0.85537
0.241512	0.233181
-2.28967	-2.17011
-0.470921	-0.141246
-0.714764	0.152592
-2.36584	-1.89777
1.04696	0.693337
0.0502941	0.319885
-0.778419	-1.27273
-0.124156	-0.374112
0.53891	0.411507
1.42867	0.989356
1.67817	2.08915
0.826468	1.23059
-1.45461	-1.12311
0.718031	1.08963
-0.88942	-1.1451
0.535684	0.183429
0.0252689	-0.0714415
0.852649	0.479416
1.29386	0.96448
0.290391	1.00879
-0.240079	0.1058
-0.601913	-0.33172
-0.0010355	0.149393
-1.30616	-1.10045
-2.0679	-1.2151
-2.64222	-3.08575
0.600972	0.265944
1.02597	1.04394
-1.39921	-1.43837
3.36357	3.01005
0.749539	0.509112
-0.154253	-0.345705
-0.452934	-0.366601
0.362774	1.00847
-0.607807	-0.712808
-0.628028	-0.147108
-0.786022	-0.255132
-0.474234	-0.403398
0.323452	0.390749
0.546173	0.743878
-0.217819	-0.542762
1.51212	1.13961
0.191393	0.15062
-0.188619	-0.171063
1.06912	1.41066
1.36572	1.10338
1.3013	1.58255
1.25663	0.837711
-0.444625	-0.561181
0.217598	0.405448
-0.619998	-0.831103
0.85088	0.237118
-1.63594	-1.77194
0.0533007	0.173141
1.22714	0.867144
-0.0429822	-0.334611
0.0754	-0.265274
-1.0092	-0.802886
-1.52343	-0.874616
0.412766	0.522695
1.38332	1.11622
-0.701116	0.220799
1.23185	1.37231
0.889123	0.853938
3.98495	3.60673
1.16251	1.10373
0.537662	0.513894
1.03537	0.860411
-1.19419	-0.948326
0.21223	0.710354
-0.0729666	0.142413
1.12123	1.88588
0.63718	0.460564
2.83741	4.41163
-1.02775	-1.10144
-0.541457	0.288244
-0.752633	-1.7176
0.212095	-0.769749
-1.00514	-1.31233
-0.61087	-0.591407
0.104422	0.917067
-0.577134	-0.117108
2.45281	1.81484
1.42816	2.29638
-1.02673	-1.14627
0.263469	-0.0882898
0.204811	0.318525
-1.01924	-1.58204
1.37122	1.81568
0.713387	0.571568
1.45092	1.96028
-0.569846	-0.511992
0.372474	-0.160429
-2.46581	-2.44785
0.441996	0.135718
-1.85856	-1.93628
-0.785578	-0.540749
-1.21635	-1.3636
-0.442125	-0.527697
0.0697216	0.145931
-0.719122	-0.595529
-0.164232	0.06805
-0.292345	-0.945615
-0.707577	-0.598338
-0.0312538	0.0623892
1.40619	1.30601
0.138418	0.218736
-1.0917	-0.890442
0.0139277	-0.617846
1.69844	1.33225
-0.625125	-0.649618
-2.42684	-2.64381
0.0445671	0.232727
0.597691	0.743144
0.0209268	-0.501726
-0.000910546	-0.248449
0.447395	0.539959
1.21506	0.954638
0.364727	0.487404
0.913905	0.235526
0.645693	0.710583
-0.0587086	-0.19639
-2.54316	-2.41042
0.238442	0.159919
-0.463174	-0.37167
-1.1177	-1.64348
1.52071	1.71677
-0.315771	-0.805474
1.28143	0.845011
-0.133786	-0.610992
1.67369	1.39831
0.884062	0.740466
-0.486894	-0.184195
-0.660366	-0.212399
1.80014	1.88202
-0.172107	0.0104665
1.28989	1.2063
-2.87442	-2.2993
-0.537403	-0.945731
-1.00363	-1.04862
-0.531463	-1.03983
1.15331	0.371551
0.389148	1.06317
0.489093	-0.0106662
2.18844	2.08927
-1.35775	-2.25981
-0.126298	-0.370567
0.144879	0.172602
-0.111066	-0.183132
-1.6294	-1.22847
-0.756622	-0.566886
-0.100358	-0.167539
1.46032	0.945911
1.34348	1.46194
2.03548	1.91269
1.99796	2.89063
-0.536184	-0.877792
0.355605	0.581802
1.60539	1.46815
-0.0875082	0.842353
-0.84539	-0.75767
-1.26263	-2.01013
0.259674	0.337012
2.40591	1.87073
0.830863	0.823727
-0.400428	-1.11369
1.88576	1.66872
0.0927631	0.523215
-1.33699	-1.4839
-0.00797484	0.167271
-1.13182	-0.796457
-4.37318	-3.51245
-1.2949	-1.70128
1.05118	0.727737
0.302267	0.144285
-1.53096	-1.4507
-0.459073	-0.996751
1.10834	1.50619
1.31564	1.32004
2.36434	2.7537
1.58852	1.52985
1.42827	0.977945
2.37588	2.11276
-2.66531	-2.86868
-0.926991	-1.58656
2.42953	2.14752
0.295164	0.326941
-0.527774	-0.171121
-3.05784	-3.34204
-2.90178	-2.50535
-1.32909	-1.10264
-0.388116	0.198831
-1.04876	-1.72905
-0.540293	-0.258304
-1.32539	-1.82517
0.0605427	-0.0875275
-0.384931	-0.61305
-0.63765	-0.453422
-0.620196	-0.475797
-0.382877	-0.801183
-0.0494575	0.0816711
0.00852482	-0.449253
-0.689837	-1.98158
-0.191652	-0.501145
1.55001	1.23338
0.956816	1.3434
1.86163	3.31527
-0.192324	-0.472001
0.613426	0.576526
-0.29226	0.272214
0.392689	0.488381
-1.39216	-0.928393
-0.655845	-0.447782
0.228951	0.420126
-0.891308	-0.758673
0.731727	0.58755
-1.00504	-0.362608
-0.661714	-0.574078
-1.77652	-1.58682
0.932061	1.1262
-3.06221	-3.26598
0.230274	0.0185197
1.26749	1.02932
-0.0119728	-0.0202244
-1.56651	-1.31411
-1.3501	-1.38261
0.782873	0.854578
-1.94775	-0.745833
0.193051	0.0866348
0.269362	-0.258887
-0.972286	-0.69892
-0.867874	-0.289344
-0.550566	0.00804987
0.345072	0.195826
-0.94789	-0.72883
0.0710246	0.10463
-0.552206	-0.704513
0.641577	0.831887
0.14779	0.27561
1.10176	0.954895
0.386434	0.16936
1.12668	1.07303
1.8374	2.20036
-2.33342	-2.17343
1.88669	1.79715
1.20334	1.39015
-2.57043	-2.89623
-0.0592421	0.0162975
0.0943192	0.0675279
0.573842	0.162198
-0.308599	-0.572602
-0.355061	0.319733
0.461765	0.862549
1.34383	0.612312
-0.847862	-1.01258
0.182273	0.377664
-0.811238	-0.298699
0.420933	0.538855
-3.41313	-2.93526
-1.26213	-1.57864
0.540926	0.317909
1.19792	1.18988
0.593885	0.455601
-0.394039	0.0913883
-1.82846	-1.71002
-0.469964	-0.0285972
0.332672	0.64154
1.59381	2.4235
-0.512816	-0.858141
0.70206	0.938511
1.53812	1.61696
2.28052	1.68451
1.22105	1.60569
0.759442	0.324986
-0.200066	-0.157517
-0.383423	-1.47695
1.4129	1.98837
-1.51534	-1.28287
0.672873	0.497743
-1.2068	-1.68106
0.730566	0.568408
-1.09714	-1.18365
2.63082	2.92173
0.873032	1.00165
0.818928	0.938193
-0.362356	-0.371328
0.541848	0.813435
-0.210688	-0.0103835
-0.534996	-0.399054
-0.505939	-0.762261
-0.915113	-0.945698
1.42275	1.56933
-2.20117	-1.7823
0.998685	1.14034
-1.10156	-1.13017
-0.827667	-1.12928
0.0904292	-0.050083
1.09196	0.784563
-0.661322	-1.27942
2.16628	1.92193
-1.23797	-0.996129
-1.65002	-1.30487
-0.131327	-0.803296
-0.454958	-0.0389498
1.33919	1.63822
-0.925821	-0.111655
-0.30136	0.0647102
-0.378941	0.313209
1.24783	1.76363
0.126095	0.031673
0.162181	-0.189608
2.32355	2.15926
-1.74267	-2.13975
-0.485356	-0.42331
0.313005	0.13774
-0.699726	-0.736732
-3.46296	-3.41155
-0.247535	-0.425016
-0.841037	-1.51693
-0.249032	-0.2394
0.222162	0.238894
-1.18808	-1.09249
-0.192327	-0.381787
0.00926034	-0.380272
0.915851	0.603847
-0.75982	-0.391945
0.743386	0.355223
-1.23531	-0.925712
0.858327	1.51288
-1.49374	-1.48029
0.427367	-0.390843
0.330196	0.00301941
-0.199055	-0.159367
1.18562	0.802549
-0.37446	-0.908914
0.859301	0.458013
-1.62478	-1.69381
-1.50403	-1.85006
1.10844	0.611519
1.30267	1.06086
-1.51974	-1.34051
-1.82384	-1.53443
0.937586	0.965446
-1.08623	-1.05066
2.37038	3.35357
-0.901461	-0.560919
-1.84706	-2.08522
1.01326	0.602163
0.184519	0.0437411
-1.849	-1.74622
1.51635	1.54432
-1.23204	-1.01231
0.933259	0.646974
0.180793	0.77979
1.42321	1.24535
0.828109	0.911974
2.7063	3.02861
0.554018	-0.0117478
0.0078584	0.181633
-0.186065	-0.0568468
-0.99843	-1.21385
0.221942	-0.00811323
-1.33981	-0.553124
-1.10222	-1.3284
0.249198	0.84234
0.156073	-0.561035
-1.81136	-1.92387
0.0977544	0.959227
1.06312	1.02574
-0.781936	0.300826
0.816213	0.612517
0.655254	0.78277
1.77491	1.60059
0.720117	0.411676
0.291943	0.202513
-0.31415	-0.277305
-0.101494	-0.205426
0.692307	0.568299
2.11353	1.89402
0.738636	0.647624
0.450848	0.805905
-0.0776655	-0.778334
1.79681	1.40352
-1.80595	-1.9797
0.578596	0.967371
-0.0521178	-1.18718
-2.51163	-2.38244
-1.69214	-1.77185
0.330752	-0.142923
-0.609866	-0.732163
-0.140554	-0.108332
0.409423	0.0676625
-0.999392	-0.453682
1.00532	0.869739
0.596032	0.0254336
-0.516324	-0.24168
-0.463953	-0.436199
-1.33952	-1.87205
-0.200858	0.0929377
-2.7791	-2.45367
-0.441272	-0.564434
-0.75734	-1.10843
-0.706692	-0.967578
-0.449627	-0.879033
2.51098	2.75538
-1.69583	-1.77333
-0.603985	-0.488969
-2.09732	-2.14573
0.474992	0.418081
1.02997	0.697609
1.39481	1.2708
-1.60592	-1.10899
0.343213	0.185667
-1.32365	-1.62319
-0.687779	-0.999612
0.239726	0.535177
1.59252	2.39626
-0.0580945	-0.514228
0.673739	0.652016
-0.72153	-1.14314
-1.32493	-1.41671
-0.980002	-0.966147
0.792355	1.38611
0.217141	0.820654
-1.18332	-0.500187
1.73678	1.35328
1.21822	2.35438
-1.90099	-1.48435
-1.14516	-1.22807
-0.0633366	-0.633028
-1.67312	-1.65793
-0.981487	-1.00985
-2.24613	-1.91256
-0.354893	-0.804024
0.444831	0.697832
-0.27031	0.085631
-1.14333	-1.25534
-0.674375	-1.13494
-0.231875	-0.698493
1.44536	1.93806
-0.604922	-0.619208
-0.838272	-0.763651
0.0228564	0.748031
1.19915	2.02704
-0.787381	-1.47031
1.214	0.84108
-0.6795	-0.874686
-0.832477	-1.06758
0.9564	0.410757
0.295312	1.04395
-2.52135	-1.69972
1.33504	1.7253
-0.977341	-1.21088
-1.14492	-1.44733
-0.446061	0.0072248
1.69612	1.937
-2.51484	-2.7629
-0.820613	-0.949953
-0.575185	-0.459544
1.86659	1.5359
-1.40782	-1.56361
-1.92963	-1.66003
0.575783	1.32681
1.10814	1.89016
-1.65207	-1.07333
2.80398	2.746
-0.100772	-0.416676
0.716602	0.729925
-2.71218	-3.00556
-0.666549	-0.357188
0.342873	0.194991
0.0134097	0.252149
-0.222551	-0.547979
0.215782	0.0639501
-0.0141501	0.118999
0.862916	0.479223
-1.65964	-1.65648
0.617119	0.25771
-0.398292	-1.32682
-0.142553	-0.43438
-0.146031	-0.196768
1.2409	1.25843
2.04683	1.67935
-0.253888	-0.191518
0.151758	-0.0543782
-1.74722	-2.39221
1.06545	0.60992
-1.52185	-2.31169
-0.381962	-0.331549
0.11509	0.210428
-1.55741	-1.68732
-1.53939	-1.38393
-0.85505	-0.086633
-1.13368	-1.32608
-0.356993	-0.667221
0.011676	-1.00748
-0.20187	0.259193
-1.31612	-1.14696
-1.03699	-1.72453
0.293744	0.584441
-1.93364	-1.31178
-1.1298	-1.67262
-0.0838328	0.812633
1.73654	0.928525
-0.449192	-0.0822426
-0.589077	-0.314024
1.25686	2.02099
0.257368	0.221691
-1.03242	-1.06614
-1.34845	-1.37955
1.99887	1.49047
-1.63919	-1.07803
1.33422	1.08097
0.514016	0.501393
0.338567	0.459732
0.124713	-0.612502
0.360604	0.334557
1.04133	0.970037
-1.72114	-1.58625
0.935448	1.5017
-1.00233	-0.45174
-0.241098	-0.758307
1.01945	1.44119
-1.43852	-1.14548
-0.993294	-0.626463
1.83425	2.42552
0.0962446	-0.167946
0.750963	0.993775
-2.2894	-2.66206
-0.0978039	-0.124005
-0.263945	-0.514549
0.787015	-0.091828
1.28147	1.7466
1.7393	2.40329
-0.0659347	0.31167
0.173908	0.253327
-1.34648	-0.300585
-1.05916	-0.907136
1.84847	2.50916
-0.9729	-1.45849
-0.542503	-0.245734
0.897873	0.374002
0.451609	0.95998
0.654623	0.71653
-0.564533	-0.229173
-1.25632	-1.24562
-0.245851	-0.730616
1.62247	1.8884
0.895006	1.8821
-0.226348	-0.867678
-0.955709	-0.99558
0.378189	0.336313
-1.61247	-1.753
0.231695	0.381108
-2.40553	-2.4934
-0.900875	-1.05998
0.706264	0.685798
-0.768469	-1.03475
-2.10461	-2.19362
1.27614	1.00371
-0.346633	-1.19287
0.0107459	-1.22127
0.216284	0.234745
0.987442	1.32776
0.307971	0.0707399
1.47404	1.09077
-0.430721	0.353138
1.09866	0.716006
-0.923016	-0.7121
0.534071	1.3021
0.61322	0.237786
-0.0295495	0.490542
1.55475	0.912591
0.387699	0.596971
0.227519	0.168995
-0.871377	-0.544188
0.841285	0.52414
0.29655	0.350433
2.63636	3.46117
0.702928	1.19718
-0.655882	-0.562813
0.223924	1.26973
0.293571	-0.017863
-1.62613	-1.56557
-2.18358	-1.89829
-0.125185	-0.763885
-0.51916	-0.0957547
1.36924	1.57766
0.389854	0.264829
-0.377776	-0.973943
-0.730405	-0.234071
0.188365	-0.466629
-1.41013	-1.61433
-0.821432	-0.267375
-0.46361	-0.352422
0.20201	0.490953
0.521903	0.560031
0.0873288	0.953479
1.20156	0.703698
-0.195162	-0.563683
0.71648	1.58783
-1.58775	-1.63917
0.45234	0.308664
0.33666	0.940776
-0.29543	-0.42688
-0.145349	0.332578
-0.0500585	0.60953
1.56314	1.54108
1.27875	1.03181
-0.221242	-0.152
-0.60426	-0.871747
-0.395594	0.178863
-1.9763	-1.57201
-2.80328	-3.14138
0.457025	1.11764
0.607475	1.21575
1.13409	1.62911
-1.89967	-1.83062
-1.29767	-1.68385
1.0339	1.67891
-0.543597	-1.00308
0.914727	0.788871
1.73235	1.53767
-0.244592	-0.0318552
-0.616355	-0.759244
1.22214	1.02615
1.40864	1.17383
0.245076	0.133875
3.42829	3.77611
1.26864	1.16057
0.291106	0.155435
0.594455	0.51386
1.57734	1.97127
-0.805052	-1.94291
-0.882674	-0.567291
-0.254983	-0.198324
0.781697	1.55599
-1.17597	-1.32438
-3.57988	-3.17832
0.975729	0.416231
1.74832	1.24267
0.00664178	-0.618018
1.23152	1.19668
-1.69024	-0.950621
1.13613	1.51534
0.642884	0.675243
-0.391114	-0.95894
-0.269486	-0.508411
-1.49517	-1.00396
-0.780818	-0.994095
-2.30398	-2.2199
0.444228	0.899531
0.94097	1.18448
0.0968759	-0.545195
-0.278017	-0.625092
-0.310255	-0.383061
-1.52257	-0.899954
0.150109	0.289982
-0.372007	-0.298943
0.777945	-0.22918
0.734853	1.24767
1.51727	1.28168
-1.38138	-1.80466
-1.23956	-1.50117
-0.122197	-0.339412
0.910925	1.03386
0.916474	0.909136
0.16821	0.17748
0.727734	0.291177
1.85282	1.54744
1.91861	1.956
0.000457314	-0.365912
-1.53845	-0.851314
-1.72687	-1.07431
1.38536	1.43812
2.40639	2.08767
-1.5288	-1.14142
-0.712278	-0.473781
-0.599916	-0.583048
1.05657	1.39301
-0.850707	0.115919
-0.125847	0.339472
0.337156	0.142689
-0.113451	-0.349031
0.414324	0.482636
0.221704	-0.57837
-0.928691	-1.29221
0.368004	0.291406
-0.0726087	-0.369267
1.71947	1.54319
0.744159	0.65788
0.2953	0.214086
2.31503	2.33396
-0.464301	-0.434722
1.36467	1.3735
1.09657	1.56203
-0.984945	-1.03185
-1.08791	-1.06426
-1.39585	-1.38313
-1.0747	-1.72583
1.78077	1.89456
-1.64001	-1.59733
1.05262	1.27548
0.969787	0.208762
-0.26206	-1.2453
1.40516	1.55622
1.4604	0.725393
0.0521678	-0.332856
0.118449	0.364742
0.656243	0.605272
-1.15323	-1.62144
0.262876	-0.379291
1.24291	2.09003
1.51454	1.89196
-1.96596	-1.8053
-0.604784	-0.375984
-1.0369	-0.307295
0.340193	-0.24137
-0.0604072	0.555118
2.31438	2.66345
1.75162	1.87082
0.474156	0.679752
1.45647	1.50236
-0.201156	0.380672
-0.148009	0.109488
-2.64624	-3.06896
1.66614	2.00508
-1.06098	-1.02956
-1.20353	-0.858506
1.06502	1.52213
0.608363	0.757765
0.579664	0.379694
-1.93646	-1.90833
-1.32964	-1.8917
-0.914962	-0.72821
-0.0949675	-0.322266
0.922829	0.841387
0.767889	1.33227
0.956307	0.451341
1.81796	1.79765
1.9494	2.02826
-0.125901	-0.283708
[truncated: 25,031 more rows]
