# Supplementary material for: Latent brain subtypes of chronotype reveal unique behavioral and health profiles across population cohorts
Source: Nat Commun. 2025 Dec 22;16:11550. doi: 10.1038/s41467-025-66784-8 (PMC12749713; doi:10.1038/s41467-025-66784-8)
Supplement: Supplementary file 4 — Source data [file 41467_2025_66784_MOESM4_ESM.zip › Source Data/SFig3.xlsx]

## Sheet: sMRI
	loadings	err_lower	err_upper
Frontal Pole (left)	0.030673	0.0214623	0.0247332
Frontal Pole (right)	0.0260596	0.0192087	0.0255261
Superior Frontal Gyrus (left)	0.0351167	0.0297401	0.033359
Superior Frontal Gyrus (right)	0.0296125	0.0268585	0.0320592
Inferior Frontal Gyrus pars triangularis (left)	0.0620562	0.0312978	0.041759
Inferior Frontal Gyrus pars triangularis (right)	0.0516022	0.0275551	0.0411025
Inferior Frontal Gyrus pars opercularis (left)	0.0405243	0.0221367	0.029989
Inferior Frontal Gyrus pars opercularis (right)	0.0396331	0.0222797	0.0313995
Precentral Gyrus (right)	0.0224254	0.0184614	0.0205877
Superior Temporal Gyrus anterior division (right)	0.0332382	0.027409	0.0341538
Superior Temporal Gyrus posterior division (left)	0.0216363	0.0196402	0.0280228
Superior Temporal Gyrus posterior division (right)	0.0270715	0.0218142	0.0255889
Lateral Occipital Cortex inferior division (left)	0.0273837	0.0244076	0.0243126
Lateral Occipital Cortex inferior division (right)	0.0315361	0.0275256	0.029614
Frontal Medial Cortex (left)	0.0350601	0.0263454	0.0325345
Frontal Medial Cortex (right)	0.0323887	0.0260762	0.0316903
Juxtapositional Lobule Cortex (formerly Supplementary Motor Cortex) (left)	0.0261024	0.0259734	0.0277362
Juxtapositional Lobule Cortex (formerly Supplementary Motor Cortex) (right)	0.0293661	0.0256669	0.0287902
Paracingulate Gyrus (left)	0.0380698	0.0262908	0.0331063
Paracingulate Gyrus (right)	0.0441774	0.0306411	0.0346517
Cingulate Gyrus anterior division (left)	-0.0599061	0.041758	0.0527054
Cingulate Gyrus anterior division (right)	-0.0584977	0.0433657	0.0540809
Cuneal Cortex (left)	0.0334557	0.0242785	0.0328035
Cuneal Cortex (right)	0.0320198	0.0256173	0.0346453
Frontal Orbital Cortex (left)	0.0235735	0.0200411	0.0270847
Frontal Orbital Cortex (right)	0.0272071	0.0235854	0.0294348
Parahippocampal Gyrus posterior division (left)	0.0336583	0.031165	0.0305945
Parahippocampal Gyrus posterior division (right)	0.0288141	0.0263668	0.0299663
Temporal Occipital Fusiform Cortex (left)	-0.0324238	0.0305432	0.0303993
Occipital Fusiform Gyrus (left)	0.0316279	0.0216822	0.0181428
Occipital Fusiform Gyrus (right)	0.030658	0.0208737	0.0178431
Frontal Operculum Cortex (left)	0.0702613	0.0380699	0.0456247
Frontal Operculum Cortex (right)	0.0643661	0.0366258	0.0451336
Central Opercular Cortex (left)	0.0445322	0.0350355	0.0357411
Central Opercular Cortex (right)	0.046986	0.0448905	0.0387445
Planum Polare (right)	0.0374524	0.0282787	0.0344488
Heschl's Gyrus (includes H1 and H2) (left)	0.0624216	0.0456346	0.0444474
Heschl's Gyrus (includes H1 and H2) (right)	0.0482005	0.0347658	0.038002
Planum Temporale (right)	0.0370851	0.034391	0.0386663
Occipital Pole (left)	0.0421941	0.0275598	0.0311383
Occipital Pole (right)	0.0408116	0.0277695	0.0341944
Caudate (left)	-0.0992531	0.0659041	0.0973694
Caudate (right)	-0.101559	0.0657768	0.0998288
Pallidum (left)	-0.0517331	0.0496652	0.0504734
Pallidum (right)	-0.0697791	0.0551216	0.0647353

## Sheet: dMRI
	loadings	err_lower	err_upper
pontine crossing tract on FA skeleton	0.0674703	0.0572664	0.0311855
genu of corpus callosum on FA skeleton	0.124371	0.108365	0.0788807
body of corpus callosum on FA skeleton	0.145122	0.119816	0.076598
fornix on FA skeleton	0.106184	0.0895818	0.0706186
anterior limb of internal capsule on FA skeleton (left)	0.081519	0.0794979	0.0932153
anterior corona radiata on FA skeleton (right)	0.130647	0.0987175	0.0859849
anterior corona radiata on FA skeleton (left)	0.132613	0.102983	0.0887268
posterior thalamic radiation on FA skeleton (right)	0.108005	0.102035	0.0949409
posterior thalamic radiation on FA skeleton (left)	0.111336	0.100505	0.0931914
cingulum cingulate gyrus on FA skeleton (right)	0.0794309	0.0736864	0.0797893
cingulum cingulate gyrus on FA skeleton (left)	0.0769023	0.0762111	0.0855068
fornix cres+stria terminalis on FA skeleton (right)	0.085902	0.0816997	0.0634914
fornix cres+stria terminalis on FA skeleton (left)	0.0917106	0.086279	0.0607705
superior fronto-occipital fasciculus on FA skeleton (right)	0.10537	0.0955467	0.0642094
superior fronto-occipital fasciculus on FA skeleton (left)	0.123581	0.107038	0.0642238
tapetum on FA skeleton (right)	0.0894898	0.0760265	0.063601
tapetum on FA skeleton (left)	0.10413	0.0835251	0.0467406

## Sheet: rfMRI
	loadings	err_lower	err_upper
Visual lateral -Default mode network	-0.0852466	0.0370915	0.0579289
Visual V1/V2/V3 medial-Visual lateral	0.0593434	0.0395271	0.0381763
Dorsal attention right-Visual lateral	0.0589614	0.0415929	0.0511256
Dorsal attention right-Somatsensory	0.0307667	0.0303634	0.0378789
Dorsal attention right-Visual V1/V2/V3 medial	-0.0629648	0.0632242	0.0627192
Dorsal attention left-Visual lateral	0.0690533	0.0550877	0.0374866
Dorsal attention left-Visual V1/V2/V3 medial	-0.0773009	0.0661498	0.072717
Parietal-Visual lateral	0.0937473	0.0581762	0.0488747
Parietal-Visual V1/V2/V3 medial	-0.0674715	0.0451218	0.0494356
Visual V1 medial-Somatsensory	-0.0577553	0.0451187	0.051078
Dorsal attention-Dorsal attention right	0.064305	0.0462675	0.0364754
Dorsal attention-Parietal	0.0359271	0.0349223	0.0474482
Dorsal attention-Visual V1 medial	0.0527393	0.0350278	0.0321063
Primary somatosensory-Visual lateral	-0.133494	0.06233	0.0854151
Primary somatosensory-Somatsensory	0.0687115	0.0436982	0.031104
Primary somatosensory-Dorsal attention right	0.029854	0.0187368	0.0199647
Primary somatosensory-Dorsal attention	0.112371	0.0619306	0.0424371
Primary motor-Visual lateral	-0.0991835	0.0358157	0.0553028
Primary motor-Somatsensory	0.0352306	0.0259487	0.0295354
Primary motor-Parietal	-0.0384748	0.0323826	0.0332528
Primary motor-Dorsal attention	0.0901735	0.0424162	0.0269521
Primary motor-Primary somatosensory	-0.131974	0.0518629	0.0702584
Somatomotor medial-Visual lateral	-0.166345	0.0568814	0.0841107
Somatomotor medial-Somatsensory	0.112327	0.0629006	0.0405479
Somatomotor medial-Dorsal attention	0.0674449	0.0431265	0.04481
Somatomotor medial-Primary somatosensory	-0.160002	0.0451302	0.0743787
Somatomotor medial-Primary motor	-0.118224	0.0573478	0.0701151
Temporal medial-Dorsal attention	0.0436689	0.0385202	0.0353877
Temporal medial-Primary motor	-0.0543006	0.031655	0.0378502
Temporal medial-Somatomotor medial	-0.0453382	0.0345799	0.0424661
Cingulate cortex-Primary somatosensory	0.0642564	0.0335483	0.0281238
Cingulate cortex-Primary motor	0.0716441	0.0441941	0.0330162
Cingulate cortex-Somatomotor medial	0.0908959	0.0512004	0.0371117
Cingulate cortex-Temporal medial	0.076975	0.0477572	0.0376281
Cerbellum-Somatsensory	-0.0333357	0.0251357	0.0280064
Cerbellum-Dorsal attention left	-0.0616021	0.0259419	0.0345737
Cerbellum-Parietal	-0.0570655	0.0263649	0.0314932
Cerbellum-Visual V1 medial	0.0528177	0.0463162	0.0292357
Cerbellum-Primary somatosensory	0.153582	0.0877962	0.0566803
Cerbellum-Primary motor	0.123547	0.0689416	0.0570265
Cerbellum-Somatomotor medial	0.176437	0.0874182	0.0559912
Prefrontal lateral-Visual lateral	-0.0980257	0.061553	0.073191
Prefrontal lateral-Visual V1/V2/V3 medial	0.11532	0.0714299	0.0431315
Prefrontal lateral-Dorsal attention right	-0.0317472	0.0243021	0.0268254
Prefrontal lateral-Primary somatosensory	0.100814	0.0612539	0.0342833
Prefrontal lateral-Primary motor	0.0443484	0.0272047	0.0250645
Prefrontal lateral-Somatomotor medial	0.0726859	0.0500798	0.0325338
Prefrontal lateral-Temporal medial	0.0445127	0.02778	0.0245829
Prefrontal lateral-Cingulate cortex	-0.0301703	0.0227645	0.021189
Temporal superior-Visual lateral	-0.143598	0.0604176	0.0832671
Temporal superior-Visual V1/V2/V3 medial	0.0485705	0.0373528	0.0403737
Temporal superior-Dorsal attention right	0.0800788	0.0497771	0.0429858
Temporal superior-Dorsal attention left	0.0410245	0.0379936	0.0373889
Temporal superior-Primary somatosensory	-0.0694119	0.0413223	0.0469557
Temporal superior-Somatomotor medial	-0.116605	0.0448403	0.0619379
Temporal superior-Cingulate cortex	0.0386396	0.0361695	0.0304261
Temporal superior-Cerbellum	0.118555	0.060103	0.0392793
Basal ganglia-Visual lateral	0.0805688	0.0466095	0.0386445
Basal ganglia-Parietal	-0.0585669	0.0289546	0.034961
Basal ganglia-Primary somatosensory	0.142967	0.0774016	0.0533171
Basal ganglia-Primary motor	0.145682	0.0738703	0.0457433
Basal ganglia-Somatomotor medial	0.169293	0.0826331	0.0485214
Basal ganglia-Cerbellum	-0.163856	0.0507845	0.0915901
Basal ganglia-Temporal superior	0.125931	0.0612826	0.0372897
Visual V1 lateral-Visual lateral	0.0800272	0.058938	0.0428516
Visual V1 lateral-Parietal	-0.08583	0.0348392	0.0502603
Visual V1 lateral-Dorsal attention	0.0476865	0.0412495	0.0391732
Visual V1 lateral-Primary somatosensory	0.0596046	0.0403942	0.0357691
Visual V1 lateral-Somatomotor medial	0.0716818	0.057853	0.048881
Visual V1 lateral-Cerbellum	-0.0304869	0.0291733	0.0277647
Visual V1 lateral-Temporal superior	0.0956004	0.0514153	0.0390088
Posteromedial cortex-Default mode network	0.0752113	0.0403195	0.0271627
Posteromedial cortex-Dorsal attention right	0.0248249	0.0222863	0.0228936
Posteromedial cortex-Primary somatosensory	0.119209	0.0633465	0.0373412
Posteromedial cortex-Primary motor	0.0862067	0.0519191	0.0330082
Posteromedial cortex-Somatomotor medial	0.0980853	0.0547427	0.034966
Posteromedial cortex-Temporal medial	0.0570796	0.0397805	0.0357255
Posteromedial cortex-Cingulate cortex	-0.13459	0.0411048	0.0876325
Posteromedial cortex-Cerbellum	-0.0585573	0.0541361	0.0576556
Posteromedial cortex-Temporal superior	0.0878724	0.0393003	0.0260478
Ventral attention network-Default mode network	-0.0314483	0.0264876	0.0235252
Ventral attention network-Visual lateral	0.0737093	0.0524134	0.0297458
Ventral attention network-Parietal	0.0513802	0.0310251	0.0320883
Ventral attention network-Dorsal attention	-0.0556055	0.0389412	0.0386429
Ventral attention network-Primary somatosensory	0.0652163	0.036739	0.0262961
Ventral attention network-Somatomotor medial	0.0680896	0.0437491	0.0287897
Ventral attention network-Cerbellum	-0.0337712	0.0255191	0.0267716
Ventral attention network-Prefrontal lateral	0.0591313	0.0401089	0.0458419
Ventral attention network-Temporal superior	0.057052	0.0548577	0.0347571
Ventral attention network-Basal ganglia	-0.0456509	0.0308716	0.0379448
