# Supplementary material for: Latent brain subtypes of chronotype reveal unique behavioral and health profiles across population cohorts
Source: Nat Commun. 2025 Dec 22;16:11550. doi: 10.1038/s41467-025-66784-8 (PMC12749713; doi:10.1038/s41467-025-66784-8)
Supplement: Supplementary file 4 — Source data [file 41467_2025_66784_MOESM4_ESM.zip › Source Data/Fig-5.xlsx]

## Sheet: a. sMRI loadings
	C5
Frontal Pole (left)	-0.0278819
Frontal Pole (right)	-0.0206963
Insular Cortex (left)	0.0331081
Insular Cortex (right)	0.0286174
Superior Frontal Gyrus (left)	-0.000524814
Superior Frontal Gyrus (right)	0.00475583
Middle Frontal Gyrus (left)	-0.0365727
Middle Frontal Gyrus (right)	-0.0332789
Inferior Frontal Gyrus pars triangularis (left)	-0.0570814
Inferior Frontal Gyrus pars triangularis (right)	-0.0372923
Inferior Frontal Gyrus pars opercularis (left)	-0.0742302
Inferior Frontal Gyrus pars opercularis (right)	-0.0305162
Precentral Gyrus (left)	0.00568741
Precentral Gyrus (right)	-0.0731101
Temporal Pole (left)	0.0373784
Temporal Pole (right)	0.0134256
Superior Temporal Gyrus anterior division (left)	0.00571343
Superior Temporal Gyrus anterior division (right)	-0.00714543
Superior Temporal Gyrus posterior division (left)	0.0013391
Superior Temporal Gyrus posterior division (right)	-0.015224
Middle Temporal Gyrus anterior division (left)	0.0414588
Middle Temporal Gyrus anterior division (right)	-0.000645286
Middle Temporal Gyrus posterior division (left)	-0.0376089
Middle Temporal Gyrus posterior division (right)	-0.00138996
Middle Temporal Gyrus temporooccipital part (left)	-0.0247029
Middle Temporal Gyrus temporooccipital part (right)	-0.0102507
Inferior Temporal Gyrus anterior division (left)	0.0495345
Inferior Temporal Gyrus anterior division (right)	0.0174795
Inferior Temporal Gyrus posterior division (left)	0.0119256
Inferior Temporal Gyrus posterior division (right)	0.0292925
Inferior Temporal Gyrus temporooccipital part (left)	-0.0379917
Inferior Temporal Gyrus temporooccipital part (right)	0.030186
Postcentral Gyrus (left)	-0.0481998
Postcentral Gyrus (right)	-0.0399232
Superior Parietal Lobule (left)	-0.0334164
Superior Parietal Lobule (right)	-0.0113677
Supramarginal Gyrus anterior division (left)	-0.0161581
Supramarginal Gyrus anterior division (right)	-0.016454
Supramarginal Gyrus posterior division (left)	-0.0074662
Supramarginal Gyrus posterior division (right)	-0.000773466
Angular Gyrus (left)	-0.0222925
Angular Gyrus (right)	0.0135867
Lateral Occipital Cortex superior division (left)	-0.0427806
Lateral Occipital Cortex superior division (right)	-0.0269971
Lateral Occipital Cortex inferior division (left)	0.013405
Lateral Occipital Cortex inferior division (right)	0.0243753
Intracalcarine Cortex (left)	0.119591
Intracalcarine Cortex (right)	0.140587
Frontal Medial Cortex (left)	0.00416633
Frontal Medial Cortex (right)	-0.0272624
Juxtapositional Lobule Cortex (formerly Supplementary Motor Cortex) (left)	-0.0275566
Juxtapositional Lobule Cortex (formerly Supplementary Motor Cortex) (right)	-0.00240307
Subcallosal Cortex (left)	0.0377562
Subcallosal Cortex (right)	0.0300264
Paracingulate Gyrus (left)	-0.00908122
Paracingulate Gyrus (right)	-0.0513847
Cingulate Gyrus anterior division (left)	0.0289716
Cingulate Gyrus anterior division (right)	0.065144
Cingulate Gyrus posterior division (left)	0.0212745
Cingulate Gyrus posterior division (right)	0.02424
Precuneous Cortex (left)	0.0222745
Precuneous Cortex (right)	-0.0135846
Cuneal Cortex (left)	0.0484997
Cuneal Cortex (right)	0.0253711
Frontal Orbital Cortex (left)	-0.0230554
Frontal Orbital Cortex (right)	-0.00418086
Parahippocampal Gyrus anterior division (left)	0.0959227
Parahippocampal Gyrus anterior division (right)	0.126561
Parahippocampal Gyrus posterior division (left)	0.0685334
Parahippocampal Gyrus posterior division (right)	0.0613223
Lingual Gyrus (left)	0.0964856
Lingual Gyrus (right)	0.0876943
Temporal Fusiform Cortex anterior division (left)	0.0248895
Temporal Fusiform Cortex anterior division (right)	0.0402052
Temporal Fusiform Cortex posterior division (left)	-0.0336519
Temporal Fusiform Cortex posterior division (right)	0.00561889
Temporal Occipital Fusiform Cortex (left)	0.0094077
Temporal Occipital Fusiform Cortex (right)	-0.011094
Occipital Fusiform Gyrus (left)	0.0194327
Occipital Fusiform Gyrus (right)	-0.00892982
Frontal Operculum Cortex (left)	-0.0205593
Frontal Operculum Cortex (right)	-0.0541419
Central Opercular Cortex (left)	-0.036776
Central Opercular Cortex (right)	-0.066487
Parietal Operculum Cortex (left)	-0.0333996
Parietal Operculum Cortex (right)	-0.0127607
Planum Polare (left)	0.0261715
Planum Polare (right)	-0.0149427
Heschl's Gyrus (includes H1 and H2) (left)	-0.0516592
Heschl's Gyrus (includes H1 and H2) (right)	-0.0318852
Planum Temporale (left)	0.0122556
Planum Temporale (right)	-0.0118535
Supracalcarine Cortex (left)	0.11722
Supracalcarine Cortex (right)	0.0787626
Occipital Pole (left)	0.0395564
Occipital Pole (right)	0.0837051
Thalamus (left)	0.0993012
Thalamus (right)	0.13941
Caudate (left)	0.162951
Caudate (right)	0.161502
Putamen (left)	0.174608
Putamen (right)	0.190384
Pallidum (left)	0.0610723
Pallidum (right)	0.0908051
Hippocampus (left)	0.10834
Hippocampus (right)	0.145242
Amygdala (left)	0.100066
Amygdala (right)	0.0454343
Ventral Striatum (left)	0.136122
Ventral Striatum (right)	0.115627
Brain-Stem	0.0472865
I-IV Cerebellum (left)	0.00872481
I-IV Cerebellum (right)	0.0157301
V Cerebellum (left)	0.0289252
V Cerebellum (right)	0.0561547
VI Cerebellum (left)	0.0171774
VI Cerebellum (vermis)	-0.0247894
VI Cerebellum (right)	0.0267207
Crus I Cerebellum (left)	-0.0528727
Crus I Cerebellum (vermis)	-0.0281569
Crus I Cerebellum (right)	-0.0292213
Crus II Cerebellum (left)	-0.0249288
Crus II Cerebellum (vermis)	-0.00218744
Crus II Cerebellum (right)	-0.0215904
VIIb Cerebellum (left)	-0.0475403
VIIb Cerebellum (vermis)	-0.0883027
VIIb Cerebellum (right)	-0.0177482
VIIIa Cerebellum (left)	-0.0388308
VIIIa Cerebellum (vermis)	-0.0465016
VIIIa Cerebellum (right)	-0.0174681
VIIIb Cerebellum (left)	-0.0114305
VIIIb Cerebellum (vermis)	-0.039154
VIIIb Cerebellum (right)	-0.0221052
IX Cerebellum (left)	-0.031179
IX Cerebellum (vermis)	0.00363607
IX Cerebellum (right)	-0.0370645
X Cerebellum (left)	0.0454041
X Cerebellum (vermis)	-0.0217582
X Cerebellum (right)	0.0252778

## Sheet: b. dMRI loadings
	C5
middle cerebellar peduncle on FA skeleton	0.0763169
pontine crossing tract on FA skeleton	0.000482375
genu of corpus callosum on FA skeleton	0.0162996
body of corpus callosum on FA skeleton	-0.00798716
splenium of corpus callosum on FA skeleton	0.0202465
fornix on FA skeleton	-0.0855192
corticospinal tract on FA skeleton (right)	0.0868461
corticospinal tract on FA skeleton (left)	0.109524
medial lemniscus on FA skeleton (right)	0.114347
medial lemniscus on FA skeleton (left)	0.112689
inferior cerebellar peduncle on FA skeleton (right)	0.0850236
inferior cerebellar peduncle on FA skeleton (left)	0.0679962
superior cerebellar peduncle on FA skeleton (right)	0.0668284
superior cerebellar peduncle on FA skeleton (left)	0.1016
cerebral peduncle on FA skeleton (right)	0.0689817
cerebral peduncle on FA skeleton (left)	0.0659603
anterior limb of internal capsule on FA skeleton (right)	0.0192435
anterior limb of internal capsule on FA skeleton (left)	0.00655942
posterior limb of internal capsule on FA skeleton (right)	0.076214
posterior limb of internal capsule on FA skeleton (left)	0.0622101
retrolenticular part of internal capsule on FA skeleton (right)	0.0143489
retrolenticular part of internal capsule on FA skeleton (left)	-0.00392225
anterior corona radiata on FA skeleton (right)	-0.0426345
anterior corona radiata on FA skeleton (left)	-0.0310838
superior corona radiata on FA skeleton (right)	-0.0176003
superior corona radiata on FA skeleton (left)	0.0268889
posterior corona radiata on FA skeleton (right)	-0.00444377
posterior corona radiata on FA skeleton (left)	0.0246784
posterior thalamic radiation on FA skeleton (right)	-0.0868334
posterior thalamic radiation on FA skeleton (left)	-0.0756725
sagittal stratum on FA skeleton (right)	-0.0127472
sagittal stratum on FA skeleton (left)	-0.0369313
external capsule on FA skeleton (right)	-0.00810173
external capsule on FA skeleton (left)	0.00388824
cingulum cingulate gyrus on FA skeleton (right)	0.0508267
cingulum cingulate gyrus on FA skeleton (left)	0.08065
cingulum hippocampus on FA skeleton (right)	0.117799
cingulum hippocampus on FA skeleton (left)	0.107365
fornix cres+stria terminalis on FA skeleton (right)	-0.0473155
fornix cres+stria terminalis on FA skeleton (left)	-0.0613242
superior longitudinal fasciculus on FA skeleton (right)	-0.010283
superior longitudinal fasciculus on FA skeleton (left)	0.0196141
superior fronto-occipital fasciculus on FA skeleton (right)	-0.0394745
superior fronto-occipital fasciculus on FA skeleton (left)	-0.0955447
uncinate fasciculus on FA skeleton (right)	0.0577245
uncinate fasciculus on FA skeleton (left)	0.0765097
tapetum on FA skeleton (right)	-0.0567923
tapetum on FA skeleton (left)	-0.0132501

## Sheet: c. fMRI loadings
	C5
Visual lateral -Default mode network	0.0327422
Somatsensory-Default mode network	0.0727239
Somatsensory-Visual lateral	0.1532
Visual V1/V2/V3 medial-Default mode network	0.0516289
Visual V1/V2/V3 medial-Visual lateral	-0.158447
Visual V1/V2/V3 medial-Somatsensory	0.0506666
Dorsal attention right-Default mode network	0.0464963
Dorsal attention right-Visual lateral	0.236574
Dorsal attention right-Somatsensory	0.103643
Dorsal attention right-Visual V1/V2/V3 medial	-0.00322851
Dorsal attention left-Default mode network	-0.0622571
Dorsal attention left-Visual lateral	0.09331
Dorsal attention left-Somatsensory	0.0194624
Dorsal attention left-Visual V1/V2/V3 medial	-0.0135276
Dorsal attention left-Dorsal attention right	0.0362781
Parietal-Default mode network	-0.0797016
Parietal-Visual lateral	0.0725607
Parietal-Somatsensory	0.00321899
Parietal-Visual V1/V2/V3 medial	0.029702
Parietal-Dorsal attention right	-0.0439126
Parietal-Dorsal attention left	0.0821227
Visual V1 medial-Default mode network	0.088649
Visual V1 medial-Visual lateral	-0.0920682
Visual V1 medial-Somatsensory	0.0168483
Visual V1 medial-Visual V1/V2/V3 medial	-0.0162675
Visual V1 medial-Dorsal attention right	0.0588909
Visual V1 medial-Dorsal attention left	0.0442397
Visual V1 medial-Parietal	0.0307107
Dorsal attention-Default mode network	-0.080475
Dorsal attention-Visual lateral	0.0253923
Dorsal attention-Somatsensory	-0.0346569
Dorsal attention-Visual V1/V2/V3 medial	0.12982
Dorsal attention-Dorsal attention right	0.0677857
Dorsal attention-Dorsal attention left	-0.0989722
Dorsal attention-Parietal	0.111229
Dorsal attention-Visual V1 medial	0.0403905
Primary somatosensory-Default mode network	-0.00778228
Primary somatosensory-Visual lateral	-0.00832524
Primary somatosensory-Somatsensory	0.114028
Primary somatosensory-Visual V1/V2/V3 medial	-0.00209472
Primary somatosensory-Dorsal attention right	-0.0301235
Primary somatosensory-Dorsal attention left	0.000741216
Primary somatosensory-Parietal	-0.0612562
Primary somatosensory-Visual V1 medial	-0.0127715
Primary somatosensory-Dorsal attention	-0.0184751
Primary motor-Default mode network	-0.0826313
Primary motor-Visual lateral	0.0156958
Primary motor-Somatsensory	-0.041741
Primary motor-Visual V1/V2/V3 medial	0.0439387
Primary motor-Dorsal attention right	-0.0737585
Primary motor-Dorsal attention left	-0.0599496
Primary motor-Parietal	-0.0242919
Primary motor-Visual V1 medial	-0.0366961
Primary motor-Dorsal attention	0.0589274
Primary motor-Primary somatosensory	-0.0701338
Somatomotor medial-Default mode network	-0.00921809
Somatomotor medial-Visual lateral	0.0213715
Somatomotor medial-Somatsensory	-0.104624
Somatomotor medial-Visual V1/V2/V3 medial	0.120818
Somatomotor medial-Dorsal attention right	0.0619356
Somatomotor medial-Dorsal attention left	0.0629906
Somatomotor medial-Parietal	0.0211305
Somatomotor medial-Visual V1 medial	0.0431785
Somatomotor medial-Dorsal attention	-0.0318679
Somatomotor medial-Primary somatosensory	0.0177011
Somatomotor medial-Primary motor	0.0561929
Temporal medial-Default mode network	0.0450244
Temporal medial-Visual lateral	0.0482134
Temporal medial-Somatsensory	0.0300456
Temporal medial-Visual V1/V2/V3 medial	-0.0371915
Temporal medial-Dorsal attention right	0.0516266
Temporal medial-Dorsal attention left	0.00144951
Temporal medial-Parietal	0.032306
Temporal medial-Visual V1 medial	-0.00159095
Temporal medial-Dorsal attention	-0.105584
Temporal medial-Primary somatosensory	-0.077869
Temporal medial-Primary motor	-0.0984568
Temporal medial-Somatomotor medial	-0.0407681
Cingulate cortex-Default mode network	-0.075564
Cingulate cortex-Visual lateral	0.0206828
Cingulate cortex-Somatsensory	-0.0285062
Cingulate cortex-Visual V1/V2/V3 medial	0.117325
Cingulate cortex-Dorsal attention right	0.0379212
Cingulate cortex-Dorsal attention left	0.0367239
Cingulate cortex-Parietal	-0.00224599
Cingulate cortex-Visual V1 medial	0.00942916
Cingulate cortex-Dorsal attention	-0.00822392
Cingulate cortex-Primary somatosensory	-0.0214513
Cingulate cortex-Primary motor	-0.0248179
Cingulate cortex-Somatomotor medial	-0.0379268
Cingulate cortex-Temporal medial	-0.0700361
Cerbellum-Default mode network	0.0618566
Cerbellum-Visual lateral	0.0125343
Cerbellum-Somatsensory	-0.101602
Cerbellum-Visual V1/V2/V3 medial	0.112617
Cerbellum-Dorsal attention right	-0.0295139
Cerbellum-Dorsal attention left	-0.107286
Cerbellum-Parietal	0.0618729
Cerbellum-Visual V1 medial	0.129681
Cerbellum-Dorsal attention	-0.0175166
Cerbellum-Primary somatosensory	0.028039
Cerbellum-Primary motor	-0.0193973
Cerbellum-Somatomotor medial	-0.0611625
Cerbellum-Temporal medial	0.0126143
Cerbellum-Cingulate cortex	-0.0620832
Prefrontal lateral-Default mode network	0.0290223
Prefrontal lateral-Visual lateral	-0.030569
Prefrontal lateral-Somatsensory	-0.019759
Prefrontal lateral-Visual V1/V2/V3 medial	0.110952
Prefrontal lateral-Dorsal attention right	0.0429499
Prefrontal lateral-Dorsal attention left	0.0730667
Prefrontal lateral-Parietal	0.0795604
Prefrontal lateral-Visual V1 medial	0.0398869
Prefrontal lateral-Dorsal attention	-0.0743844
Prefrontal lateral-Primary somatosensory	0.0150037
Prefrontal lateral-Primary motor	-0.0735751
Prefrontal lateral-Somatomotor medial	0.0551834
Prefrontal lateral-Temporal medial	-0.0682726
Prefrontal lateral-Cingulate cortex	-0.0277419
Prefrontal lateral-Cerbellum	-0.0119575
Temporal superior-Default mode network	-0.0078904
Temporal superior-Visual lateral	-0.0169814
Temporal superior-Somatsensory	0.0162561
Temporal superior-Visual V1/V2/V3 medial	0.0908612
Temporal superior-Dorsal attention right	-0.11157
Temporal superior-Dorsal attention left	-0.0440027
Temporal superior-Parietal	0.0338333
Temporal superior-Visual V1 medial	-0.023495
Temporal superior-Dorsal attention	0.160645
Temporal superior-Primary somatosensory	-0.0605487
Temporal superior-Primary motor	0.0314459
Temporal superior-Somatomotor medial	0.0563363
Temporal superior-Temporal medial	0.0357671
Temporal superior-Cingulate cortex	0.134162
Temporal superior-Cerbellum	-0.0661836
Temporal superior-Prefrontal lateral	0.0187734
Basal ganglia-Default mode network	-0.020679
Basal ganglia-Visual lateral	0.0240278
Basal ganglia-Somatsensory	-0.0671924
Basal ganglia-Visual V1/V2/V3 medial	0.0232908
Basal ganglia-Dorsal attention right	-0.0450643
Basal ganglia-Dorsal attention left	0.0453348
Basal ganglia-Parietal	0.0147043
Basal ganglia-Visual V1 medial	0.0550591
Basal ganglia-Dorsal attention	0.0320055
Basal ganglia-Primary somatosensory	-0.000948076
Basal ganglia-Primary motor	0.0536514
Basal ganglia-Somatomotor medial	-0.0179937
Basal ganglia-Temporal medial	0.0642186
Basal ganglia-Cingulate cortex	0.00352994
Basal ganglia-Cerbellum	-0.113128
Basal ganglia-Prefrontal lateral	-0.0625102
Basal ganglia-Temporal superior	0.042588
Visual V1 lateral-Default mode network	0.0201687
Visual V1 lateral-Visual lateral	0.087948
Visual V1 lateral-Somatsensory	-0.00596698
Visual V1 lateral-Visual V1/V2/V3 medial	-0.0429262
Visual V1 lateral-Dorsal attention right	0.0469721
Visual V1 lateral-Dorsal attention left	0.0823877
Visual V1 lateral-Parietal	0.0267568
Visual V1 lateral-Visual V1 medial	-0.0642288
Visual V1 lateral-Dorsal attention	-0.011961
Visual V1 lateral-Primary somatosensory	-0.0714525
Visual V1 lateral-Primary motor	-0.0700564
Visual V1 lateral-Somatomotor medial	-0.046554
Visual V1 lateral-Temporal medial	0.0605253
Visual V1 lateral-Cingulate cortex	-0.0521763
Visual V1 lateral-Cerbellum	0.0113712
Visual V1 lateral-Prefrontal lateral	-0.00819853
Visual V1 lateral-Temporal superior	-0.0368135
Visual V1 lateral-Basal ganglia	-0.0124002
Posteromedial cortex-Default mode network	-0.0805222
Posteromedial cortex-Visual lateral	0.0692266
Posteromedial cortex-Somatsensory	0.0175625
Posteromedial cortex-Visual V1/V2/V3 medial	0.146816
Posteromedial cortex-Dorsal attention right	-0.0538048
Posteromedial cortex-Dorsal attention left	0.0513449
Posteromedial cortex-Parietal	-0.0513794
Posteromedial cortex-Visual V1 medial	0.0378333
Posteromedial cortex-Dorsal attention	0.0926651
Posteromedial cortex-Primary somatosensory	0.00390584
Posteromedial cortex-Primary motor	0.0428023
Posteromedial cortex-Somatomotor medial	-0.0502826
Posteromedial cortex-Temporal medial	0.0202296
Posteromedial cortex-Cingulate cortex	-0.0347695
Posteromedial cortex-Cerbellum	0.00950945
Posteromedial cortex-Prefrontal lateral	0.0613248
Posteromedial cortex-Temporal superior	0.00828991
Posteromedial cortex-Basal ganglia	0.0243989
Posteromedial cortex-Visual V1 lateral	-0.0633856
Ventral attention network-Default mode network	0.100018
Ventral attention network-Visual lateral	0.0775882
Ventral attention network-Somatsensory	0.0298002
Ventral attention network-Visual V1/V2/V3 medial	0.0106734
Ventral attention network-Dorsal attention right	-0.108488
Ventral attention network-Dorsal attention left	0.031971
Ventral attention network-Parietal	-0.0584346
Ventral attention network-Visual V1 medial	-0.0316034
Ventral attention network-Dorsal attention	0.00863418
Ventral attention network-Primary somatosensory	0.0220796
Ventral attention network-Primary motor	0.0411211
Ventral attention network-Somatomotor medial	0.0817658
Ventral attention network-Temporal medial	0.0732391
Ventral attention network-Cingulate cortex	0.121013
Ventral attention network-Cerbellum	-0.0481003
Ventral attention network-Prefrontal lateral	-0.0338129
Ventral attention network-Temporal superior	-0.0115375
Ventral attention network-Basal ganglia	-0.00219643
Ventral attention network-Visual V1 lateral	0.0691396
Ventral attention network-Posteromedial cortex	-0.0252146

## Sheet: d. PheWAS
	cat_id	phe_name	r_value	p_value	-logp_value
0	lifestyle and environment - general	670_1.0-Type of accommodation lived in (0.0)	-0.0108644	0.0740723	1.13034
1	lifestyle and environment - general	670_2.0-Type of accommodation lived in (0.0)	0.0124166	0.0412139	1.38496
2	lifestyle and environment - general	670_3.0-Type of accommodation lived in (0.0)	-0.00894192	0.141539	0.849124
3	lifestyle and environment - general	670_4.0-Type of accommodation lived in (0.0)	0.00391903	0.519386	0.28451
4	lifestyle and environment - general	680_1.0-Own or rent accommodation lived in (0.0)	0.0224777	0.000219188	3.65918
5	lifestyle and environment - general	680_2.0-Own or rent accommodation lived in (0.0)	-0.0211713	0.00049962	3.30136
6	lifestyle and environment - general	680_3.0-Own or rent accommodation lived in (0.0)	0.000975187	0.872628	0.0591708
7	lifestyle and environment - general	680_4.0-Own or rent accommodation lived in (0.0)	-0.00553517	0.362827	0.4403
8	lifestyle and environment - general	680_5.0-Own or rent accommodation lived in (0.0)	0.00369346	0.543713	0.264631
9	lifestyle and environment - general	680_6.0-Own or rent accommodation lived in (0.0)	-0.00435157	0.47436	0.323892
10	lifestyle and environment - general	2395_1.0-Hair/balding pattern (0.0)	0.0232449	0.000132376	3.87819
11	lifestyle and environment - general	2395_2.0-Hair/balding pattern (0.0)	0.0244408	5.85268e-05	4.23264
12	lifestyle and environment - general	2395_3.0-Hair/balding pattern (0.0)	0.0494785	3.97649e-16	15.4005
13	lifestyle and environment - general	2395_4.0-Hair/balding pattern (0.0)	0.0287603	2.25424e-06	5.647
14	lifestyle and environment - general	20118_5.0-Home area population density - urban or rural (0.0)	-0.00413607	0.49652	0.304063
15	lifestyle and environment - general	20118_6.0-Home area population density - urban or rural (0.0)	-0.00303881	0.617369	0.209455
16	lifestyle and environment - general	20118_7.0-Home area population density - urban or rural (0.0)	-0.00944313	0.120545	0.918851
17	lifestyle and environment - general	20118_8.0-Home area population density - urban or rural (0.0)	0.00350544	0.564414	0.248403
18	lifestyle and environment - general	20118_11.0-Home area population density - urban or rural (0.0)	0.0159155	0.00887915	2.05163
19	lifestyle and environment - general	20118_12.0-Home area population density - urban or rural (0.0)	-0.00351823	0.562994	0.249496
20	lifestyle and environment - general	20118_13.0-Home area population density - urban or rural (0.0)	0.00148188	0.807524	0.0928446
21	lifestyle and environment - general	20118_16.0-Home area population density - urban or rural (0.0)	-0.00125014	0.837163	0.07719
22	lifestyle and environment - general	1797-Father still alive (0.0)	-0.0335004	3.60833e-08	7.44269
23	lifestyle and environment - general	1835-Mother still alive (0.0)	-0.034862	9.86281e-09	8.006
24	lifestyle and environment - general	2159-Ever had same-sex intercourse (0.0)	-0.00365795	0.547593	0.261542
25	lifestyle and environment - general	4501-Non-accidental death in close genetic family (0.0)	-0.000741243	0.903009	0.0443078
26	lifestyle and environment - general	6138#3-Qualifications (0.0)	-0.00400353	0.510419	0.292073
27	lifestyle and environment - general	6138#1-Qualifications (0.0)	-0.0147034	0.0156328	1.80596
28	lifestyle and environment - general	6138#4-Qualifications (0.0)	0.0133428	0.0282603	1.54882
29	lifestyle and environment - general	6138#2-Qualifications (0.0)	-0.0181365	0.00286479	2.54291
30	lifestyle and environment - general	6142#1-Current employment status (0.0)	-0.0237527	9.40261e-05	4.02675
31	lifestyle and environment - general	6142#2-Current employment status (0.0)	0.0341824	1.89593e-08	7.72218
32	lifestyle and environment - general	6142#3-Current employment status (0.0)	-0.0266966	1.13497e-05	4.94502
33	lifestyle and environment - general	6142#5-Current employment status (0.0)	0.00105727	0.862011	0.0644874
34	lifestyle and environment - general	6142#6-Current employment status (0.0)	0.00228663	0.706973	0.150597
35	lifestyle and environment - general	6142#4-Current employment status (0.0)	-0.00968371	0.111375	0.953212
36	lifestyle and environment - general	6142#100-Current employment status (0.0)	0.00104091	0.864125	0.0634235
37	lifestyle and environment - general	6142#7-Current employment status (0.0)	-0.0125347	0.0393227	1.40536
38	lifestyle and environment - general	6139#100-Gas or solid-fuel cooking/heating (0.0)	0.00328107	0.589603	0.22944
39	lifestyle and environment - general	6139#1-Gas or solid-fuel cooking/heating (0.0)	0.00242592	0.690024	0.161136
40	lifestyle and environment - general	6139#2-Gas or solid-fuel cooking/heating (0.0)	0.00123111	0.839608	0.0759235
41	lifestyle and environment - general	6139#3-Gas or solid-fuel cooking/heating (0.0)	0.00175196	0.773329	0.111636
42	lifestyle and environment - general	6140#1-Heating type(s) in home (0.0)	0.00123628	0.838944	0.076267
43	lifestyle and environment - general	6140#3-Heating type(s) in home (0.0)	0.00102156	0.866626	0.0621681
44	lifestyle and environment - general	6140#5-Heating type(s) in home (0.0)	0.00610978	0.315157	0.501473
45	lifestyle and environment - general	6140#100-Heating type(s) in home (0.0)	0.000695374	0.908984	0.0414436
46	lifestyle and environment - general	6140#2-Heating type(s) in home (0.0)	0.00338094	0.578327	0.237826
47	lifestyle and environment - general	6140#6-Heating type(s) in home (0.0)	-0.00911327	0.134066	0.87268
48	lifestyle and environment - general	6140#4-Heating type(s) in home (0.0)	-0.00379109	0.533115	0.273179
49	lifestyle and environment - general	6141#1-How are people in household related to participant (0.0)	-0.000906421	0.881541	0.0547575
50	lifestyle and environment - general	6141#2-How are people in household related to participant (0.0)	-0.0328567	6.54914e-08	7.18382
51	lifestyle and environment - general	6141#8-How are people in household related to participant (0.0)	0.000128207	0.983184	0.00736521
52	lifestyle and environment - general	6141#4-How are people in household related to participant (0.0)	-0.0109533	0.0717368	1.14426
53	lifestyle and environment - general	6141#3-How are people in household related to participant (0.0)	-0.000464723	0.9391	0.027288
54	lifestyle and environment - general	6141#7-How are people in household related to participant (0.0)	-0.000837234	0.890524	0.0503546
55	lifestyle and environment - general	6141#6-How are people in household related to participant (0.0)	-0.00170748	0.778932	0.108501
56	lifestyle and environment - general	6145#1-Illness, injury, bereavement, stress in last 2 years (0.0)	0.00258191	0.671225	0.173132
57	lifestyle and environment - general	6145#100-Illness, injury, bereavement, stress in last 2 years (0.0)	0.00772357	0.204164	0.690021
58	lifestyle and environment - general	6145#5-Illness, injury, bereavement, stress in last 2 years (0.0)	-0.000974536	0.872712	0.0591289
59	lifestyle and environment - general	6145#3-Illness, injury, bereavement, stress in last 2 years (0.0)	-0.00825368	0.174803	0.757451
60	lifestyle and environment - general	6145#6-Illness, injury, bereavement, stress in last 2 years (0.0)	-0.0106186	0.0808549	1.09229
61	lifestyle and environment - general	6145#2-Illness, injury, bereavement, stress in last 2 years (0.0)	-0.0154909	0.0108697	1.96378
62	lifestyle and environment - general	6145#4-Illness, injury, bereavement, stress in last 2 years (0.0)	0.00669909	0.270747	0.567437
63	lifestyle and environment - general	6146#100-Attendance/disability/mobility allowance (0.0)	-0.00272	0.654752	0.183923
64	lifestyle and environment - general	6146#2-Attendance/disability/mobility allowance (0.0)	0.00125884	0.836046	0.0777696
65	lifestyle and environment - general	6146#3-Attendance/disability/mobility allowance (0.0)	0.0148893	0.0143675	1.84262
66	lifestyle and environment - general	6146#1-Attendance/disability/mobility allowance (0.0)	-0.00600262	0.32372	0.489831
67	lifestyle and environment - general	6160#100-Leisure/social activities (0.0)	-0.0163052	0.00734542	2.13398
68	lifestyle and environment - general	6160#1-Leisure/social activities (0.0)	0.0206674	0.000678595	3.16839
69	lifestyle and environment - general	6160#2-Leisure/social activities (0.0)	0.029194	1.58243e-06	5.80068
70	lifestyle and environment - general	6160#5-Leisure/social activities (0.0)	-0.0106182	0.0808655	1.09224
71	lifestyle and environment - general	6160#3-Leisure/social activities (0.0)	-0.00131834	0.828415	0.0817522
72	lifestyle and environment - general	6160#4-Leisure/social activities (0.0)	-0.00179933	0.767375	0.114992
73	lifestyle and environment - general	10105-Internet user (pilot) (0.0)	-0.000283176	0.962868	0.016433
74	lifestyle and environment - general	10114-Willing to be contacted by email (pilot) (0.0)	-0.0100141	0.0996902	1.00135
75	lifestyle and environment - general	10721#100-Illness, injury, bereavement, stress in last 2 years (pilot) (0.0)	-0.00633751	0.297458	0.526574
76	lifestyle and environment - general	10721#3-Illness, injury, bereavement, stress in last 2 years (pilot) (0.0)	0.000105516	0.98616	0.00605268
77	lifestyle and environment - general	10721#2-Illness, injury, bereavement, stress in last 2 years (pilot) (0.0)	0.00361068	0.55278	0.257448
78	lifestyle and environment - general	10721#6-Illness, injury, bereavement, stress in last 2 years (pilot) (0.0)	0.00156209	0.797327	0.0983638
79	lifestyle and environment - general	10721#1-Illness, injury, bereavement, stress in last 2 years (pilot) (0.0)	0.00362322	0.551402	0.258532
80	lifestyle and environment - general	10722#1-Qualifications (pilot) (0.0)	0.00327625	0.59015	0.229038
81	lifestyle and environment - general	10722#3-Qualifications (pilot) (0.0)	-0.0043177	0.477806	0.320748
82	lifestyle and environment - general	10722#100-Qualifications (pilot) (0.0)	0.0131029	0.0312231	1.50552
83	lifestyle and environment - general	10722#2-Qualifications (pilot) (0.0)	-0.00221211	0.716103	0.145024
84	lifestyle and environment - general	10722#5-Qualifications (pilot) (0.0)	0.0112806	0.0636546	1.19617
85	lifestyle and environment - general	10722#4-Qualifications (pilot) (0.0)	-0.000104999	0.986228	0.00602283
86	lifestyle and environment - general	10860#1-Gas or solid-fuel cooking/heating (pilot) (0.0)	0.00285252	0.639101	0.19443
87	lifestyle and environment - general	10860#100-Gas or solid-fuel cooking/heating (pilot) (0.0)	0.0048375	0.426444	0.370138
88	lifestyle and environment - general	10860#2-Gas or solid-fuel cooking/heating (pilot) (0.0)	0.00261508	0.667253	0.17571
89	lifestyle and environment - general	10860#3-Gas or solid-fuel cooking/heating (pilot) (0.0)	0.013616	0.0251827	1.5989
90	lifestyle and environment - general	20107#11-Illnesses of father (0.0)	0.000402514	0.94724	0.0235401
91	lifestyle and environment - general	20107#100-Illnesses of father (0.0)	0.00734628	0.227144	0.643699
92	lifestyle and environment - general	20107#2-Illnesses of father (0.0)	0.00240946	0.692019	0.159882
93	lifestyle and environment - general	20107#1-Illnesses of father (0.0)	-0.0093569	0.123972	0.906676
94	lifestyle and environment - general	20107#8-Illnesses of father (0.0)	-0.0102206	0.092897	1.032
95	lifestyle and environment - general	20107#13-Illnesses of father (0.0)	0.00661003	0.277168	0.557257
96	lifestyle and environment - general	20107#6-Illnesses of father (0.0)	-0.00310946	0.609213	0.215231
97	lifestyle and environment - general	20107#4-Illnesses of father (0.0)	0.0125774	0.0386581	1.41276
98	lifestyle and environment - general	20107#3-Illnesses of father (0.0)	-0.00338383	0.578003	0.23807
99	lifestyle and environment - general	20107#10-Illnesses of father (0.0)	0.00489639	0.420835	0.375888
100	lifestyle and environment - general	20107#9-Illnesses of father (0.0)	-0.00177765	0.770098	0.113454
101	lifestyle and environment - general	20107#12-Illnesses of father (0.0)	-0.0053173	0.382024	0.417909
102	lifestyle and environment - general	20107#101-Illnesses of father (0.0)	-0.00934717	0.124364	0.905305
103	lifestyle and environment - general	20110#100-Illnesses of mother (0.0)	-0.000828678	0.891635	0.0498127
104	lifestyle and environment - general	20110#8-Illnesses of mother (0.0)	-0.00333132	0.583917	0.233649
105	lifestyle and environment - general	20110#1-Illnesses of mother (0.0)	-0.0016455	0.786759	0.104158
106	lifestyle and environment - general	20110#11-Illnesses of mother (0.0)	0.0121775	0.045278	1.34411
107	lifestyle and environment - general	20110#12-Illnesses of mother (0.0)	-0.00561209	0.356196	0.448311
108	lifestyle and environment - general	20110#9-Illnesses of mother (0.0)	0.00155664	0.798019	0.097987
109	lifestyle and environment - general	20110#3-Illnesses of mother (0.0)	-0.00472045	0.43772	0.358804
110	lifestyle and environment - general	20110#5-Illnesses of mother (0.0)	-0.00746882	0.219486	0.658592
111	lifestyle and environment - general	20110#6-Illnesses of mother (0.0)	-0.00125826	0.836121	0.077731
112	lifestyle and environment - general	20110#2-Illnesses of mother (0.0)	0.0107714	0.0765825	1.11587
113	lifestyle and environment - general	20110#10-Illnesses of mother (0.0)	-0.00149335	0.806063	0.0936311
114	lifestyle and environment - general	20110#4-Illnesses of mother (0.0)	-0.00686637	0.258962	0.586764
115	lifestyle and environment - general	20110#101-Illnesses of mother (0.0)	0.0108559	0.0742989	1.12902
116	lifestyle and environment - general	20111#100-Illnesses of siblings (0.0)	-0.00392663	0.518576	0.285187
117	lifestyle and environment - general	20111#5-Illnesses of siblings (0.0)	-0.00219819	0.717813	0.143989
118	lifestyle and environment - general	20111#8-Illnesses of siblings (0.0)	0.00225479	0.710869	0.14821
119	lifestyle and environment - general	20111#9-Illnesses of siblings (0.0)	-0.000894581	0.883077	0.0540014
120	lifestyle and environment - general	20111#3-Illnesses of siblings (0.0)	-0.00197548	0.745355	0.127637
121	lifestyle and environment - general	20111#13-Illnesses of siblings (0.0)	0.00692243	0.255094	0.5933
122	lifestyle and environment - general	20111#12-Illnesses of siblings (0.0)	-0.00102459	0.866235	0.0623643
123	lifestyle and environment - general	20111#1-Illnesses of siblings (0.0)	0.0032104	0.597644	0.223558
124	lifestyle and environment - general	20111#2-Illnesses of siblings (0.0)	0.00877007	0.14935	0.825794
125	lifestyle and environment - general	20111#6-Illnesses of siblings (0.0)	-0.00415367	0.49469	0.305667
126	lifestyle and environment - general	20111#10-Illnesses of siblings (0.0)	-0.0021101	0.728665	0.137472
127	lifestyle and environment - general	20111#4-Illnesses of siblings (0.0)	0.00119482	0.844275	0.0735161
128	lifestyle and environment - general	20111#11-Illnesses of siblings (0.0)	-0.00159496	0.793158	0.10064
129	lifestyle and environment - general	20111#101-Illnesses of siblings (0.0)	0.00112348	0.853464	0.0688147
130	lifestyle and environment - general	24014-Close to major road (0.0)	0.00516318	0.395974	0.402334
131	lifestyle and environment - general	709-Number in household (0.0)	-0.0308942	3.76961e-07	6.4237
132	lifestyle and environment - general	728-Number of vehicles in household (0.0)	-0.00924751	0.128429	0.891338
133	lifestyle and environment - general	738-Average total household income before tax (0.0)	0.00122796	0.840013	0.075714
134	lifestyle and environment - general	777-Frequency of travelling from home to job workplace (0.0)	-0.00385573	0.526155	0.278886
135	lifestyle and environment - general	1031-Frequency of friend/family visits (0.0)	-0.00360985	0.552871	0.257376
136	lifestyle and environment - general	1873-Number of full brothers (0.0)	0.000907738	0.88137	0.0548417
137	lifestyle and environment - general	1883-Number of full sisters (0.0)	-0.00274919	0.651291	0.186225
138	lifestyle and environment - general	2149-Lifetime number of sexual partners (0.0)	0.00737469	0.225352	0.647139
139	lifestyle and environment - general	2237-Plays computer games (0.0)	-0.025223	3.36379e-05	4.47317
140	lifestyle and environment - general	2375-Relative age of first facial hair (0.0)	-0.00928929	0.126712	0.897181
141	lifestyle and environment - general	2385-Relative age voice broke (0.0)	0.00193693	0.750157	0.124848
142	lifestyle and environment - general	2405-Number of children fathered (0.0)	0.00667214	0.272678	0.564349
143	lifestyle and environment - general	3669-Lifetime number of same-sex sexual partners (0.0)	-0.00276561	0.649348	0.187523
144	lifestyle and environment - general	4674-Private healthcare (0.0)	-0.000892439	0.883355	0.0538646
145	lifestyle and environment - general	5057-Number of older siblings (0.0)	0.00523206	0.389701	0.409268
146	lifestyle and environment - general	10740-Frequency of friend/family visits (pilot) (0.0)	-0.00600527	0.323506	0.490118
147	lifestyle and environment - general	10877-Average total household income before tax (pilot) (0.0)	0.0141927	0.0196273	1.70714
148	lifestyle and environment - general	24009-Traffic intensity on the nearest road (0.0)	0.00898371	0.139688	0.854842
149	lifestyle and environment - general	24013-Total traffic load on major roads (0.0)	0.00151023	0.803916	0.0947895
150	lifestyle and environment - general	24015-Sum of road length of major roads within 100m (0.0)	0.000814739	0.893447	0.0489311
151	lifestyle and environment - general	3-Verbal interview duration (0.0)	0.0085027	0.162151	0.79008
152	lifestyle and environment - general	4-Biometrics duration (0.0)	0.0147434	0.0153529	1.81381
153	lifestyle and environment - general	5-Sample collection duration (0.0)	0.00491679	0.418902	0.377888
154	lifestyle and environment - general	6-Conclusion duration (0.0)	0.00468908	0.440771	0.355787
155	lifestyle and environment - general	189-Townsend deprivation index at recruitment (0.0)	0.00896937	0.14032	0.852879
156	lifestyle and environment - general	699-Length of time at current address (0.0)	0.0151624	0.0126725	1.89714
157	lifestyle and environment - general	767-Length of working week for main job (0.0)	0.0222735	0.000250035	3.602
158	lifestyle and environment - general	1807-Father's age at death (0.0)	0.00909959	0.134652	0.870788
159	lifestyle and environment - general	1845-Mother's age (0.0)	0.0171509	0.00480513	2.31829
160	lifestyle and environment - general	2139-Age first had sexual intercourse (0.0)	0.0107318	0.0776699	1.10975
161	lifestyle and environment - general	2946-Father's age (0.0)	0.0123514	0.0422897	1.37377
162	lifestyle and environment - general	3526-Mother's age at death (0.0)	0.0121232	0.0462462	1.33492
163	lifestyle and environment - general	3659-Year immigrated to UK (United Kingdom) (0.0)	-0.00226973	0.70904	0.149329
164	lifestyle and environment - general	20074-Home location at assessment - east co-ordinate (rounded) (0.0)	-0.00822568	0.17627	0.753821
165	lifestyle and environment - general	20075-Home location at assessment - north co-ordinate (rounded) (0.0)	0.00871889	0.151739	0.818903
166	lifestyle and environment - general	22702-Home location - east co-ordinate (rounded) (0.0)	-0.00543568	0.371517	0.430021
167	lifestyle and environment - general	22704-Home location - north co-ordinate (rounded) (0.0)	0.00820467	0.177378	0.751101
168	lifestyle and environment - general	24003-Nitrogen dioxide air pollution; 2010 (0.0)	0.0121636	0.0455254	1.34175
169	lifestyle and environment - general	24004-Nitrogen oxides air pollution; 2010 (0.0)	0.0108664	0.0740181	1.13066
170	lifestyle and environment - general	24005-Particulate matter air pollution (pm10); 2010 (0.0)	0.00623785	0.30512	0.515529
171	lifestyle and environment - general	24006-Particulate matter air pollution (pm2.5); 2010 (0.0)	0.00605308	0.319669	0.4953
172	lifestyle and environment - general	24007-Particulate matter air pollution (pm2.5) absorbance; 2010 (0.0)	0.00724759	0.233449	0.631808
173	lifestyle and environment - general	24008-Particulate matter air pollution 2.5-10um; 2010 (0.0)	-0.00576977	0.342845	0.464903
174	lifestyle and environment - general	24010-Inverse distance to the nearest road (0.0)	-0.00143186	0.813899	0.0894294
175	lifestyle and environment - general	24011-Traffic intensity on the nearest major road (0.0)	-0.00919279	0.130704	0.88371
176	lifestyle and environment - general	24012-Inverse distance to the nearest major road (0.0)	-0.00318141	0.600955	0.221158
177	lifestyle and environment - general	24016-Nitrogen dioxide air pollution; 2005 (0.0)	0.0124422	0.0407972	1.38937
178	lifestyle and environment - general	24017-Nitrogen dioxide air pollution; 2006 (0.0)	0.011583	0.05687	1.24512
179	lifestyle and environment - general	24018-Nitrogen dioxide air pollution; 2007 (0.0)	0.0110991	0.0680382	1.16725
180	lifestyle and environment - general	24019-Particulate matter air pollution (pm10); 2007 (0.0)	-0.0060934	0.316456	0.499687
181	lifestyle and environment - general	24020-Average daytime sound level of noise pollution (0.0)	-0.00798062	0.189507	0.722375
182	lifestyle and environment - general	24500-Greenspace percentage, buffer 1000m (0.0)	-0.00983063	0.106051	0.974484
183	lifestyle and environment - general	24501-Domestic garden percentage, buffer 1000m (0.0)	0.00785421	0.196615	0.706384
184	lifestyle and environment - general	24502-Water percentage, buffer 1000m (0.0)	0.0104277	0.0864622	1.06317
185	lifestyle and environment - general	24503-Greenspace percentage, buffer 300m (0.0)	-0.00861059	0.156889	0.804407
186	lifestyle and environment - general	24504-Domestic garden percentage, buffer 300m (0.0)	0.00511617	0.400289	0.397627
187	lifestyle and environment - general	24505-Water percentage, buffer 300m (0.0)	0.0124076	0.0413608	1.38341
188	lifestyle and environment - general	24506-Natural environment percentage, buffer 1000m (0.0)	-0.0090957	0.134819	0.87025
189	lifestyle and environment - general	24507-Natural environment percentage, buffer 300m (0.0)	-0.00498255	0.412707	0.384358
190	lifestyle and environment - general	24508-Distance (Euclidean) to coast (0.0)	-0.00216235	0.722221	0.14133
191	lifestyle and environment - general	26410-Index of Multiple Deprivation (England) (0.0)	-0.00278262	0.647337	0.18887
192	lifestyle and environment - general	26411-Income score (England) (0.0)	-0.00907515	0.135702	0.867414
193	lifestyle and environment - general	26412-Employment score (England) (0.0)	-0.00849367	0.162598	0.788885
194	lifestyle and environment - general	26413-Health score (England) (0.0)	-0.00243419	0.689022	0.161767
195	lifestyle and environment - general	26414-Education score (England) (0.0)	-0.0125371	0.0392859	1.40576
196	lifestyle and environment - general	26415-Housing score (England) (0.0)	0.000687518	0.910008	0.0409547
197	lifestyle and environment - general	26416-Crime score (England) (0.0)	0.00990596	0.103401	0.985474
198	lifestyle and environment - general	26417-Living environment score (England) (0.0)	0.00866847	0.15412	0.81214
199	lifestyle and environment - general	26427-Index of Multiple Deprivation (Scotland) (0.0)	-0.00837507	0.168546	0.773281
200	lifestyle and environment - general	26428-Income score (Scotland) (0.0)	0.00061982	0.918837	0.0367615
201	lifestyle and environment - general	26429-Employment score (Scotland) (0.0)	-0.00923417	0.128981	0.889475
202	lifestyle and environment - general	26430-Health score (Scotland) (0.0)	-0.0121166	0.0463666	1.33379
203	lifestyle and environment - general	26431-Education score (Scotland) (0.0)	-0.0132779	0.0290365	1.53706
204	lifestyle and environment - general	26432-Housing score (Scotland) (0.0)	0.00943642	0.120809	0.9179
205	lifestyle and environment - general	26433-Access to services score (Scotland) (0.0)	0.00112082	0.853806	0.0686407
206	lifestyle and environment - general	26434-Crime score (Scotland) (0.0)	-0.00170814	0.778849	0.108547
207	lifestyle and environment - exercise and work	1150_1.0-Usual side of head for mobile phone use (0.0)	0.00853014	0.160801	0.793712
208	lifestyle and environment - exercise and work	1150_2.0-Usual side of head for mobile phone use (0.0)	-0.00589484	0.332484	0.478229
209	lifestyle and environment - exercise and work	1150_3.0-Usual side of head for mobile phone use (0.0)	-0.0111479	0.0668362	1.17499
210	lifestyle and environment - exercise and work	1210-Snoring (0.0)	0.0095236	0.117414	0.93028
211	lifestyle and environment - exercise and work	6143#1-Transport type for commuting to job workplace (0.0)	-0.0060575	0.319316	0.49578
212	lifestyle and environment - exercise and work	6143#2-Transport type for commuting to job workplace (0.0)	0.00132043	0.828146	0.0818931
213	lifestyle and environment - exercise and work	6143#4-Transport type for commuting to job workplace (0.0)	0.00149425	0.805949	0.0936927
214	lifestyle and environment - exercise and work	6143#3-Transport type for commuting to job workplace (0.0)	0.00913681	0.133065	0.875938
215	lifestyle and environment - exercise and work	6143#100-Transport type for commuting to job workplace (0.0)	-0.00226584	0.709516	0.149038
216	lifestyle and environment - exercise and work	6162#1-Types of transport used (excluding work) (0.0)	-0.00616555	0.31076	0.507575
217	lifestyle and environment - exercise and work	6162#2-Types of transport used (excluding work) (0.0)	0.00456843	0.452619	0.344267
218	lifestyle and environment - exercise and work	6162#4-Types of transport used (excluding work) (0.0)	0.0091682	0.131737	0.880293
219	lifestyle and environment - exercise and work	6162#3-Types of transport used (excluding work) (0.0)	0.0113055	0.0630711	1.20017
220	lifestyle and environment - exercise and work	6162#100-Types of transport used (excluding work) (0.0)	0.00351796	0.563024	0.249473
221	lifestyle and environment - exercise and work	6164#1-Types of physical activity in last 4 weeks (0.0)	0.0103725	0.0881408	1.05482
222	lifestyle and environment - exercise and work	6164#2-Types of physical activity in last 4 weeks (0.0)	0.00856563	0.159066	0.798422
223	lifestyle and environment - exercise and work	6164#100-Types of physical activity in last 4 weeks (0.0)	-0.0106416	0.0801988	1.09583
224	lifestyle and environment - exercise and work	6164#4-Types of physical activity in last 4 weeks (0.0)	-0.0129356	0.0334448	1.47567
225	lifestyle and environment - exercise and work	6164#3-Types of physical activity in last 4 weeks (0.0)	0.0210373	0.000542347	3.26572
226	lifestyle and environment - exercise and work	6164#5-Types of physical activity in last 4 weeks (0.0)	0.00221493	0.715756	0.145235
227	lifestyle and environment - exercise and work	1001-Duration of strenuous sports (0.0)	0.00669659	0.270925	0.567151
228	lifestyle and environment - exercise and work	1011-Frequency of light DIY in last 4 weeks (0.0)	0.00121861	0.841214	0.0750933
229	lifestyle and environment - exercise and work	806-Job involves mainly walking or standing (0.0)	-0.00536732	0.377563	0.423011
230	lifestyle and environment - exercise and work	816-Job involves heavy manual or physical work (0.0)	-0.000889991	0.883673	0.0537085
231	lifestyle and environment - exercise and work	826-Job involves shift work (0.0)	0.00683588	0.261083	0.583221
232	lifestyle and environment - exercise and work	845-Age completed full time education (0.0)	-0.00247776	0.683754	0.1651
233	lifestyle and environment - exercise and work	864-Number of days/week walked 10+ minutes (0.0)	0.0252115	3.39164e-05	4.46959
234	lifestyle and environment - exercise and work	884-Number of days/week of moderate physical activity 10+ minutes (0.0)	0.0174132	0.00419702	2.37706
235	lifestyle and environment - exercise and work	904-Number of days/week of vigorous physical activity 10+ minutes (0.0)	0.0313248	2.59002e-07	6.5867
236	lifestyle and environment - exercise and work	924-Usual walking pace (0.0)	0.00603806	0.320871	0.493669
237	lifestyle and environment - exercise and work	943-Frequency of stair climbing in last 4 weeks (0.0)	-0.00434369	0.47516	0.32316
238	lifestyle and environment - exercise and work	971-Frequency of walking for pleasure in last 4 weeks (0.0)	0.0156553	0.0100562	1.99757
239	lifestyle and environment - exercise and work	981-Duration walking for pleasure (0.0)	0.00145751	0.810628	0.0911785
240	lifestyle and environment - exercise and work	991-Frequency of strenuous sports in last 4 weeks (0.0)	0.00670455	0.270356	0.568064
241	lifestyle and environment - exercise and work	1021-Duration of light DIY (0.0)	-0.00551662	0.364438	0.438377
242	lifestyle and environment - exercise and work	1070-Time spent watching television (TV) (0.0)	-0.00232584	0.702188	0.153547
243	lifestyle and environment - exercise and work	1080-Time spent using computer (0.0)	0.00736699	0.225837	0.646205
244	lifestyle and environment - exercise and work	1090-Time spent driving (0.0)	0.000214267	0.9719	0.0123785
245	lifestyle and environment - exercise and work	1100-Drive faster than motorway speed limit (0.0)	0.0177245	0.00356666	2.44774
246	lifestyle and environment - exercise and work	1110-Length of mobile phone use (0.0)	0.00311904	0.608111	0.216017
247	lifestyle and environment - exercise and work	1120-Weekly usage of mobile phone in last 3 months (0.0)	-0.000806646	0.894499	0.0484199
248	lifestyle and environment - exercise and work	1130-Hands-free device/speakerphone use with mobile phone in last 3 month (0.0)	0.00293081	0.629929	0.200709
249	lifestyle and environment - exercise and work	1140-Difference in mobile phone use compared to two years previously (0.0)	-0.00496198	0.414639	0.382329
250	lifestyle and environment - exercise and work	1160-Sleep duration (0.0)	0.00661864	0.276543	0.558238
251	lifestyle and environment - exercise and work	1170-Getting up in morning (0.0)	0.027154	8.00889e-06	5.09643
252	lifestyle and environment - exercise and work	1180-Morning/evening person (chronotype) (0.0)	-0.0175432	0.0039224	2.40645
253	lifestyle and environment - exercise and work	1190-Nap during day (0.0)	0.00540589	0.374145	0.426961
254	lifestyle and environment - exercise and work	1200-Sleeplessness / insomnia (0.0)	0.00920725	0.1301	0.885722
255	lifestyle and environment - exercise and work	1220-Daytime dozing / sleeping (narcolepsy) (0.0)	1.53489e-05	0.997987	0.000875266
256	lifestyle and environment - exercise and work	2624-Frequency of heavy DIY in last 4 weeks (0.0)	0.0116531	0.0553865	1.2566
257	lifestyle and environment - exercise and work	2634-Duration of heavy DIY (0.0)	0.0018135	0.765596	0.116
258	lifestyle and environment - exercise and work	3426-Job involves night shift work (0.0)	-0.00196994	0.746045	0.127235
259	lifestyle and environment - exercise and work	3637-Frequency of other exercises in last 4 weeks (0.0)	0.0165924	0.00637215	2.19571
260	lifestyle and environment - exercise and work	3647-Duration of other exercises (0.0)	0.0099973	0.100259	0.998879
261	lifestyle and environment - exercise and work	10953-Duration of walks (pilot) (0.0)	0.00714362	0.240223	0.619385
262	lifestyle and environment - exercise and work	104920-Time spent doing light physical activity (0.0)	-0.00764341	0.208899	0.680063
263	lifestyle and environment - exercise and work	796-Distance between home and job workplace (0.0)	-0.0066273	0.275914	0.559226
264	lifestyle and environment - exercise and work	874-Duration of walks (0.0)	0.00634482	0.296901	0.527388
265	lifestyle and environment - exercise and work	894-Duration of moderate activity (0.0)	-0.000260896	0.965788	0.0151182
266	lifestyle and environment - exercise and work	914-Duration of vigorous activity (0.0)	0.00289151	0.634526	0.197551
267	lifestyle and environment - alcohol	2664_0.0-Reason for reducing amount of alcohol drunk (0.0)	0.00173042	0.776041	0.110115
268	lifestyle and environment - alcohol	2664_1.0-Reason for reducing amount of alcohol drunk (0.0)	0.00407494	0.502906	0.298513
269	lifestyle and environment - alcohol	2664_2.0-Reason for reducing amount of alcohol drunk (0.0)	0.00880883	0.14756	0.831031
270	lifestyle and environment - alcohol	2664_3.0-Reason for reducing amount of alcohol drunk (0.0)	0.0187513	0.00204933	2.68839
271	lifestyle and environment - alcohol	2664_4.0-Reason for reducing amount of alcohol drunk (0.0)	-0.00666487	0.273202	0.563517
272	lifestyle and environment - alcohol	2664_5.0-Reason for reducing amount of alcohol drunk (0.0)	-0.0121554	0.0456709	1.34036
273	lifestyle and environment - alcohol	3859_1.0-Reason former drinker stopped drinking alcohol (0.0)	0.00146022	0.810284	0.091363
274	lifestyle and environment - alcohol	3859_2.0-Reason former drinker stopped drinking alcohol (0.0)	0.00319136	0.599818	0.22198
275	lifestyle and environment - alcohol	3859_3.0-Reason former drinker stopped drinking alcohol (0.0)	0.00710919	0.242497	0.615294
276	lifestyle and environment - alcohol	3859_5.0-Reason former drinker stopped drinking alcohol (0.0)	-0.00965251	0.112532	0.948723
277	lifestyle and environment - alcohol	20117_0.0-Alcohol drinker status (0.0)	-0.0138958	0.0223371	1.65097
278	lifestyle and environment - alcohol	20117_1.0-Alcohol drinker status (0.0)	-0.00280144	0.645115	0.190363
279	lifestyle and environment - alcohol	20117_2.0-Alcohol drinker status (0.0)	0.0127216	0.0364821	1.43792
280	lifestyle and environment - alcohol	20405_0.0-Ever had known person concerned about, or recommend reduction of, alcohol consumption (0.0)	-0.0213114	0.00045832	3.33883
281	lifestyle and environment - alcohol	20405_1.0-Ever had known person concerned about, or recommend reduction of, alcohol consumption (0.0)	0.0020139	0.740579	0.130429
282	lifestyle and environment - alcohol	20405_2.0-Ever had known person concerned about, or recommend reduction of, alcohol consumption (0.0)	0.0167966	0.00575244	2.24015
283	lifestyle and environment - alcohol	1618-Alcohol usually taken with meals (0.0)	-0.00294458	0.628321	0.201819
284	lifestyle and environment - alcohol	3731-Former alcohol drinker (0.0)	0.00269897	0.657251	0.182269
285	lifestyle and environment - alcohol	20404-Ever physically dependent on alcohol (0.0)	0.00158613	0.794277	0.100028
286	lifestyle and environment - alcohol	20406-Ever addicted to alcohol (0.0)	0.00566753	0.351464	0.454119
287	lifestyle and environment - alcohol	20415-Ongoing addiction to alcohol (0.0)	-0.00709534	0.243416	0.613651
288	lifestyle and environment - alcohol	1558-Alcohol intake frequency. (0.0)	0.0349473	9.07797e-09	8.04201
289	lifestyle and environment - alcohol	1568-Average weekly red wine intake (0.0)	0.00480663	0.429402	0.367136
290	lifestyle and environment - alcohol	1578-Average weekly champagne plus white wine intake (0.0)	0.008895	0.14364	0.842725
291	lifestyle and environment - alcohol	1588-Average weekly beer plus cider intake (0.0)	0.0326859	7.65767e-08	7.1159
292	lifestyle and environment - alcohol	1598-Average weekly spirits intake (0.0)	0.0013446	0.825051	0.083519
293	lifestyle and environment - alcohol	1608-Average weekly fortified wine intake (0.0)	-0.00349098	0.566021	0.247167
294	lifestyle and environment - alcohol	1628-Alcohol intake versus 10 years previously (0.0)	0.0075342	0.215478	0.666598
295	lifestyle and environment - alcohol	4407-Average monthly red wine intake (0.0)	0.00146466	0.809717	0.0916667
296	lifestyle and environment - alcohol	4418-Average monthly champagne plus white wine intake (0.0)	-0.00169331	0.78072	0.107504
297	lifestyle and environment - alcohol	4429-Average monthly beer plus cider intake (0.0)	-0.00374291	0.538332	0.26895
298	lifestyle and environment - alcohol	4440-Average monthly spirits intake (0.0)	0.00917933	0.131269	0.881838
299	lifestyle and environment - alcohol	4451-Average monthly fortified wine intake (0.0)	-0.00287014	0.637032	0.195839
300	lifestyle and environment - alcohol	4462-Average monthly intake of other alcoholic drinks (0.0)	-0.00385832	0.525878	0.279115
301	lifestyle and environment - alcohol	5364-Average weekly intake of other alcoholic drinks (0.0)	0.0106486	0.0799996	1.09691
302	lifestyle and environment - alcohol	20403-Amount of alcohol drunk on a typical drinking day (0.0)	0.020688	0.000670229	3.17378
303	lifestyle and environment - alcohol	20407-Frequency of failure to fulfil normal expectations due to drinking alcohol in last year (0.0)	0.000187178	0.975451	0.0107944
304	lifestyle and environment - alcohol	20408-Frequency of memory loss due to drinking alcohol in last year (0.0)	0.00276581	0.649324	0.187538
305	lifestyle and environment - alcohol	20409-Frequency of feeling guilt or remorse after drinking alcohol in last year (0.0)	-0.00436431	0.473067	0.325077
306	lifestyle and environment - alcohol	20414-Frequency of drinking alcohol (0.0)	0.0206911	0.000668962	3.1746
307	lifestyle and environment - alcohol	20416-Frequency of consuming six or more units of alcohol (0.0)	0.0240373	7.74014e-05	4.11125
308	lifestyle and environment - alcohol	20410-Age when known person last commented about drinking habits (0.0)	0.00508426	0.403234	0.394443
309	lifestyle and environment - tobacco	2877_1.0-Type of tobacco previously smoked (0.0)	0.0152242	0.012314	1.9096
310	lifestyle and environment - tobacco	2877_2.0-Type of tobacco previously smoked (0.0)	0.0184918	0.00236329	2.62648
311	lifestyle and environment - tobacco	2877_3.0-Type of tobacco previously smoked (0.0)	0.0109463	0.071918	1.14316
312	lifestyle and environment - tobacco	3446_1.0-Type of tobacco currently smoked (0.0)	-0.0114665	0.0594091	1.22615
313	lifestyle and environment - tobacco	3446_2.0-Type of tobacco currently smoked (0.0)	-0.00111496	0.854563	0.0682561
314	lifestyle and environment - tobacco	3446_3.0-Type of tobacco currently smoked (0.0)	0.00620274	0.307851	0.51166
315	lifestyle and environment - tobacco	20116_0.0-Smoking status (0.0)	-0.0221005	0.000279307	3.55392
316	lifestyle and environment - tobacco	20116_1.0-Smoking status (0.0)	0.0209638	0.000567208	3.24626
317	lifestyle and environment - tobacco	20116_2.0-Smoking status (0.0)	0.00368128	0.545042	0.26357
318	lifestyle and environment - tobacco	22506_0.0-Tobacco smoking (0.0)	-0.0205973	0.000707757	3.15012
319	lifestyle and environment - tobacco	22506_1.0-Tobacco smoking (0.0)	0.00166832	0.783875	0.105753
320	lifestyle and environment - tobacco	22506_2.0-Tobacco smoking (0.0)	0.000396043	0.948087	0.023152
321	lifestyle and environment - tobacco	22506_3.0-Tobacco smoking (0.0)	-0.0126102	0.0381536	1.41846
322	lifestyle and environment - tobacco	2644-Light smokers, at least 100 smokes in lifetime (0.0)	0.00904409	0.137046	0.863134
323	lifestyle and environment - tobacco	2907-Ever stopped smoking for 6+ months (0.0)	0.00127791	0.833598	0.0790432
324	lifestyle and environment - tobacco	3159-Smoked cigarette or pipe within last hour (0.0)	0.0014053	0.817291	0.0876235
325	lifestyle and environment - tobacco	6157#3-Why stopped smoking (0.0)	0.00438903	0.470564	0.327382
326	lifestyle and environment - tobacco	6157#100-Why stopped smoking (0.0)	-0.0186006	0.00222664	2.65235
327	lifestyle and environment - tobacco	6157#1-Why stopped smoking (0.0)	-0.0099124	0.103177	0.986417
328	lifestyle and environment - tobacco	6157#2-Why stopped smoking (0.0)	0.00159249	0.793471	0.100469
329	lifestyle and environment - tobacco	6157#4-Why stopped smoking (0.0)	-0.00419971	0.48992	0.309875
330	lifestyle and environment - tobacco	6158#2-Why reduced smoking (0.0)	-0.00671475	0.269628	0.569236
331	lifestyle and environment - tobacco	6158#3-Why reduced smoking (0.0)	-0.0135399	0.0260098	1.58486
332	lifestyle and environment - tobacco	6158#1-Why reduced smoking (0.0)	0.00174448	0.774271	0.111107
333	lifestyle and environment - tobacco	6158#100-Why reduced smoking (0.0)	-0.00990542	0.10342	0.985395
334	lifestyle and environment - tobacco	6158#4-Why reduced smoking (0.0)	0.00560481	0.356821	0.44755
335	lifestyle and environment - tobacco	20160-Ever smoked (0.0)	0.0238981	8.51518e-05	4.06981
336	lifestyle and environment - tobacco	1239-Current tobacco smoking (0.0)	0.00953179	0.117099	0.931446
337	lifestyle and environment - tobacco	1249-Past tobacco smoking (0.0)	-0.0278492	4.6651e-06	5.33114
338	lifestyle and environment - tobacco	1259-Smoking/smokers in household (0.0)	0.00211962	0.727489	0.138173
339	lifestyle and environment - tobacco	1269-Exposure to tobacco smoke at home (0.0)	0.00183021	0.7635	0.117191
340	lifestyle and environment - tobacco	1279-Exposure to tobacco smoke outside home (0.0)	0.0070673	0.245284	0.610331
341	lifestyle and environment - tobacco	2887-Number of cigarettes previously smoked daily (0.0)	-0.00160092	0.792402	0.101054
342	lifestyle and environment - tobacco	2926-Number of unsuccessful stop-smoking attempts (0.0)	-0.00129815	0.831002	0.080398
343	lifestyle and environment - tobacco	2936-Likelihood of resuming smoking (0.0)	-0.00369891	0.543118	0.265106
344	lifestyle and environment - tobacco	3466-Time from waking to first cigarette (0.0)	0.00311534	0.608536	0.215714
345	lifestyle and environment - tobacco	3476-Difficulty not smoking for 1 day (0.0)	0.0105416	0.083078	1.08051
346	lifestyle and environment - tobacco	3486-Ever tried to stop smoking (0.0)	-0.00521254	0.391473	0.407298
347	lifestyle and environment - tobacco	3496-Wants to stop smoking (0.0)	0.0123524	0.0422743	1.37392
348	lifestyle and environment - tobacco	3506-Smoking compared to 10 years previous (0.0)	-9.89004e-05	0.987028	0.00567072
349	lifestyle and environment - tobacco	2867-Age started smoking in former smokers (0.0)	-0.00978561	0.107661	0.967943
350	lifestyle and environment - tobacco	2897-Age stopped smoking (0.0)	0.000989125	0.870823	0.0600699
351	lifestyle and environment - tobacco	3436-Age started smoking in current smokers (0.0)	0.00549437	0.366376	0.436073
352	lifestyle and environment - tobacco	3456-Number of cigarettes currently smoked daily (current cigarette smokers) (0.0)	-0.00349992	0.565027	0.247931
353	lifestyle and environment - tobacco	20161-Pack years of smoking (0.0)	-0.00762465	0.210019	0.677742
354	lifestyle and environment - tobacco	20162-Pack years adult smoking as proportion of life span exposed to smoking (0.0)	-0.0116999	0.0544137	1.26429
355	lifestyle and environment - tobacco	22507-Age of stopping smoking (0.0)	0.00182717	0.763882	0.116974
356	physical measures - general	1707_1.0-Handedness (chirality/laterality) (0.0)	-0.0345202	1.37219e-08	7.86259
357	physical measures - general	1707_2.0-Handedness (chirality/laterality) (0.0)	0.0366925	1.59659e-09	8.79681
358	physical measures - general	1707_3.0-Handedness (chirality/laterality) (0.0)	0.00133177	0.826694	0.082655
359	physical measures - general	2306-Weight change compared with 1 year ago (0.0)	-0.0111028	0.0679453	1.16784
360	physical measures - general	3088-Contra-indications for spirometry (0.0)	-0.00129185	0.831809	0.0799762
361	physical measures - general	46-Hand grip strength (left) (0.0)	0.0404986	2.72504e-11	10.5646
362	physical measures - general	47-Hand grip strength (right) (0.0)	0.0362175	2.58288e-09	8.5879
363	physical measures - general	48-Waist circumference (0.0)	0.0414072	9.74025e-12	11.0114
364	physical measures - general	49-Hip circumference (0.0)	0.00504016	0.407325	0.390059
365	physical measures - general	50-Standing height (0.0)	0.0570043	6.6498e-21	20.1772
366	physical measures - general	3062-Forced vital capacity (FVC) (0.0)	0.0408311	1.87489e-11	10.727
367	physical measures - general	3063-Forced expiratory volume in 1-second (FEV1) (0.0)	0.0334975	3.61787e-08	7.44155
368	physical measures - general	3064-Peak expiratory flow (PEF) (0.0)	0.0227417	0.000184589	3.73379
369	physical measures - general	10694-Forced vital capacity (FVC) (pilot) (0.1)	0.00221545	0.715692	0.145274
370	physical measures - general	10695-Forced expiratory volume in 1-second (FEV1) (pilot) (0.1)	0.00198741	0.743872	0.128502
371	physical measures - general	10696-Peak expiratory flow (PEF) (pilot) (0.1)	0.00584862	0.336289	0.473288
372	physical measures - general	12143-Weight (pre-imaging) (2.0)	0.0347141	1.13815e-08	7.9438
373	physical measures - general	12144-Height (2.0)	0.0578401	1.78419e-21	20.7486
374	physical measures - general	20015-Sitting height (0.0)	0.0491206	6.45978e-16	15.1898
375	physical measures - general	21001-Body mass index (BMI) (0.0)	0.0145589	0.0166835	1.77771
376	physical measures - general	21002-Weight (0.0)	0.0435292	8.09015e-13	12.092
377	physical measures - general	23099-Body fat percentage (0.0)	-0.0446927	1.96481e-13	12.7067
378	physical measures - general	23100-Whole body fat mass (0.0)	-0.0140357	0.0210224	1.67732
379	physical measures - general	23101-Whole body fat-free mass (0.0)	0.0576803	2.29777e-21	20.6387
380	physical measures - general	23102-Whole body water mass (2.0)	0.0549873	1.47251e-19	18.8319
381	physical measures - general	23106-Impedance of whole body (0.0)	-0.0539786	6.65098e-19	18.1771
382	physical measures - general	23107-Impedance of leg (right) (0.0)	-0.0377942	5.11293e-10	9.29133
383	physical measures - general	23108-Impedance of leg (left) (0.0)	-0.0328463	6.61226e-08	7.17965
384	physical measures - general	23109-Impedance of arm (right) (0.0)	-0.0557782	4.4287e-20	19.3537
385	physical measures - general	23110-Impedance of arm (left) (0.0)	-0.0586746	4.70666e-22	21.3273
386	physical measures - general	23111-Leg fat percentage (right) (0.0)	-0.0578668	1.71005e-21	20.767
387	physical measures - general	23112-Leg fat mass (right) (0.0)	-0.0502533	1.37495e-16	15.8617
388	physical measures - general	23113-Leg fat-free mass (right) (0.0)	0.0554161	7.69258e-20	19.1139
389	physical measures - general	23119-Arm fat percentage (right) (0.0)	-0.0479706	2.99944e-15	14.523
390	physical measures - general	23120-Arm fat mass (right) (0.0)	-0.0137393	0.0238923	1.62174
391	physical measures - general	23121-Arm fat-free mass (right) (0.0)	0.0601022	4.6108e-23	22.3362
392	physical measures - general	23123-Arm fat percentage (left) (0.0)	-0.0508901	5.67556e-17	16.246
393	physical measures - general	23125-Arm fat-free mass (left) (0.0)	0.0613966	5.34867e-24	23.2718
394	physical measures - general	23126-Arm predicted mass (left) (0.0)	0.0612078	7.3444e-24	23.134
395	physical measures - general	23127-Trunk fat percentage (0.0)	-0.0240861	7.48446e-05	4.12584
396	physical measures - general	23128-Trunk fat mass (0.0)	0.00921564	0.12975	0.886892
397	physical measures - cardiac & blood vessels	6020_1.0-Completion status of test (0.0)	-0.000199681	0.973812	0.0115249
398	physical measures - cardiac & blood vessels	6020_31.0-Completion status of test (0.0)	0.00055788	0.926924	0.0329559
399	physical measures - cardiac & blood vessels	6020_32.0-Completion status of test (0.0)	-0.00706842	0.245209	0.610464
400	physical measures - cardiac & blood vessels	6020_33.0-Completion status of test (0.0)	-0.000488735	0.93596	0.0287426
401	physical measures - cardiac & blood vessels	6020_34.0-Completion status of test (0.0)	-0.00670557	0.270283	0.568181
402	physical measures - cardiac & blood vessels	5992-ECG, phase duration (0.1)	-0.00308655	0.611852	0.213354
403	physical measures - cardiac & blood vessels	6019-ECG/bike method for fitness test (0.0)	0.010266	0.091454	1.0388
404	physical measures - cardiac & blood vessels	6034-Target heart rate achieved (0.0)	-0.00230346	0.704918	0.151861
405	physical measures - cardiac & blood vessels	22682-Quality control indicator for IMT at 120 degrees (0.0)	0.00546336	0.369087	0.432872
406	physical measures - cardiac & blood vessels	22683-Quality control indicator for IMT at 150 degrees (0.0)	0.00117775	0.846471	0.0723877
407	physical measures - cardiac & blood vessels	22684-Quality control indicator for IMT at 210 degrees (0.0)	0.0122746	0.0435887	1.36063
408	physical measures - cardiac & blood vessels	22685-Quality control indicator for IMT at 240 degrees (0.0)	0.00708724	0.243955	0.612691
409	physical measures - cardiac & blood vessels	5993-ECG, number of stages in a phase (0.1)	0.00431947	0.477626	0.320912
410	physical measures - cardiac & blood vessels	6014-Doctor restricts physical activity due to heart condition (0.0)	0.00262514	0.666051	0.176493
411	physical measures - cardiac & blood vessels	6015-Chest pain felt during physical activity (0.0)	-0.00694182	0.253765	0.595568
412	physical measures - cardiac & blood vessels	6016-Chest pain felt outside physical activity (0.0)	-0.00761129	0.210819	0.676091
413	physical measures - cardiac & blood vessels	6017-Able to walk or cycle unaided for 10 minutes (0.0)	-0.00072798	0.904736	0.0434779
414	physical measures - cardiac & blood vessels	93-Systolic blood pressure, manual reading (0.0)	-0.0116772	0.0548838	1.26056
415	physical measures - cardiac & blood vessels	94-Diastolic blood pressure, manual reading (0.0)	-0.00728015	0.231355	0.635721
416	physical measures - cardiac & blood vessels	95-Pulse rate (during blood-pressure measurement) (0.0)	-0.00748397	0.218553	0.660444
417	physical measures - cardiac & blood vessels	102-Pulse rate, automated reading (0.0)	-0.0217818	0.000341798	3.46623
418	physical measures - cardiac & blood vessels	4079-Diastolic blood pressure, automated reading (0.0)	0.0192105	0.00158584	2.79974
419	physical measures - cardiac & blood vessels	4080-Systolic blood pressure, automated reading (0.0)	0.0271311	8.15071e-06	5.0888
420	physical measures - cardiac & blood vessels	4194-Pulse rate (0.0)	-0.00702857	0.24788	0.605759
421	physical measures - cardiac & blood vessels	4195-Pulse wave reflection index (0.0)	0.00934868	0.124303	0.905518
422	physical measures - cardiac & blood vessels	4196-Pulse wave peak to peak time (0.0)	-0.00925557	0.128096	0.892463
423	physical measures - cardiac & blood vessels	5983-ECG, heart rate (0.0)	-0.00279936	0.64536	0.190198
424	physical measures - cardiac & blood vessels	5984-ECG, load (0.3)	-0.00491215	0.419341	0.377433
425	physical measures - cardiac & blood vessels	5986-ECG, phase time (0.0)	-0.00125209	0.836913	0.0773199
426	physical measures - cardiac & blood vessels	6022-ECG during exercise duration (0.0)	0.0120703	0.047208	1.32598
427	physical measures - cardiac & blood vessels	6032-Maximum workload during fitness test (0.0)	0.0150884	0.0131131	1.88229
428	physical measures - cardiac & blood vessels	6033-Maximum heart rate during fitness test (0.0)	-0.000466162	0.938912	0.0273751
429	physical measures - cardiac & blood vessels	6038-Number of trend entries (0.0)	0.0068102	0.262879	0.580245
430	physical measures - cardiac & blood vessels	12336-Ventricular rate (2.0)	-0.0177627	0.0034956	2.45648
431	physical measures - cardiac & blood vessels	12338-P duration (2.0)	0.00236953	0.696868	0.15685
432	physical measures - cardiac & blood vessels	12340-QRS duration (2.0)	0.0265853	1.23448e-05	4.90852
433	physical measures - cardiac & blood vessels	21021-Pulse wave Arterial Stiffness index (0.0)	0.014065	0.0207551	1.68287
434	physical measures - cardiac & blood vessels	22670-Minimum carotid IMT (intima-medial thickness) at 120 degrees (2.0)	0.0223914	0.000231756	3.63497
435	physical measures - cardiac & blood vessels	22671-Mean carotid IMT (intima-medial thickness) at 120 degrees (2.0)	0.0300144	7.99502e-07	6.09718
436	physical measures - cardiac & blood vessels	22672-Maximum carotid IMT (intima-medial thickness) at 120 degrees (2.0)	0.0273133	7.08382e-06	5.14973
437	physical measures - cardiac & blood vessels	22673-Minimum carotid IMT (intima-medial thickness) at 150 degrees (2.0)	0.0370732	1.08114e-09	8.96612
438	physical measures - cardiac & blood vessels	22674-Mean carotid IMT (intima-medial thickness) at 150 degrees (2.0)	0.0296565	1.07923e-06	5.96689
439	physical measures - cardiac & blood vessels	22675-Maximum carotid IMT (intima-medial thickness) at 150 degrees (2.0)	0.0296626	1.07376e-06	5.96909
440	physical measures - cardiac & blood vessels	22676-Minimum carotid IMT (intima-medial thickness) at 210 degrees (2.0)	0.028911	1.99453e-06	5.70016
441	physical measures - cardiac & blood vessels	22677-Mean carotid IMT (intima-medial thickness) at 210 degrees (2.0)	0.0316473	1.94911e-07	6.71016
442	physical measures - cardiac & blood vessels	22678-Maximum carotid IMT (intima-medial thickness) at 210 degrees (2.0)	0.0315348	2.15301e-07	6.66695
443	physical measures - cardiac & blood vessels	22679-Minimum carotid IMT (intima-medial thickness) at 240 degrees (2.0)	0.026744	1.09497e-05	4.9606
444	physical measures - cardiac & blood vessels	22680-Mean carotid IMT (intima-medial thickness) at 240 degrees (2.0)	0.0347252	1.12602e-08	7.94846
445	physical measures - cardiac & blood vessels	22681-Maximum carotid IMT (intima-medial thickness) at 240 degrees (2.0)	0.0335187	3.5472e-08	7.45011
446	cognitive phenotypes	4292_0.0-PM: initial answer (0.0)	0.0129112	0.0337787	1.47136
447	cognitive phenotypes	4292_1.0-PM: initial answer (0.0)	-0.00112567	0.853181	0.0689587
448	cognitive phenotypes	4292_3.0-PM: initial answer (0.0)	-0.0064665	0.287734	0.541009
449	cognitive phenotypes	4935_13.0-FI1 : numeric addition test (0.0)	-0.00159223	0.793503	0.100451
450	cognitive phenotypes	4935_14.0-FI1 : numeric addition test (0.0)	0.00632572	0.298358	0.525262
451	cognitive phenotypes	4935_15.0-FI1 : numeric addition test (0.0)	-0.00140725	0.81704	0.0877565
452	cognitive phenotypes	4935_16.0-FI1 : numeric addition test (0.0)	-0.00830283	0.172249	0.763843
453	cognitive phenotypes	4935_17.0-FI1 : numeric addition test (0.0)	0.00237895	0.695722	0.157564
454	cognitive phenotypes	4957_1.0-FI3 : word interpolation (0.0)	0.00283897	0.640694	0.19335
455	cognitive phenotypes	4957_2.0-FI3 : word interpolation (0.0)	0.00216707	0.72164	0.14168
456	cognitive phenotypes	4957_4.0-FI3 : word interpolation (0.0)	-0.00282298	0.642576	0.192076
457	cognitive phenotypes	4968_5.0-FI4 : positional arithmetic (0.0)	-0.0027126	0.655631	0.18334
458	cognitive phenotypes	4968_6.0-FI4 : positional arithmetic (0.0)	0.000507414	0.933518	0.0298771
459	cognitive phenotypes	4968_7.0-FI4 : positional arithmetic (0.0)	0.00451485	0.457938	0.339194
460	cognitive phenotypes	4968_8.0-FI4 : positional arithmetic (0.0)	-0.00790198	0.193907	0.712407
461	cognitive phenotypes	4979_1.0-FI5 : family relationship calculation (0.0)	-0.000674798	0.911666	0.0401641
462	cognitive phenotypes	4979_2.0-FI5 : family relationship calculation (0.0)	0.00777363	0.201247	0.696271
463	cognitive phenotypes	4979_3.0-FI5 : family relationship calculation (0.0)	0.00167433	0.783116	0.106174
464	cognitive phenotypes	4979_4.0-FI5 : family relationship calculation (0.0)	-0.00299441	0.622519	0.205848
465	cognitive phenotypes	4979_5.0-FI5 : family relationship calculation (0.0)	-0.00147368	0.808568	0.0922837
466	cognitive phenotypes	4990_68.0-FI6 : conditional arithmetic (0.0)	0.00380568	0.53154	0.274464
467	cognitive phenotypes	4990_69.0-FI6 : conditional arithmetic (0.0)	-0.00373479	0.539214	0.268239
468	cognitive phenotypes	4990_70.0-FI6 : conditional arithmetic (0.0)	0.00119965	0.843653	0.073836
469	cognitive phenotypes	4990_71.0-FI6 : conditional arithmetic (0.0)	0.00495554	0.415246	0.381695
470	cognitive phenotypes	4990_72.0-FI6 : conditional arithmetic (0.0)	-0.00195044	0.748473	0.125824
471	cognitive phenotypes	5001_1.0-FI7 : synonym (0.0)	0.00501802	0.409389	0.387864
472	cognitive phenotypes	5001_2.0-FI7 : synonym (0.0)	-0.00248227	0.68321	0.165446
473	cognitive phenotypes	5001_3.0-FI7 : synonym (0.0)	-0.00451406	0.458016	0.339119
474	cognitive phenotypes	5001_4.0-FI7 : synonym (0.0)	-0.000987829	0.870991	0.0599862
475	cognitive phenotypes	5001_5.0-FI7 : synonym (0.0)	-0.00807439	0.184358	0.734337
476	cognitive phenotypes	5012_25.0-FI8 : chained arithmetic (0.0)	-0.00813692	0.180983	0.742363
477	cognitive phenotypes	5012_26.0-FI8 : chained arithmetic (0.0)	0.00707933	0.244481	0.611755
478	cognitive phenotypes	5012_27.0-FI8 : chained arithmetic (0.0)	-0.00602185	0.322172	0.491912
479	cognitive phenotypes	5012_28.0-FI8 : chained arithmetic (0.0)	-0.00484937	0.42531	0.371294
480	cognitive phenotypes	5012_29.0-FI8 : chained arithmetic (0.0)	-0.00129732	0.831109	0.0803422
481	cognitive phenotypes	5556_1.0-FI9 : concept interpolation (0.0)	-0.00606355	0.318833	0.496437
482	cognitive phenotypes	5556_3.0-FI9 : concept interpolation (0.0)	-0.00446997	0.46242	0.334964
483	cognitive phenotypes	5556_4.0-FI9 : concept interpolation (0.0)	0.00302176	0.619344	0.208068
484	cognitive phenotypes	5556_5.0-FI9 : concept interpolation (0.0)	-8.80977e-05	0.988444	0.00504775
485	cognitive phenotypes	5699_92.0-FI10 : arithmetic sequence recognition (0.0)	0.00494302	0.416424	0.380464
486	cognitive phenotypes	5699_93.0-FI10 : arithmetic sequence recognition (0.0)	0.000497257	0.934846	0.0292599
487	cognitive phenotypes	5699_94.0-FI10 : arithmetic sequence recognition (0.0)	-0.00551088	0.364937	0.437782
488	cognitive phenotypes	5699_95.0-FI10 : arithmetic sequence recognition (0.0)	0.000152224	0.980035	0.00875863
489	cognitive phenotypes	5699_96.0-FI10 : arithmetic sequence recognition (0.0)	0.00304018	0.617211	0.209567
490	cognitive phenotypes	5779_1.0-FI11 : antonym (0.0)	-0.00774336	0.203007	0.692488
491	cognitive phenotypes	5779_2.0-FI11 : antonym (0.0)	0.00757072	0.213261	0.671088
492	cognitive phenotypes	5779_4.0-FI11 : antonym (0.0)	0.0106146	0.0809674	1.09169
493	cognitive phenotypes	5779_5.0-FI11 : antonym (0.0)	0.00457694	0.451778	0.345075
494	cognitive phenotypes	5790_45.0-FI12 : square sequence recognition (0.0)	0.00478832	0.431161	0.365361
495	cognitive phenotypes	5790_46.0-FI12 : square sequence recognition (0.0)	0.00853214	0.160702	0.793978
496	cognitive phenotypes	5790_47.0-FI12 : square sequence recognition (0.0)	-0.00159223	0.793503	0.100451
497	cognitive phenotypes	5790_48.0-FI12 : square sequence recognition (0.0)	-0.000328347	0.956951	0.0191104
498	cognitive phenotypes	5790_49.0-FI12 : square sequence recognition (0.0)	-4.30332e-05	0.994355	0.00245842
499	cognitive phenotypes	5790_50.0-FI12 : square sequence recognition (0.0)	0.00909432	0.134877	0.870061
500	cognitive phenotypes	6362_0.0-First code array presented (2.0)	-0.00356487	0.55783	0.253499
501	cognitive phenotypes	6362_1.0-First code array presented (2.0)	-0.00272133	0.654595	0.184027
502	cognitive phenotypes	6362_2.0-First code array presented (2.0)	-0.0151019	0.0130315	1.88501
503	cognitive phenotypes	6362_3.0-First code array presented (2.0)	-0.00162892	0.788857	0.103002
504	cognitive phenotypes	6362_4.0-First code array presented (2.0)	0.00380852	0.531233	0.274715
505	cognitive phenotypes	6362_5.0-First code array presented (2.0)	0.00553159	0.363138	0.439929
506	cognitive phenotypes	6362_6.0-First code array presented (2.0)	0.00102017	0.866806	0.0620781
507	cognitive phenotypes	6362_7.0-First code array presented (2.0)	0.00425596	0.484124	0.315044
508	cognitive phenotypes	6362_8.0-First code array presented (2.0)	0.00823573	0.175743	0.755123
509	cognitive phenotypes	6362_9.0-First code array presented (2.0)	0.00105249	0.862628	0.0641766
510	cognitive phenotypes	6362_10.0-First code array presented (2.0)	0.00789439	0.194335	0.711449
511	cognitive phenotypes	6362_11.0-First code array presented (2.0)	0.00313858	0.605865	0.217624
512	cognitive phenotypes	6362_12.0-First code array presented (2.0)	-0.0019984	0.742505	0.129301
513	cognitive phenotypes	6362_13.0-First code array presented (2.0)	-0.00420057	0.48983	0.309955
514	cognitive phenotypes	6362_14.0-First code array presented (2.0)	0.00234876	0.699395	0.155278
515	cognitive phenotypes	6362_15.0-First code array presented (2.0)	-0.0010641	0.861128	0.0649322
516	cognitive phenotypes	6362_16.0-First code array presented (2.0)	-0.00860911	0.156961	0.80421
517	cognitive phenotypes	6362_17.0-First code array presented (2.0)	-0.00091534	0.880384	0.0553278
518	cognitive phenotypes	6362_18.0-First code array presented (2.0)	0.00151079	0.803844	0.094828
519	cognitive phenotypes	6362_19.0-First code array presented (2.0)	-0.0110595	0.0690276	1.16098
520	cognitive phenotypes	6362_20.0-First code array presented (2.0)	0.00483005	0.427157	0.369413
521	cognitive phenotypes	6362_21.0-First code array presented (2.0)	0.00270524	0.656505	0.182762
522	cognitive phenotypes	6362_22.0-First code array presented (2.0)	-0.00447291	0.462125	0.33524
523	cognitive phenotypes	6362_23.0-First code array presented (2.0)	-0.0112293	0.0648687	1.18796
524	cognitive phenotypes	6362_24.0-First code array presented (2.0)	0.00347058	0.568293	0.245428
525	cognitive phenotypes	6362_25.0-First code array presented (2.0)	0.0108465	0.0745504	1.12755
526	cognitive phenotypes	6362_26.0-First code array presented (2.0)	-0.00213193	0.72597	0.139081
527	cognitive phenotypes	6362_27.0-First code array presented (2.0)	0.0014268	0.814545	0.0890847
528	cognitive phenotypes	6362_28.0-First code array presented (2.0)	-0.00681666	0.262426	0.580993
529	cognitive phenotypes	6362_29.0-First code array presented (2.0)	0.00563049	0.354621	0.450235
530	cognitive phenotypes	6362_30.0-First code array presented (2.0)	-0.00864576	0.155203	0.809101
531	cognitive phenotypes	6362_31.0-First code array presented (2.0)	-0.001334	0.826408	0.0828056
532	cognitive phenotypes	20165_1.0-FI1 : numeric addition test (0.0)	-0.00017391	0.977191	0.0100206
533	cognitive phenotypes	20165_2.0-FI1 : numeric addition test (0.0)	-0.00162516	0.789333	0.10274
534	cognitive phenotypes	20165_3.0-FI1 : numeric addition test (0.0)	-0.0205929	0.00070961	3.14898
535	cognitive phenotypes	20165_4.0-FI1 : numeric addition test (0.0)	-0.0088609	0.145182	0.838088
536	cognitive phenotypes	20165_5.0-FI1 : numeric addition test (0.0)	0.00827446	0.17372	0.76015
537	cognitive phenotypes	20169_1.0-FI3 : word interpolation (0.0)	-0.00225079	0.711359	0.147911
538	cognitive phenotypes	20169_2.0-FI3 : word interpolation (0.0)	0.00632578	0.298353	0.52527
539	cognitive phenotypes	20169_3.0-FI3 : word interpolation (0.0)	0.00696595	0.252118	0.598395
540	cognitive phenotypes	20169_4.0-FI3 : word interpolation (0.0)	-0.0229058	0.000165741	3.78057
541	cognitive phenotypes	20169_5.0-FI3 : word interpolation (0.0)	-0.00174727	0.77392	0.111304
542	cognitive phenotypes	20171_1.0-FI4 : positional arithmetic (0.0)	-0.00364691	0.548802	0.260584
543	cognitive phenotypes	20171_2.0-FI4 : positional arithmetic (0.0)	-0.0159348	0.00879694	2.05567
544	cognitive phenotypes	20171_3.0-FI4 : positional arithmetic (0.0)	-0.0112311	0.0648257	1.18825
545	cognitive phenotypes	20171_4.0-FI4 : positional arithmetic (0.0)	-0.00632033	0.29877	0.524663
546	cognitive phenotypes	20171_5.0-FI4 : positional arithmetic (0.0)	-0.0064243	0.290891	0.53627
547	cognitive phenotypes	20173_1.0-FI5 : family relationship calculation (0.0)	0.00801053	0.187853	0.726181
548	cognitive phenotypes	20173_2.0-FI5 : family relationship calculation (0.0)	-0.00580651	0.33978	0.468802
549	cognitive phenotypes	20173_3.0-FI5 : family relationship calculation (0.0)	-0.00625947	0.303447	0.517917
550	cognitive phenotypes	20173_4.0-FI5 : family relationship calculation (0.0)	-0.0159957	0.00854193	2.06844
551	cognitive phenotypes	20173_5.0-FI5 : family relationship calculation (0.0)	-0.00979072	0.107477	0.968684
552	cognitive phenotypes	20175_1.0-FI6 : conditional arithmetic (0.0)	0.0048081	0.42926	0.367279
553	cognitive phenotypes	20175_2.0-FI6 : conditional arithmetic (0.0)	-0.017591	0.00382559	2.4173
554	cognitive phenotypes	20175_3.0-FI6 : conditional arithmetic (0.0)	-0.000674659	0.911684	0.0401555
555	cognitive phenotypes	20175_4.0-FI6 : conditional arithmetic (0.0)	-0.00720264	0.236361	0.626425
556	cognitive phenotypes	20175_5.0-FI6 : conditional arithmetic (0.0)	-0.00751022	0.216942	0.663656
557	cognitive phenotypes	20177_1.0-FI7 : synonym (0.0)	0.000854141	0.888327	0.051427
558	cognitive phenotypes	20177_2.0-FI7 : synonym (0.0)	-0.00597534	0.325924	0.486883
559	cognitive phenotypes	20177_3.0-FI7 : synonym (0.0)	-0.0132184	0.0297646	1.5263
560	cognitive phenotypes	20177_4.0-FI7 : synonym (0.0)	-0.000331508	0.956537	0.0192984
561	cognitive phenotypes	20177_5.0-FI7 : synonym (0.0)	-0.00962879	0.113418	0.945317
562	cognitive phenotypes	20179_1.0-FI8 : chained arithmetic (0.0)	-0.00934978	0.124259	0.905673
563	cognitive phenotypes	20179_2.0-FI8 : chained arithmetic (0.0)	-0.0100783	0.0975361	1.01083
564	cognitive phenotypes	20179_3.0-FI8 : chained arithmetic (0.0)	-0.00129895	0.8309	0.0804515
565	cognitive phenotypes	20179_4.0-FI8 : chained arithmetic (0.0)	-0.00310175	0.6101	0.214599
566	cognitive phenotypes	20179_5.0-FI8 : chained arithmetic (0.0)	0.00114156	0.851133	0.0700027
567	cognitive phenotypes	20181_1.0-FI9 : concept interpolation (0.0)	-0.00273365	0.653134	0.184998
568	cognitive phenotypes	20181_2.0-FI9 : concept interpolation (0.0)	-0.00547477	0.368088	0.434049
569	cognitive phenotypes	20181_3.0-FI9 : concept interpolation (0.0)	-0.00499767	0.411291	0.385851
570	cognitive phenotypes	20181_4.0-FI9 : concept interpolation (0.0)	-0.00372381	0.540407	0.267279
571	cognitive phenotypes	20181_5.0-FI9 : concept interpolation (0.0)	-0.00300549	0.621232	0.206746
572	cognitive phenotypes	20183_1.0-FI10 : arithmetic sequence recognition (0.0)	-0.00249404	0.68179	0.16635
573	cognitive phenotypes	20183_2.0-FI10 : arithmetic sequence recognition (0.0)	-0.000264824	0.965273	0.0153497
574	cognitive phenotypes	20183_3.0-FI10 : arithmetic sequence recognition (0.0)	0.000991122	0.870565	0.0601988
575	cognitive phenotypes	20183_4.0-FI10 : arithmetic sequence recognition (0.0)	-0.00607233	0.318132	0.497392
576	cognitive phenotypes	20183_5.0-FI10 : arithmetic sequence recognition (0.0)	-0.00428427	0.481222	0.317655
577	cognitive phenotypes	20185_1.0-FI11 : antonym (0.0)	-0.00159223	0.793503	0.100451
578	cognitive phenotypes	20185_2.0-FI11 : antonym (0.0)	-0.00152703	0.80178	0.0959448
579	cognitive phenotypes	20185_4.0-FI11 : antonym (0.0)	-0.0028886	0.634866	0.197318
580	cognitive phenotypes	20185_5.0-FI11 : antonym (0.0)	-0.00324539	0.593656	0.226465
581	cognitive phenotypes	20187_1.0-FI12 : square sequence recognition (0.0)	-0.00129732	0.831109	0.0803422
582	cognitive phenotypes	20187_2.0-FI12 : square sequence recognition (0.0)	-0.00853251	0.160684	0.794027
583	cognitive phenotypes	20187_3.0-FI12 : square sequence recognition (0.0)	-0.00249404	0.68179	0.16635
584	cognitive phenotypes	20187_4.0-FI12 : square sequence recognition (0.0)	-0.00463947	0.445621	0.351034
585	cognitive phenotypes	20187_5.0-FI12 : square sequence recognition (0.0)	-0.00622754	0.30592	0.514391
586	cognitive phenotypes	20246_0.0-Trail making completion status (0.0)	-0.021029	0.000545079	3.26354
587	cognitive phenotypes	20246_1.0-Trail making completion status (0.0)	0.00311386	0.608706	0.215593
588	cognitive phenotypes	20246_2.0-Trail making completion status (0.0)	-0.00315325	0.604181	0.218833
589	cognitive phenotypes	20246_3.0-Trail making completion status (0.0)	-0.00117818	0.846415	0.0724164
590	cognitive phenotypes	4294-Final attempt correct (0.0)	-0.0115136	0.0583703	1.23381
591	cognitive phenotypes	4924-Attempted fluid intelligence (FI) test. (3.0)	0.00511132	0.400735	0.397143
592	cognitive phenotypes	6332#3-Item selected for each puzzle (2.0)	-0.00681364	0.262638	0.580643
593	cognitive phenotypes	6332#2-Item selected for each puzzle (2.0)	0.00120831	0.842539	0.0744101
594	cognitive phenotypes	6332#5-Item selected for each puzzle (2.0)	0.000716421	0.906242	0.0427558
595	cognitive phenotypes	6332#1-Item selected for each puzzle (2.0)	0.0084173	0.16641	0.778821
596	cognitive phenotypes	6332#0-Item selected for each puzzle (2.0)	-0.00625617	0.303702	0.517552
597	cognitive phenotypes	6332#7-Item selected for each puzzle (2.0)	-0.00767026	0.207305	0.683391
598	cognitive phenotypes	6332#6-Item selected for each puzzle (2.0)	0.00276549	0.649363	0.187513
599	cognitive phenotypes	6332#4-Item selected for each puzzle (2.0)	-0.00573949	0.345383	0.461699
600	cognitive phenotypes	10141-Number of times snap-button pressed (pilot) (0.0)	-0.000956149	0.875094	0.0579453
601	cognitive phenotypes	10610-Word count (pilot) (0.0)	0.00419641	0.49026	0.309573
602	cognitive phenotypes	20152-Reproduciblity of spirometry measurement using ERS/ATS criteria (0.0)	-0.0189727	0.00181218	2.7418
603	cognitive phenotypes	398-Number of correct matches in round (2.1)	-0.0104626	0.0854148	1.06847
604	cognitive phenotypes	403-Number of times snap-button pressed (0.0)	-0.00416742	0.493263	0.306922
605	cognitive phenotypes	4250-Number of digits to be memorised/recalled (0.1)	-6.02154e-05	0.992102	0.00344388
606	cognitive phenotypes	4282-Maximum digits remembered correctly (0.0)	0.00284175	0.640366	0.193571
607	cognitive phenotypes	4283-Number of rounds of numeric memory test performed (0.0)	0.00812516	0.181614	0.74085
608	cognitive phenotypes	4291-Number of attempts (0.0)	0.00412656	0.497511	0.303197
609	cognitive phenotypes	6349-Total errors traversing numeric path (trail #1) (2.0)	0.00288348	0.635467	0.196907
610	cognitive phenotypes	6351-Total errors traversing alphanumeric path (trail #2) (2.0)	0.00713341	0.240896	0.61817
611	cognitive phenotypes	6373-Number of puzzles correctly solved (2.0)	-0.0239327	8.31561e-05	4.08011
612	cognitive phenotypes	6374-Number of puzzles viewed (2.0)	-0.00190542	0.754089	0.122578
613	cognitive phenotypes	6382-n/a (2.0)	-0.0160796	0.0082013	2.08612
614	cognitive phenotypes	6383-Number of puzzles attempted (2.0)	-0.0135898	0.0254652	1.59405
615	cognitive phenotypes	6770-Errors before selecting correct item in numeric path (trail #1) (2.0)	0.000471629	0.938197	0.0277059
616	cognitive phenotypes	6771-Errors before selecting correct item in alphanumeric path (trail #2) (2.0)	0.0137354	0.0239328	1.62101
617	cognitive phenotypes	20016-Fluid intelligence score (0.0)	-0.00724988	0.233301	0.632083
618	cognitive phenotypes	20018-Prospective memory result (0.0)	0.0067871	0.264501	0.577572
619	cognitive phenotypes	20128-Number of fluid intelligence questions attempted within time limit (0.0)	0.00362022	0.551732	0.258272
620	cognitive phenotypes	20131-Number of correct matches in round (0.0)	0.000899788	0.882402	0.0543338
621	cognitive phenotypes	20147-Errors before selecting correct item in numeric path (trail #1) (0.1)	0.00610259	0.315727	0.500689
622	cognitive phenotypes	20148-Errors before selecting correct item in alphanumeric path (trail #2) (0.1)	-0.00128096	0.833206	0.0792475
623	cognitive phenotypes	20191-Fluid intelligence score (0.0)	0.00895816	0.140817	0.851344
624	cognitive phenotypes	20200-Values wanted (0.8)	0.00150975	0.803977	0.0947566
625	cognitive phenotypes	20240-Maximum digits remembered correctly (0.0)	-0.00217323	0.720882	0.142136
626	cognitive phenotypes	20242-Fluid intelligence completion status (0.0)	0.00102981	0.86556	0.062703
627	cognitive phenotypes	20244-Pairs matching completion status (0.0)	-0.0115205	0.0582195	1.23493
628	cognitive phenotypes	20245-Symbol digit completion status (0.0)	-0.00166401	0.78442	0.105451
629	cognitive phenotypes	20247-Total errors traversing numeric path (trail #1) (0.0)	-0.00556026	0.360656	0.442907
630	cognitive phenotypes	20248-Total errors traversing alphanumeric path (trail #2) (0.0)	-0.00349428	0.565655	0.247448
631	cognitive phenotypes	23321-Values wanted (2.0)	-0.00127191	0.834368	0.0786424
632	cognitive phenotypes	399-Number of incorrect matches in round (0.1)	0.0205503	0.000727953	3.1379
633	cognitive phenotypes	400-Time to complete round (0.1)	0.0273545	6.86187e-06	5.16356
634	cognitive phenotypes	404-Duration to first press of snap-button in each round (0.0)	0.0192613	0.00154094	2.81221
635	cognitive phenotypes	630-Touchscreen duration (0.0)	-0.0108358	0.0748373	1.12588
636	cognitive phenotypes	4253-Time number displayed for (2.0)	0.00145891	0.81045	0.0912739
637	cognitive phenotypes	4254-Time first key touched (0.0)	-0.00133847	0.825836	0.0831062
638	cognitive phenotypes	4255-Time last key touched (0.0)	0.00852492	0.161057	0.79302
639	cognitive phenotypes	4256-Time elapsed (0.0)	0.00758496	0.212402	0.672842
640	cognitive phenotypes	4285-Time to complete test (0.0)	0.0118893	0.0506217	1.29566
641	cognitive phenotypes	4290-Duration screen displayed (0.0)	0.0130724	0.0316186	1.50006
642	cognitive phenotypes	6333-Duration spent answering each puzzle (2.0)	0.00159182	0.793555	0.100423
643	cognitive phenotypes	6348-Duration to complete numeric path (trail #1) (2.0)	0.0319021	1.55391e-07	6.80858
644	cognitive phenotypes	6350-Duration to complete alphanumeric path (trail #2) (2.0)	0.0243684	6.15559e-05	4.21073
645	cognitive phenotypes	6772-Interval between previous point and current one in numeric path (trail #1) (2.0)	0.0277522	5.03437e-06	5.29805
646	cognitive phenotypes	6773-Interval between previous point and current one in alphanumeric path (trail #2) (2.0)	0.0192757	0.00152846	2.81575
647	cognitive phenotypes	10137-Number of incorrect matches in round (pilot) (0.1)	0.0013875	0.819565	0.0864168
648	cognitive phenotypes	10138-Time to complete round (pilot) (0.1)	0.00215012	0.723728	0.140425
649	cognitive phenotypes	10144-Time taken to complete lights test (pilot) (0.1)	-0.0112398	0.0646183	1.18964
650	cognitive phenotypes	10147-Duration to first press of snap-button in each round (pilot) (0.0)	0.000871904	0.886021	0.0525562
651	cognitive phenotypes	10241-Touchscreen duration (pilot) (0.0)	0.000209361	0.972543	0.0120912
652	cognitive phenotypes	10609-Words answer array (pilot) (0.0)	0.00641414	0.291655	0.535131
653	cognitive phenotypes	10612-Number of words beginning with 'S' (pilot) (0.0)	0.00301765	0.619821	0.207734
654	cognitive phenotypes	20023-Mean time to correctly identify matches (0.0)	0.0183245	0.00258845	2.58696
655	cognitive phenotypes	20132-Number of incorrect matches in round (0.0)	0.00101817	0.867065	0.0619484
656	cognitive phenotypes	20133-Time to complete round (0.0)	0.0215524	0.000394648	3.40379
657	cognitive phenotypes	20149-Interval between previous point and current one in numeric path (trail #1) (0.1)	0.00825371	0.174802	0.757455
658	cognitive phenotypes	20153-Forced expiratory volume in 1-second (FEV1), predicted (0.0)	0.0110047	0.0704159	1.15233
659	cognitive phenotypes	20154-Forced expiratory volume in 1-second (FEV1), predicted percentage (0.0)	-0.00342677	0.573187	0.241704
660	cognitive phenotypes	20155-Interval between previous point and current one in alphanumeric path (trail #2) (0.1)	0.00985391	0.105226	0.977875
661	cognitive phenotypes	20156-Duration to complete numeric path (trail #1) (0.0)	0.016055	0.00829993	2.08093
662	cognitive phenotypes	20157-Duration to complete alphanumeric path (trail #2) (0.0)	0.0185855	0.00224515	2.64875
663	cognitive phenotypes	20159-Number of symbol digit matches made correctly (0.0)	-0.0266344	1.18957e-05	4.92461
664	cognitive phenotypes	20195-Number of symbol digit matches attempted (0.0)	-0.0180743	0.00296184	2.52844
665	cognitive phenotypes	20229-Values entered (0.0)	-0.00752144	0.216256	0.665032
666	cognitive phenotypes	20230-Duration to entering value (0.0)	0.0185483	0.00229139	2.6399
667	cognitive phenotypes	23322-Values entered (2.0)	-0.000903555	0.881913	0.0545744
668	cognitive phenotypes	23323-Number of symbol digit matches attempted (2.0)	-0.0199827	0.00101807	2.99222
669	cognitive phenotypes	23324-Number of symbol digit matches made correctly (2.0)	-0.0213778	0.00043988	3.35667
670	mental health self-report	20126_0.0-Bipolar and major depression status (0.0)	0.0114858	0.0589812	1.22929
671	mental health self-report	20126_1.0-Bipolar and major depression status (0.0)	-0.00267917	0.659606	0.180716
672	mental health self-report	20126_2.0-Bipolar and major depression status (0.0)	-0.00630036	0.300299	0.522445
673	mental health self-report	20126_3.0-Bipolar and major depression status (0.0)	-0.00829807	0.172495	0.763223
674	mental health self-report	20126_4.0-Bipolar and major depression status (0.0)	-0.00493839	0.416861	0.380008
675	mental health self-report	20126_5.0-Bipolar and major depression status (0.0)	-0.00642833	0.290589	0.536721
676	mental health self-report	20411_0.0-Ever been injured or injured someone else through drinking alcohol (0.0)	-0.0186263	0.00219541	2.65848
677	mental health self-report	20411_1.0-Ever been injured or injured someone else through drinking alcohol (0.0)	0.0113819	0.0613104	1.21247
678	mental health self-report	20411_2.0-Ever been injured or injured someone else through drinking alcohol (0.0)	-0.00125014	0.837163	0.07719
679	mental health self-report	20526_0.0-Been in serious accident believed to be life-threatening (0.0)	-0.0100319	0.0990892	1.00397
680	mental health self-report	20526_1.0-Been in serious accident believed to be life-threatening (0.0)	-0.00826581	0.17417	0.759026
681	mental health self-report	20526_2.0-Been in serious accident believed to be life-threatening (0.0)	0.00146583	0.809568	0.0917468
682	mental health self-report	20527_0.0-Been involved in combat or exposed to war-zone (0.0)	-0.016203	0.00772281	2.11222
683	mental health self-report	20527_1.0-Been involved in combat or exposed to war-zone (0.0)	0.00501891	0.409305	0.387953
684	mental health self-report	20527_2.0-Been involved in combat or exposed to war-zone (0.0)	-0.00706842	0.245209	0.610464
685	mental health self-report	20528_0.0-Diagnosed with life-threatening illness (0.0)	-0.0137669	0.0236119	1.62687
686	mental health self-report	20528_1.0-Diagnosed with life-threatening illness (0.0)	-0.00257258	0.672343	0.172409
687	mental health self-report	20528_2.0-Diagnosed with life-threatening illness (0.0)	0.00567235	0.351055	0.454624
688	mental health self-report	20529_0.0-Victim of physically violent crime (0.0)	-0.014463	0.0174136	1.75911
689	mental health self-report	20529_1.0-Victim of physically violent crime (0.0)	0.000304455	0.960081	0.0176923
690	mental health self-report	20529_2.0-Victim of physically violent crime (0.0)	0.00661772	0.276609	0.558134
691	mental health self-report	20530_0.0-Witnessed sudden violent death (0.0)	-0.0178371	0.00336073	2.47357
692	mental health self-report	20530_1.0-Witnessed sudden violent death (0.0)	0.00520999	0.391705	0.407041
693	mental health self-report	20530_2.0-Witnessed sudden violent death (0.0)	0.00859056	0.157856	0.801738
694	mental health self-report	20531_0.0-Victim of sexual assault (0.0)	-0.00527509	0.385814	0.413622
695	mental health self-report	20531_1.0-Victim of sexual assault (0.0)	-0.0155548	0.0105465	1.97689
696	mental health self-report	20531_2.0-Victim of sexual assault (0.0)	0.0090166	0.138244	0.859355
697	mental health self-report	20536_0.0-Weight change during worst episode of depression (0.0)	0.000194291	0.974519	0.0112098
698	mental health self-report	20536_1.0-Weight change during worst episode of depression (0.0)	-0.0146269	0.0161815	1.79098
699	mental health self-report	20536_2.0-Weight change during worst episode of depression (0.0)	-0.0267733	1.07092e-05	4.97024
700	mental health self-report	20536_3.0-Weight change during worst episode of depression (0.0)	0.00126574	0.83516	0.0782303
701	mental health self-report	1920-Mood swings (0.0)	-0.00517324	0.395054	0.403344
702	mental health self-report	1930-Miserableness (0.0)	-0.0204754	0.000761218	3.11849
703	mental health self-report	1940-Irritability (0.0)	0.00478996	0.431003	0.36552
704	mental health self-report	1950-Sensitivity / hurt feelings (0.0)	-0.00653326	0.282786	0.548542
705	mental health self-report	1960-Fed-up feelings (0.0)	-0.0182761	0.00265717	2.57558
706	mental health self-report	1970-Nervous feelings (0.0)	0.00174836	0.773782	0.111381
707	mental health self-report	1980-Worrier / anxious feelings (0.0)	-0.00159486	0.79317	0.100633
708	mental health self-report	1990-Tense / 'highly strung' (0.0)	0.00618992	0.308851	0.510251
709	mental health self-report	2000-Worry too long after embarrassment (0.0)	-0.0109865	0.0708797	1.14948
710	mental health self-report	2010-Suffer from 'nerves' (0.0)	-0.00195151	0.748339	0.125902
711	mental health self-report	2020-Loneliness, isolation (0.0)	-0.0135562	0.0258303	1.58787
712	mental health self-report	2030-Guilty feelings (0.0)	0.00412846	0.497313	0.30337
713	mental health self-report	2040-Risk taking (0.0)	0.0326432	7.96216e-08	7.09897
714	mental health self-report	2090-Seen doctor (GP) for nerves, anxiety, tension or depression (0.0)	-0.0202153	0.00088819	3.05149
715	mental health self-report	2100-Seen a psychiatrist for nerves, anxiety, tension or depression (0.0)	-0.00499855	0.411208	0.385938
716	mental health self-report	4598-Ever depressed for a whole week (0.0)	0.00177957	0.769856	0.11359
717	mental health self-report	4631-Ever unenthusiastic/disinterested for a whole week (0.0)	-0.00139824	0.818191	0.0871452
718	mental health self-report	4642-Ever manic/hyper for 2 days (0.0)	0.00250234	0.680789	0.166988
719	mental health self-report	4653-Ever highly irritable/argumentative for 2 days (0.0)	-0.00722906	0.234646	0.629587
720	mental health self-report	5674-Severity of manic/irritable episodes (0.0)	-0.00258438	0.670928	0.173324
721	mental health self-report	6156#12-Manic/hyper symptoms (0.0)	0.0055726	0.359591	0.444192
722	mental health self-report	6156#100-Manic/hyper symptoms (0.0)	-0.00503724	0.407597	0.389769
723	mental health self-report	6156#11-Manic/hyper symptoms (0.0)	0.0104029	0.0872123	1.05942
724	mental health self-report	6156#13-Manic/hyper symptoms (0.0)	0.00539178	0.375393	0.425514
725	mental health self-report	6156#14-Manic/hyper symptoms (0.0)	0.0034053	0.575593	0.239885
726	mental health self-report	6156#15-Manic/hyper symptoms (0.0)	0.00170565	0.779163	0.108372
727	mental health self-report	20401-Ever addicted to any substance or behaviour (0.0)	0.00311378	0.608715	0.215586
728	mental health self-report	20417-Tense, sore, or aching muscles during worst period of anxiety (0.0)	-0.00954428	0.11662	0.933226
729	mental health self-report	20419-Difficulty concentrating during worst period of anxiety (0.0)	-0.00250121	0.680926	0.1669
730	mental health self-report	20421-Ever felt worried, tense, or anxious for most of a month or longer (0.0)	-0.00207584	0.732901	0.134955
731	mental health self-report	20422-More irritable than usual during worst period of anxiety (0.0)	-0.00348337	0.566869	0.246517
732	mental health self-report	20423-Keyed up or on edge during worst period of anxiety (0.0)	-0.00250685	0.680246	0.167334
733	mental health self-report	20425-Ever worried more than most people would in similar situation (0.0)	0.00289858	0.633697	0.198118
734	mental health self-report	20426-Restless during period of worst anxiety (0.0)	-0.000903634	0.881903	0.0545794
735	mental health self-report	20427-Frequent trouble falling or staying asleep during worst period of anxiety (0.0)	-0.0034723	0.568102	0.245574
736	mental health self-report	20428-Professional informed about anxiety (0.0)	-0.00397975	0.512935	0.289938
737	mental health self-report	20429-Easily tired during worst period of anxiety (0.0)	-0.00393718	0.517453	0.286129
738	mental health self-report	20431-Ever addicted to a behaviour or miscellanous (0.0)	0.000259997	0.965906	0.0150652
739	mental health self-report	20435-Difficulty concentrating during worst depression (0.0)	-0.0153321	0.0117103	1.93143
740	mental health self-report	20437-Thoughts of death during worst depression (0.0)	-0.00724131	0.233854	0.631056
741	mental health self-report	20441-Ever had prolonged loss of interest in normal activities (0.0)	-0.0208326	0.000614223	3.21167
742	mental health self-report	20445-Depression possibly related to childbirth (0.0)	0.00668448	0.271793	0.565762
743	mental health self-report	20446-Ever had prolonged feelings of sadness or depression (0.0)	-0.0140611	0.0207904	1.68214
744	mental health self-report	20447-Depression possibly related to stressful or traumatic event (0.0)	0.00473902	0.43592	0.360593
745	mental health self-report	20448-Professional informed about depression (0.0)	-0.00983539	0.105882	0.975177
746	mental health self-report	20449-Feelings of tiredness during worst episode of depression (0.0)	-0.00528351	0.385057	0.414475
747	mental health self-report	20450-Feelings of worthlessness during worst period of depression (0.0)	-0.00405406	0.505097	0.296625
748	mental health self-report	20456-Ever addicted to illicit or recreational drugs (0.0)	0.000603436	0.920975	0.035752
749	mental health self-report	20463-Ever heard an un-real voice (0.0)	-0.0117995	0.0523912	1.28074
750	mental health self-report	20466-Ever prescribed a medication for unusual or psychotic experiences (0.0)	-0.00692529	0.254897	0.593635
751	mental health self-report	20471-Ever seen an un-real vision (0.0)	-0.0101447	0.0953469	1.02069
752	mental health self-report	20477-Ever talked to a health professional about unusual or psychotic experiences (0.0)	-0.00394636	0.516477	0.286949
753	mental health self-report	20480-Ever self-harmed (0.0)	-0.00922448	0.129383	0.888124
754	mental health self-report	20481-Self-harmed in past year (0.0)	-0.001176	0.846697	0.072272
755	mental health self-report	20483-Ever attempted suicide (0.0)	-0.00396598	0.514393	0.288705
756	mental health self-report	20484-Attempted suicide in past year (0.0)	0.0114944	0.0587923	1.23068
757	mental health self-report	20486-Contemplated self-harm in past year (0.0)	0.00980378	0.107009	0.97058
758	mental health self-report	20493-Severity of problems due to mania or irritability (0.0)	-0.00261864	0.666827	0.175987
759	mental health self-report	20499-Ever sought or received professional help for mental distress (0.0)	-0.0142414	0.0192113	1.71644
760	mental health self-report	20500-Ever suffered mental distress preventing usual activities (0.0)	-0.0139748	0.021586	1.66583
761	mental health self-report	20501-Ever had period of mania / excitability (0.0)	-0.00150258	0.804888	0.0942643
762	mental health self-report	20502-Ever had period extreme irritability (0.0)	-0.00693796	0.254029	0.595116
763	mental health self-report	20532-Did your sleep change? (0.0)	0.00848727	0.162915	0.78804
764	mental health self-report	20533-Trouble falling asleep (0.0)	0.00507248	0.404324	0.39327
765	mental health self-report	20534-Sleeping too much (0.0)	-0.0121826	0.0451883	1.34497
766	mental health self-report	20535-Waking too early (0.0)	0.012717	0.0365494	1.43712
767	mental health self-report	20538-Worried most days during period of worst anxiety (0.0)	-0.007242	0.233809	0.631138
768	mental health self-report	20540-Multiple worries during worst period of anxiety (0.0)	-0.00230925	0.704211	0.152297
769	mental health self-report	20541-Difficulty stopping worrying during worst period of anxiety (0.0)	-0.0211354	0.000510745	3.2918
770	mental health self-report	20542-Stronger worrying (than other people) during period of worst anxiety (0.0)	-0.0030873	0.611766	0.213415
771	mental health self-report	20543-Number of things worried about during worst period of anxiety (0.0)	-0.00149012	0.806474	0.0934095
772	mental health self-report	20544#11-Mental health problems ever diagnosed by a professional (0.1)	-0.0125788	0.0386355	1.41301
773	mental health self-report	20544#15-Mental health problems ever diagnosed by a professional (0.1)	-0.0108731	0.0738419	1.1317
774	mental health self-report	20544#5-Mental health problems ever diagnosed by a professional (0.1)	-0.0111435	0.066943	1.17429
775	mental health self-report	20544#6-Mental health problems ever diagnosed by a professional (0.1)	-0.00788368	0.194941	0.710097
776	mental health self-report	20544#1-Mental health problems ever diagnosed by a professional (0.1)	-0.00216939	0.721355	0.141851
777	mental health self-report	20544#7-Mental health problems ever diagnosed by a professional (0.1)	0.000833864	0.890962	0.050141
778	mental health self-report	20544#3-Mental health problems ever diagnosed by a professional (0.1)	-0.00656034	0.280796	0.55161
779	mental health self-report	20544#14-Mental health problems ever diagnosed by a professional (0.1)	0.0019224	0.751969	0.1238
780	mental health self-report	20544#4-Mental health problems ever diagnosed by a professional (0.1)	0.00212565	0.726745	0.138618
781	mental health self-report	20544#17-Mental health problems ever diagnosed by a professional (0.1)	-0.00158545	0.794364	0.0999805
782	mental health self-report	20544#10-Mental health problems ever diagnosed by a professional (0.1)	-0.0184933	0.00236134	2.62684
783	mental health self-report	20544#12-Mental health problems ever diagnosed by a professional (0.1)	-0.00739562	0.224038	0.649678
784	mental health self-report	20544#18-Mental health problems ever diagnosed by a professional (0.1)	-0.00284726	0.639719	0.194011
785	mental health self-report	20544#13-Mental health problems ever diagnosed by a professional (0.1)	0.00854776	0.159938	0.79605
786	mental health self-report	20544#16-Mental health problems ever diagnosed by a professional (0.1)	0.00356167	0.558184	0.253223
787	mental health self-report	20544#2-Mental health problems ever diagnosed by a professional (0.1)	0.00168174	0.782181	0.106693
788	mental health self-report	20546#3-Substances taken for depression (0.1)	-0.011556	0.057449	1.24072
789	mental health self-report	20546#4-Substances taken for depression (0.1)	0.00165618	0.785409	0.104904
790	mental health self-report	20546#1-Substances taken for depression (0.1)	-0.00801712	0.18749	0.727021
791	mental health self-report	20547#1-Activities undertaken to treat depression (0.1)	-0.012437	0.0408812	1.38848
792	mental health self-report	20547#3-Activities undertaken to treat depression (0.1)	-0.00481213	0.428873	0.367671
793	mental health self-report	20548#2-Manifestations of mania or irritability (0.1)	-0.00670632	0.27023	0.568267
794	mental health self-report	20548#1-Manifestations of mania or irritability (0.1)	0.00770803	0.205076	0.688086
795	mental health self-report	20548#3-Manifestations of mania or irritability (0.1)	-0.00178908	0.768661	0.114265
796	mental health self-report	20548#7-Manifestations of mania or irritability (0.1)	-0.00187494	0.757899	0.120389
797	mental health self-report	20548#8-Manifestations of mania or irritability (0.1)	0.00477823	0.432132	0.364383
798	mental health self-report	20548#9-Manifestations of mania or irritability (0.1)	0.00499531	0.411512	0.385617
799	mental health self-report	20548#5-Manifestations of mania or irritability (0.1)	0.000510767	0.93308	0.0300811
800	mental health self-report	20548#6-Manifestations of mania or irritability (0.1)	-0.00464496	0.445083	0.351559
801	mental health self-report	20549#3-Substances taken for anxiety (0.1)	-0.000185183	0.975713	0.010678
802	mental health self-report	20549#4-Substances taken for anxiety (0.1)	0.00397594	0.513338	0.289597
803	mental health self-report	20549#1-Substances taken for anxiety (0.1)	-0.00679771	0.263756	0.578798
804	mental health self-report	20550#1-Activities undertaken to treat anxiety (0.1)	-0.00783211	0.197877	0.703604
805	mental health self-report	20550#3-Activities undertaken to treat anxiety (0.1)	0.00851492	0.161549	0.791697
806	mental health self-report	20551#2-Substance of prescription or over-the-counter medication addiction (0.1)	0.00181543	0.765354	0.116138
807	mental health self-report	20551#1-Substance of prescription or over-the-counter medication addiction (0.1)	-0.00143974	0.812894	0.089966
808	mental health self-report	20551#3-Substance of prescription or over-the-counter medication addiction (0.1)	-0.00522562	0.390285	0.408618
809	mental health self-report	20553#4-Methods of self-harm used (0.1)	-0.00247092	0.68458	0.164576
810	mental health self-report	20553#5-Methods of self-harm used (0.1)	-0.0111865	0.0658983	1.18113
811	mental health self-report	20553#1-Methods of self-harm used (0.1)	-0.00250946	0.679931	0.167535
812	mental health self-report	20553#3-Methods of self-harm used (0.1)	-0.00379109	0.533115	0.273179
813	mental health self-report	20553#6-Methods of self-harm used (0.1)	0.00477084	0.432845	0.363667
814	mental health self-report	20553#2-Methods of self-harm used (0.1)	-0.00402761	0.50788	0.294239
815	mental health self-report	20554#1-Actions taken following self-harm (0.1)	-0.00366919	0.546363	0.262519
816	mental health self-report	20554#4-Actions taken following self-harm (0.1)	0.00854698	0.159976	0.795945
817	mental health self-report	20554#3-Actions taken following self-harm (0.1)	-0.0102363	0.0923937	1.03436
818	mental health self-report	20554#6-Actions taken following self-harm (0.1)	0.00274945	0.65126	0.186245
819	mental health self-report	20554#5-Actions taken following self-harm (0.1)	-0.00436192	0.473309	0.324855
820	mental health self-report	2050-Frequency of depressed mood in last 2 weeks (0.0)	-0.0103869	0.0876992	1.057
821	mental health self-report	2060-Frequency of unenthusiasm / disinterest in last 2 weeks (0.0)	-0.0160833	0.00818674	2.08689
822	mental health self-report	2070-Frequency of tenseness / restlessness in last 2 weeks (0.0)	-0.00768314	0.206542	0.684991
823	mental health self-report	2080-Frequency of tiredness / lethargy in last 2 weeks (0.0)	-0.0264262	1.3913e-05	4.85658
824	mental health self-report	2110-Able to confide (0.0)	-0.0051652	0.395788	0.402537
825	mental health self-report	4526-Happiness (0.0)	-0.00380357	0.531767	0.274278
826	mental health self-report	4537-Work/job satisfaction (0.0)	0.00399953	0.510842	0.291713
827	mental health self-report	4548-Health satisfaction (0.0)	-0.000258997	0.966037	0.0150063
828	mental health self-report	4559-Family relationship satisfaction (0.0)	0.00970621	0.110546	0.956456
829	mental health self-report	4570-Friendships satisfaction (0.0)	-0.00636527	0.295347	0.529667
830	mental health self-report	4581-Financial situation satisfaction (0.0)	-0.0101645	0.0947026	1.02364
831	mental health self-report	4620-Number of depression episodes (0.0)	0.0059522	0.327801	0.48439
832	mental health self-report	5386-Number of unenthusiastic/disinterested episodes (0.0)	-0.00449967	0.459451	0.337761
833	mental health self-report	20127-Neuroticism score (0.0)	-0.00103734	0.864586	0.0631916
834	mental health self-report	20418-Impact on normal roles during worst period of anxiety (0.0)	-0.00373585	0.539098	0.268332
835	mental health self-report	20436-Fraction of day affected during worst episode of depression (0.0)	0.000114921	0.984926	0.00659622
836	mental health self-report	20438-Duration of worst depression (0.0)	0.009771	0.108187	0.965824
837	mental health self-report	20439-Frequency of depressed days during worst episode of depression (0.0)	0.00558848	0.358223	0.445846
838	mental health self-report	20440-Impact on normal roles during worst period of depression (0.0)	-0.00469669	0.44003	0.356517
839	mental health self-report	20442-Lifetime number of depressed periods (0.0)	-0.0100007	0.100143	0.999381
840	mental health self-report	20453-Ever taken cannabis (0.0)	0.011848	0.0514282	1.2888
841	mental health self-report	20454-Maximum frequency of taking cannabis (0.0)	-0.00403558	0.507039	0.294958
842	mental health self-report	20458-General happiness (0.0)	-0.00375668	0.536838	0.270157
843	mental health self-report	20459-General happiness with own health (0.0)	-0.0102439	0.0921535	1.03549
844	mental health self-report	20460-Belief that own life is meaningful (0.0)	-0.000397465	0.947901	0.0232372
845	mental health self-report	20467-Frequency of unusual or psychotic experiences in past year (0.0)	-0.0118174	0.0520347	1.28371
846	mental health self-report	20473-Number of times seen an un-real vision (0.0)	0.00750586	0.217209	0.663122
847	mental health self-report	20479-Ever thought that life not worth living (0.0)	-0.0034338	0.5724	0.2423
848	mental health self-report	20482-Number of times self-harmed (0.0)	0.00351642	0.563195	0.249341
849	mental health self-report	20485-Ever contemplated self-harm (0.0)	-0.0112514	0.0643432	1.1915
850	mental health self-report	20487-Felt hated by family member as a child (0.0)	-0.00666806	0.272972	0.563882
851	mental health self-report	20488-Physically abused by family as a child (0.0)	-0.0069929	0.250288	0.60156
852	mental health self-report	20489-Felt loved as a child (0.0)	0.00264085	0.664174	0.177718
853	mental health self-report	20490-Sexually molested as a child (0.0)	-0.000376877	0.950596	0.0220042
854	mental health self-report	20491-Someone to take to doctor when needed as a child (0.0)	-0.0117749	0.0528841	1.27667
855	mental health self-report	20492-Longest period of mania or irritability (0.0)	0.00787505	0.19543	0.709009
856	mental health self-report	20494-Felt irritable or had angry outbursts in past month (0.0)	0.00464009	0.445561	0.351093
857	mental health self-report	20495-Avoided activities or situations because of previous stressful experience in past month (0.0)	-0.00209608	0.730398	0.136441
858	mental health self-report	20496-Felt distant from other people in past month (0.0)	-0.00580287	0.340083	0.468415
859	mental health self-report	20497-Repeated disturbing thoughts of stressful experience in past month (0.0)	0.0053015	0.38344	0.416303
860	mental health self-report	20498-Felt very upset when reminded of stressful experience in past month (0.0)	-0.0146376	0.016104	1.79307
861	mental health self-report	20505-Recent easy annoyance or irritability (0.0)	0.00199641	0.742752	0.129156
862	mental health self-report	20506-Recent feelings or nervousness or anxiety (0.0)	-0.00590747	0.331449	0.479583
863	mental health self-report	20507-Recent feelings of inadequacy (0.0)	-0.0070155	0.24876	0.604219
864	mental health self-report	20508-Recent trouble concentrating on things (0.0)	-0.00818312	0.178518	0.748317
865	mental health self-report	20509-Recent inability to stop or control worrying (0.0)	-0.0069945	0.25018	0.601748
866	mental health self-report	20510-Recent feelings of depression (0.0)	-0.0126419	0.0376716	1.42399
867	mental health self-report	20511-Recent poor appetite or overeating (0.0)	-0.0125905	0.0384553	1.41504
868	mental health self-report	20512-Recent feelings of foreboding (0.0)	-0.00562832	0.354807	0.450008
869	mental health self-report	20513-Recent thoughts of suicide or self-harm (0.0)	-0.00546174	0.369229	0.432704
870	mental health self-report	20514-Recent lack of interest or pleasure in doing things (0.0)	-0.00517849	0.394574	0.403872
871	mental health self-report	20515-Recent trouble relaxing (0.0)	-0.0135773	0.0256005	1.59175
872	mental health self-report	20516-Recent restlessness (0.0)	-0.000488871	0.935943	0.0287508
873	mental health self-report	20517-Trouble falling or staying asleep, or sleeping too much (0.0)	0.000814886	0.893428	0.0489403
874	mental health self-report	20518-Recent changes in speed/amount of moving or speaking (0.0)	-0.00165722	0.785277	0.104977
875	mental health self-report	20519-Recent feelings of tiredness or low energy (0.0)	-0.0178017	0.00342426	2.46543
876	mental health self-report	20520-Recent worrying too much about different things (0.0)	-0.013971	0.0216221	1.6651
877	mental health self-report	20521-Belittlement by partner or ex-partner as an adult (0.0)	-0.0113377	0.0623234	1.20535
878	mental health self-report	20522-Been in a confiding relationship as an adult (0.0)	-0.00928106	0.127049	0.896029
879	mental health self-report	20523-Physical violence by partner or ex-partner as an adult (0.0)	-0.01568	0.00993865	2.00267
880	mental health self-report	20524-Sexual interference by partner or ex-partner without consent as an adult (0.0)	-0.0115078	0.0584978	1.23286
881	mental health self-report	20525-Able to pay rent/mortgage as an adult (0.0)	-0.0072731	0.231807	0.634873
882	mental health self-report	20537-Frequency of difficulty controlling worry during worst period of anxiety (0.0)	-0.000879295	0.885061	0.0530268
883	mental health self-report	20539-Frequency of inability to stop worrying during worst period of anxiety (0.0)	-0.0109802	0.0710434	1.14848
884	mental health self-report	4609-Longest period of depression (0.0)	-0.00633659	0.297528	0.526472
885	mental health self-report	5375-Longest period of unenthusiasm / disinterest (0.0)	4.02912e-05	0.994715	0.00230136
886	mental health self-report	20420-Longest period spent worried or anxious (0.0)	0.00239929	0.693253	0.159108
887	mental health self-report	20433-Age at first episode of depression (0.0)	-0.00437936	0.471542	0.32648
888	mental health self-report	20434-Age at last episode of depression (0.0)	-0.000184127	0.975851	0.0106164
889	mental health self-report	20455-Age when last took cannabis (0.0)	-0.00227629	0.708238	0.149821
890	early life factors	1677-Breastfed as a baby (0.0)	0.00265702	0.662245	0.178981
891	early life factors	1767-Adopted as a child (0.0)	-0.00546523	0.368923	0.433064
892	early life factors	1777-Part of a multiple birth (0.0)	-0.000227984	0.970102	0.0131827
893	early life factors	1787-Maternal smoking around birth (0.0)	-0.0200398	0.000984604	3.00674
894	early life factors	1687-Comparative body size at age 10 (0.0)	-0.00389655	0.521785	0.282509
895	early life factors	1697-Comparative height size at age 10 (0.0)	0.00718077	0.237787	0.623812
896	early life factors	129-Place of birth in UK - north co-ordinate (0.0)	0.00411354	0.498869	0.302014
897	early life factors	130-Place of birth in UK - east co-ordinate (0.0)	-0.00640182	0.292583	0.533751
898	early life factors	20022-Birth weight (0.0)	0.0132934	0.0288499	1.53986
899	physical measures - bone density and sizes	4092-Heel ultrasound method (left) (1.0)	-0.00389386	0.522072	0.282269
900	physical measures - bone density and sizes	4095-Heel ultrasound method (right) (2.0)	0.0109285	0.0723838	1.14036
901	physical measures - bone density and sizes	77-Heel bone ultrasound T-score, manual entry (0.0)	-0.00778669	0.200491	0.697906
902	physical measures - bone density and sizes	78-Heel bone mineral density (BMD) T-score, automated (0.0)	0.0114654	0.0594338	1.22597
903	physical measures - bone density and sizes	3083-Heel quantitative ultrasound index (QUI), manual entry (0.0)	0.00438573	0.470898	0.327073
904	physical measures - bone density and sizes	3084-Heel bone mineral density (BMD), manual entry (0.0)	-0.00294483	0.628292	0.201839
905	physical measures - bone density and sizes	3085-Heel Broadband ultrasound attenuation (BUA), manual entry (0.0)	-0.00458643	0.45084	0.345978
906	physical measures - bone density and sizes	3143-Ankle spacing width (0.0)	0.0285173	2.74264e-06	5.56183
907	physical measures - bone density and sizes	3144-Heel Broadband ultrasound attenuation, direct entry (0.0)	0.0199485	0.00103857	2.98357
908	physical measures - bone density and sizes	4100-Ankle spacing width (left) (0.0)	0.0232872	0.000128695	3.89044
909	physical measures - bone density and sizes	4101-Heel broadband ultrasound attenuation (left) (0.0)	0.00701468	0.248816	0.604122
910	physical measures - bone density and sizes	4104-Heel quantitative ultrasound index (QUI), direct entry (left) (0.0)	-3.89614e-05	0.994889	0.00222521
911	physical measures - bone density and sizes	4119-Ankle spacing width (right) (0.0)	0.0102894	0.0907167	1.04231
912	physical measures - bone density and sizes	4120-Heel broadband ultrasound attenuation (right) (0.0)	0.00902279	0.137973	0.860206
913	physical measures - bone density and sizes	4123-Heel quantitative ultrasound index (QUI), direct entry (right) (0.0)	-0.0040437	0.506186	0.29569
914	physical measures - bone density and sizes	4140-Heel bone mineral density (BMD), manual entry (left) (2.0)	0.00475265	0.434602	0.361909
915	blood assays	30104-Mean platelet (thrombocyte) volume acquisition route (0.0)	-0.00298278	0.623871	0.204905
916	blood assays	30150-Eosinophill count (0.0)	0.0114954	0.05877	1.23084
917	blood assays	30160-Basophill count (0.0)	0.00463871	0.445696	0.350961
918	blood assays	30170-Nucleated red blood cell count (0.0)	-0.0071549	0.239481	0.620728
919	blood assays	30230-Nucleated red blood cell percentage (0.0)	-0.00546798	0.368682	0.433348
920	blood assays	30000-White blood cell (leukocyte) count (0.0)	0.000293089	0.96157	0.0170193
921	blood assays	30010-Red blood cell (erythrocyte) count (0.0)	0.0379854	4.18211e-10	9.3786
922	blood assays	30020-Haemoglobin concentration (0.0)	0.0524452	6.24631e-18	17.2044
923	blood assays	30030-Haematocrit percentage (0.0)	0.0512472	3.43902e-17	16.4636
924	blood assays	30040-Mean corpuscular volume (0.0)	0.0245274	5.50873e-05	4.25895
925	blood assays	30050-Mean corpuscular haemoglobin (0.0)	0.0246387	5.0951e-05	4.29285
926	blood assays	30060-Mean corpuscular haemoglobin concentration (0.0)	0.00571877	0.347128	0.459511
927	blood assays	30070-Red blood cell (erythrocyte) distribution width (0.0)	0.00161176	0.791029	0.101808
928	blood assays	30080-Platelet count (0.0)	-0.0203308	0.000829538	3.08116
929	blood assays	30090-Platelet crit (0.0)	-0.0248319	4.44571e-05	4.35206
930	blood assays	30100-Mean platelet (thrombocyte) volume (0.0)	-0.00431722	0.477855	0.320704
931	blood assays	30110-Platelet distribution width (0.0)	0.00099588	0.869949	0.0605061
932	blood assays	30120-Lymphocyte count (0.0)	-0.00644564	0.289292	0.538664
933	blood assays	30130-Monocyte count (0.0)	0.00816566	0.179447	0.746064
934	blood assays	30140-Neutrophill count (0.0)	-0.00256815	0.672875	0.172065
935	blood assays	30180-Lymphocyte percentage (0.0)	-0.00739515	0.224068	0.64962
936	blood assays	30190-Monocyte percentage (0.0)	0.0162849	0.00741925	2.12964
937	blood assays	30200-Neutrophill percentage (0.0)	0.00191373	0.753051	0.123175
938	blood assays	30210-Eosinophill percentage (0.0)	0.0101886	0.093924	1.02722
939	blood assays	30220-Basophill percentage (0.0)	0.00460949	0.448567	0.348173
940	blood assays	30240-Reticulocyte percentage (0.0)	-0.00574884	0.344598	0.462688
941	blood assays	30250-Reticulocyte count (0.0)	0.00241322	0.691563	0.160168
942	blood assays	30260-Mean reticulocyte volume (0.0)	0.0192483	0.00155232	2.80902
943	blood assays	30270-Mean sphered cell volume (0.0)	0.0161014	0.00811516	2.0907
944	blood assays	30280-Immature reticulocyte fraction (0.0)	0.0083476	0.169947	0.769685
945	blood assays	30290-High light scatter reticulocyte percentage (0.0)	0.000590422	0.922674	0.0349516
946	blood assays	30300-High light scatter reticulocyte count (0.0)	0.00851556	0.161517	0.791781
947	blood assays	30600-Albumin (0.0)	0.00491007	0.419538	0.377229
948	blood assays	30610-Alkaline phosphatase (0.0)	0.00643404	0.29016	0.537362
949	blood assays	30620-Alanine aminotransferase (0.0)	0.0365493	1.84693e-09	8.73355
950	blood assays	30630-Apolipoprotein A (0.0)	-0.00660412	0.277598	0.556584
951	blood assays	30640-Apolipoprotein B (0.0)	0.00960934	0.114149	0.942528
952	blood assays	30650-Aspartate aminotransferase (0.0)	0.0407809	1.98404e-11	10.7024
953	blood assays	30660-Direct bilirubin (0.0)	0.0205163	0.000742876	3.12908
954	blood assays	30670-Urea (0.0)	0.0289013	2.01039e-06	5.69672
955	blood assays	30680-Calcium (0.0)	0.00874942	0.15031	0.823012
956	blood assays	30690-Cholesterol (0.0)	-0.0015944	0.793228	0.100602
957	blood assays	30700-Creatinine (0.0)	0.0435008	8.37151e-13	12.0772
958	blood assays	30710-C-reactive protein (0.0)	-0.00486633	0.423693	0.372949
959	blood assays	30720-Cystatin C (0.0)	0.0263534	1.46921e-05	4.83292
960	blood assays	30730-Gamma glutamyltransferase (0.0)	0.0299661	8.32716e-07	6.0795
961	blood assays	30740-Glucose (0.0)	0.0102482	0.0920169	1.03613
962	blood assays	30750-Glycated haemoglobin (HbA1c) (0.0)	0.0199924	0.0010123	2.99469
963	blood assays	30760-HDL cholesterol (0.0)	-0.0124587	0.0405309	1.39221
964	blood assays	30770-IGF-1 (0.0)	-0.0046785	0.441803	0.354771
965	blood assays	30780-LDL direct (0.0)	0.00203574	0.737869	0.132021
966	blood assays	30790-Lipoprotein A (0.0)	-0.00460492	0.449017	0.347737
967	blood assays	30800-Oestradiol (0.0)	-0.0137939	0.0233395	1.63191
968	blood assays	30810-Phosphate (0.0)	-0.0102943	0.0905635	1.04305
969	blood assays	30820-Rheumatoid factor (0.0)	0.0101937	0.0937593	1.02799
970	blood assays	30830-SHBG (0.0)	-0.0142148	0.0194373	1.71137
971	blood assays	30840-Total bilirubin (0.0)	0.0274987	6.13575e-06	5.21213
972	blood assays	30850-Testosterone (0.0)	0.0637988	8.70796e-26	25.0601
973	blood assays	30860-Total protein (0.0)	0.00370618	0.542326	0.26574
974	blood assays	30870-Triglycerides (0.0)	0.0173332	0.00437457	2.35906
975	blood assays	30880-Urate (0.0)	0.0569171	7.62011e-21	20.118
976	blood assays	30890-Vitamin D (0.0)	0.0160338	0.00838566	2.07646

## Sheet: e. DiaWAS
	cat_id	phe_name	r_value	p_value	-logp_value
0	infectious diseases	Intestinal infection	-0.0135053	0.0263935	1.5785
1	infectious diseases	Bacterial enteritis	-0.0112632	0.064065	1.19338
2	infectious diseases	Intestinal infection due to C. difficile	-0.00446997	0.46242	0.334964
3	infectious diseases	Viral Enteritis	-0.00051791	0.932146	0.0305159
4	infectious diseases	Intestinal infection due to protozoa	-0.00387103	0.524515	0.280242
5	infectious diseases	Tuberculosis	0.0101258	0.0959668	1.01788
6	infectious diseases	Septicemia	-0.00799818	0.188535	0.724609
7	infectious diseases	Gram negative septicemia	0.00236517	0.697398	0.156519
8	infectious diseases	Gram positive septicemia	-0.00446997	0.46242	0.334964
9	infectious diseases	Bacterial infection NOS	-0.000880388	0.884919	0.0530964
10	infectious diseases	Staphylococcus infections	0.00638946	0.293515	0.532369
11	infectious diseases	Streptococcus infection	-0.0093976	0.122345	0.912412
12	infectious diseases	Rheumatic fever / chorea	0.0165546	0.0064932	2.18754
13	infectious diseases	E. coli	0.00207286	0.733269	0.134736
14	infectious diseases	Herpes zoster	-0.00465882	0.443727	0.352885
15	infectious diseases	Herpes zoster with nervous system complications	-0.00223486	0.713312	0.146721
16	infectious diseases	Herpes simplex	-0.00446997	0.46242	0.334964
17	infectious diseases	Viral hepatitis	-0.00232038	0.702854	0.153135
18	infectious diseases	Viral hepatitis A	-0.00316063	0.603336	0.219441
19	infectious diseases	Viral hepatitis B	0.0136099	0.0252486	1.59776
20	infectious diseases	Viral hepatitis C	-0.00921729	0.129682	0.887122
21	infectious diseases	Chronic hepatitis	0.00853214	0.160702	0.793978
22	infectious diseases	Hepatitis NOS	-0.00204176	0.737123	0.13246
23	infectious diseases	Human immunodeficiency virus [HIV] disease	-0.00387103	0.524515	0.280242
24	infectious diseases	HIV infection, symptomatic	-0.00387103	0.524515	0.280242
25	infectious diseases	Viral warts & HPV	0.00207286	0.733269	0.134736
26	infectious diseases	Viral infection	0.00293391	0.629566	0.200958
27	infectious diseases	Varicella infection	0.0118094	0.0521927	1.28239
28	infectious diseases	Infectious mononucleosis	0.00492531	0.418097	0.378723
29	infectious diseases	Postoperative infection	0.00276236	0.649732	0.187266
30	infectious diseases	Infection/inflammation of internal prosthetic device; implant; and graft	0.00780933	0.199185	0.700743
31	infectious diseases	Dermatophytosis / Dermatomycosis	-0.00112567	0.853181	0.0689587
32	infectious diseases	Dermatophytosis	-0.00112567	0.853181	0.0689587
33	infectious diseases	Dermatophytosis of nail	0.00697749	0.251333	0.59975
34	infectious diseases	Althete's foot	-0.00547477	0.368088	0.434049
35	infectious diseases	Dermatophytosis of the body	-0.00223486	0.713312	0.146721
36	infectious diseases	Candidiasis	0.00357074	0.557181	0.254004
37	infectious diseases	Mycoses	-0.00316063	0.603336	0.219441
38	infectious diseases	Aspergillosis	-0.00316063	0.603336	0.219441
39	infectious diseases	Spirochetal infection	-0.00632196	0.298645	0.524844
40	infectious diseases	Lyme disease	-0.00387103	0.524515	0.280242
41	infectious diseases	Arthropod-borne diseases	-0.00112567	0.853181	0.0689587
42	infectious diseases	Helminthiases	-0.00174727	0.77392	0.111304
43	infectious diseases	Intestinal helminthiases	-0.000441476	0.942141	0.025884
44	infectious diseases	Other infectious and parasitic diseases	-0.00387103	0.524515	0.280242
45	injuries & poisonings	Burns	-0.00948469	0.11892	0.924744
46	injuries & poisonings	Foreign body injury	-0.0054409	0.371058	0.430558
47	injuries & poisonings	Symptoms concerning nutrition, metabolism, and development	-0.00133968	0.825681	0.0831877
48	injuries & poisonings	Other signs and symptoms involving emotional state	-0.00706842	0.245209	0.610464
49	injuries & poisonings	Other symptoms	0.00679073	0.264246	0.577991
50	injuries & poisonings	Crushing injury	0.00340588	0.575528	0.239934
51	injuries & poisonings	Injury to blood vessels	-0.00387103	0.524515	0.280242
52	injuries & poisonings	Crushing or internal injury to organs	-0.00195044	0.748473	0.125824
53	injuries & poisonings	Injury, NOS	0.00864131	0.155415	0.808507
54	injuries & poisonings	Other tests	0.000610836	0.92001	0.0362077
55	injuries & poisonings	Complications of surgical and medical procedures	0.0018867	0.756428	0.121233
56	injuries & poisonings	Late effect	-0.00223486	0.713312	0.146721
57	injuries & poisonings	Effects of other external causes	-0.0015891	0.793901	0.100234
58	injuries & poisonings	Other ill-defined and unknown causes of morbidity and mortality	-0.00289656	0.633934	0.197956
59	injuries & poisonings	Family history	-0.00470591	0.439133	0.357404
60	injuries & poisonings	Fracture of lower limb	0.000606274	0.920605	0.0359267
61	injuries & poisonings	Fracture of neck of femur	0.00582262	0.338442	0.470516
62	injuries & poisonings	Fracture of unspecified part of femur	0.00104756	0.863266	0.0638555
63	injuries & poisonings	Fracture of tibia and fibula	-0.000339927	0.955434	0.0197993
64	injuries & poisonings	Fracture of patella	-0.00805969	0.185159	0.732456
65	injuries & poisonings	Fracture of ankle and foot	-0.00704505	0.246773	0.607703
66	injuries & poisonings	Fracture of foot	0.00696595	0.252118	0.598395
67	injuries & poisonings	Fracture of pelvis	-0.0068029	0.263391	0.579399
68	injuries & poisonings	Fracture of upper limb	0.00798231	0.189414	0.722589
69	injuries & poisonings	Fracture of humerus	-0.00907351	0.135773	0.867188
70	injuries & poisonings	Fracture of radius and ulna	0.00864365	0.155303	0.808819
71	injuries & poisonings	Fracture of clavicle or scapula	0.00793787	0.19189	0.716949
72	injuries & poisonings	Fracture of hand or wrist	0.0170673	0.00501486	2.29974
73	injuries & poisonings	Fracture of vertebral column without mention of spinal cord injury	-0.00499849	0.411214	0.385932
74	injuries & poisonings	Fracture of ribs	-0.00247151	0.684509	0.164621
75	injuries & poisonings	Fracture of unspecified bones	0.00515412	0.396803	0.401425
76	injuries & poisonings	Concussion	0.00310698	0.609498	0.215027
77	injuries & poisonings	Intracranial hemorrhage (injury)	-0.00805969	0.185159	0.732456
78	injuries & poisonings	Skull and face fracture and other intercranial injury	-0.000917622	0.880088	0.0554739
79	injuries & poisonings	Dislocation	0.00238022	0.695568	0.157661
80	injuries & poisonings	Internal derangement of knee	0.00647451	0.287137	0.54191
81	injuries & poisonings	Traumatic arthropathy	-0.00591354	0.330953	0.480234
82	injuries & poisonings	Sprains and strains	0.0049142	0.419147	0.377633
83	injuries & poisonings	Joint/ligament sprain	0.00829157	0.172832	0.762376
84	injuries & poisonings	Sprains and strains of back and neck	-0.00223486	0.713312	0.146721
85	injuries & poisonings	Other sprains and strains	-0.00316063	0.603336	0.219441
86	injuries & poisonings	Hemorrhage or hematoma complicating a procedure	-0.00417642	0.49233	0.307744
87	injuries & poisonings	Complications of transplants and reattached limbs	-0.000141952	0.981381	0.00816215
88	injuries & poisonings	Complication of colostomy or enterostomy	-0.00223486	0.713312	0.146721
89	injuries & poisonings	Complications of cardiac/vascular device, implant, and graft	0.00583488	0.337425	0.471823
90	injuries & poisonings	Mechanical complication of unspecified genitourinary device, implant, and graft	-0.00768574	0.206389	0.685314
91	injuries & poisonings	Complication of internal orthopedic device	0.00481611	0.428492	0.368057
92	injuries & poisonings	Complication due to other implant and internal device	0.0106637	0.0795729	1.09923
93	injuries & poisonings	Open wounds of head; neck; and trunk	0.00328893	0.588712	0.230097
94	injuries & poisonings	Open wound or laceration of eye or eyelid	0.00540685	0.374059	0.42706
95	injuries & poisonings	Open wound of ear	0.00385902	0.525802	0.279177
96	injuries & poisonings	Other open wound of head and face	-0.000265987	0.965121	0.0154183
97	injuries & poisonings	Open wound of nose and sinus	0.00219672	0.717993	0.14388
98	injuries & poisonings	Open wound of neck	0.00696595	0.252118	0.598395
99	injuries & poisonings	Open wound of genital organs	-0.00499767	0.411291	0.385851
100	injuries & poisonings	Open wounds of extremities	-0.00715033	0.239782	0.620183
101	injuries & poisonings	Open wound of finger(s)	-0.00316063	0.603336	0.219441
102	injuries & poisonings	Open wound of foot except toe(s) alone	0.000321997	0.957783	0.0187331
103	injuries & poisonings	Open wound of toe(s)	0.0118094	0.0521927	1.28239
104	injuries & poisonings	Traumatic amputation	-0.00288342	0.635474	0.196902
105	injuries & poisonings	Complication of amputation stump	0.000321997	0.957783	0.0187331
106	injuries & poisonings	Late effects of musculoskeletal and connective tissue injuries	-0.00499767	0.411291	0.385851
107	injuries & poisonings	Injuries to the nervous system	-0.00195044	0.748473	0.125824
108	injuries & poisonings	Toxic effect of venom	0.00590024	0.332041	0.478808
109	injuries & poisonings	Superficial injury without mention of infection	0.00650828	0.284631	0.545718
110	injuries & poisonings	Contusion	0.00679073	0.264246	0.577991
111	injuries & poisonings	Allergic reaction to food	-0.00380513	0.531599	0.274416
112	injuries & poisonings	Adverse reaction to serum or vaccine	-0.00706842	0.245209	0.610464
113	injuries & poisonings	Anaphylactic shock NOS	0.00334565	0.5823	0.234853
114	injuries & poisonings	Allergies, other	-0.006479	0.286803	0.542417
115	injuries & poisonings	Spinal cord injury without evidence of spinal bone injury	-0.00387103	0.524515	0.280242
116	injuries & poisonings	Certain early complications of trauma or procedure	-0.00706842	0.245209	0.610464
117	injuries & poisonings	Poisoning by antibiotics	-0.00642902	0.290537	0.536799
118	injuries & poisonings	Allergy/adverse effect of penicillin	-0.00615362	0.311697	0.506267
119	injuries & poisonings	Poisoning by other anti-infectives	-0.00894192	0.141539	0.849124
120	injuries & poisonings	Poisoning/allergy of sulfonamides	0.00112392	0.853408	0.0688435
121	injuries & poisonings	Poisoning by hormones and synthetic substitutes	-0.00316063	0.603336	0.219441
122	injuries & poisonings	Poisoning by primarily systemic agents	-0.00316063	0.603336	0.219441
123	injuries & poisonings	Poisoning by agents primarily affecting blood constituents	-0.00316063	0.603336	0.219441
124	injuries & poisonings	Anticoagulants causing adverse effects	-0.00316063	0.603336	0.219441
125	injuries & poisonings	Poisoning by analgesics, antipyretics, and antirheumatics	0.00696291	0.252326	0.598039
126	injuries & poisonings	Opiates and related narcotics causing adverse effects in therapeutic use	-0.00379109	0.533115	0.273179
127	injuries & poisonings	Salicylates causing adverse effects in therapeutic use	0.0118094	0.0521927	1.28239
128	injuries & poisonings	Poisoning by anticonvulsants and anti-Parkinsonism drugs	0.00045544	0.940315	0.0267268
129	injuries & poisonings	Adverse effects of sedatives or other central nervous system depressants and anesthetics	-0.00112068	0.853824	0.0686315
130	injuries & poisonings	Poisoning by psychotropic agents	0.000789313	0.896754	0.0473268
131	injuries & poisonings	Poisoning by drugs primarily affecting the autonomic nervous system	-0.00547477	0.368088	0.434049
132	injuries & poisonings	Poisoning by agents primarily affecting the cardiovascular system	0.0101258	0.0959668	1.01788
133	injuries & poisonings	Poisoning by agents primarily acting on the smooth and skeletal muscles and respiratory system	-0.00223486	0.713312	0.146721
134	injuries & poisonings	Adverse drug events and drug allergies	-0.000441476	0.942141	0.025884
135	injuries & poisonings	Toxic effect of (non-ethyl) alcohol and petroleum and other solvents	-0.00369592	0.543445	0.264845
136	injuries & poisonings	Toxic effect of corrosive aromatics, acids, and caustic alkalis	-0.00223486	0.713312	0.146721
137	injuries & poisonings	Toxic effect of carbon monoxide	-0.00223486	0.713312	0.146721
138	injuries & poisonings	Toxic effect of other gases, fumes, or vapors	-0.00387103	0.524515	0.280242
139	injuries & poisonings	Toxic effect of other substances, chiefly nonmedicinal as to source	-0.00446997	0.46242	0.334964
140	injuries & poisonings	Effects radiation NOS	2.23457e-05	0.997069	0.00127484
141	neoplasms	Cancer of mouth	0.0145625	0.0166565	1.77842
142	neoplasms	Cancer of lip	-0.00223486	0.713312	0.146721
143	neoplasms	Cancer of tongue	-0.00774336	0.203007	0.692488
144	neoplasms	Cancer of major salivary glands	0.0139573	0.0217504	1.66253
145	neoplasms	Cancer of the gums	0.0165546	0.0064932	2.18754
146	neoplasms	Cancer of larynx, pharynx, nasal cavities	-0.00334118	0.582805	0.234477
147	neoplasms	Cancer of oropharynx	-0.00387103	0.524515	0.280242
148	neoplasms	Cancer of hypopharynx	-0.00223486	0.713312	0.146721
149	neoplasms	Cancer of larynx	0.000321997	0.957783	0.0187331
150	neoplasms	Cancer of of nasal cavities	-0.00316063	0.603336	0.219441
151	neoplasms	Cancer of esophagus	-0.00591354	0.330953	0.480234
152	neoplasms	Cancer of stomach	-0.00547477	0.368088	0.434049
153	neoplasms	Colorectal cancer	-0.00659434	0.27831	0.555472
154	neoplasms	Colon cancer	-0.0068029	0.263391	0.579399
155	neoplasms	Malignant neoplasm of rectum, rectosigmoid junction, and anus	-0.00402761	0.50788	0.294239
156	neoplasms	Pancreatic cancer	-0.00446997	0.46242	0.334964
157	neoplasms	Neoplasm of unspecified nature of digestive system	-0.00327914	0.589822	0.229279
158	neoplasms	Malignant neoplasm of other and ill-defined sites within the digestive organs and peritoneum	0.00451761	0.457663	0.339454
159	neoplasms	Malignant neoplasm of small intestine, including duodenum	-0.00223486	0.713312	0.146721
160	neoplasms	Malignant neoplasm of gallbladder and extrahepatic bile ducts	0.0101258	0.0959668	1.01788
161	neoplasms	Cancer within the respiratory system	-0.00336629	0.579975	0.236591
162	neoplasms	Cancer of bronchus; lung	-0.00366012	0.547356	0.261731
163	neoplasms	Cancer of bone and connective tissue	0.00104756	0.863266	0.0638555
164	neoplasms	Bone cancer	-0.00316063	0.603336	0.219441
165	neoplasms	Cancer of connective tissue	0.00236517	0.697398	0.156519
166	neoplasms	Skin cancer	0.0191244	0.00166458	2.77869
167	neoplasms	Melanomas of skin, dx or hx	0.00972611	0.109817	0.959329
168	neoplasms	Melanomas of skin	0.00972611	0.109817	0.959329
169	neoplasms	Other non-epithelial cancer of skin	0.0185469	0.00229308	2.63958
170	neoplasms	Carcinoma in situ of skin	0.0046134	0.448182	0.348546
171	neoplasms	Neoplasm of uncertain behavior of skin	0.00391903	0.519386	0.28451
172	neoplasms	Breast cancer	-0.0188078	0.00198626	2.70196
173	neoplasms	Breast cancer [female]	-0.0163899	0.00704558	2.15208
174	neoplasms	Malignant neoplasm of female breast	-0.0154652	0.0110022	1.95852
175	neoplasms	Acquired absence of breast	-0.00351891	0.562918	0.249555
176	neoplasms	Cervical cancer and dysplasia	-0.0168967	0.00546899	2.26209
177	neoplasms	Cervical cancer	-0.00783824	0.197527	0.704374
178	neoplasms	Cervical intraepithelial neoplasia [CIN] [Cervical dysplasia]	-0.0151123	0.0129692	1.88709
179	neoplasms	Malignant neoplasm of uterus	-0.00318801	0.600201	0.221703
180	neoplasms	Cancer of other female genital organs	0.000346957	0.954513	0.0202179
181	neoplasms	Malignant neoplasm of ovary and other uterine adnexa	0.0042385	0.485919	0.313436
182	neoplasms	Malignant neoplasm of ovary	0.00253925	0.676346	0.169831
183	neoplasms	Cancer of other female genital organs (excluding uterus and ovary)	-0.00771424	0.204711	0.688858
184	neoplasms	Cancer of prostate	0.0201978	0.000897399	3.04701
185	neoplasms	Cancer of other male genital organs	0.00839292	0.167641	0.77562
186	neoplasms	Malignant neoplasm of unspecified male genital organ	0.00696595	0.252118	0.598395
187	neoplasms	Malignant neoplasm of testis	0.0090161	0.138265	0.859287
188	neoplasms	Neoplasm of uncertain behavior of male genital organs	0.00492531	0.418097	0.378723
189	neoplasms	Cancer of urinary organs (incl. kidney and bladder)	0.00435322	0.474192	0.324046
190	neoplasms	Cancer of kidney and renal pelvis	-0.000340976	0.955297	0.0198617
191	neoplasms	Malignant neoplasm of kidney, except pelvis	-0.000340976	0.955297	0.0198617
192	neoplasms	Cancer of bladder	0.00207477	0.733033	0.134876
193	neoplasms	Malignant neoplasm of bladder	0.00423116	0.486674	0.312762
194	neoplasms	Cancer of eye	-0.000624446	0.918234	0.0370469
195	neoplasms	Manlignant and unknown neoplasms of brain and nervous system	-0.00316063	0.603336	0.219441
196	neoplasms	Thyroid cancer	0.000245185	0.967847	0.0141932
197	neoplasms	Cancer of other endocrine glands	-0.00387103	0.524515	0.280242
198	neoplasms	Cancer, suspected or other	0.00816226	0.179628	0.745626
199	neoplasms	Malignant neoplasm, other	0.00521461	0.391285	0.407507
200	neoplasms	Malignant neoplasm of head, face, and neck	0.0101258	0.0959668	1.01788
201	neoplasms	Chemotherapy	-0.00290746	0.632659	0.198831
202	neoplasms	Secondary malignant neoplasm	-0.000979486	0.872071	0.0594479
203	neoplasms	Secondary malignancy of lymph nodes	0.000373958	0.950978	0.0218296
204	neoplasms	Secondary malignancy of respiratory organs	-0.00174727	0.77392	0.111304
205	neoplasms	Secondary malignant neoplasm of digestive systems	-0.00223486	0.713312	0.146721
206	neoplasms	Secondary malignant neoplasm of liver	-0.00112068	0.853824	0.0686315
207	neoplasms	Secondary malignancy of brain/spine	-0.00223486	0.713312	0.146721
208	neoplasms	Secondary malignancy of bone	-0.00424324	0.485431	0.313872
209	neoplasms	Secondary malignant neoplasm of skin	0.0101258	0.0959668	1.01788
210	neoplasms	Neoplasm of uncertain behavior	-0.000224658	0.970538	0.0129876
211	neoplasms	Neurofibromatosis	-0.00223486	0.713312	0.146721
212	neoplasms	Myeloproliferative disease	0.00630673	0.299811	0.523153
213	neoplasms	Polycythemia vera	0.00205997	0.734866	0.133792
214	neoplasms	Hodgkin's disease	-0.00632196	0.298645	0.524844
215	neoplasms	Cancer of other lymphoid, histiocytic tissue	0.00670099	0.27061	0.567656
216	neoplasms	Non-Hodgkins lymphoma	0.010505	0.0841552	1.07492
217	neoplasms	Nodular lymphoma	0.00823193	0.175942	0.75463
218	neoplasms	Large cell lymphoma	0.0117788	0.0528049	1.27733
219	neoplasms	Leukemia	-0.00637281	0.294776	0.530509
220	neoplasms	Lymphoid leukemia	-0.00600262	0.32372	0.489831
221	neoplasms	Lymphoid leukemia, chronic	-0.00472636	0.437147	0.359373
222	neoplasms	Myeloid leukemia	-0.00465882	0.443727	0.352885
223	neoplasms	Myeloid leukemia, acute	-0.00670557	0.270283	0.568181
224	neoplasms	Myeloid leukemia, chronic	-0.000441476	0.942141	0.025884
225	neoplasms	Multiple myeloma	-0.000624446	0.918234	0.0370469
226	neoplasms	Benign neoplasm of colon	0.0043831	0.471163	0.326829
227	neoplasms	Benign neoplasm of lip, oral cavity, and pharynx	0.00147715	0.808127	0.0925205
228	neoplasms	Benign neoplasm of other parts of digestive system	-0.0101544	0.0950326	1.02213
229	neoplasms	Benign neoplasm of respiratory and intrathoracic organs	0.00045544	0.940315	0.0267268
230	neoplasms	Benign neoplasm of bone and articular cartilage	0.00380568	0.53154	0.274464
231	neoplasms	Lipoma	-0.00376037	0.536438	0.270481
232	neoplasms	Lipoma of skin and subcutaneous tissue	-0.00366919	0.546363	0.262519
233	neoplasms	Other benign neoplasm of connective and other soft tissue	0.000627138	0.917882	0.037213
234	neoplasms	Benign neoplasm of skin	-0.00429753	0.479866	0.31888
235	neoplasms	Vascular hamartomas and non-neoplastic nevi	-0.00302759	0.618669	0.208542
236	neoplasms	Nevus, non-neoplastic	-0.00267917	0.659606	0.180716
237	neoplasms	Benign neoplasm of uterus	-0.0239204	8.38607e-05	4.07644
238	neoplasms	Uterine leiomyoma	-0.0242033	6.90255e-05	4.16099
239	neoplasms	Other benign neoplasm of uterus	0.00118901	0.845022	0.0731322
240	neoplasms	Benign neoplasm of ovary	-0.00423315	0.486469	0.312944
241	neoplasms	Benign neoplasm of other female genital organs	-0.00591354	0.330953	0.480234
242	neoplasms	Benign neoplasm of male genital organs	-0.000441476	0.942141	0.025884
243	neoplasms	Benign neoplasm of kidney and other urinary organs	-0.00446997	0.46242	0.334964
244	neoplasms	Benign neoplasm of eye	-0.00387103	0.524515	0.280242
245	neoplasms	Benign neoplasm of eye, uveal	-0.00316063	0.603336	0.219441
246	neoplasms	Benign neoplasm of brain and other parts of nervous system	0.00236517	0.697398	0.156519
247	neoplasms	Benign neoplasm of brain, cranial nerves, meninges	0.00310698	0.609498	0.215027
248	neoplasms	Benign neoplasm of spinal cord, meninges	-0.00316063	0.603336	0.219441
249	neoplasms	Benign neoplasm of thyroid glands	0.00481708	0.428399	0.368152
250	neoplasms	Benign neoplasm of other endocrine glands and related structures	-0.00433008	0.476545	0.321896
251	neoplasms	Benign neoplasm of adrenal gland	-0.00547477	0.368088	0.434049
252	neoplasms	Benign neoplasm of parathyroid gland	-0.00247151	0.684509	0.164621
253	neoplasms	Benign neoplasm of pituitary gland and craniopharyngeal duct (pouch)	0.000321997	0.957783	0.0187331
254	neoplasms	Hemangioma and lymphangioma, any site	0.0110998	0.06802	1.16736
255	neoplasms	Benign neoplasm of unspecified sites	0.00329892	0.58758	0.230933
256	neoplasms	Benign neoplasm of lymph nodes	-0.00316063	0.603336	0.219441
257	neoplasms	Kaposi's sarcoma	-0.00223486	0.713312	0.146721
258	endocrine/metabolic	Simple and unspecified goiter	-0.00907351	0.135773	0.867188
259	endocrine/metabolic	Nontoxic nodular goiter	-0.00222731	0.714237	0.146158
260	endocrine/metabolic	Nontoxic uninodular goiter	0.00541333	0.373487	0.427725
261	endocrine/metabolic	Nontoxic multinodular goiter	-0.00794482	0.191501	0.71783
262	endocrine/metabolic	Thyrotoxicosis with or without goiter	-0.00226584	0.709516	0.149038
263	endocrine/metabolic	Graves' disease	-0.00614348	0.312495	0.505157
264	endocrine/metabolic	Toxic multinodular goiter	-0.00316063	0.603336	0.219441
265	endocrine/metabolic	Hypothyroidism	-0.00658479	0.279006	0.554386
266	endocrine/metabolic	Secondary hypothyroidism	-0.00768574	0.206389	0.685314
267	endocrine/metabolic	Acquired hypothyroidism	-0.00223486	0.713312	0.146721
268	endocrine/metabolic	Hypothyroidism NOS	-0.00545534	0.36979	0.432045
269	endocrine/metabolic	Thyroiditis	-0.00894192	0.141539	0.849124
270	endocrine/metabolic	Thyroiditis, acute and subacute	-0.00223486	0.713312	0.146721
271	endocrine/metabolic	Chronic thyroiditis	-0.00836409	0.169105	0.771843
272	endocrine/metabolic	Chronic lymphocytic thyroiditis	-0.00805969	0.185159	0.732456
273	endocrine/metabolic	Other disorders of thyroid	-0.00711617	0.242035	0.616122
274	endocrine/metabolic	Diabetes mellitus	0.0118588	0.0512164	1.29059
275	endocrine/metabolic	Type 1 diabetes	0.000346957	0.954513	0.0202179
276	endocrine/metabolic	Type 1 diabetes with ketoacidosis	0.00340588	0.575528	0.239934
277	endocrine/metabolic	Type 1 diabetes with ophthalmic manifestations	0.00340588	0.575528	0.239934
278	endocrine/metabolic	Type 2 diabetes	0.0143936	0.0179602	1.74569
279	endocrine/metabolic	Type 2 diabetes with ketoacidosis	0.00697749	0.251333	0.59975
280	endocrine/metabolic	Type 2 diabetes with ophthalmic manifestations	0.00104756	0.863266	0.0638555
281	endocrine/metabolic	Type 2 diabetes with neurological manifestations	0.00340588	0.575528	0.239934
282	endocrine/metabolic	Abnormal glucose	-0.0068029	0.263391	0.579399
283	endocrine/metabolic	Impaired fasting glucose	-0.00174727	0.77392	0.111304
284	endocrine/metabolic	Other abnormal glucose	-0.00774336	0.203007	0.692488
285	endocrine/metabolic	Glycosuria or Acetonuria	0.0165546	0.0064932	2.18754
286	endocrine/metabolic	Polyneuropathy in diabetes	0.00340588	0.575528	0.239934
287	endocrine/metabolic	Diabetic retinopathy	-0.00112068	0.853824	0.0686315
288	endocrine/metabolic	Other disorders of pancreatic internal secretion	-0.00231819	0.70312	0.15297
289	endocrine/metabolic	Hypoglycemia	-0.00231819	0.70312	0.15297
290	endocrine/metabolic	Disorders of parathyroid gland	0.00225022	0.711429	0.147868
291	endocrine/metabolic	Hyperparathyroidism	0.00225022	0.711429	0.147868
292	endocrine/metabolic	Disorders of the pituitary gland and its hypothalamic control	-0.00465882	0.443727	0.352885
293	endocrine/metabolic	Pituitary hyperfunction	-0.00547477	0.368088	0.434049
294	endocrine/metabolic	Acromegaly and gigantism	-0.00316063	0.603336	0.219441
295	endocrine/metabolic	Pituitary hypofunction	0.000321997	0.957783	0.0187331
296	endocrine/metabolic	Diabetes insipidus	-0.00223486	0.713312	0.146721
297	endocrine/metabolic	Other disorders of neurohypophysis	-0.00223486	0.713312	0.146721
298	endocrine/metabolic	Disorders of adrenal glands	-0.00174727	0.77392	0.111304
299	endocrine/metabolic	Adrenal hyperfunction	-0.00387103	0.524515	0.280242
300	endocrine/metabolic	Hyperaldosteronism	-0.00387103	0.524515	0.280242
301	endocrine/metabolic	Adrenal hypofunction	-0.00547477	0.368088	0.434049
302	endocrine/metabolic	Glucocorticoid deficiency	-0.00547477	0.368088	0.434049
303	endocrine/metabolic	Ovarian dysfunction	0.00168174	0.782181	0.106693
304	endocrine/metabolic	Polycystic ovaries	-0.00174727	0.77392	0.111304
305	endocrine/metabolic	Testicular dysfunction	0.00986821	0.104722	0.97996
306	endocrine/metabolic	Testicular hypofunction	0.00492531	0.418097	0.378723
307	endocrine/metabolic	Iatrogenic endocrine disorders	-0.00223486	0.713312	0.146721
308	endocrine/metabolic	Postablative ovarian failure	0.0165546	0.0064932	2.18754
309	endocrine/metabolic	Other endocrine disorders	-0.00499767	0.411291	0.385851
310	endocrine/metabolic	Protein-calorie malnutrition	-0.00223486	0.713312	0.146721
311	endocrine/metabolic	Anorexia	-0.0118317	0.0517508	1.28608
312	endocrine/metabolic	Vitamin deficiency	0.000433716	0.943157	0.0254162
313	endocrine/metabolic	Vitamin B-complex deficiencies	-0.00819865	0.177696	0.750323
314	endocrine/metabolic	Vitamin D deficiency	0.00803406	0.18656	0.729181
315	endocrine/metabolic	Mineral deficiency NEC	0.0286745	2.4162e-06	5.61687
316	endocrine/metabolic	Proteinuria	-0.000441476	0.942141	0.025884
317	endocrine/metabolic	Disorders of protein plasma/amino-acid transport and metabolism	0.0126659	0.0373091	1.42819
318	endocrine/metabolic	Disturbances of amino-acid transport	-0.00316063	0.603336	0.219441
319	endocrine/metabolic	Disorders of plasma protein metabolism	0.0145515	0.0167388	1.77628
320	endocrine/metabolic	Paraproteinemia	0.0117276	0.0538448	1.26886
321	endocrine/metabolic	Amyloidosis	-0.00387103	0.524515	0.280242
322	endocrine/metabolic	Macroglobulinemia	0.0101258	0.0959668	1.01788
323	endocrine/metabolic	Disorders of carbohydrate transport and metabolism	-0.00223486	0.713312	0.146721
324	endocrine/metabolic	Other disorders of carbohydrate transport and metabolism	-0.00223486	0.713312	0.146721
325	endocrine/metabolic	Disorders of lipoid metabolism	0.010559	0.0825713	1.08317
326	endocrine/metabolic	Hyperlipidemia	0.010798	0.0758563	1.12001
327	endocrine/metabolic	Hypercholesterolemia	0.00890928	0.142998	0.844671
328	endocrine/metabolic	Mixed hyperlipidemia	0.00829157	0.172832	0.762376
329	endocrine/metabolic	Unspecified disorder of lipoid metabolism	0.000321997	0.957783	0.0187331
330	endocrine/metabolic	Gout and other crystal arthropathies	0.00420288	0.489592	0.310165
331	endocrine/metabolic	Gout	0.0042682	0.482868	0.316171
332	endocrine/metabolic	Gouty arthropathy	-0.00223486	0.713312	0.146721
333	endocrine/metabolic	Crystal arthropathies	0.00045544	0.940315	0.0267268
334	endocrine/metabolic	Chondrocalcinosis	0.00045544	0.940315	0.0267268
335	endocrine/metabolic	Disorders of mineral metabolism	0.00357074	0.557181	0.254004
336	endocrine/metabolic	Disorders of magnesium metabolism	0.0165546	0.0064932	2.18754
337	endocrine/metabolic	Disorders of calcium/phosphorus metabolism	0.00064428	0.915646	0.0382725
338	endocrine/metabolic	Disorders of fluid, electrolyte, and acid-base balance	-0.00217342	0.720859	0.14215
339	endocrine/metabolic	Electrolyte imbalance	0.00466893	0.442738	0.353853
340	endocrine/metabolic	Hyperosmolality and/or hypernatremia	-0.00591354	0.330953	0.480234
341	endocrine/metabolic	Hyposmolality and/or hyponatremia	0.0090161	0.138265	0.859287
342	endocrine/metabolic	Hyperpotassemia	-0.0104865	0.0847022	1.07211
343	endocrine/metabolic	Hypopotassemia	0.0113782	0.0613957	1.21186
344	endocrine/metabolic	Acid-base balance disorder	-0.000624446	0.918234	0.0370469
345	endocrine/metabolic	Acidosis	-0.000624446	0.918234	0.0370469
346	endocrine/metabolic	Hypovolemia	-0.00637281	0.294776	0.530509
347	endocrine/metabolic	Fluid overload	-0.00632196	0.298645	0.524844
348	endocrine/metabolic	Polydipsia	-0.00316063	0.603336	0.219441
349	endocrine/metabolic	Other disorders of metabolism	-0.00112567	0.853181	0.0689587
350	endocrine/metabolic	Disorders of bilirubin excretion	-0.000100344	0.986838	0.00575403
351	endocrine/metabolic	Other disorders of lipoid metabolism	-0.00387103	0.524515	0.280242
352	endocrine/metabolic	Lipoprotein disorders	-0.00316063	0.603336	0.219441
353	endocrine/metabolic	Overweight, obesity and other hyperalimentation	-0.000671832	0.912053	0.03998
354	endocrine/metabolic	Obesity	-0.000132463	0.982626	0.00761182
355	endocrine/metabolic	Localized adiposity	-0.00446997	0.46242	0.334964
356	endocrine/metabolic	Abnormal weight gain	-0.00223486	0.713312	0.146721
357	endocrine/metabolic	Disorders involving the immune mechanism	0.00118901	0.845022	0.0731322
358	endocrine/metabolic	Immunity deficiency	0.00697749	0.251333	0.59975
359	endocrine/metabolic	Deficiency of humoral immunity	-0.00316063	0.603336	0.219441
360	endocrine/metabolic	Other immunological findings	0.00340588	0.575528	0.239934
361	endocrine/metabolic	Other specified disorders involving the immune mechanism	-0.00316063	0.603336	0.219441
362	hematopoietic	Disorders of iron metabolism	0.00443276	0.466154	0.331471
363	hematopoietic	Iron deficiency anemias	0.00955615	0.116166	0.93492
364	hematopoietic	Iron deficiency anemias, unspecified or not due to blood loss	0.00955615	0.116166	0.93492
365	hematopoietic	Iron deficiency anemia secondary to blood loss (chronic)	0.00593161	0.329477	0.482175
366	hematopoietic	Other deficiency anemia	-0.00156853	0.796509	0.0988091
367	hematopoietic	Megaloblastic anemia	-0.0011737	0.846992	0.0721206
368	hematopoietic	Pernicious anemia	9.94485e-05	0.986956	0.00570235
369	hematopoietic	Other vitamin B12 deficiency anemia	-0.000340976	0.955297	0.0198617
370	hematopoietic	Folate-deficiency anemia	-0.00387103	0.524515	0.280242
371	hematopoietic	Deficiency anemias	-0.00223486	0.713312	0.146721
372	hematopoietic	Hereditary hemolytic anemias	0.00045544	0.940315	0.0267268
373	hematopoietic	Sickle cell anemia	0.00310698	0.609498	0.215027
374	hematopoietic	Other hemoglobinopathies	-0.00223486	0.713312	0.146721
375	hematopoietic	Other hereditary hemolytic anemias	-0.00446997	0.46242	0.334964
376	hematopoietic	Acquired hemolytic anemias	-0.00316063	0.603336	0.219441
377	hematopoietic	Autoimmune hemolytic anemias	-0.00223486	0.713312	0.146721
378	hematopoietic	Aplastic anemia	0.00582262	0.338442	0.470516
379	hematopoietic	Other anemias	4.0953e-06	0.999463	0.000233362
380	hematopoietic	Acute posthemorrhagic anemia	-0.00805969	0.185159	0.732456
381	hematopoietic	Anemia of chronic disease	0.00168174	0.782181	0.106693
382	hematopoietic	Anemia in neoplastic disease	0.00310698	0.609498	0.215027
383	hematopoietic	Hemoglobinuria	-0.00223486	0.713312	0.146721
384	hematopoietic	Coagulation defects	-0.00407951	0.502427	0.298927
385	hematopoietic	Congenital coagulation defects	-0.00505946	0.405531	0.391975
386	hematopoietic	Von willebrand's disease	-0.00670557	0.270283	0.568181
387	hematopoietic	Congenital deficiency of other clotting factors (including factor VII)	-0.00424324	0.485431	0.313872
388	hematopoietic	Congenital factor VIII disorder	0.00697749	0.251333	0.59975
389	hematopoietic	Coagulation defects complicating pregnancy or postpartum	-0.00316063	0.603336	0.219441
390	hematopoietic	Hemorrhagic disorder due to intrinsic circulating anticoagulants	-0.00223486	0.713312	0.146721
391	hematopoietic	Defibrination syndrome	-0.00319595	0.599294	0.22236
392	hematopoietic	Other and unspecified coagulation defects	0.00582262	0.338442	0.470516
393	hematopoietic	Purpura and other hemorrhagic conditions	0.00627247	0.302444	0.519356
394	hematopoietic	Spontaneous ecchymoses	-0.00316063	0.603336	0.219441
395	hematopoietic	Allergic purpura	-0.00223486	0.713312	0.146721
396	hematopoietic	Thrombocytopenia	0.00661002	0.277168	0.557256
397	hematopoietic	Primary thrombocytopenia	-0.00865782	0.154627	0.810714
398	hematopoietic	Secondary thrombocytopenia	-0.00223486	0.713312	0.146721
399	hematopoietic	Diseases of white blood cells	-0.00371839	0.540996	0.266806
400	hematopoietic	Decreased white blood cell count	-0.0027249	0.654171	0.184309
401	hematopoietic	Neutropenia	-0.0027249	0.654171	0.184309
402	hematopoietic	Elevated white blood cell count	0.00168174	0.782181	0.106693
403	hematopoietic	Eosinophilia	-0.00223486	0.713312	0.146721
404	hematopoietic	Other diseases of blood and blood-forming organs	-0.00491152	0.419401	0.377371
405	hematopoietic	Personal history of diseases of blood and blood-forming organs	0.00045544	0.940315	0.0267268
406	hematopoietic	Lymphadenitis	-0.00895286	0.141052	0.850619
407	hematopoietic	Polycythemia, secondary	-0.00424324	0.485431	0.313872
408	hematopoietic	Abnormality of red blood cells	-0.00316063	0.603336	0.219441
409	mental disorders	Delirium dementia and amnestic and other cognitive disorders	-0.00231819	0.70312	0.15297
410	mental disorders	Delirium due to conditions classified elsewhere	-0.00706842	0.245209	0.610464
411	mental disorders	Other persistent mental disorders due to conditions classified elsewhere	0.0165546	0.0064932	2.18754
412	mental disorders	Other specified nonpsychotic and/or transient mental disorders	-0.00195044	0.748473	0.125824
413	mental disorders	Transient mental disorders due to conditions classified elsewhere	0.00340588	0.575528	0.239934
414	mental disorders	Specific nonpsychotic mental disorders due to brain damage	-0.00316063	0.603336	0.219441
415	mental disorders	Alteration of consciousness	-0.00288342	0.635474	0.196902
416	mental disorders	Neurological disorders	-0.00238297	0.695234	0.157869
417	mental disorders	Aphasia/speech disturbance	-0.00319595	0.599294	0.22236
418	mental disorders	Memory loss	0.00064428	0.915646	0.0382725
419	mental disorders	Altered mental status	-0.00407951	0.502427	0.298927
420	mental disorders	Symptoms involving head and neck	0.00235505	0.698629	0.155753
421	mental disorders	Swelling, mass, or lump in head and neck [Space-occupying lesion, intracranial NOS]	0.0058381	0.337159	0.472166
422	mental disorders	Schizophrenia and other psychotic disorders	-0.00231819	0.70312	0.15297
423	mental disorders	Schizophrenia	-0.000441476	0.942141	0.025884
424	mental disorders	Psychosis	-0.00387103	0.524515	0.280242
425	mental disorders	Mood disorders	0.00314828	0.604751	0.218423
426	mental disorders	Bipolar	-0.000987829	0.870991	0.0599862
427	mental disorders	Depression	0.0118094	0.0521927	1.28239
428	mental disorders	Major depressive disorder	0.0118094	0.0521927	1.28239
429	mental disorders	Suicidal ideation or attempt	-0.00123904	0.838588	0.0764512
430	mental disorders	Suicide or self-inflicted injury	-0.00123904	0.838588	0.0764512
431	mental disorders	Anxiety disorders	0.00441906	0.467533	0.330188
432	mental disorders	Anxiety disorder	0.00429148	0.480484	0.318321
433	mental disorders	Agorophobia, social phobia, and panic disorder	-0.0102452	0.0921121	1.03568
434	mental disorders	Phobia	0.00055788	0.926924	0.0329559
435	mental disorders	Dysthymic disorder	0.0234122	0.000118355	3.92681
436	mental disorders	Acute reaction to stress	0.00340588	0.575528	0.239934
437	mental disorders	Personality disorders	0.00986821	0.104722	0.97996
438	mental disorders	Schizoid personality disorder	0.0165546	0.0064932	2.18754
439	mental disorders	Antisocial/borderline personality disorder	0.0101258	0.0959668	1.01788
440	mental disorders	Sexual and gender identity disorders	-0.00204176	0.737123	0.13246
441	mental disorders	Decreased libido	-0.00387103	0.524515	0.280242
442	mental disorders	Psychogenic and somatoform disorders	0.0110166	0.0701122	1.15421
443	mental disorders	Dissociative disorder	0.0165546	0.0064932	2.18754
444	mental disorders	Psychogenic disorder	0.0082358	0.175739	0.755132
445	mental disorders	Somatoform disorder	0.0118154	0.0520727	1.28339
446	mental disorders	Adjustment reaction	0.0139573	0.0217504	1.66253
447	mental disorders	Other mental disorder	-0.00297749	0.624486	0.204477
448	mental disorders	Tension headache	-0.00836409	0.169105	0.771843
449	mental disorders	Pervasive developmental disorders	-0.00223486	0.713312	0.146721
450	mental disorders	Tics and stuttering	-0.00223486	0.713312	0.146721
451	mental disorders	Substance addiction and disorders	0.00293952	0.628912	0.20141
452	mental disorders	Alcohol-related disorders	0.00809323	0.183337	0.736751
453	mental disorders	Alcoholism	0.00522899	0.389979	0.408958
454	mental disorders	Alcoholic liver damage	0.000321997	0.957783	0.0187331
455	mental disorders	Tobacco use disorder	-0.00984531	0.105531	0.976621
456	neurological	Meningitis	0.00103606	0.864752	0.0631085
457	neurological	Encephalitis	0.00310698	0.609498	0.215027
458	neurological	Acute (transverse) myelitis	-0.00316063	0.603336	0.219441
459	neurological	Encephalitis, non-infectious	-0.00223486	0.713312	0.146721
460	neurological	Other CNS infection and poliomyelitis	-0.00446997	0.46242	0.334964
461	neurological	Phlebitis and thrombophlebitis of intracranial venous sinuses	-0.00223486	0.713312	0.146721
462	neurological	Sleep disorders	0.00177723	0.770151	0.113424
463	neurological	Sleep apnea	0.0043617	0.473332	0.324834
464	neurological	Insomnia	0.00492531	0.418097	0.378723
465	neurological	Organic or persistent insomnia	0.00492531	0.418097	0.378723
466	neurological	Circadian rhythm sleep disorder	-0.00387103	0.524515	0.280242
467	neurological	Other cerebral degenerations	-0.00632196	0.298645	0.524844
468	neurological	Cerebral degeneration, unspecified	-0.00547477	0.368088	0.434049
469	neurological	Parkinson's disease	0.0090166	0.138244	0.859355
470	neurological	Extrapyramidal disease and abnormal movement disorders	-0.0102452	0.0921121	1.03568
471	neurological	Myoclonus	-0.00316063	0.603336	0.219441
472	neurological	Torsion dystonia	-0.00670557	0.270283	0.568181
473	neurological	Degenerative disease of the spinal cord	0.00495554	0.415246	0.381695
474	neurological	Spinocerebellar disease	-0.00223486	0.713312	0.146721
475	neurological	Anterior horn cell disease	-0.00316063	0.603336	0.219441
476	neurological	Multiple sclerosis	-0.00983829	0.105779	0.975599
477	neurological	Disorders of the autonomic nervous system	0.0101258	0.0959668	1.01788
478	neurological	Pain	-0.00711617	0.242035	0.616122
479	neurological	Acute pain	-0.00284726	0.639719	0.194011
480	neurological	Chronic pain	-0.00741356	0.222917	0.651858
481	neurological	Other headache syndromes	-0.0100826	0.097392	1.01148
482	neurological	Migraine	-0.0107726	0.0765481	1.11607
483	neurological	Migrain with aura	-0.00670557	0.270283	0.568181
484	neurological	Other demyelinating diseases of central nervous system	0.00045544	0.940315	0.0267268
485	neurological	Hemiplegia	-0.00319595	0.599294	0.22236
486	neurological	Other paralytic syndromes	0.0153941	0.0113754	1.94403
487	neurological	Epilepsy, recurrent seizures, convulsions	-0.00133808	0.825886	0.0830799
488	neurological	Epilepsy	0.00853214	0.160702	0.793978
489	neurological	Generalized convulsive epilepsy	0.00340588	0.575528	0.239934
490	neurological	Partial epilepsy	0.00986821	0.104722	0.97996
491	neurological	Convulsions	-0.00844748	0.164895	0.782792
492	neurological	Nonspecific abnormal findings on radiological and other examination of skull and head	0.0101258	0.0959668	1.01788
493	neurological	Cataplexy and narcolepsy	-0.00223486	0.713312	0.146721
494	neurological	Other conditions of brain	-0.00446997	0.46242	0.334964
495	neurological	Cerebral edema and compression of brain	-0.00316063	0.603336	0.219441
496	neurological	Coma	0.00670465	0.270349	0.568076
497	neurological	Encephalopathy, not elsewhere classified	-0.00316063	0.603336	0.219441
498	neurological	Other conditions of brain, NOS	-0.00223486	0.713312	0.146721
499	neurological	Other and unspecified disorders of the nervous system	-0.00223486	0.713312	0.146721
500	neurological	Abnormal movement	0.00357074	0.557181	0.254004
501	neurological	Abnormal involuntary movements	-0.00380513	0.531599	0.274416
502	neurological	Abnormality of gait	0.0133363	0.0283373	1.54764
503	neurological	Lack of coordination	-0.000100344	0.986838	0.00575403
504	neurological	Abnormal reflex	-0.00223486	0.713312	0.146721
505	neurological	Disturbances of sensation of smell and taste	0.00492531	0.418097	0.378723
506	neurological	Other peripheral nerve disorders	0.00405949	0.504526	0.297116
507	neurological	Disorders of other cranial nerves	-0.00659988	0.277906	0.556102
508	neurological	Trigeminal nerve disorders [CN5]	0.00205997	0.734866	0.133792
509	neurological	Facial nerve disorders [CN7]	-0.00893115	0.142019	0.847654
510	neurological	Nerve root and plexus disorders	-0.00361577	0.552221	0.257887
511	neurological	Nerve plexus lesions	-0.00499767	0.411291	0.385851
512	neurological	Nerve root lesions	-0.00223486	0.713312	0.146721
513	neurological	Complex regional/central pain syndrome	-0.00223486	0.713312	0.146721
514	neurological	Hereditary and idiopathic peripheral neuropathy	-0.00316063	0.603336	0.219441
515	neurological	Inflammatory and toxic neuropathy	0.0080228	0.187178	0.727745
516	neurological	Myoneural disorders	-0.00174727	0.77392	0.111304
517	neurological	Myasthenia gravis	-0.00112567	0.853181	0.0689587
518	neurological	Muscular dystrophies and other myopathies	-0.00112567	0.853181	0.0689587
519	neurological	Myopathy	-0.00112567	0.853181	0.0689587
520	sense organs	Disorders of the globe	-0.00446997	0.46242	0.334964
521	sense organs	Retinal detachments and defects	0.00171926	0.777447	0.109329
522	sense organs	Retinal detachment with retinal defect	0.00189016	0.755996	0.121481
523	sense organs	Retinoschisis and retinal cysts	-0.00223486	0.713312	0.146721
524	sense organs	Other retinal disorders	0.00294927	0.627774	0.202197
525	sense organs	Degeneration of macula and posterior pole of retina	0.00414677	0.495407	0.305038
526	sense organs	Macular degeneration (senile) of retina NOS	0.00414677	0.495407	0.305038
527	sense organs	Other nondiabetic retinopathy	-0.00547477	0.368088	0.434049
528	sense organs	Separation of retinal layers	-0.00499767	0.411291	0.385851
529	sense organs	Retinal vascular changes and abnomalities	0.0107189	0.078028	1.10775
530	sense organs	Peripheral retinal degenerations	0.00118901	0.845022	0.0731322
531	sense organs	Hereditary retinal dystrophies	-0.00112068	0.853824	0.0686315
532	sense organs	Retinal hemorrhage/ischemia	-0.00223486	0.713312	0.146721
533	sense organs	Chorioretinal inflammations, scars, and other disorders of choroid	0.00219672	0.717993	0.14388
534	sense organs	Chorioretinal scars	-0.00316063	0.603336	0.219441
535	sense organs	Choroidal degenerations	-0.00223486	0.713312	0.146721
536	sense organs	Corneal opacity and other disorders of cornea	0.0019224	0.751969	0.1238
537	sense organs	Corneal edema	-0.00316063	0.603336	0.219441
538	sense organs	Corneal degenerations	0.00757759	0.212846	0.671934
539	sense organs	Keratoconus	0.00829157	0.172832	0.762376
540	sense organs	Corneal dystrophy	-0.00284726	0.639719	0.194011
541	sense organs	Glaucoma	0.0117588	0.05321	1.27401
542	sense organs	Open-angle glaucoma	0.00839292	0.167641	0.77562
543	sense organs	Primary open angle glaucoma	0.00877036	0.149336	0.825834
544	sense organs	Primary angle-closure glaucoma	-0.00225259	0.711138	0.148046
545	sense organs	Cataract	-0.0016456	0.786747	0.104165
546	sense organs	Nonsenile Cataract	0.00697749	0.251333	0.59975
547	sense organs	Senile cataract	-0.00566342	0.351814	0.453686
548	sense organs	Traumatic cataract	-0.00446997	0.46242	0.334964
549	sense organs	Disorders of refraction and accommodation; blindness and low vision	0.0167242	0.00596583	2.22433
550	sense organs	Myopia	0.0111005	0.068003	1.16747
551	sense organs	Astigmatism	0.00310698	0.609498	0.215027
552	sense organs	Hypermetropia	0.0117276	0.0538448	1.26886
553	sense organs	Blindness and low vision	0.00554348	0.362107	0.441163
554	sense organs	Visual disturbances	0.00236716	0.697156	0.15667
555	sense organs	Amblyopia	0.00955097	0.116364	0.934181
556	sense organs	Diplopia and disorders of binocular vision	-0.0100519	0.0984159	1.00693
557	sense organs	Anisometropia	0.00829157	0.172832	0.762376
558	sense organs	Visual field defects	0.00118901	0.845022	0.0731322
559	sense organs	Disorders of accommodation	-0.00223486	0.713312	0.146721
560	sense organs	Subjective visual disturbances	-0.00600262	0.32372	0.489831
561	sense organs	Infection of the eye	0.0082358	0.175739	0.755132
562	sense organs	Eye infection, viral	-0.00547477	0.368088	0.434049
563	sense organs	Conjunctivitis, infectious	0.00492531	0.418097	0.378723
564	sense organs	Keratitis	0.00582262	0.338442	0.470516
565	sense organs	Corneal ulcer	0.00219672	0.717993	0.14388
566	sense organs	Keratoconjunctivitis	0.0165546	0.0064932	2.18754
567	sense organs	Inflammation of the eye	0.00138026	0.820489	0.085927
568	sense organs	Uveitis, noninfectious or NOS	-0.00774336	0.203007	0.692488
569	sense organs	Conjunctivitis, noninfectious	-0.00387103	0.524515	0.280242
570	sense organs	Inflammation of eyelids	0.00438825	0.470643	0.327308
571	sense organs	Noninfectious dermatoses of eyelid	-0.00223486	0.713312	0.146721
572	sense organs	Disorders of conjunctiva	-0.000883394	0.884529	0.0532879
573	sense organs	Other disorders of eyelids	0.0145014	0.0171178	1.76655
574	sense organs	Ectropion or entropion	0.0107793	0.0763658	1.1171
575	sense organs	Ptosis of eyelid	0.0045336	0.456072	0.340967
576	sense organs	Disorders of lacrimal system	0.000491272	0.935629	0.0288965
577	sense organs	Epiphora	0.00500797	0.410327	0.38687
578	sense organs	Disorders of the orbit	0.00829157	0.172832	0.762376
579	sense organs	Disorders of optic nerve and visual pathways	-0.000441476	0.942141	0.025884
580	sense organs	Optic neuritis/neuropathy	-0.00387103	0.524515	0.280242
581	sense organs	Strabismus and other disorders of binocular eye movements	0.0101707	0.0945036	1.02455
582	sense organs	Strabismus (not specified as paralytic)	0.00438169	0.471307	0.326697
583	sense organs	Nystagmus and other irregular eye movements	0.00582262	0.338442	0.470516
584	sense organs	Paralytic strabismus	0.00696595	0.252118	0.598395
585	sense organs	Other disorders of eye	-0.00123049	0.839688	0.0758823
586	sense organs	Disorders of vitreous body	0.00147715	0.808127	0.0925205
587	sense organs	Aphakia and other disorders of lens	-0.00409491	0.500815	0.300323
588	sense organs	Disorders of iris and ciliary body	0.00986821	0.104722	0.97996
589	sense organs	Pain, swelling or discharge of eye	-0.00499767	0.411291	0.385851
590	sense organs	Disorders of external ear	0.000789313	0.896754	0.0473268
591	sense organs	Otitis externa	-0.00159223	0.793503	0.100451
592	sense organs	Impacted cerumen	-0.00706842	0.245209	0.610464
593	sense organs	Otitis media and Eustachian tube disorders	-0.000120222	0.984231	0.00690285
594	sense organs	Otitis media	0.000264021	0.965379	0.0153023
595	sense organs	Suppurative and unspecified otitis media	0.00266009	0.661878	0.179222
596	sense organs	Eustachian tube disorders	0.00219672	0.717993	0.14388
597	sense organs	Mastoiditis & related conditions	-0.00223486	0.713312	0.146721
598	sense organs	Otorrhea	-0.00499767	0.411291	0.385851
599	sense organs	Otalgia	0.00853214	0.160702	0.793978
600	sense organs	Otosclerosis	-0.00223486	0.713312	0.146721
601	sense organs	Other disorders of tympanic membrane	0.00661002	0.277168	0.557256
602	sense organs	Perforation of tympanic membrane	0.00696511	0.252176	0.598297
603	sense organs	Other disorders of middle ear and mastoid	0.00103606	0.864752	0.0631085
604	sense organs	Cholesteatoma	0.00445813	0.463606	0.333851
605	sense organs	Tympanosclerosis and middle ear disease related to otitis media	-0.00387103	0.524515	0.280242
606	sense organs	Vertiginous syndromes and other disorders of vestibular system	0.0130245	0.032248	1.4915
607	sense organs	Meniere's disease	0.00803406	0.18656	0.729181
608	sense organs	Peripheral or central vertigo	0.00495554	0.415246	0.381695
609	sense organs	Labyrinthitis	0.00734185	0.227425	0.643162
610	sense organs	Dizziness and giddiness (Light-headedness and vertigo)	-0.00555667	0.360966	0.442534
611	sense organs	Other disorders of ear	-0.00316063	0.603336	0.219441
612	sense organs	Hearing loss	-0.00483967	0.426237	0.370349
613	sense organs	Sensorineural hearing loss	0.00310698	0.609498	0.215027
614	sense organs	Conductive hearing loss	-0.00706842	0.245209	0.610464
615	sense organs	Tinnitus	0.0043949	0.46997	0.32793
616	circulatory system	Rheumatic disease of the heart valves	-0.0113174	0.0627932	1.20209
617	circulatory system	Mitral valve disease	-0.00881508	0.147273	0.831877
618	circulatory system	Aortic valve disease	-0.00288342	0.635474	0.196902
619	circulatory system	Disease of tricuspid valve	-0.00505457	0.405986	0.391489
620	circulatory system	Heart valve disorders	-0.00297133	0.625204	0.203979
621	circulatory system	Nonrheumatic mitral valve disorders	0.00051279	0.932816	0.0302042
622	circulatory system	Nonrheumatic aortic valve disorders	-0.00436222	0.473279	0.324882
623	circulatory system	Nonrheumatic pulmonary valve disorders	-0.00632196	0.298645	0.524844
624	circulatory system	Heart valve replaced	0.0118094	0.0521927	1.28239
625	circulatory system	Abnormal heart sounds	-0.00776243	0.201897	0.69487
626	circulatory system	Hypertension	0.0158672	0.00908757	2.04155
627	circulatory system	Essential hypertension	0.0161613	0.0078817	2.10338
628	circulatory system	Hypertensive heart and/or renal disease	0.00055788	0.926924	0.0329559
629	circulatory system	Hypertensive heart disease	-0.00223486	0.713312	0.146721
630	circulatory system	Hypertensive chronic kidney disease	0.00103606	0.864752	0.0631085
631	circulatory system	Elevated blood pressure reading without diagnosis of hypertension	-0.00328339	0.58934	0.229634
632	circulatory system	Ischemic Heart Disease	0.00701195	0.249	0.6038
633	circulatory system	Unstable angina (intermediate coronary syndrome)	0.011492	0.058845	1.23029
634	circulatory system	Myocardial infarction	0.00577749	0.342198	0.465722
635	circulatory system	Angina pectoris	0.0126812	0.0370805	1.43085
636	circulatory system	Coronary atherosclerosis	0.0126575	0.037435	1.42672
637	circulatory system	Aneurysm and dissection of heart	-0.00316063	0.603336	0.219441
638	circulatory system	Other chronic ischemic heart disease, unspecified	0.00872097	0.151641	0.819182
639	circulatory system	Other acute and subacute forms of ischemic heart disease	0.00357074	0.557181	0.254004
640	circulatory system	Other forms of chronic heart disease	0.00892469	0.142308	0.846772
641	circulatory system	Pulmonary heart disease	-0.000361974	0.952547	0.0211136
642	circulatory system	Acute pulmonary heart disease	-0.000150092	0.980314	0.0086348
643	circulatory system	Pulmonary embolism and infarction, acute	-0.000150092	0.980314	0.0086348
644	circulatory system	Chronic pulmonary heart disease	-0.00316063	0.603336	0.219441
645	circulatory system	Primary pulmonary hypertension	-0.00316063	0.603336	0.219441
646	circulatory system	Cardiomegaly	0.000264021	0.965379	0.0153023
647	circulatory system	Nonspecific chest pain	-0.00596218	0.32699	0.485465
648	circulatory system	Precordial pain	-0.00730543	0.229739	0.638766
649	circulatory system	Carditis	0.000627138	0.917882	0.037213
650	circulatory system	Myocarditis	0.00340588	0.575528	0.239934
651	circulatory system	Pericarditis	0.000461682	0.939498	0.0271041
652	circulatory system	Acute pericarditis	0.00045544	0.940315	0.0267268
653	circulatory system	Chronic pericarditis	0.00492531	0.418097	0.378723
654	circulatory system	Endocarditis	-0.00231819	0.70312	0.15297
655	circulatory system	Cardiomyopathy	0.000720434	0.905719	0.0430064
656	circulatory system	Primary/intrinsic cardiomyopathies	0.000720434	0.905719	0.0430064
657	circulatory system	Hypertrophic obstructive cardiomyopathy	0.0101258	0.0959668	1.01788
658	circulatory system	Other hypertrophic cardiomyopathy	-0.00387103	0.524515	0.280242
659	circulatory system	Cardiac conduction disorders	-0.00461056	0.448462	0.348275
660	circulatory system	Atrioventricular [AV] block	0.00116203	0.848495	0.0713506
661	circulatory system	First degree AV block	0.000720434	0.905719	0.0430064
662	circulatory system	Second degree AV block	-0.00334118	0.582805	0.234477
663	circulatory system	Atrioventricular block, complete	0.0101258	0.0959668	1.01788
664	circulatory system	Other heart block	-0.00223486	0.713312	0.146721
665	circulatory system	Bundle branch block	-0.00489041	0.421403	0.375303
666	circulatory system	Right bundle branch block	-0.00249185	0.682054	0.166181
667	circulatory system	Left bundle branch block	-0.0054321	0.371833	0.429652
668	circulatory system	Anomalous atrioventricular excitation	0.00168174	0.782181	0.106693
669	circulatory system	Other cardiac conduction disorders	0.0165546	0.0064932	2.18754
670	circulatory system	Cardiac pacemaker/device in situ	-0.00284726	0.639719	0.194011
671	circulatory system	Cardiac pacemaker in situ	-0.00284726	0.639719	0.194011
672	circulatory system	Cardiac dysrhythmias	0.00238872	0.694536	0.158306
673	circulatory system	Paroxysmal tachycardia, unspecified	-0.00140662	0.817122	0.0877133
674	circulatory system	Paroxysmal supraventricular tachycardia	-0.000265987	0.965121	0.0154183
675	circulatory system	Paroxysmal ventricular tachycardia	-0.00366012	0.547356	0.261731
676	circulatory system	Atrial fibrillation and flutter	0.0126871	0.0369917	1.4319
677	circulatory system	Other specified cardiac dysrhythmias	-0.000222261	0.970852	0.012847
678	circulatory system	Cardiac arrest and ventricular fibrillation	-0.00231819	0.70312	0.15297
679	circulatory system	Cardiac arrest	-0.00231819	0.70312	0.15297
680	circulatory system	Arrhythmia (cardiac) NOS	-0.00379109	0.533115	0.273179
681	circulatory system	Premature beats	-0.00336629	0.579975	0.236591
682	circulatory system	Supraventricular premature beats	-0.00632196	0.298645	0.524844
683	circulatory system	Tachycardia NOS	0.000852682	0.888517	0.0513344
684	circulatory system	Sinoatrial node dysfunction (Bradycardia)	-0.00446997	0.46242	0.334964
685	circulatory system	Palpitations	-0.00766092	0.207858	0.682234
686	circulatory system	Congestive heart failure; nonhypertensive	0.00640676	0.29221	0.534305
687	circulatory system	Congestive heart failure (CHF) NOS	0.00647065	0.287424	0.541476
688	circulatory system	Heart failure NOS	0.00640676	0.29221	0.534305
689	circulatory system	Ill-defined descriptions and complications of heart disease	0.00623552	0.305301	0.515272
690	circulatory system	Abnormal function study of cardiovascular system	0.00396773	0.514208	0.288861
691	circulatory system	Symptoms involving cardiovascular system	0.00582262	0.338442	0.470516
692	circulatory system	Intracranial hemorrhage	0.0102252	0.0927492	1.03269
693	circulatory system	Subarachnoid hemorrhage	-0.000764914	0.899928	0.0457922
694	circulatory system	Intracerebral hemorrhage	0.00168174	0.782181	0.106693
695	circulatory system	Subdural hemorrhage	0.00986821	0.104722	0.97996
696	circulatory system	Cerebrovascular disease	0.00549333	0.366466	0.435966
697	circulatory system	Occlusion and stenosis of precerebral arteries	0.00334565	0.5823	0.234853
698	circulatory system	Occlusion of cerebral arteries, with cerebral infarction	0.00697749	0.251333	0.59975
699	circulatory system	Occlusion of cerebral arteries	0.00208157	0.732191	0.135375
700	circulatory system	Cerebral artery occlusion, with cerebral infarction	0.00780933	0.199185	0.700743
701	circulatory system	Cerebral ischemia	0.000887978	0.883934	0.0535801
702	circulatory system	Transient cerebral ischemia	0.0045534	0.454107	0.342841
703	circulatory system	Cerebral aneurysm	-0.00387103	0.524515	0.280242
704	circulatory system	Late effects of cerebrovascular disease	-0.00774336	0.203007	0.692488
705	circulatory system	Atherosclerosis	-0.00591354	0.330953	0.480234
706	circulatory system	Atherosclerosis of the extremities	-0.00499767	0.411291	0.385851
707	circulatory system	Vascular insufficiency of intestine	-0.00881508	0.147273	0.831877
708	circulatory system	Acute vascular insufficiency of intestine	-0.00387103	0.524515	0.280242
709	circulatory system	Other aneurysm	-0.00327914	0.589822	0.229279
710	circulatory system	Aortic aneurysm	-0.00112068	0.853824	0.0686315
711	circulatory system	Abdominal aortic aneurysm	-0.00774336	0.203007	0.692488
712	circulatory system	Aneurysm of artery of lower extremity	-0.00387103	0.524515	0.280242
713	circulatory system	Arterial dissection	-0.00316063	0.603336	0.219441
714	circulatory system	Peripheral vascular disease	0.00138928	0.819337	0.0865376
715	circulatory system	Raynaud's syndrome	-0.00150349	0.804773	0.0943266
716	circulatory system	Peripheral angiopathy in diseases classified elsewhere	-0.00223486	0.713312	0.146721
717	circulatory system	Peripheral vascular disease, unspecified	0.0049142	0.419147	0.377633
718	circulatory system	Arterial embolism and thrombosis	0.00696595	0.252118	0.598395
719	circulatory system	Arterial embolism and thrombosis of lower extremity artery	0.00492531	0.418097	0.378723
720	circulatory system	Polyarteritis nodosa and allied conditions	-0.0043827	0.471205	0.32679
721	circulatory system	Wegener's granulomatosis	0.00118901	0.845022	0.0731322
722	circulatory system	Giant cell arteritis	-0.00632196	0.298645	0.524844
723	circulatory system	Thrombotic microangiopathy	-0.00223486	0.713312	0.146721
724	circulatory system	Arteritis NOS	0.00310698	0.609498	0.215027
725	circulatory system	Other disorders of arteries and arterioles	-0.00569694	0.348971	0.457211
726	circulatory system	Stricture of artery	-0.00805969	0.185159	0.732456
727	circulatory system	Disease of capillaries	-0.00463559	0.446002	0.350663
728	circulatory system	Noninfectious disorders of lymphatic channels	-0.00774336	0.203007	0.692488
729	circulatory system	Phlebitis and thrombophlebitis	-0.00351489	0.563364	0.249211
730	circulatory system	Phlebitis and thrombophlebitis of lower extremities	-0.00165544	0.785503	0.104852
731	circulatory system	Other venous embolism and thrombosis	-0.000441476	0.942141	0.025884
732	circulatory system	Postphlebitic syndrome	-0.00316063	0.603336	0.219441
733	circulatory system	Varicose veins	0.00199582	0.742825	0.129113
734	circulatory system	Varicose veins of lower extremity	0.00251689	0.679036	0.168107
735	circulatory system	Varicose veins of lower extremity, symptomtic	0.0043949	0.46997	0.32793
736	circulatory system	Hemorrhoids	-0.00064311	0.915799	0.0382001
737	circulatory system	Chronic venous insufficiency [CVI]	-0.00316063	0.603336	0.219441
738	circulatory system	Encounter for long-term (current) use of anticoagulants, antithrombotics, aspirin	0.000321997	0.957783	0.0187331
739	circulatory system	Hypotension	0.00212995	0.726215	0.138935
740	circulatory system	Orthostatic hypotension	0.00583488	0.337425	0.471823
741	circulatory system	Iatrogenic hypotension	0.0118094	0.0521927	1.28239
742	circulatory system	Hypotension NOS	-0.00594614	0.328294	0.483737
743	circulatory system	Other disorders of circulatory system	-0.00239016	0.694361	0.158415
744	circulatory system	Hemorrhage NOS	-0.00316063	0.603336	0.219441
745	circulatory system	Circulatory disease NEC	-0.00220087	0.717484	0.144188
746	respiratory	Acute sinusitis	-0.00499767	0.411291	0.385851
747	respiratory	Acute upper respiratory infections of multiple or unspecified sites	-0.00235107	0.699114	0.155452
748	respiratory	Acute pharyngitis	0.00245958	0.68595	0.163707
749	respiratory	Acute laryngitis and tracheitis	-0.00591354	0.330953	0.480234
750	respiratory	Septal Deviations/Turbinate Hypertrophy	-0.0066355	0.275321	0.560161
751	respiratory	Nasal polyps	-0.00474698	0.43515	0.361361
752	respiratory	Chronic pharyngitis and nasopharyngitis	0.00347228	0.568104	0.245572
753	respiratory	Diseases of the larynx and vocal cords	0.00670099	0.27061	0.567656
754	respiratory	Chronic laryngitis	0.0101258	0.0959668	1.01788
755	respiratory	Paralysis/spasm of vocal cords or larynx	0.0118094	0.0521927	1.28239
756	respiratory	Voice disturbance	-0.00017391	0.977191	0.0100206
757	respiratory	Acute and chronic tonsillitis	-0.00939579	0.122417	0.912157
758	respiratory	Acute tonsillitis	-0.0102847	0.090864	1.04161
759	respiratory	Chronic tonsillitis and adenoiditis	-0.00251894	0.678789	0.168265
760	respiratory	Chronic sinusitis	0.00348403	0.566795	0.246574
761	respiratory	Allergic rhinitis	-0.00929728	0.126386	0.898301
762	respiratory	Epistaxis or throat hemorrhage	0.00275285	0.650858	0.186514
763	respiratory	Throat pain	-0.00505946	0.405531	0.391975
764	respiratory	Other upper respiratory disease	-0.00337764	0.578699	0.237547
765	respiratory	Pneumonia	0.00643942	0.289757	0.537966
766	respiratory	Bacterial pneumonia	0.00295581	0.627011	0.202725
767	respiratory	Pneumococcal pneumonia	0.00158285	0.794692	0.0998009
768	respiratory	Viral pneumonia	-0.00223486	0.713312	0.146721
769	respiratory	Pneumonia due to fungus (mycoses)	-0.00223486	0.713312	0.146721
770	respiratory	Bronchopneumonia and lung abscess	-0.00174727	0.77392	0.111304
771	respiratory	Influenza	-0.00591354	0.330953	0.480234
772	respiratory	Acute bronchitis and bronchiolitis	0.00219672	0.717993	0.14388
773	respiratory	Asthma	-0.00669772	0.270844	0.56728
774	respiratory	Asthma with exacerbation	0.0143206	0.0185511	1.73163
775	respiratory	Chronic airway obstruction	-0.00334404	0.582482	0.234717
776	respiratory	Emphysema	-0.00472636	0.437147	0.359373
777	respiratory	Chronic bronchitis	0.00141734	0.815753	0.0884412
778	respiratory	Obstructive chronic bronchitis	0.000713156	0.906667	0.042552
779	respiratory	Bronchiectasis	-0.0081948	0.177899	0.749826
780	respiratory	Bronchitis	0.00329892	0.58758	0.230933
781	respiratory	Cystic fibrosis	0.0165546	0.0064932	2.18754
782	respiratory	Lung disease due to external agents	-0.00446997	0.46242	0.334964
783	respiratory	Extrinsic allergic alveolitis	-0.00223486	0.713312	0.146721
784	respiratory	Pneumoconiosis	-0.00223486	0.713312	0.146721
785	respiratory	Pneumonitis due to inhalation of food or vomitus	0.0101258	0.0959668	1.01788
786	respiratory	Postinflammatory pulmonary fibrosis	-0.00465882	0.443727	0.352885
787	respiratory	Pulmonary congestion and hypostasis	0.00582262	0.338442	0.470516
788	respiratory	Other alveolar and parietoalveolar pneumonopathy	-0.00670557	0.270283	0.568181
789	respiratory	Other pulmonary inflamation or edema	-0.00223486	0.713312	0.146721
790	respiratory	Empyema and pneumothorax	0.012069	0.0472321	1.32576
791	respiratory	Pleurisy; pleural effusion	0.00729653	0.230307	0.637693
792	respiratory	Pulmonary collapse; interstitial and compensatory emphysema	0.000789313	0.896754	0.0473268
793	respiratory	Respiratory failure, insufficiency, arrest	-0.000764914	0.899928	0.0457922
794	respiratory	Respiratory insufficiency	-0.00894192	0.141539	0.849124
795	respiratory	Respiratory arrest	-0.00223486	0.713312	0.146721
796	respiratory	Dependence on respirator [Ventilator] or supplemental oxygen	0.0107598	0.0768985	1.11408
797	respiratory	Other diseases of lung	-0.00327914	0.589822	0.229279
798	respiratory	Other symptoms of respiratory system	-0.000646131	0.915404	0.038387
799	respiratory	Wheezing	-0.00706842	0.245209	0.610464
800	respiratory	Painful respiration	-0.00446997	0.46242	0.334964
801	respiratory	Shortness of breath	-0.00254324	0.675867	0.170139
802	respiratory	Cough	0.000434571	0.943045	0.0254677
803	respiratory	Other dyspnea	-0.00051791	0.932146	0.0305159
804	respiratory	Respiratory abnormalities	-0.000774004	0.898745	0.0463634
805	respiratory	Hypoventilation	0.0101258	0.0959668	1.01788
806	respiratory	Hyperventilation	0.00829157	0.172832	0.762376
807	respiratory	Disorders of diaphragm	-0.00223486	0.713312	0.146721
808	respiratory	Abnormal findings examination of lungs	-0.00473735	0.436081	0.360432
809	respiratory	Abnormal results of function study of pulmonary system	0.0101258	0.0959668	1.01788
810	respiratory	Abnormal sputum	-0.00371841	0.540994	0.266808
811	respiratory	Hemoptysis	-0.00341819	0.574148	0.240977
812	respiratory	Other diseases of respiratory system, not elsewhere classified	0.00349824	0.565215	0.247787
813	respiratory	Respiratory complications	0.0165546	0.0064932	2.18754
814	respiratory	Other diseases of respiratory system, NEC	0.000515567	0.932453	0.0303732
815	respiratory	Symptoms involving respiratory system and other chest symptoms	0.00538383	0.376097	0.4247
816	digestive	Disorders of tooth development	-0.0113641	0.0617178	1.20959
817	digestive	Hereditary disturbances in tooth structure	-0.00316063	0.603336	0.219441
818	digestive	Disturbances in tooth eruption	-0.010687	0.0789195	1.10282
819	digestive	Diseases of hard tissues of teeth	-0.00679006	0.264293	0.577915
820	digestive	Dental caries	-0.00604563	0.320265	0.494491
821	digestive	Tooth complications likely association with other diseases	-0.00499767	0.411291	0.385851
822	digestive	Diseases of pulp and periapical tissues	0.00363997	0.549563	0.259982
823	digestive	Pulpitis and necrosis of tooth pulp	0.00492531	0.418097	0.378723
824	digestive	Periapical abscess	0.000347805	0.954402	0.0202685
825	digestive	Gingival and periodontal diseases	-0.00352786	0.561925	0.250321
826	digestive	Gingivitis	-0.00591354	0.330953	0.480234
827	digestive	Periodontitis (acute or chronic)	-0.001027	0.865923	0.062521
828	digestive	Acute periodontitis	0.00118901	0.845022	0.0731322
829	digestive	Chronic periodontitis	-0.00139817	0.818201	0.08714
830	digestive	Dentofacial anomalies, including malocclusion	0.0019224	0.751969	0.1238
831	digestive	Anomalies of tooth position/malocclusion	0.00334565	0.5823	0.234853
832	digestive	Other diseases of the teeth and supporting structures	-0.00547445	0.368115	0.434016
833	digestive	Loss of teeth or edentulism	-0.00223486	0.713312	0.146721
834	digestive	Atrophy of edentulous alveolar ridge	-0.00316063	0.603336	0.219441
835	digestive	Diseases of the jaws	-0.00369592	0.543445	0.264845
836	digestive	Cysts of the jaws	-0.00112068	0.853824	0.0686315
837	digestive	Anomalies of jaw size/symmetry	-0.00223486	0.713312	0.146721
838	digestive	Temporomandibular joint disorders	-0.00446997	0.46242	0.334964
839	digestive	Temporomandibular joint disorder, unspecified	-0.00446997	0.46242	0.334964
840	digestive	Inflammatory conditions of jaw	-0.00387103	0.524515	0.280242
841	digestive	Jaw disease NOS	-0.000441476	0.942141	0.025884
842	digestive	Diseases of the salivary glands	0.0130054	0.0325015	1.4881
843	digestive	Hypertrophy of salivary gland	0.0101258	0.0959668	1.01788
844	digestive	Sialoadenitis	0.0126659	0.0373091	1.42819
845	digestive	Disturbance of salivary secretion	-0.00223486	0.713312	0.146721
846	digestive	Other specified diseases of the salivary glands	0.0143206	0.0185511	1.73163
847	digestive	Diseases of the oral soft tissues, excluding lesions specific for gingiva and tongue	0.00432092	0.477478	0.321047
848	digestive	Stomatitis and mucositis	-0.0104865	0.0847022	1.07211
849	digestive	Stomatitis and mucositis (ulcerative)	-0.00999811	0.100231	0.998998
850	digestive	Oral aphthae	-0.00316063	0.603336	0.219441
851	digestive	Cellulitis and abscess of oral soft tissues	-0.00591354	0.330953	0.480234
852	digestive	Cysts of oral soft tissues	-0.00174727	0.77392	0.111304
853	digestive	Cyst of the salivary gland	-0.00112567	0.853181	0.0689587
854	digestive	Diseases of lips	0.0062181	0.306654	0.513351
855	digestive	Leukoplakia of oral mucosa	-0.0011737	0.846992	0.0721206
856	digestive	Sialolithiasis	0.0026107	0.667777	0.175369
857	digestive	Diseases and other conditions of the tongue	0.00207286	0.733269	0.134736
858	digestive	Glossitis	-0.00632196	0.298645	0.524844
859	digestive	Diseases of esophagus	-0.0046435	0.445227	0.351419
860	digestive	Esophagitis, GERD and related diseases	-0.00313484	0.606294	0.217317
861	digestive	GERD	-0.00880542	0.147717	0.83057
862	digestive	Ulcer of esophagus	0.000993896	0.870206	0.060378
863	digestive	Reflux esophagitis	-0.00669579	0.270982	0.567059
864	digestive	Esophageal bleeding (varices/hemorrhage)	-0.00248421	0.682976	0.165594
865	digestive	Stricture and stenosis of esophagus	-0.00334374	0.582516	0.234692
866	digestive	Disorders of esophageal motility	-0.0100519	0.0984159	1.00693
867	digestive	Diverticulum of esophagus, acquired	-0.00316063	0.603336	0.219441
868	digestive	Gastroesophageal laceration-hemorrhage syndrome	0.00481708	0.428399	0.368152
869	digestive	Heartburn	0.00330894	0.586447	0.231772
870	digestive	Peptic ulcer (excl. esophageal)	0.00980309	0.107034	0.97048
871	digestive	Hemorrhage from gastrointestinal ulcer	0.0126659	0.0373091	1.42819
872	digestive	Gastric ulcer	0.0147912	0.0150237	1.82322
873	digestive	Duodenal ulcer	-0.0035149	0.563364	0.249211
874	digestive	Peptic ulcer, site unspecified	-0.00706842	0.245209	0.610464
875	digestive	Dysphagia	-0.00904617	0.136955	0.863421
876	digestive	Gastritis and duodenitis	-0.00612845	0.313681	0.503512
877	digestive	Acute gastritis	-0.00726333	0.232435	0.633699
878	digestive	Atrophic gastritis	0.00319136	0.599818	0.22198
879	digestive	Duodenitis	-0.00263911	0.664382	0.177582
880	digestive	Other specified gastritis	-0.00614686	0.312229	0.505527
881	digestive	Gastritis and duodenitis, NOS	-0.00499767	0.411291	0.385851
882	digestive	Disorders of function of stomach	0.00310698	0.609498	0.215027
883	digestive	Dyspepsia and other specified disorders of function of stomach	0.00481708	0.428399	0.368152
884	digestive	Other disorders of stomach and duodenum	-0.0128179	0.0350872	1.45485
885	digestive	Appendiceal conditions	-0.00137562	0.821082	0.0856133
886	digestive	Appendicitis	-0.00174219	0.774558	0.110946
887	digestive	Acute appendicitis	-0.00223181	0.713686	0.146493
888	digestive	Abdominal hernia	0.0166322	0.0062469	2.20434
889	digestive	Inguinal hernia	0.0228897	0.000167506	3.77597
890	digestive	Diaphragmatic hernia	0.00318273	0.600805	0.221266
891	digestive	Femoral hernia	-0.00232038	0.702854	0.153135
892	digestive	Umbilical hernia	0.000878598	0.885152	0.0529824
893	digestive	Ventral hernia	-0.000569622	0.92539	0.0336751
894	digestive	Inflammatory bowel disease and other gastroenteritis and colitis	-0.00840842	0.166857	0.777655
895	digestive	Regional enteritis	-0.00784052	0.197396	0.704661
896	digestive	Ulcerative colitis	-0.00764837	0.208604	0.680678
897	digestive	Ulcerative colitis (chronic)	0.0043949	0.46997	0.32793
898	digestive	Ulceration of the lower GI tract	-0.00499849	0.411214	0.385932
899	digestive	Ulceration of intestine	-0.00869157	0.153026	0.815236
900	digestive	Intestinal malabsorption (non-celiac)	0.00549843	0.366021	0.436494
901	digestive	Celiac disease	0.00630485	0.299955	0.522944
902	digestive	Noninfectious gastroenteritis	-0.00652064	0.283717	0.547115
903	digestive	Ileostomy status	-0.00223486	0.713312	0.146721
904	digestive	Intestinal obstruction without mention of hernia	-0.00871864	0.151751	0.818869
905	digestive	Impaction of intestine	-0.00316063	0.603336	0.219441
906	digestive	Peritoneal or intestinal adhesions	-0.00112567	0.853181	0.0689587
907	digestive	Other intestinal obstruction	-0.00932644	0.125201	0.902393
908	digestive	Symptoms involving digestive system	-0.0133665	0.0279803	1.55315
909	digestive	Diarrhea	-0.000340976	0.955297	0.0198617
910	digestive	Flatulence	0.00209109	0.731014	0.136074
911	digestive	Diverticulosis and diverticulitis	0.0088129	0.147373	0.831582
912	digestive	Diverticulosis	0.00898585	0.139593	0.855135
913	digestive	Constipation	-0.000608646	0.920295	0.0360727
914	digestive	Functional digestive disorders	-0.000801876	0.89512	0.0481189
915	digestive	Irritable Bowel Syndrome	-0.0135865	0.0255013	1.59344
916	digestive	Abnormal findings on exam of gastrointestinal tract/ abdominal area	0.0036699	0.546286	0.26258
917	digestive	Personal history of diseases of digestive system	0.00431382	0.478202	0.320388
918	digestive	Anal and rectal conditions	0.00464174	0.445399	0.351251
919	digestive	Anal and rectal polyp	-0.00391177	0.52016	0.283863
920	digestive	Peritonitis and retroperitoneal infections	0.00492531	0.418097	0.378723
921	digestive	Other disorders of peritoneum	-0.00614934	0.312034	0.505799
922	digestive	Peritoneal adhesions (postoperative) (postinfection)	-0.00581415	0.339145	0.469615
923	digestive	Other disorders of intestine	0.00106463	0.86106	0.0649667
924	digestive	Toxic gastroenteritis and colitis	-0.00316063	0.603336	0.219441
925	digestive	Chronic liver disease and cirrhosis	0.00255495	0.674459	0.171044
926	digestive	Other chronic nonalcoholic liver disease	-0.0013262	0.827408	0.0822804
927	digestive	Cirrhosis of liver without mention of alcohol	-0.00316063	0.603336	0.219441
928	digestive	Primary biliary cirrhosis	-0.00316063	0.603336	0.219441
929	digestive	Liver abscess and sequelae of chronic liver disease	0.00236517	0.697398	0.156519
930	digestive	Portal hypertension	0.00118901	0.845022	0.0731322
931	digestive	Ascites (non malignant)	-0.00921729	0.129682	0.887122
932	digestive	Other disorders of liver	0.0114689	0.0593543	1.22655
933	digestive	Hepatomegaly	0.00236517	0.697398	0.156519
934	digestive	Jaundice (not of newborn)	0.00834652	0.170003	0.769544
935	digestive	Abnormal results of function study of liver	0.00446392	0.463026	0.334395
936	digestive	Abnormal serum enzyme levels	0.00697749	0.251333	0.59975
937	digestive	Cholelithiasis and cholecystitis	-0.00698391	0.250898	0.600503
938	digestive	Cholelithiasis	-0.00773284	0.203622	0.691176
939	digestive	Cholelithiasis with acute cholecystitis	-0.00224374	0.712223	0.147384
940	digestive	Cholelithiasis with other cholecystitis	-0.00299265	0.622724	0.205705
941	digestive	Calculus of bile duct	0.00959447	0.11471	0.940399
942	digestive	Cholecystitis without cholelithiasis	0.00170013	0.779859	0.107984
943	digestive	Other biliary tract disease	0.00466097	0.443516	0.353091
944	digestive	Cholangitis	0.0090166	0.138244	0.859355
945	digestive	Obstruction of bile duct	-0.0109532	0.0717402	1.14424
946	digestive	Cholesterolosis of gallbladder	0.00538383	0.376097	0.4247
947	digestive	Other disorders of gallbladder	0.00209686	0.730301	0.136498
948	digestive	Other disorders of biliary tract	-0.000615248	0.919434	0.0364796
949	digestive	Nonspecific abnormal findings on radiological and other examination of biliary tract	-0.00387103	0.524515	0.280242
950	digestive	Diseases of pancreas	-0.00968947	0.111162	0.954043
951	digestive	Acute pancreatitis	-0.00637281	0.294776	0.530509
952	digestive	Chronic pancreatitis	-0.00894192	0.141539	0.849124
953	digestive	Cyst and pseudocyst of pancreas	-0.00547477	0.368088	0.434049
954	digestive	Gastrointestinal hemorrhage	0.0043831	0.471163	0.326829
955	digestive	Hematemesis	0.0042385	0.485919	0.313436
956	digestive	Blood in stool	0.00276236	0.649732	0.187266
957	digestive	Hemorrhage of rectum and anus	0.00294027	0.628824	0.201471
958	digestive	Hemorrhage of gastrointestinal tract	-0.0015807	0.794966	0.0996516
959	digestive	Other symptoms involving abdomen and pelvis	-0.0017396	0.774885	0.110763
960	digestive	Splenomegaly	0.00310698	0.609498	0.215027
961	digestive	Nonspecific abnormal findings in stool contents	-0.00627692	0.302101	0.519848
962	genitourinary	Nephritis; nephrosis; renal sclerosis	-0.000624446	0.918234	0.0370469
963	genitourinary	Glomerulonephritis	0.00168174	0.782181	0.106693
964	genitourinary	Non-proliferative glomerulonephritis	-0.00223486	0.713312	0.146721
965	genitourinary	Chronic glomerulonephritis, NOS	0.00236517	0.697398	0.156519
966	genitourinary	Nephrotic syndrome without mention of glomerulonephritis	-0.00316063	0.603336	0.219441
967	genitourinary	Nephritis and nephropathy without mention of glomerulonephritis	-0.00499767	0.411291	0.385851
968	genitourinary	Nephritis and nephropathy in diseases classified elsewhere	-0.00223486	0.713312	0.146721
969	genitourinary	Nephritis and nephropathy with pathological lesion	-0.00446997	0.46242	0.334964
970	genitourinary	Renal failure	-0.00485574	0.424702	0.371916
971	genitourinary	Acute renal failure	-0.00505081	0.406335	0.391116
972	genitourinary	Renal failure NOS	0.00055788	0.926924	0.0329559
973	genitourinary	Chronic renal failure [CKD]	-0.000745357	0.902474	0.0445654
974	genitourinary	Other disorders of the kidney and ureters	0.00757192	0.213189	0.671236
975	genitourinary	Anatomical abnormatilies of kidney and ureters	-0.00387103	0.524515	0.280242
976	genitourinary	Small kidney	-0.00316063	0.603336	0.219441
977	genitourinary	Vesicoureteral reflux	-0.00223486	0.713312	0.146721
978	genitourinary	Cyst of kidney, acquired	0.0177906	0.00344443	2.46288
979	genitourinary	Vascular disorders of kidney/hypertrophy	-0.00223486	0.713312	0.146721
980	genitourinary	Stricture/obstruction of ureter	0.00108771	0.858079	0.066473
981	genitourinary	Disorders resulting from impaired renal function	0.00697749	0.251333	0.59975
982	genitourinary	Abnormal results of function study of kidney	-0.00316063	0.603336	0.219441
983	genitourinary	Pyelonephritis	0.00386698	0.524949	0.279883
984	genitourinary	Urinary tract infection	-0.000794507	0.896078	0.0476542
985	genitourinary	Cystitis and urethritis	-0.00165552	0.785493	0.104858
986	genitourinary	Cystitis	0.000199372	0.973853	0.0115068
987	genitourinary	Acute cystitis	-0.00499767	0.411291	0.385851
988	genitourinary	Chronic cystitis	0.00553149	0.363146	0.439918
989	genitourinary	Chronic interstitial cystitis	-0.00231819	0.70312	0.15297
990	genitourinary	Urethritis and urethral syndrome	-0.00499767	0.411291	0.385851
991	genitourinary	Urethral syndrome	-0.00316063	0.603336	0.219441
992	genitourinary	Urethral stricture due to infecton	-0.00547477	0.368088	0.434049
993	genitourinary	Hematuria	0.00721575	0.235509	0.627993
994	genitourinary	Urinary calculus	0.00478605	0.431379	0.365141
995	genitourinary	Calculus of kidney	-0.00500046	0.411029	0.386127
996	genitourinary	Calculus of lower urinary tract	0.00953107	0.117127	0.931344
997	genitourinary	Calculus of ureter	0.00414677	0.495407	0.305038
998	genitourinary	Renal colic	0.00772165	0.204277	0.689782
999	genitourinary	Hydronephrosis	-0.00156528	0.796922	0.0985842
1000	genitourinary	Other disorders of bladder	0.00874607	0.150467	0.82256
1001	genitourinary	Bladder neck obstruction	0.0052353	0.389408	0.409595
1002	genitourinary	Functional disorders of bladder	-0.0130191	0.0323198	1.49053
1003	genitourinary	Other disorders of urethra and urinary tract	-0.00472553	0.437227	0.359293
1004	genitourinary	Urethral stricture (not specified as infectious)	-0.00850294	0.16214	0.790111
1005	genitourinary	Urinary complications NEC	-0.00223486	0.713312	0.146721
1006	genitourinary	Abnormal findings on examination of urine	0.0184748	0.00238532	2.62245
1007	genitourinary	Other nonspecific findings on examination of urine	-0.00446997	0.46242	0.334964
1008	genitourinary	Other symptoms/disorders or the urinary system	0.00813329	0.181178	0.741896
1009	genitourinary	Urinary obstruction	-6.09248e-05	0.992008	0.00348462
1010	genitourinary	Retention of urine	0.01196	0.0492633	1.30748
1011	genitourinary	Dysuria	-0.00353918	0.560671	0.251292
1012	genitourinary	Urinary incontinence	0.00645027	0.288946	0.539184
1013	genitourinary	Frequency of urination and polyuria	0.00893517	0.141839	0.848203
1014	genitourinary	Urethral discharge	-0.00316063	0.603336	0.219441
1015	genitourinary	Other abnormality of urination	0.00599926	0.323991	0.489468
1016	genitourinary	Hyperplasia of prostate	0.01934	0.00147372	2.83159
1017	genitourinary	Inflammatory diseases of prostate	0.00868756	0.153215	0.814697
1018	genitourinary	Prostatitis	0.00678627	0.26456	0.577476
1019	genitourinary	Acute prostatitis	-0.000100344	0.986838	0.00575403
1020	genitourinary	Chronic prostatitis	0.00975222	0.108867	0.963105
1021	genitourinary	Orchitis and epididymitis	0.00217309	0.720899	0.142126
1022	genitourinary	Balanoposthitis	0.0098528	0.105266	0.977712
1023	genitourinary	Other inflammatory disorders of male genital organs	-0.00334118	0.582805	0.234477
1024	genitourinary	Other disorders of prostate	-0.00294287	0.628521	0.201681
1025	genitourinary	Other disorders of testis	0.000354443	0.953533	0.0206642
1026	genitourinary	Hydrocele	0.00017241	0.977388	0.00993316
1027	genitourinary	Spermatocele	-0.00223486	0.713312	0.146721
1028	genitourinary	Disorders of penis	0.016145	0.00794445	2.09994
1029	genitourinary	Redundant prepuce and phimosis/BXO	0.0120877	0.0468897	1.32892
1030	genitourinary	Erectile dysfunction [ED]	-0.00336629	0.579975	0.236591
1031	genitourinary	Other disorders of male genital organs	-0.00337155	0.579383	0.237034
1032	genitourinary	Male infertility and abnormal spermatozoa	-0.00334118	0.582805	0.234477
1033	genitourinary	Infertility, male	-0.00387103	0.524515	0.280242
1034	genitourinary	Abnormal spermatozoa	-0.00174727	0.77392	0.111304
1035	genitourinary	Benign mammary dysplasias	-0.00722774	0.234731	0.629429
1036	genitourinary	Cystic mastopathy	-0.00463947	0.445621	0.351034
1037	genitourinary	Fibroadenosis of breast	-0.00741356	0.222917	0.651858
1038	genitourinary	Fibrosclerosis of breast	0.00445813	0.463606	0.333851
1039	genitourinary	Benign neoplasm of breast	-0.0039361	0.517568	0.286032
1040	genitourinary	Other specified benign mammary dysplasias	-0.00656705	0.280304	0.552371
1041	genitourinary	Abnormal findings on mammogram or breast exam	-0.00057197	0.925084	0.033819
1042	genitourinary	Abnormal mammogram	-0.00387103	0.524515	0.280242
1043	genitourinary	Lump or mass in breast	6.37131e-05	0.991643	0.00364476
1044	genitourinary	Breast conditions, congenital or relating to hormones	-0.00898241	0.139745	0.854664
1045	genitourinary	Hypertrophy of breast (Gynecomastia)	-0.00807439	0.184358	0.734337
1046	genitourinary	Congenital anomalies of breast	-0.00499767	0.411291	0.385851
1047	genitourinary	Other nonmalignant breast conditions	-0.00974005	0.109309	0.961344
1048	genitourinary	Inflammatory disease of breast	-0.00158545	0.794364	0.0999805
1049	genitourinary	Other signs and symptoms in breast	-0.00715062	0.239763	0.620218
1050	genitourinary	Other specified disorders of breast	-0.00543273	0.371777	0.429717
1051	genitourinary	Breast disorder NOS	-0.00706842	0.245209	0.610464
1052	genitourinary	Inflammatory diseases of female pelvic organs	-0.0141793	0.0197428	1.70459
1053	genitourinary	Pelvic peritoneal adhesions, female (postoperative) (postinfection)	-0.0124265	0.0410522	1.38666
1054	genitourinary	Pelvic inflammatory disease (PID)	-0.000328347	0.956951	0.0191104
1055	genitourinary	Acute inflammatory pelvic disease	-0.00223486	0.713312	0.146721
1056	genitourinary	Chronic inflammatory pelvic disease	-0.00472636	0.437147	0.359373
1057	genitourinary	Pelvic inflammatory disease, NOS	0.00118901	0.845022	0.0731322
1058	genitourinary	Inflammatory diseases of uterus, except cervix	-0.00632196	0.298645	0.524844
1059	genitourinary	Inflammatory disease of cervix, vagina, and vulva	-0.0116828	0.0547669	1.26148
1060	genitourinary	Cervicitis and endocervicitis	-0.0110613	0.0689813	1.16127
1061	genitourinary	Vaginitis and vulvovaginitis	-0.00805969	0.185159	0.732456
1062	genitourinary	Cyst or abscess of Bartholin's gland	0.000140707	0.981545	0.00808987
1063	genitourinary	Abscess or ulceration of vulva	-0.000441476	0.942141	0.025884
1064	genitourinary	Endometriosis	-0.0174932	0.00402613	2.39511
1065	genitourinary	Disorders secondary to childbirth, surgery, trauma	0.00492531	0.418097	0.378723
1066	genitourinary	Genital prolapse	-0.0159544	0.00871396	2.05978
1067	genitourinary	Prolapse of vaginal walls	-0.015177	0.0125866	1.90009
1068	genitourinary	Uterine/Uterovaginal prolapse	-0.00535035	0.379072	0.421278
1069	genitourinary	Prolapse of vaginal vault after hysterectomy	-0.00247151	0.684509	0.164621
1070	genitourinary	Vaginal enterocele, congenital or acquired	-0.00336629	0.579975	0.236591
1071	genitourinary	Noninflammatory female genital disorders	-0.0189579	0.00182727	2.7382
1072	genitourinary	Noninflammatory disorders of ovary, fallopian tube, and broad ligament	-0.00904617	0.136955	0.863421
1073	genitourinary	Disorders of uterus, NEC	-0.013006	0.0324941	1.4882
1074	genitourinary	Noninflammatory disorders of cervix	-0.00236067	0.697945	0.156179
1075	genitourinary	Noninflammatory disorders of vagina	-0.0115674	0.0572042	1.24257
1076	genitourinary	Noninflammatory disorders of vulva and perineum	-0.00951701	0.117668	0.92934
1077	genitourinary	Dysplasia of female genital organs	-0.00316063	0.603336	0.219441
1078	genitourinary	Endometrial hyperplasia	-0.00248421	0.682976	0.165594
1079	genitourinary	Polyp of female genital organs	-0.0162591	0.00751364	2.12415
1080	genitourinary	Polyp of corpus uteri	-0.0173848	0.00425941	2.37065
1081	genitourinary	Mucous polyp of cervix	-0.00562478	0.355109	0.449638
1082	genitourinary	Hypertrophy of female genital organs	-0.0132936	0.0288465	1.53991
1083	genitourinary	Symptoms involving female genital tract	-0.00336858	0.579717	0.236784
1084	genitourinary	Dystrophy of female genital tract	-0.00204176	0.737123	0.13246
1085	genitourinary	Atrophy of female genital tract	-0.00156853	0.796509	0.0988091
1086	genitourinary	stress incontinence, female	-0.0128693	0.0343613	1.46393
1087	genitourinary	Pain and other symptoms associated with female genital organs	-0.00711376	0.242194	0.615837
1088	genitourinary	Dyspareunia	-0.00572142	0.346904	0.459791
1089	genitourinary	Disorders of menstruation and other abnormal bleeding from female genital tract	-0.025992	1.9216e-05	4.71634
1090	genitourinary	Irregular menstrual cycle/bleeding	-0.0260968	1.77821e-05	4.75002
1091	genitourinary	Absent or infrequent menstruation	0.00118901	0.845022	0.0731322
1092	genitourinary	Excessive or frequent menstruation	-0.0213255	0.000454358	3.3426
1093	genitourinary	Irregular menstrual cycle	-0.0148215	0.0148183	1.8292
1094	genitourinary	Irregular menstrual bleeding	-0.0128594	0.0344996	1.46219
1095	genitourinary	Infertility, female, associated with anovulation	-0.00316063	0.603336	0.219441
1096	genitourinary	Dysmenorrhea	-0.0095658	0.115798	0.936298
1097	genitourinary	Mittelschmerz	-0.00223486	0.713312	0.146721
1098	genitourinary	Premenstrual tension syndromes	-0.00921729	0.129682	0.887122
1099	genitourinary	Infertility, female	0.00231728	0.703231	0.152902
1100	genitourinary	Menopausal and postmenopausal disorders	-0.0114881	0.0589304	1.22966
1101	genitourinary	Postmenopausal bleeding	-0.0149419	0.0140263	1.85306
1102	genitourinary	Symptomatic menopause	-0.00741356	0.222917	0.651858
1103	genitourinary	Postmenopausal atrophic vaginitis	0.00561455	0.355986	0.448568
1104	genitourinary	Premenopausal menorrhagia	0.0215262	0.000401159	3.39668
1105	genitourinary	Ovarian cyst	-0.0105994	0.0814034	1.08936
1106	genitourinary	Abnormal Papanicolaou smear of cervix and cervical HPV	-0.00316063	0.603336	0.219441
1107	pregnancy complications	Miscarriage; stillbirth	-0.0139052	0.0222469	1.65273
1108	pregnancy complications	Missed abortion/Hydatidiform mole	-0.00921283	0.129867	0.8865
1109	pregnancy complications	Ectopic pregnancy	-0.0011737	0.846992	0.0721206
1110	pregnancy complications	Hemorrhage during pregnancy; childbirth and postpartum	-0.00491023	0.419523	0.377244
1111	pregnancy complications	Antepartum hemorrhage, abruptio placentae, and placenta previa	-0.00302367	0.619123	0.208223
1112	pregnancy complications	Placenta previa and abruptio placenta	-0.00359812	0.554162	0.256363
1113	pregnancy complications	Early or threatened labor; hemorrhage in early pregnancy	-0.0129875	0.0327411	1.48491
1114	pregnancy complications	Early onset of delivery	-0.01132	0.0627329	1.2025
1115	pregnancy complications	Hemorrhage in early pregnancy	-0.00494907	0.415855	0.381059
1116	pregnancy complications	Other high-risk pregnancy	-0.00316063	0.603336	0.219441
1117	pregnancy complications	Complications following abortion or ectopic and molar pregnancies	-0.00223486	0.713312	0.146721
1118	pregnancy complications	Hypertension complicating pregnancy, childbirth, and the puerperium	-0.00224374	0.712223	0.147384
1119	pregnancy complications	Preeclampsia and eclampsia	-0.000441476	0.942141	0.025884
1120	pregnancy complications	Excessive vomiting in pregnancy	0.00310698	0.609498	0.215027
1121	pregnancy complications	Hyperemesis gravidarum	0.00118901	0.845022	0.0731322
1122	pregnancy complications	Anemia during pregnancy	-0.0081948	0.177899	0.749826
1123	pregnancy complications	Late pregnancy and failed induction	-0.00617448	0.310059	0.508555
1124	pregnancy complications	Other complications of pregnancy NEC	-0.0043366	0.475882	0.322501
1125	pregnancy complications	Infectious and parasitic complications affecting pregnancy	-0.00446997	0.46242	0.334964
1126	pregnancy complications	Infections of genitourinary tract during pregnancy	-0.00670557	0.270283	0.568181
1127	pregnancy complications	Major puerperal infection	-0.00223486	0.713312	0.146721
1128	pregnancy complications	Other conditions or status of the mother complicating pregnancy, childbirth, or the puerperium	-0.00387103	0.524515	0.280242
1129	pregnancy complications	Diabetes or abnormal glucose tolerance complicating pregnancy	-0.00380513	0.531599	0.274416
1130	pregnancy complications	Normal delivery	-0.0213486	0.000447916	3.3488
1131	pregnancy complications	Multiple gestation	-0.0118317	0.0517508	1.28608
1132	pregnancy complications	Malposition and malpresentation of fetus or obstruction	-0.00659713	0.278106	0.555789
1133	pregnancy complications	Problems associated with amniotic cavity and membranes	-0.0066888	0.271483	0.566257
1134	pregnancy complications	Other and unspecified complications of birth; puerperium affecting management of mother	-0.00223486	0.713312	0.146721
1135	pregnancy complications	Abnormality of organs and soft tissues of pelvis complicating pregnancy, childbirth, or the puerperium	-0.0131363	0.030796	1.51151
1136	pregnancy complications	Rhesus isoimmunization in pregnancy	-0.00981498	0.106609	0.972207
1137	pregnancy complications	Known or suspected fetal abnormality affecting management of mother	-0.0123708	0.0419676	1.37709
1138	pregnancy complications	Other perinatal conditions of fetus or newborn	-0.00446997	0.46242	0.334964
1139	pregnancy complications	Maternal complication of pregnancy affecting fetus or newborn	-0.00223486	0.713312	0.146721
1140	pregnancy complications	Fetal distress and abnormal forces of labor	-0.00899191	0.139326	0.855966
1141	pregnancy complications	Umbilical cord complications during labor and delivery	-0.005952	0.327817	0.484369
1142	pregnancy complications	Obstetrical/birth trauma	-0.0177242	0.00356715	2.44768
1143	pregnancy complications	Complications of the administration of anesthetic or other sedation in labor and delivery	-0.00223486	0.713312	0.146721
1144	pregnancy complications	Complications of labor and delivery NEC	-0.0141398	0.0200875	1.69707
1145	pregnancy complications	Venous/cerebrovascular complications embolism in pregnancy and the puerperium	-0.00316063	0.603336	0.219441
1146	pregnancy complications	Other complications of the puerperium NEC	-0.00741356	0.222917	0.651858
1147	pregnancy complications	Other disorders of the breast associated with childbirth and disorders of lactation	-0.00223486	0.713312	0.146721
1148	dermatologic	Complications of in utero procedures	-0.00223486	0.713312	0.146721
1149	dermatologic	Superficial cellulitis and abscess	0.00628419	0.301542	0.520653
1150	dermatologic	Cellulitis and abscess of fingers/toes	0.00955097	0.116364	0.934181
1151	dermatologic	Cellulitis and abscess of face/neck	0.00515412	0.396803	0.401425
1152	dermatologic	Cellulitis and abscess of arm/hand	-0.000736558	0.903619	0.0440144
1153	dermatologic	Cellulitis and abscess of leg, except foot	0.0101258	0.0959668	1.01788
1154	dermatologic	Cellulitis and abscess of trunk	-0.000624446	0.918234	0.0370469
1155	dermatologic	Other local infections of skin and subcutaneous tissue	0.000789313	0.896754	0.0473268
1156	dermatologic	Carbuncle and furuncle	-0.0039361	0.517568	0.286032
1157	dermatologic	Pilonidal cyst	0.017324	0.00439554	2.35699
1158	dermatologic	Pyogenic granuloma	0.00045544	0.940315	0.0267268
1159	dermatologic	Pyoderma	-0.00223486	0.713312	0.146721
1160	dermatologic	Symptoms affecting skin	0.0170673	0.00501486	2.29974
1161	dermatologic	Rash and other nonspecific skin eruption	-0.0126406	0.0376902	1.42377
1162	dermatologic	Localized superficial swelling, mass, or lump	0.0171741	0.00474831	2.32346
1163	dermatologic	Changes in skin texture	-0.00446997	0.46242	0.334964
1164	dermatologic	Disturbance of skin sensation	-0.00756877	0.213379	0.670848
1165	dermatologic	Disorder of skin and subcutaneous tissue NOS	0.0033825	0.578152	0.237958
1166	dermatologic	Erythematosquamous dermatosis	-0.00223486	0.713312	0.146721
1167	dermatologic	Congenital anomalies of skin	-0.00499767	0.411291	0.385851
1168	dermatologic	Congenital pigmentary anomalies of skin	-0.00223486	0.713312	0.146721
1169	dermatologic	Dyschromia and Vitiligo	0.00151574	0.803215	0.0951679
1170	dermatologic	Vitiligo	-0.00223486	0.713312	0.146721
1171	dermatologic	Other dyschromia	0.0042016	0.489724	0.310049
1172	dermatologic	Vascular disorders of skin	-0.00591354	0.330953	0.480234
1173	dermatologic	Erythematous conditions	0.00362753	0.550928	0.258905
1174	dermatologic	Toxic erythema	-0.00387103	0.524515	0.280242
1175	dermatologic	Bullous dermatoses	0.0165546	0.0064932	2.18754
1176	dermatologic	Pemphigus and pemphigoid	0.0165546	0.0064932	2.18754
1177	dermatologic	Rosacea	-0.000100344	0.986838	0.00575403
1178	dermatologic	Lupus (localized and systemic)	0.00045544	0.940315	0.0267268
1179	dermatologic	Systemic lupus erythematosus	0.00045544	0.940315	0.0267268
1180	dermatologic	Prurigo and Lichen	0.00272015	0.654735	0.183935
1181	dermatologic	Other specified erythematous conditions	-0.00547477	0.368088	0.434049
1182	dermatologic	Unspecified erythematous condition	0.00445813	0.463606	0.333851
1183	dermatologic	Psoriasis and related disorders	0.0093799	0.123051	0.909916
1184	dermatologic	Psoriasis	0.0093799	0.123051	0.909916
1185	dermatologic	Psoriasis vulgaris	-0.00231819	0.70312	0.15297
1186	dermatologic	Psoriatic arthropathy	0.0127554	0.0359864	1.44386
1187	dermatologic	Sarcoidosis	0.00108771	0.858079	0.066473
1188	dermatologic	Pruritus and related conditions	0.00369814	0.543202	0.265039
1189	dermatologic	Corns and callosities	-0.00774336	0.203007	0.692488
1190	dermatologic	Other hypertrophic and atrophic conditions of skin	0.00113605	0.851843	0.0696407
1191	dermatologic	Keratoderma, acquired	0.00492531	0.418097	0.378723
1192	dermatologic	Scar conditions and fibrosis of skin	0.00113452	0.85204	0.06954
1193	dermatologic	Circumscribed scleroderma	-0.00387103	0.524515	0.280242
1194	dermatologic	Keloid scar	0.00829157	0.172832	0.762376
1195	dermatologic	Abnormal granulation tissue	-0.00741969	0.222534	0.652603
1196	dermatologic	Acquired acanthosis nigricans	-0.00499767	0.411291	0.385851
1197	dermatologic	Degenerative skin conditions and other dermatoses	0.00185986	0.759786	0.119309
1198	dermatologic	Actinic keratosis	0.00263218	0.66521	0.177041
1199	dermatologic	Seborrheic keratosis	0.00136496	0.822445	0.0848929
1200	dermatologic	Diseases of nail, NOS	-0.0110394	0.0695326	1.15781
1201	dermatologic	Ingrowing nail	-0.00633155	0.297913	0.525911
1202	dermatologic	Diseases of hair and hair follicles	0.0101453	0.0953278	1.02078
1203	dermatologic	Alopecia	0.00829157	0.172832	0.762376
1204	dermatologic	Other specified diseases of hair and hair follicles	0.00340588	0.575528	0.239934
1205	dermatologic	Disorders of sweat glands	0.000321997	0.957783	0.0187331
1206	dermatologic	Dyshidrosis	-0.00223486	0.713312	0.146721
1207	dermatologic	Hidradenitis	0.00340588	0.575528	0.239934
1208	dermatologic	Hyperhidrosis	0.00443276	0.466154	0.331471
1209	dermatologic	Diseases of sebaceous glands	0.00389393	0.522065	0.282275
1210	dermatologic	Acne	-0.00387103	0.524515	0.280242
1211	dermatologic	Sebaceous cyst	0.00417974	0.491985	0.308048
1212	dermatologic	Chronic ulcer of skin	0.00481708	0.428399	0.368152
1213	dermatologic	Diffuse diseases of connective tissue	-0.00962485	0.113566	0.944751
1214	dermatologic	Sicca syndrome	-0.0111793	0.0660723	1.17998
1215	dermatologic	Systemic sclerosis	-0.00284726	0.639719	0.194011
1216	dermatologic	Polymyositis	-0.00446997	0.46242	0.334964
1217	dermatologic	Dermatomyositis	-0.00632196	0.298645	0.524844
1218	dermatologic	Unspecified diffuse connective tissue disease	0.00697749	0.251333	0.59975
1219	dermatologic	Dermatitis due to solar radiation	0.00506868	0.404677	0.392892
1220	dermatologic	Chronic dermatitis due to solar radiation	0.00442978	0.466453	0.331192
1221	dermatologic	Atopic/contact dermatitis due to other or unspecified	0.00192842	0.751218	0.124234
1222	dermatologic	Urticaria	0.00118901	0.845022	0.0731322
1223	musculoskeletal	Osteomyelitis, periostitis, and other infections involving bone	-0.00334118	0.582805	0.234477
1224	musculoskeletal	Osteomyelitis	-0.00231819	0.70312	0.15297
1225	musculoskeletal	Chronic osteomyelitis	0.00219672	0.717993	0.14388
1226	musculoskeletal	Unspecified osteomyelitis	-0.00741356	0.222917	0.651858
1227	musculoskeletal	Arthropathy associated with infections	-0.00505457	0.405986	0.391489
1228	musculoskeletal	Pyogenic arthritis	-0.00380513	0.531599	0.274416
1229	musculoskeletal	Reiter's disease	-0.00223486	0.713312	0.146721
1230	musculoskeletal	Behcet's syndrome	-0.00223486	0.713312	0.146721
1231	musculoskeletal	Infective connective tissue disorders	-0.00387103	0.524515	0.280242
1232	musculoskeletal	Arthropathy associated with other disorders classified elsewhere	0.00219672	0.717993	0.14388
1233	musculoskeletal	Rheumatoid arthritis and other inflammatory polyarthropathies	0.00420288	0.489592	0.310165
1234	musculoskeletal	Rheumatoid arthritis	0.00579153	0.341027	0.467211
1235	musculoskeletal	Other inflammatory spondylopathies	0.000698588	0.908565	0.0416438
1236	musculoskeletal	Sacroiliitis NEC	-0.00316063	0.603336	0.219441
1237	musculoskeletal	Ankylosing spondylitis	-0.000624446	0.918234	0.0370469
1238	musculoskeletal	Other arthropathies	0.00504474	0.406899	0.390513
1239	musculoskeletal	Unspecified monoarthritis	0.000960322	0.874553	0.0582137
1240	musculoskeletal	Palindromic rheumatism	-0.00316063	0.603336	0.219441
1241	musculoskeletal	Arthropathy NOS	0.00549135	0.366639	0.435761
1242	musculoskeletal	Polymyalgia Rheumatica	0.00179826	0.767508	0.114917
1243	musculoskeletal	Spinal stenosis	0.000490454	0.935735	0.0288469
1244	musculoskeletal	Spondylosis and allied disorders	-0.00124526	0.837789	0.0768652
1245	musculoskeletal	Spondylosis without myelopathy	-0.00029639	0.961137	0.0172147
1246	musculoskeletal	Spondylosis with myelopathy	-0.00223486	0.713312	0.146721
1247	musculoskeletal	Other allied disorders of spine	-0.00223486	0.713312	0.146721
1248	musculoskeletal	Intervertebral disc disorders	-0.00399258	0.511576	0.29109
1249	musculoskeletal	Displacement of intervertebral disc	-0.00232038	0.702854	0.153135
1250	musculoskeletal	Degeneration of intervertebral disc	-0.0066888	0.271483	0.566257
1251	musculoskeletal	Intervertebral disc disorder with myelopathy	0.00829157	0.172832	0.762376
1252	musculoskeletal	Postlaminectomy syndrome	-0.00223486	0.713312	0.146721
1253	musculoskeletal	Other and unspecified disc disorder	-0.00174219	0.774558	0.110946
1254	musculoskeletal	Other disorders of cervical region	0.0101258	0.0959668	1.01788
1255	musculoskeletal	Torticollis	0.0165546	0.0064932	2.18754
1256	musculoskeletal	Other and unspecified disorders of back	0.00391903	0.519386	0.28451
1257	musculoskeletal	Other symptoms referable to back	-0.00316063	0.603336	0.219441
1258	musculoskeletal	Other unspecified back disorders	-0.00223486	0.713312	0.146721
1259	musculoskeletal	Peripheral enthesopathies and allied syndromes	0.00629977	0.300344	0.522381
1260	musculoskeletal	Enthesopathy	0.000991728	0.870486	0.060238
1261	musculoskeletal	Synoviopathy	-0.000624446	0.918234	0.0370469
1262	musculoskeletal	Bursitis	0.00538383	0.376097	0.4247
1263	musculoskeletal	Other disorders of synovium, tendon, and bursa	0.0166145	0.00630232	2.2005
1264	musculoskeletal	Synovitis and tenosynovitis	0.0159578	0.00869974	2.06049
1265	musculoskeletal	Bursitis disorders	-0.00446997	0.46242	0.334964
1266	musculoskeletal	Ganglion and cyst of synovium, tendon, and bursa	0.00421903	0.487924	0.311647
1267	musculoskeletal	Rupture of synovium	0.0151377	0.0128178	1.89219
1268	musculoskeletal	Rupture of tendon, nontraumatic	-0.00284726	0.639719	0.194011
1269	musculoskeletal	Contracture of tendon (sheath)	-0.00223486	0.713312	0.146721
1270	musculoskeletal	Disorders of muscle, ligament, and fascia	0.00613099	0.31348	0.50379
1271	musculoskeletal	Muscular calcification and ossification	-0.00223486	0.713312	0.146721
1272	musculoskeletal	Laxity of ligament or hypermobility syndrome	0.0102634	0.0915353	1.03841
1273	musculoskeletal	Fasciitis	0.00549333	0.366466	0.435966
1274	musculoskeletal	Contracture of palmar fascia [Dupuytren's disease]	0.00675138	0.267024	0.57345
1275	musculoskeletal	Other disorders of soft tissues	0.000991122	0.870565	0.0601988
1276	musculoskeletal	Rheumatism, unspecified and fibrositis	-0.00771424	0.204711	0.688858
1277	musculoskeletal	Panniculitis	0.00697749	0.251333	0.59975
1278	musculoskeletal	Osteitis deformans and osteopathies associated with other disorders classified elsewhere	-0.00380513	0.531599	0.274416
1279	musculoskeletal	Osteitis deformans [Paget's disease of bone]	-0.00380513	0.531599	0.274416
1280	musculoskeletal	Osteochondropathies	0.00236517	0.697398	0.156519
1281	musculoskeletal	Juvenile osteochondrosis	0.0101258	0.0959668	1.01788
1282	musculoskeletal	Osteochondritis dissecans	-0.00316063	0.603336	0.219441
1283	musculoskeletal	Other disorders of bone and cartilage	0.00362753	0.550928	0.258905
1284	musculoskeletal	Cyst of bone	0.00697749	0.251333	0.59975
1285	musculoskeletal	Aseptic necrosis of bone	-0.00499767	0.411291	0.385851
1286	musculoskeletal	Malunion and nonunion of fracture	-0.00159223	0.793503	0.100451
1287	musculoskeletal	Acquired foot deformities	0.0111552	0.0666563	1.17616
1288	musculoskeletal	Flat foot	0.00829157	0.172832	0.762376
1289	musculoskeletal	Acquired toe deformities	0.0100758	0.0976176	1.01047
1290	musculoskeletal	Hammer toe (acquired)	0.00234501	0.699851	0.154994
1291	musculoskeletal	Hallux rigidus	0.00699529	0.250126	0.601841
1292	musculoskeletal	Hallux valgus (Bunion)	0.00538478	0.376013	0.424797
1293	musculoskeletal	Other acquired deformities of limbs	0.00253925	0.676346	0.169831
1294	musculoskeletal	Acquired deformities of finger	0.00310698	0.609498	0.215027
1295	musculoskeletal	Curvature of spine	0.0082358	0.175739	0.755132
1296	musculoskeletal	Kyphosis (acquired)	-0.00223486	0.713312	0.146721
1297	musculoskeletal	Kyphoscoliosis and scoliosis	0.0090166	0.138244	0.859355
1298	musculoskeletal	Other acquired musculoskeletal deformity	0.00336609	0.579997	0.236574
1299	musculoskeletal	Acquired spondylolisthesis	-0.00659064	0.27858	0.55505
1300	musculoskeletal	Contracture of joint	-0.00424324	0.485431	0.313872
1301	musculoskeletal	Osteoarthrosis	0.0117655	0.0530744	1.27512
1302	musculoskeletal	Osteoarthritis; localized	0.0143919	0.0179738	1.74536
1303	musculoskeletal	Osteoarthrosis, localized, primary	0.016465	0.00678875	2.16821
1304	musculoskeletal	Osteoarthrosis, localized, secondary	-0.00223486	0.713312	0.146721
1305	musculoskeletal	Osteoarthrosis, generalized	0.00958533	0.115056	0.93909
1306	musculoskeletal	Osteoarthrosis NOS	0.00573172	0.346036	0.460879
1307	musculoskeletal	Symptoms and disorders of the joints	0.00670099	0.27061	0.567656
1308	musculoskeletal	Ankylosis of joint	-0.00223486	0.713312	0.146721
1309	musculoskeletal	Stiffness of joint	-0.006479	0.286803	0.542417
1310	musculoskeletal	Difficulty in walking	0.00697749	0.251333	0.59975
1311	musculoskeletal	Joint effusions	0.00827446	0.17372	0.76015
1312	musculoskeletal	Hemarthrosis	-0.00223486	0.713312	0.146721
1313	musculoskeletal	Villonodular synovitis	0.00697749	0.251333	0.59975
1314	musculoskeletal	Derangement of joint, non-traumatic	0.000222786	0.970783	0.0128778
1315	musculoskeletal	Loose body in joint	-0.00774336	0.203007	0.692488
1316	musculoskeletal	Pathological, developmental or recurrent dislocation	0.00697749	0.251333	0.59975
1317	musculoskeletal	Articular cartilage disorder	0.0165546	0.0064932	2.18754
1318	musculoskeletal	Other derangement of joint	0.00142509	0.814764	0.0889683
1319	musculoskeletal	Osteoporosis, osteopenia and pathological fracture	0.00605824	0.319257	0.49586
1320	musculoskeletal	Osteoporosis	0.00453316	0.456116	0.340924
1321	musculoskeletal	Osteoporosis NOS	0.00453316	0.456116	0.340924
1322	musculoskeletal	Pathologic fracture	-0.00499767	0.411291	0.385851
1323	musculoskeletal	Pathologic fracture of vertebrae	-0.00499767	0.411291	0.385851
1324	musculoskeletal	Osteopenia or other disorder of bone and cartilage	0.00834652	0.170003	0.769544
1325	musculoskeletal	Pain in joint	0.00166363	0.784467	0.105425
1326	congenital anomalies	Cardiac and circulatory congenital anomalies	0.00225022	0.711429	0.147868
1327	congenital anomalies	Cardiac congenital anomalies	0.0019224	0.751969	0.1238
1328	congenital anomalies	Cardiac shunt/ heart septal defect	0.0143206	0.0185511	1.73163
1329	congenital anomalies	Valvular heart disease/ heart chambers	0.0165546	0.0064932	2.18754
1330	congenital anomalies	Congenital anomalies of great vessels	-0.00327914	0.589822	0.229279
1331	congenital anomalies	Congenital anomalies of peripheral vascular system	0.00219672	0.717993	0.14388
1332	congenital anomalies	Anomalies of respiratory system, congenital	0.0165546	0.0064932	2.18754
1333	congenital anomalies	Congenital anomalies of face and neck	-0.00614348	0.312495	0.505157
1334	congenital anomalies	Cleft palate	-0.00387103	0.524515	0.280242
1335	congenital anomalies	Digestive congenital anomalies	0.00236517	0.697398	0.156519
1336	congenital anomalies	Upper gastrointestinal congenital anomalies	0.000321997	0.957783	0.0187331
1337	congenital anomalies	Esophageal atresia/tracheoesophageal fistula	-0.00223486	0.713312	0.146721
1338	congenital anomalies	Congenital anomalies of mouth/tongue	0.00219672	0.717993	0.14388
1339	congenital anomalies	Congenital anomalies of esophagus	-0.00223486	0.713312	0.146721
1340	congenital anomalies	Lower gastrointestinal congenital anomalies	0.00492531	0.418097	0.378723
1341	congenital anomalies	Congenital anomalies of intestine	0.00492531	0.418097	0.378723
1342	congenital anomalies	Genitourinary congenital anomalies	0.00245958	0.68595	0.163707
1343	congenital anomalies	Congenital anomalies of genital organs	0.00351796	0.563024	0.249473
1344	congenital anomalies	Congenital anomalies of female genital organs	0.00153598	0.800642	0.0965617
1345	congenital anomalies	Congenital anomalies of male genital organs	0.00582262	0.338442	0.470516
1346	congenital anomalies	Congenital anomalies of urinary system	-0.000624446	0.918234	0.0370469
1347	congenital anomalies	Cystic kidney disease	-0.00223486	0.713312	0.146721
1348	congenital anomalies	Other specified congenital anomalies of kidney	-0.00334118	0.582805	0.234477
1349	congenital anomalies	Nervous system congenital anomalies	0.0101258	0.0959668	1.01788
1350	congenital anomalies	Neural tube defects	0.0101258	0.0959668	1.01788
1351	congenital anomalies	Spina bifida	0.0101258	0.0959668	1.01788
1352	congenital anomalies	Other specified congenital anomalies of nervous system	0.0101258	0.0959668	1.01788
1353	congenital anomalies	Congenital anomalies of the eye	-0.00499767	0.411291	0.385851
1354	congenital anomalies	Congenital cataract and lens anomalies	-0.00446997	0.46242	0.334964
1355	congenital anomalies	Congenital anomalies of posterior segment of eye	-0.00223486	0.713312	0.146721
1356	congenital anomalies	Congenital musculoskeletal deformities of spine	-0.00223486	0.713312	0.146721
1357	congenital anomalies	Congenital anomalies of limbs	-0.00387103	0.524515	0.280242
1358	congenital anomalies	Congenital deformities of feet	-0.00316063	0.603336	0.219441
1359	congenital anomalies	Other congenital anomalies of lower limb, including pelvic girdle	-0.00223486	0.713312	0.146721
1360	congenital anomalies	Other congenital musculoskeletal anomalies	-0.00387103	0.524515	0.280242
1361	congenital anomalies	Congenital osteodystrophies	-0.00316063	0.603336	0.219441
1362	congenital anomalies	Congenital anomalies of the integument	-0.00499767	0.411291	0.385851
1363	congenital anomalies	Chromosomal anomalies and genetic disorders	-0.00223486	0.713312	0.146721
1364	congenital anomalies	Chromosomal anomalies	-0.00223486	0.713312	0.146721
1365	congenital anomalies	Other and unspecified congenital anomalies	-0.000441476	0.942141	0.025884
1366	congenital anomalies	Anomalies of endocrine glands, congenital	0.000321997	0.957783	0.0187331
1367	symptoms	Back pain	-0.00585078	0.336111	0.473518
1368	symptoms	Cervicalgia	-0.0101193	0.0961819	1.01691
1369	symptoms	Sciatica	0.00584638	0.336474	0.473048
1370	symptoms	Cervical radiculitis	-0.00231819	0.70312	0.15297
1371	symptoms	Neuralgia, neuritis, and radiculitis NOS	0.00369346	0.543713	0.264631
1372	symptoms	Myalgia and myositis unspecified	-0.00402761	0.50788	0.294239
1373	symptoms	Musculoskeletal symptoms referable to limbs	0.0139381	0.0219322	1.65892
1374	symptoms	Swelling of limb	0.0003256	0.957311	0.0189471
1375	symptoms	Symptoms of the muscles	-0.00547477	0.368088	0.434049
1376	symptoms	Muscular wasting and disuse atrophy	-0.00223486	0.713312	0.146721
1377	symptoms	Pain in limb	-0.00445572	0.463848	0.333624
1378	symptoms	Hypothermia/Chills	-0.00223486	0.713312	0.146721
1379	symptoms	Symptoms involving nervous and musculoskeletal systems	-0.0142248	0.019352	1.71327
1380	symptoms	Symptoms involving skin and other integumentary tissue	0.00492531	0.418097	0.378723
1381	symptoms	Edema	-0.00463559	0.446002	0.350663
1382	symptoms	Pallor and flushing	0.00582262	0.338442	0.470516
1383	symptoms	Fever of unknown origin	-0.000569925	0.925351	0.0336936
1384	symptoms	Abdominal pain	-0.00982103	0.106393	0.973088
1385	symptoms	Syncope and collapse	0.00123298	0.839368	0.0760477
1386	symptoms	Nausea and vomiting	-0.00681545	0.262511	0.580853
1387	symptoms	Persistent vomiting	-0.00223486	0.713312	0.146721
1388	symptoms	Nonspecific findings on examination of blood	-0.00223486	0.713312	0.146721
1389	symptoms	Other abnormal blood chemistry	0.00355097	0.559366	0.252304
1390	symptoms	Gangrene	-0.00380513	0.531599	0.274416
1391	symptoms	Nonspecific abnormal findings on radiological and other examination of other intrathoracic organs (echocardiogram, etc)	-0.0011737	0.846992	0.0721206
1392	symptoms	Abnormal results of other function studies (bladder, pancreas, placenta, spleen, etc)	-0.00223486	0.713312	0.146721
1393	symptoms	Other and nonspecific abnormal cytological, histological and immunological findings	-0.00316063	0.603336	0.219441
1394	symptoms	Malaise and fatigue	-0.000752822	0.901502	0.0450333
1395	symptoms	Chronic fatigue syndrome	-0.00158545	0.794364	0.0999805

## Sheet: f. MedWAS
	cat_id	phe_name	r_value	p_value	-logp_value
0	Alimentary Tract and Metabolism	A01A_Stomatological Preparations	0.0203398	0.000825147	3.08347
1	Alimentary Tract and Metabolism	A02B_Drugs for Peptic Ulcer and Gastro-Oesophageal Reflux Disease (Gord)	-0.0119652	0.0491661	1.30833
2	Alimentary Tract and Metabolism	A03A_Drugs for Functional Gastrointestinal Disorders	-0.00556402	0.360331	0.443298
3	Alimentary Tract and Metabolism	A03B_Belladonna and Derivatives, Plain	0.00355821	0.558566	0.252926
4	Alimentary Tract and Metabolism	A03F_Propulsives	-0.000336417	0.955894	0.0195904
5	Alimentary Tract and Metabolism	A04A_Antiemetics and Antinauseants	-0.00112068	0.853824	0.0686315
6	Alimentary Tract and Metabolism	A05A_Bile Therapy	-0.00299842	0.622053	0.206173
7	Alimentary Tract and Metabolism	A06A_Drugs for Constipation	-0.00044764	0.941335	0.0262558
8	Alimentary Tract and Metabolism	A07A_Intestinal Antiinfectives	-0.00716873	0.238575	0.622376
9	Alimentary Tract and Metabolism	A07D_Antipropulsives	-0.000701153	0.908231	0.0418036
10	Alimentary Tract and Metabolism	A07E_Intestinal Antiinflammatory Agents	-0.013837	0.022911	1.63996
11	Alimentary Tract and Metabolism	A08A_Antiobesity Preparations, Excl. Diet Products	-0.00523895	0.389077	0.409964
12	Alimentary Tract and Metabolism	A09A_Digestives, Incl. Enzymes	-0.00223486	0.713312	0.146721
13	Alimentary Tract and Metabolism	A10B_Blood Glucose Lowering Drugs, Excl. Insulins	0.0144056	0.0178645	1.74801
14	Alimentary Tract and Metabolism	A11C_ Vitamin a and D, Incl. Combinations of the Two	0.00325414	0.592661	0.227193
15	Alimentary Tract and Metabolism	A11D_Vitamin B1, Plain and in Combination with Vitamin B6 and B12	-0.00579276	0.340925	0.467342
16	Alimentary Tract and Metabolism	A11G_ Ascorbic Acid (Vitamin C), Incl. Combinations	0.00492531	0.418097	0.378723
17	Alimentary Tract and Metabolism	A11H_ other Plain Vitamin Preparations	-0.00547477	0.368088	0.434049
18	Alimentary Tract and Metabolism	A12A_Calcium	-0.000741406	0.902988	0.0443179
19	Alimentary Tract and Metabolism	A16A_Other Alimentary Tract and Metabolism Products	-0.00223486	0.713312	0.146721
20	Blood and Blood Forming Organs	B01A_Antithrombotic Agents	0.0193524	0.00146342	2.83463
21	Blood and Blood Forming Organs	B02A_Antifibrinolytics	-0.00539226	0.37535	0.425563
22	Blood and Blood Forming Organs	B03B_Vitamin B12 and Folic Acid	-0.00229496	0.705956	0.151222
23	Blood and Blood Forming Organs	B03X_Other Antianemic Preparations	0.0040214	0.508534	0.29368
24	Blood and Blood Forming Organs	B05B_ I.V. Solutions	-0.00223486	0.713312	0.146721
25	Blood and Blood Forming Organs	B05C_ Irrigating Solutions	-0.00424324	0.485431	0.313872
26	Cardiovascular System	C01A_Cardiac Glycosides	0.0135815	0.0255551	1.59252
27	Cardiovascular System	C01B_Antiarrhythmics, Class I and Iii	0.0175868	0.00383412	2.41633
28	Cardiovascular System	C01C_Cardiac Stimulants Excl. Cardiac Glycosides	-0.00387103	0.524515	0.280242
29	Cardiovascular System	C01D_Vasodilators Used in Cardiac Diseases	-0.0049633	0.414516	0.382459
30	Cardiovascular System	C01E_Other Cardiac Preparations	-0.0157821	0.00946591	2.02384
31	Cardiovascular System	C02A_ Antiadrenergic Agents, Centrally Acting	0.00488483	0.421933	0.374757
32	Cardiovascular System	C02C_ Antiadrenergic Agents, Peripherally Acting	0.00998202	0.100779	0.99663
33	Cardiovascular System	C02D_ Arteriolar Smooth Muscle, Agents Acting On	0.00219672	0.717993	0.14388
34	Cardiovascular System	C03A_Low-Ceiling Diuretics, Thiazides	0.00771892	0.204436	0.689442
35	Cardiovascular System	C03B_Low-Ceiling Diuretics, Excl. Thiazides	0.00986949	0.104678	0.980146
36	Cardiovascular System	C03C_High-Ceiling Diuretics	-0.00458305	0.451174	0.345656
37	Cardiovascular System	C03D_Aldosterone Antagonists and other Potassium-Sparing Agents	0.00950923	0.117969	0.928234
38	Cardiovascular System	C03E_Diuretics and Potassium-Sparing Agents in Combination	-0.00112567	0.853181	0.0689587
39	Cardiovascular System	C04A_Peripheral Vasodilators	0.0183508	0.00255176	2.59316
40	Cardiovascular System	C05A_Agents for Treatment of Hemorrhoids and Anal Fissures for Topical Use	0.00656172	0.280694	0.551767
41	Cardiovascular System	C07A_Beta Blocking Agents	0.0101709	0.0944961	1.02459
42	Cardiovascular System	C08C_Selective Calcium Channel Blockers with mainly Vascular Effects	0.00807495	0.184328	0.734408
43	Cardiovascular System	C08D_Selective Calcium Channel Blockers with Direct Cardiac Effects	0.00426617	0.483076	0.315985
44	Cardiovascular System	C09A_Ace Inhibitors, Plain	0.0211642	0.000501791	3.29948
45	Cardiovascular System	C09B_Ace Inhibitors, Combinations	0.00190236	0.754471	0.122357
46	Cardiovascular System	C09C_Angiotensin Ii Receptor Blockers (Arbs), Plain	0.0253346	3.10424e-05	4.50804
47	Cardiovascular System	C10A_Lipid Modifying Agents, Plain	0.0290936	1.71836e-06	5.76489
48	Dermatologicals	D01A_Antifungals for Topical Use	0.0054216	0.372758	0.428573
49	Dermatologicals	D04A_Antipruritics, Incl. Antihistamines, Anesthetics, Etc.	-0.00968758	0.111232	0.95377
50	Dermatologicals	D05A_Antipsoriatics for Topical Use	-0.00108087	0.858962	0.0660263
51	Dermatologicals	D05B_Antipsoriatics for Systemic Use	-0.0042526	0.484469	0.314734
52	Dermatologicals	D06A_Antibiotics for Topical Use	-0.00313518	0.606256	0.217344
53	Dermatologicals	D06B_Chemotherapeutics for Topical Use	-0.00387103	0.524515	0.280242
54	Dermatologicals	D07A_Corticosteroids, Plain	-0.00456296	0.453161	0.343748
55	Dermatologicals	D08A_Antiseptics and Disinfectants	-0.00316063	0.603336	0.219441
56	Dermatologicals	D10A_Anti-Acne Preparations for Topical Use	-0.00671956	0.269285	0.569788
57	Dermatologicals	D11A_Other Dermatological Preparations	0.000470242	0.938379	0.0276219
58	Genito Urinary System and Sex Hormones	G02B_Contraceptives for Topical Use	-0.00587255	0.334315	0.475844
59	Genito Urinary System and Sex Hormones	G02C_Other Gynecologicals	-0.00321774	0.596806	0.224167
60	Genito Urinary System and Sex Hormones	G03A_Hormonal Contraceptives for Systemic Use	-0.0122236	0.0444691	1.35194
61	Genito Urinary System and Sex Hormones	G03B_Androgens	0.000571446	0.925152	0.0337869
62	Genito Urinary System and Sex Hormones	G03C_Estrogens	-0.0135923	0.0254376	1.59452
63	Genito Urinary System and Sex Hormones	G03D_Progestogens	-0.00857489	0.158616	0.799653
64	Genito Urinary System and Sex Hormones	G03F_Progestogens and Estrogens in Combination	-0.00731011	0.229441	0.63933
65	Genito Urinary System and Sex Hormones	G03G_Gonadotropins and other Ovulation Stimulants	-0.00387103	0.524515	0.280242
66	Genito Urinary System and Sex Hormones	G03H_Antiandrogens	-0.00474116	0.435713	0.3608
67	Genito Urinary System and Sex Hormones	G03X_Other Sex Hormones and Modulators of the Genital System	-0.00214546	0.724302	0.14008
68	Genito Urinary System and Sex Hormones	G04B_Urologicals	0.000729777	0.904502	0.0435903
69	Genito Urinary System and Sex Hormones	G04C_Drugs Used in Benign Prostatic Hypertrophy	0.019153	0.00163801	2.78568
70	Systemic Hormonal Preparations, Excl. Sex Hormones and Insulins	H01B_Posterior Pituitary Lobe Hormones	-0.00499767	0.411291	0.385851
71	Systemic Hormonal Preparations, Excl. Sex Hormones and Insulins	H01C_Hypothalamic Hormones	-0.00316063	0.603336	0.219441
72	Systemic Hormonal Preparations, Excl. Sex Hormones and Insulins	H02A_Corticosteroids for Systemic Use, Plain	-0.00551856	0.364269	0.438578
73	Systemic Hormonal Preparations, Excl. Sex Hormones and Insulins	H03A_Thyroid Preparations	-0.0143123	0.0186192	1.73004
74	Systemic Hormonal Preparations, Excl. Sex Hormones and Insulins	H03B_Antithyroid Preparations	-0.000781383	0.897785	0.0468275
75	Systemic Hormonal Preparations, Excl. Sex Hormones and Insulins	H05A_Parathyroid Hormones and Analogues	-0.00499767	0.411291	0.385851
76	Antiinfectives for Systemic Use	J01A_Tetracyclines	0.00134371	0.825165	0.0834589
77	Antiinfectives for Systemic Use	J01C_Beta-Lactam Antibacterials, Penicillins	-0.0101207	0.0961351	1.01712
78	Antiinfectives for Systemic Use	J01D_Other Beta-Lactam Antibacterials	0.000918272	0.880004	0.0555154
79	Antiinfectives for Systemic Use	J01E_Sulfonamides and Trimethoprim	-0.0124315	0.0409715	1.38752
80	Antiinfectives for Systemic Use	J01F_Macrolides, Lincosamides and Streptogramins	-0.000713815	0.906582	0.0425931
81	Antiinfectives for Systemic Use	J01M_Quinolone Antibacterials	-0.00231819	0.70312	0.15297
82	Antiinfectives for Systemic Use	J01X_Other Antibacterials	0.00101251	0.867797	0.0615817
83	Antiinfectives for Systemic Use	J02A_Antimycotics for Systemic Use	-9.49125e-05	0.987551	0.00544065
84	Antiinfectives for Systemic Use	J05A_Direct Acting Antivirals	-0.00382859	0.529071	0.276486
85	Antineoplastic and Immunomodulating Agents	L01A_Alkylating Agents	-0.00316063	0.603336	0.219441
86	Antineoplastic and Immunomodulating Agents	L01B_Antimetabolites	0.00490697	0.419832	0.376924
87	Antineoplastic and Immunomodulating Agents	L01E_Protein Kinase Inhibitors	0.00661407	0.276874	0.557717
88	Antineoplastic and Immunomodulating Agents	L01X_Other Antineoplastic Agents	0.00493154	0.417508	0.379335
89	Antineoplastic and Immunomodulating Agents	L02A_Hormones and Related Agents	0.00828998	0.172914	0.76217
90	Antineoplastic and Immunomodulating Agents	L02B_Hormone Antagonists and Related Agents	-0.0180179	0.00305252	2.51534
91	Antineoplastic and Immunomodulating Agents	L03A_Immunostimulants	-0.00571297	0.347616	0.4589
92	Antineoplastic and Immunomodulating Agents	L04A_Immunosuppressants	-0.00557466	0.359413	0.444406
93	Musculo-Skeletal System	M01A_Antiinflammatory and Antirheumatic Products, Non-Steroids	0.00276181	0.649797	0.187222
94	Musculo-Skeletal System	M01C_Specific Antirheumatic Agents	-0.00223486	0.713312	0.146721
95	Musculo-Skeletal System	M02A_Topical Products for Joint and Muscular Pain	-0.000441476	0.942141	0.025884
96	Musculo-Skeletal System	M03B_Muscle Relaxants, Centrally Acting Agents	-0.00559738	0.357458	0.446775
97	Musculo-Skeletal System	M04A_Antigout Preparations	0.0134767	0.0267135	1.57327
98	Musculo-Skeletal System	M05B_Drugs Affecting Bone Structure and Mineralization	0.0043143	0.478153	0.320433
99	Musculo-Skeletal System	M09A_Other Drugs for Disorders of the Musculo-Skeletal System	0.00363771	0.549811	0.259786
100	Nervous System	N01A_Anesthetics, General	0.00998052	0.10083	0.996409
101	Nervous System	N02A_Opioids	0.00315399	0.604096	0.218894
102	Nervous System	N02B_Other Analgesics and Antipyretics	-0.0259862	1.92984e-05	4.71448
103	Nervous System	N02C_Antimigraine Preparations	-0.0101693	0.0945468	1.02435
104	Nervous System	N03A_Antiepileptics	0.00127997	0.833334	0.0791809
105	Nervous System	N04A_Anticholinergic Agents	-0.00424055	0.485708	0.313625
106	Nervous System	N04B_Dopaminergic Agents	0.00148439	0.807204	0.0930168
107	Nervous System	N05A_Antipsychotics	-0.000943626	0.876717	0.0571407
108	Nervous System	N05B_Anxiolytics	-0.00460198	0.449306	0.347458
109	Nervous System	N05C_Hypnotics and Sedatives	0.00741154	0.223043	0.651612
110	Nervous System	N06A_Antidepressants	-0.0145943	0.0164202	1.78462
111	Nervous System	N06B_Psychostimulants, Agents Used for Adhd and Nootropics	-0.0017394	0.77491	0.110749
112	Nervous System	N06D_Anti-Dementia Drugs	-0.00316063	0.603336	0.219441
113	Nervous System	N07A_Parasympathomimetics	0.0150993	0.0130471	1.88449
114	Nervous System	N07B_Drugs Used in Addictive Disorders	0.0103286	0.0894928	1.04821
115	Nervous System	N07C_Antivertigo Preparations	-0.00270404	0.656647	0.182668
116	Antiparasitic Products, Insecticides and Repellents	P01B_Antimalarials	-0.00706833	0.245215	0.610453
117	Antiparasitic Products, Insecticides and Repellents	P01C_Agents Against Leishmaniasis and Trypanosomiasis	-0.00223486	0.713312	0.146721
118	Antiparasitic Products, Insecticides and Repellents	P53A_Ectoparasiticides for Topical Use	-0.00474116	0.435713	0.3608
119	Respiratory System	R01A_Decongestants and other Nasal Preparations for Topical Use	-0.000694217	0.909135	0.0413716
120	Respiratory System	R01B_Nasal Decongestants for Systemic Use	-0.00743337	0.221683	0.654268
121	Respiratory System	R03A_Adrenergics, Inhalants	-0.00654847	0.281666	0.550265
122	Respiratory System	R03B_Other Drugs for Obstructive Airway Diseases, Inhalants	-0.00446239	0.463179	0.334251
123	Respiratory System	R03C_Adrenergics for Systemic Use	-0.00223486	0.713312	0.146721
124	Respiratory System	R03D_Other Systemic Drugs for Obstructive Airway Diseases	-0.00147479	0.808427	0.0923593
125	Respiratory System	R05C_Expectorants	-0.0114311	0.0601979	1.22042
126	Respiratory System	R05D_Cough Suppressants	0.00204923	0.736196	0.133007
127	Respiratory System	R06A_Antihistamines for Systemic Use	-0.0173635	0.0043067	2.36586
128	Sensory Organs	S01E_Antiglaucoma Preparations and Miotics	0.020435	0.000779805	3.10801
129	Sensory Organs	S01G_Decongestants and Antiallergics	-0.000500611	0.934408	0.0294636
130	Sensory Organs	S01K_Surgical Aids	-0.00517444	0.394943	0.403465
131	Various	V03A_All other Therapeutic Products	0.00168174	0.782181	0.106693
132	Various	V04C_Other Diagnostic Agents	-0.00223486	0.713312	0.146721
