# Supplementary material for: Latent brain subtypes of chronotype reveal unique behavioral and health profiles across population cohorts
Source: Nat Commun. 2025 Dec 22;16:11550. doi: 10.1038/s41467-025-66784-8 (PMC12749713; doi:10.1038/s41467-025-66784-8)
Supplement: Supplementary file 4 — Source data [file 41467_2025_66784_MOESM4_ESM.zip › Source Data/Fig-4.xlsx]

## Sheet: a. sMRI loadings
	C4
Frontal Pole (left)	-0.0151225
Frontal Pole (right)	-0.0247502
Insular Cortex (left)	0.0213724
Insular Cortex (right)	0.0228373
Superior Frontal Gyrus (left)	0.0011287
Superior Frontal Gyrus (right)	-0.00741626
Middle Frontal Gyrus (left)	-0.0476838
Middle Frontal Gyrus (right)	-0.0423395
Inferior Frontal Gyrus pars triangularis (left)	0.052284
Inferior Frontal Gyrus pars triangularis (right)	0.0308669
Inferior Frontal Gyrus pars opercularis (left)	0.00922838
Inferior Frontal Gyrus pars opercularis (right)	0.00754066
Precentral Gyrus (left)	-0.0362749
Precentral Gyrus (right)	-0.0191441
Temporal Pole (left)	-0.0286207
Temporal Pole (right)	-0.0455465
Superior Temporal Gyrus anterior division (left)	0.013099
Superior Temporal Gyrus anterior division (right)	0.00463938
Superior Temporal Gyrus posterior division (left)	-0.000833656
Superior Temporal Gyrus posterior division (right)	0.0209958
Middle Temporal Gyrus anterior division (left)	-0.0238965
Middle Temporal Gyrus anterior division (right)	-0.028187
Middle Temporal Gyrus posterior division (left)	-0.0295519
Middle Temporal Gyrus posterior division (right)	-0.0330744
Middle Temporal Gyrus temporooccipital part (left)	-0.0402084
Middle Temporal Gyrus temporooccipital part (right)	-0.032087
Inferior Temporal Gyrus anterior division (left)	-0.0317031
Inferior Temporal Gyrus anterior division (right)	-0.033308
Inferior Temporal Gyrus posterior division (left)	-0.0714827
Inferior Temporal Gyrus posterior division (right)	-0.0730461
Inferior Temporal Gyrus temporooccipital part (left)	-0.0446533
Inferior Temporal Gyrus temporooccipital part (right)	-0.0417505
Postcentral Gyrus (left)	-0.0125666
Postcentral Gyrus (right)	-0.0258719
Superior Parietal Lobule (left)	-0.0196579
Superior Parietal Lobule (right)	-0.0106174
Supramarginal Gyrus anterior division (left)	-0.0536834
Supramarginal Gyrus anterior division (right)	-0.0479864
Supramarginal Gyrus posterior division (left)	-0.0298497
Supramarginal Gyrus posterior division (right)	-0.0309404
Angular Gyrus (left)	-0.0133738
Angular Gyrus (right)	-0.033973
Lateral Occipital Cortex superior division (left)	-0.0158537
Lateral Occipital Cortex superior division (right)	-7.13377e-05
Lateral Occipital Cortex inferior division (left)	-0.0210695
Lateral Occipital Cortex inferior division (right)	-0.0247491
Intracalcarine Cortex (left)	0.015064
Intracalcarine Cortex (right)	0.0107352
Frontal Medial Cortex (left)	-0.0236574
Frontal Medial Cortex (right)	-0.0218008
Juxtapositional Lobule Cortex (formerly Supplementary Motor Cortex) (left)	-0.0123381
Juxtapositional Lobule Cortex (formerly Supplementary Motor Cortex) (right)	-0.00921532
Subcallosal Cortex (left)	-0.025193
Subcallosal Cortex (right)	-0.0244923
Paracingulate Gyrus (left)	-0.0398083
Paracingulate Gyrus (right)	-0.0366752
Cingulate Gyrus anterior division (left)	-0.0184334
Cingulate Gyrus anterior division (right)	-0.0206069
Cingulate Gyrus posterior division (left)	-0.0516666
Cingulate Gyrus posterior division (right)	-0.0546699
Precuneous Cortex (left)	-0.0426921
Precuneous Cortex (right)	-0.0307472
Cuneal Cortex (left)	-0.0130451
Cuneal Cortex (right)	-0.0142374
Frontal Orbital Cortex (left)	-0.0167241
Frontal Orbital Cortex (right)	-0.0331653
Parahippocampal Gyrus anterior division (left)	0.0145642
Parahippocampal Gyrus anterior division (right)	-0.0162136
Parahippocampal Gyrus posterior division (left)	0.0702234
Parahippocampal Gyrus posterior division (right)	0.0615589
Lingual Gyrus (left)	0.0214124
Lingual Gyrus (right)	0.0275342
Temporal Fusiform Cortex anterior division (left)	-0.0102627
Temporal Fusiform Cortex anterior division (right)	-0.040836
Temporal Fusiform Cortex posterior division (left)	-0.0295663
Temporal Fusiform Cortex posterior division (right)	-0.0294964
Temporal Occipital Fusiform Cortex (left)	0.01665
Temporal Occipital Fusiform Cortex (right)	0.0291341
Occipital Fusiform Gyrus (left)	0.0303692
Occipital Fusiform Gyrus (right)	0.0200404
Frontal Operculum Cortex (left)	0.030839
Frontal Operculum Cortex (right)	0.0305757
Central Opercular Cortex (left)	-0.0287479
Central Opercular Cortex (right)	-0.0207871
Parietal Operculum Cortex (left)	-0.0349644
Parietal Operculum Cortex (right)	-0.0426994
Planum Polare (left)	-0.00931702
Planum Polare (right)	0.0011063
Heschl's Gyrus (includes H1 and H2) (left)	0.00649644
Heschl's Gyrus (includes H1 and H2) (right)	-0.000762548
Planum Temporale (left)	-0.0168894
Planum Temporale (right)	-0.00471296
Supracalcarine Cortex (left)	0.00318916
Supracalcarine Cortex (right)	0.0061712
Occipital Pole (left)	-0.0139457
Occipital Pole (right)	-0.0122474
Thalamus (left)	0.0820446
Thalamus (right)	0.0737889
Caudate (left)	0.103475
Caudate (right)	0.101226
Putamen (left)	0.155856
Putamen (right)	0.150491
Pallidum (left)	0.056368
Pallidum (right)	0.060947
Hippocampus (left)	0.0917384
Hippocampus (right)	0.083066
Amygdala (left)	0.0673055
Amygdala (right)	0.0626211
Ventral Striatum (left)	0.125285
Ventral Striatum (right)	0.126932
Brain-Stem	0.0800138
I-IV Cerebellum (left)	0.169566
I-IV Cerebellum (right)	0.169936
V Cerebellum (left)	0.155121
V Cerebellum (right)	0.15084
VI Cerebellum (left)	0.138786
VI Cerebellum (vermis)	0.126907
VI Cerebellum (right)	0.141045
Crus I Cerebellum (left)	0.111136
Crus I Cerebellum (vermis)	0.00337107
Crus I Cerebellum (right)	0.0979432
Crus II Cerebellum (left)	0.127108
Crus II Cerebellum (vermis)	0.0815624
Crus II Cerebellum (right)	0.11728
VIIb Cerebellum (left)	0.137299
VIIb Cerebellum (vermis)	0.141862
VIIb Cerebellum (right)	0.131809
VIIIa Cerebellum (left)	0.155273
VIIIa Cerebellum (vermis)	0.153767
VIIIa Cerebellum (right)	0.153288
VIIIb Cerebellum (left)	0.147928
VIIIb Cerebellum (vermis)	0.153465
VIIIb Cerebellum (right)	0.141899
IX Cerebellum (left)	0.178027
IX Cerebellum (vermis)	0.177104
IX Cerebellum (right)	0.177613
X Cerebellum (left)	0.0796309
X Cerebellum (vermis)	0.158203
X Cerebellum (right)	0.0708021

## Sheet: b. dMRI loadings
	C4
middle cerebellar peduncle on FA skeleton	-0.0562845
pontine crossing tract on FA skeleton	0.0172098
genu of corpus callosum on FA skeleton	-0.0167853
body of corpus callosum on FA skeleton	-0.0146062
splenium of corpus callosum on FA skeleton	-0.0353452
fornix on FA skeleton	0.0294901
corticospinal tract on FA skeleton (right)	-0.0527966
corticospinal tract on FA skeleton (left)	-0.0648164
medial lemniscus on FA skeleton (right)	-0.0154146
medial lemniscus on FA skeleton (left)	-0.0171762
inferior cerebellar peduncle on FA skeleton (right)	-0.00823458
inferior cerebellar peduncle on FA skeleton (left)	-0.0113985
superior cerebellar peduncle on FA skeleton (right)	-0.0218551
superior cerebellar peduncle on FA skeleton (left)	-0.0240588
cerebral peduncle on FA skeleton (right)	-0.080512
cerebral peduncle on FA skeleton (left)	-0.077791
anterior limb of internal capsule on FA skeleton (right)	-0.0855277
anterior limb of internal capsule on FA skeleton (left)	-0.0726459
posterior limb of internal capsule on FA skeleton (right)	-0.116127
posterior limb of internal capsule on FA skeleton (left)	-0.106924
retrolenticular part of internal capsule on FA skeleton (right)	-0.0994458
retrolenticular part of internal capsule on FA skeleton (left)	-0.0800507
anterior corona radiata on FA skeleton (right)	-0.062429
anterior corona radiata on FA skeleton (left)	-0.0450521
superior corona radiata on FA skeleton (right)	-0.0504945
superior corona radiata on FA skeleton (left)	-0.0552277
posterior corona radiata on FA skeleton (right)	-0.0225857
posterior corona radiata on FA skeleton (left)	-0.0343805
posterior thalamic radiation on FA skeleton (right)	-0.03485
posterior thalamic radiation on FA skeleton (left)	-0.0374604
sagittal stratum on FA skeleton (right)	-0.0500258
sagittal stratum on FA skeleton (left)	-0.0247581
external capsule on FA skeleton (right)	-0.0322437
external capsule on FA skeleton (left)	-0.0356042
cingulum cingulate gyrus on FA skeleton (right)	-0.00856658
cingulum cingulate gyrus on FA skeleton (left)	-0.0124505
cingulum hippocampus on FA skeleton (right)	0.029366
cingulum hippocampus on FA skeleton (left)	0.0162285
fornix cres+stria terminalis on FA skeleton (right)	0.0317422
fornix cres+stria terminalis on FA skeleton (left)	0.0426959
superior longitudinal fasciculus on FA skeleton (right)	-0.0442333
superior longitudinal fasciculus on FA skeleton (left)	-0.0299644
superior fronto-occipital fasciculus on FA skeleton (right)	-0.0400936
superior fronto-occipital fasciculus on FA skeleton (left)	-0.0204381
uncinate fasciculus on FA skeleton (right)	-0.0115227
uncinate fasciculus on FA skeleton (left)	-0.0125176
tapetum on FA skeleton (right)	0.0205896
tapetum on FA skeleton (left)	0.0333377

## Sheet: c. fMRI loadings
	C4
Visual lateral -Default mode network	0.058703
Somatsensory-Default mode network	-0.0680304
Somatsensory-Visual lateral	0.0720339
Visual V1/V2/V3 medial-Default mode network	0.100839
Visual V1/V2/V3 medial-Visual lateral	-0.0403625
Visual V1/V2/V3 medial-Somatsensory	-0.0329447
Dorsal attention right-Default mode network	-0.0484862
Dorsal attention right-Visual lateral	0.0722246
Dorsal attention right-Somatsensory	-0.0267612
Dorsal attention right-Visual V1/V2/V3 medial	0.112136
Dorsal attention left-Default mode network	0.00472901
Dorsal attention left-Visual lateral	-0.0116057
Dorsal attention left-Somatsensory	-0.0231602
Dorsal attention left-Visual V1/V2/V3 medial	0.110107
Dorsal attention left-Dorsal attention right	-0.0618618
Parietal-Default mode network	0.0414841
Parietal-Visual lateral	-0.0585547
Parietal-Somatsensory	0.0451177
Parietal-Visual V1/V2/V3 medial	0.0570707
Parietal-Dorsal attention right	-0.0320153
Parietal-Dorsal attention left	-0.0197646
Visual V1 medial-Default mode network	0.0196222
Visual V1 medial-Visual lateral	-0.0293753
Visual V1 medial-Somatsensory	0.111327
Visual V1 medial-Visual V1/V2/V3 medial	-0.0911678
Visual V1 medial-Dorsal attention right	0.054905
Visual V1 medial-Dorsal attention left	0.00908418
Visual V1 medial-Parietal	0.0631092
Dorsal attention-Default mode network	-0.0360583
Dorsal attention-Visual lateral	0.141622
Dorsal attention-Somatsensory	0.0474246
Dorsal attention-Visual V1/V2/V3 medial	0.0253488
Dorsal attention-Dorsal attention right	-0.0450126
Dorsal attention-Dorsal attention left	0.000910476
Dorsal attention-Parietal	0.0559106
Dorsal attention-Visual V1 medial	-0.0234818
Primary somatosensory-Default mode network	-0.0248281
Primary somatosensory-Visual lateral	0.200631
Primary somatosensory-Somatsensory	-0.0900144
Primary somatosensory-Visual V1/V2/V3 medial	0.14078
Primary somatosensory-Dorsal attention right	-0.0302742
Primary somatosensory-Dorsal attention left	0.0398411
Primary somatosensory-Parietal	0.0574675
Primary somatosensory-Visual V1 medial	0.160896
Primary somatosensory-Dorsal attention	-0.0989583
Primary motor-Default mode network	-0.0309891
Primary motor-Visual lateral	0.0812947
Primary motor-Somatsensory	0.0206629
Primary motor-Visual V1/V2/V3 medial	0.0570626
Primary motor-Dorsal attention right	-0.0423876
Primary motor-Dorsal attention left	-0.0466567
Primary motor-Parietal	0.0201513
Primary motor-Visual V1 medial	0.095864
Primary motor-Dorsal attention	-0.0284872
Primary motor-Primary somatosensory	0.0818943
Somatomotor medial-Default mode network	-0.0939268
Somatomotor medial-Visual lateral	0.111285
Somatomotor medial-Somatsensory	-0.00359178
Somatomotor medial-Visual V1/V2/V3 medial	0.0600248
Somatomotor medial-Dorsal attention right	-0.0610244
Somatomotor medial-Dorsal attention left	-0.0840788
Somatomotor medial-Parietal	-0.0385725
Somatomotor medial-Visual V1 medial	0.168411
Somatomotor medial-Dorsal attention	-0.0144606
Somatomotor medial-Primary somatosensory	0.0161651
Somatomotor medial-Primary motor	0.0057719
Temporal medial-Default mode network	0.0233494
Temporal medial-Visual lateral	-0.0313486
Temporal medial-Somatsensory	-0.0612537
Temporal medial-Visual V1/V2/V3 medial	0.150828
Temporal medial-Dorsal attention right	-0.0473476
Temporal medial-Dorsal attention left	0.0552079
Temporal medial-Parietal	-0.0345266
Temporal medial-Visual V1 medial	0.0372735
Temporal medial-Dorsal attention	-0.075107
Temporal medial-Primary somatosensory	0.0175859
Temporal medial-Primary motor	0.00495741
Temporal medial-Somatomotor medial	-0.0532127
Cingulate cortex-Default mode network	0.00929246
Cingulate cortex-Visual lateral	0.0524162
Cingulate cortex-Somatsensory	0.0278504
Cingulate cortex-Visual V1/V2/V3 medial	-0.0324465
Cingulate cortex-Dorsal attention right	-0.0493095
Cingulate cortex-Dorsal attention left	-0.0723696
Cingulate cortex-Parietal	-0.04218
Cingulate cortex-Visual V1 medial	0.0232475
Cingulate cortex-Dorsal attention	0.0377384
Cingulate cortex-Primary somatosensory	-0.0172284
Cingulate cortex-Primary motor	-0.0892528
Cingulate cortex-Somatomotor medial	-0.074091
Cingulate cortex-Temporal medial	-0.0369164
Cerbellum-Default mode network	-0.0506768
Cerbellum-Visual lateral	0.0508461
Cerbellum-Somatsensory	-0.0225439
Cerbellum-Visual V1/V2/V3 medial	-0.0435866
Cerbellum-Dorsal attention right	-0.0153761
Cerbellum-Dorsal attention left	0.0275113
Cerbellum-Parietal	-0.0484234
Cerbellum-Visual V1 medial	-0.0337077
Cerbellum-Dorsal attention	-0.011255
Cerbellum-Primary somatosensory	-0.134575
Cerbellum-Primary motor	-0.0554259
Cerbellum-Somatomotor medial	-0.0475249
Cerbellum-Temporal medial	0.0109866
Cerbellum-Cingulate cortex	0.0238979
Prefrontal lateral-Default mode network	-0.0133928
Prefrontal lateral-Visual lateral	0.119527
Prefrontal lateral-Somatsensory	-0.0732394
Prefrontal lateral-Visual V1/V2/V3 medial	-0.0454934
Prefrontal lateral-Dorsal attention right	-0.0405971
Prefrontal lateral-Dorsal attention left	-0.0477283
Prefrontal lateral-Parietal	-0.0244561
Prefrontal lateral-Visual V1 medial	0.0393979
Prefrontal lateral-Dorsal attention	-0.0118215
Prefrontal lateral-Primary somatosensory	-0.0552326
Prefrontal lateral-Primary motor	-0.00814417
Prefrontal lateral-Somatomotor medial	-0.0512157
Prefrontal lateral-Temporal medial	0.00517939
Prefrontal lateral-Cingulate cortex	0.000228686
Prefrontal lateral-Cerbellum	0.00619395
Temporal superior-Default mode network	-0.11125
Temporal superior-Visual lateral	0.113475
Temporal superior-Somatsensory	-0.00759959
Temporal superior-Visual V1/V2/V3 medial	0.0232088
Temporal superior-Dorsal attention right	0.00728258
Temporal superior-Dorsal attention left	-0.084477
Temporal superior-Parietal	-0.0352635
Temporal superior-Visual V1 medial	0.110401
Temporal superior-Dorsal attention	-0.0472103
Temporal superior-Primary somatosensory	0.0402986
Temporal superior-Primary motor	-0.0353388
Temporal superior-Somatomotor medial	-0.0667363
Temporal superior-Temporal medial	-0.0180839
Temporal superior-Cingulate cortex	-0.0755088
Temporal superior-Cerbellum	-0.00601191
Temporal superior-Prefrontal lateral	-0.0495919
Basal ganglia-Default mode network	-0.0790726
Basal ganglia-Visual lateral	-0.0470885
Basal ganglia-Somatsensory	-0.0304225
Basal ganglia-Visual V1/V2/V3 medial	-0.0377735
Basal ganglia-Dorsal attention right	-0.0507207
Basal ganglia-Dorsal attention left	0.0209446
Basal ganglia-Parietal	-0.0645279
Basal ganglia-Visual V1 medial	-0.0414895
Basal ganglia-Dorsal attention	-0.00752671
Basal ganglia-Primary somatosensory	-0.104358
Basal ganglia-Primary motor	-0.0394729
Basal ganglia-Somatomotor medial	-0.0193805
Basal ganglia-Temporal medial	0.0363604
Basal ganglia-Cingulate cortex	0.00678654
Basal ganglia-Cerbellum	0.0859773
Basal ganglia-Prefrontal lateral	0.0303891
Basal ganglia-Temporal superior	-0.0229514
Visual V1 lateral-Default mode network	-0.0694203
Visual V1 lateral-Visual lateral	-0.0610236
Visual V1 lateral-Somatsensory	0.0551303
Visual V1 lateral-Visual V1/V2/V3 medial	0.134753
Visual V1 lateral-Dorsal attention right	-0.0277395
Visual V1 lateral-Dorsal attention left	-0.00270078
Visual V1 lateral-Parietal	0.0396117
Visual V1 lateral-Visual V1 medial	-0.074322
Visual V1 lateral-Dorsal attention	0.0407775
Visual V1 lateral-Primary somatosensory	0.0284041
Visual V1 lateral-Primary motor	0.0343401
Visual V1 lateral-Somatomotor medial	0.0930559
Visual V1 lateral-Temporal medial	-0.00589652
Visual V1 lateral-Cingulate cortex	0.030414
Visual V1 lateral-Cerbellum	-0.0368527
Visual V1 lateral-Prefrontal lateral	-0.00840878
Visual V1 lateral-Temporal superior	0.014019
Visual V1 lateral-Basal ganglia	0.0291615
Posteromedial cortex-Default mode network	-0.006798
Posteromedial cortex-Visual lateral	0.0519188
Posteromedial cortex-Somatsensory	0.00700708
Posteromedial cortex-Visual V1/V2/V3 medial	-0.0966384
Posteromedial cortex-Dorsal attention right	-0.0140331
Posteromedial cortex-Dorsal attention left	-0.0548843
Posteromedial cortex-Parietal	0.0227303
Posteromedial cortex-Visual V1 medial	-0.0311064
Posteromedial cortex-Dorsal attention	0.023699
Posteromedial cortex-Primary somatosensory	-0.0340664
Posteromedial cortex-Primary motor	-0.0466788
Posteromedial cortex-Somatomotor medial	-0.0580836
Posteromedial cortex-Temporal medial	-0.00731256
Posteromedial cortex-Cingulate cortex	0.0342056
Posteromedial cortex-Cerbellum	-0.0213485
Posteromedial cortex-Prefrontal lateral	-0.0093708
Posteromedial cortex-Temporal superior	-0.00641515
Posteromedial cortex-Basal ganglia	0.0653541
Posteromedial cortex-Visual V1 lateral	0.0582862
Ventral attention network-Default mode network	-0.0288455
Ventral attention network-Visual lateral	-0.0851976
Ventral attention network-Somatsensory	0.0198858
Ventral attention network-Visual V1/V2/V3 medial	-0.0075634
Ventral attention network-Dorsal attention right	0.0928604
Ventral attention network-Dorsal attention left	-0.0847029
Ventral attention network-Parietal	-0.0206623
Ventral attention network-Visual V1 medial	-0.0238608
Ventral attention network-Dorsal attention	-0.00137295
Ventral attention network-Primary somatosensory	-0.0432274
Ventral attention network-Primary motor	0.00995886
Ventral attention network-Somatomotor medial	-0.00176342
Ventral attention network-Temporal medial	-0.098952
Ventral attention network-Cingulate cortex	0.0570499
Ventral attention network-Cerbellum	0.0730401
Ventral attention network-Prefrontal lateral	-0.0034903
Ventral attention network-Temporal superior	0.0452855
Ventral attention network-Basal ganglia	0.0396155
Ventral attention network-Visual V1 lateral	0.0333297
Ventral attention network-Posteromedial cortex	0.00230924

## Sheet: d. PheWAS
	cat_id	phe_name	r_value	p_value	-logp_value
0	lifestyle and environment - general	670_1.0-Type of accommodation lived in (0.0)	4.7943e-06	0.999371	0.000273205
1	lifestyle and environment - general	670_2.0-Type of accommodation lived in (0.0)	-9.93508e-05	0.986968	0.00569672
2	lifestyle and environment - general	670_3.0-Type of accommodation lived in (0.0)	0.000404771	0.946944	0.0236756
3	lifestyle and environment - general	670_4.0-Type of accommodation lived in (0.0)	-0.00472531	0.437248	0.359272
4	lifestyle and environment - general	680_1.0-Own or rent accommodation lived in (0.0)	0.0237701	9.29195e-05	4.03189
5	lifestyle and environment - general	680_2.0-Own or rent accommodation lived in (0.0)	-0.018101	0.00291977	2.53465
6	lifestyle and environment - general	680_3.0-Own or rent accommodation lived in (0.0)	-0.00744546	0.220932	0.655741
7	lifestyle and environment - general	680_4.0-Own or rent accommodation lived in (0.0)	-0.0131136	0.0310857	1.50744
8	lifestyle and environment - general	680_5.0-Own or rent accommodation lived in (0.0)	-0.0131052	0.0311932	1.50594
9	lifestyle and environment - general	680_6.0-Own or rent accommodation lived in (0.0)	0.000258648	0.966083	0.0149857
10	lifestyle and environment - general	2395_1.0-Hair/balding pattern (0.0)	-0.0270271	8.8268e-06	5.0542
11	lifestyle and environment - general	2395_2.0-Hair/balding pattern (0.0)	-0.0306166	4.78923e-07	6.31973
12	lifestyle and environment - general	2395_3.0-Hair/balding pattern (0.0)	-0.0331061	5.20519e-08	7.28356
13	lifestyle and environment - general	2395_4.0-Hair/balding pattern (0.0)	-0.0239281	8.34211e-05	4.07872
14	lifestyle and environment - general	20118_5.0-Home area population density - urban or rural (0.0)	-0.00889202	0.143774	0.84232
15	lifestyle and environment - general	20118_6.0-Home area population density - urban or rural (0.0)	0.00564797	0.353129	0.452066
16	lifestyle and environment - general	20118_7.0-Home area population density - urban or rural (0.0)	0.00612744	0.31376	0.503403
17	lifestyle and environment - general	20118_8.0-Home area population density - urban or rural (0.0)	-0.00261155	0.667675	0.175435
18	lifestyle and environment - general	20118_11.0-Home area population density - urban or rural (0.0)	0.0140545	0.0208503	1.68089
19	lifestyle and environment - general	20118_12.0-Home area population density - urban or rural (0.0)	-0.0126219	0.037975	1.4205
20	lifestyle and environment - general	20118_13.0-Home area population density - urban or rural (0.0)	-0.0012489	0.837322	0.0771073
21	lifestyle and environment - general	20118_16.0-Home area population density - urban or rural (0.0)	-7.24041e-05	0.990503	0.00414429
22	lifestyle and environment - general	1797-Father still alive (0.0)	-0.00124859	0.837362	0.0770865
23	lifestyle and environment - general	1835-Mother still alive (0.0)	-0.00690878	0.256032	0.591706
24	lifestyle and environment - general	2159-Ever had same-sex intercourse (0.0)	-0.00235331	0.69884	0.155622
25	lifestyle and environment - general	4501-Non-accidental death in close genetic family (0.0)	-0.00634854	0.296618	0.527802
26	lifestyle and environment - general	6138#3-Qualifications (0.0)	0.00813381	0.181149	0.741963
27	lifestyle and environment - general	6138#1-Qualifications (0.0)	-0.0127858	0.0355464	1.4492
28	lifestyle and environment - general	6138#4-Qualifications (0.0)	0.0147937	0.0150066	1.82372
29	lifestyle and environment - general	6138#2-Qualifications (0.0)	-0.0030423	0.616965	0.209739
30	lifestyle and environment - general	6142#1-Current employment status (0.0)	-0.00153684	0.800533	0.0966209
31	lifestyle and environment - general	6142#2-Current employment status (0.0)	0.000854416	0.888292	0.0514445
32	lifestyle and environment - general	6142#3-Current employment status (0.0)	0.0111934	0.0657303	1.18223
33	lifestyle and environment - general	6142#5-Current employment status (0.0)	-0.0070093	0.249179	0.603489
34	lifestyle and environment - general	6142#6-Current employment status (0.0)	0.00249212	0.682021	0.166202
35	lifestyle and environment - general	6142#4-Current employment status (0.0)	-0.00168941	0.781212	0.107231
36	lifestyle and environment - general	6142#100-Current employment status (0.0)	-0.00706954	0.245134	0.610597
37	lifestyle and environment - general	6142#7-Current employment status (0.0)	0.00157644	0.795506	0.0993563
38	lifestyle and environment - general	6139#100-Gas or solid-fuel cooking/heating (0.0)	-0.0089749	0.140076	0.853636
39	lifestyle and environment - general	6139#1-Gas or solid-fuel cooking/heating (0.0)	0.0104422	0.0860263	1.06537
40	lifestyle and environment - general	6139#2-Gas or solid-fuel cooking/heating (0.0)	0.00159113	0.793643	0.100375
41	lifestyle and environment - general	6139#3-Gas or solid-fuel cooking/heating (0.0)	0.00631033	0.299535	0.523553
42	lifestyle and environment - general	6140#1-Heating type(s) in home (0.0)	-0.0112577	0.0641934	1.19251
43	lifestyle and environment - general	6140#3-Heating type(s) in home (0.0)	0.010243	0.0921812	1.03536
44	lifestyle and environment - general	6140#5-Heating type(s) in home (0.0)	-0.011048	0.0693177	1.15916
45	lifestyle and environment - general	6140#100-Heating type(s) in home (0.0)	-0.00405069	0.50545	0.296321
46	lifestyle and environment - general	6140#2-Heating type(s) in home (0.0)	-0.00292461	0.630653	0.200209
47	lifestyle and environment - general	6140#6-Heating type(s) in home (0.0)	0.00156635	0.796786	0.0986582
48	lifestyle and environment - general	6140#4-Heating type(s) in home (0.0)	-0.00270824	0.656148	0.182998
49	lifestyle and environment - general	6141#1-How are people in household related to participant (0.0)	-0.00276847	0.64901	0.187749
50	lifestyle and environment - general	6141#2-How are people in household related to participant (0.0)	-0.0063971	0.292939	0.533223
51	lifestyle and environment - general	6141#8-How are people in household related to participant (0.0)	0.0099462	0.102007	0.99137
52	lifestyle and environment - general	6141#4-How are people in household related to participant (0.0)	0.00464948	0.44464	0.351991
53	lifestyle and environment - general	6141#3-How are people in household related to participant (0.0)	0.000726405	0.904942	0.0433795
54	lifestyle and environment - general	6141#7-How are people in household related to participant (0.0)	-0.00158636	0.794248	0.100044
55	lifestyle and environment - general	6141#6-How are people in household related to participant (0.0)	0.00355037	0.559433	0.252252
56	lifestyle and environment - general	6145#1-Illness, injury, bereavement, stress in last 2 years (0.0)	-0.00784819	0.196958	0.705626
57	lifestyle and environment - general	6145#100-Illness, injury, bereavement, stress in last 2 years (0.0)	0.00305859	0.61508	0.211068
58	lifestyle and environment - general	6145#5-Illness, injury, bereavement, stress in last 2 years (0.0)	0.000119767	0.984291	0.00687654
59	lifestyle and environment - general	6145#3-Illness, injury, bereavement, stress in last 2 years (0.0)	-0.00113804	0.851586	0.0697712
60	lifestyle and environment - general	6145#6-Illness, injury, bereavement, stress in last 2 years (0.0)	-0.00822047	0.176544	0.753147
61	lifestyle and environment - general	6145#2-Illness, injury, bereavement, stress in last 2 years (0.0)	0.0101536	0.0950588	1.02201
62	lifestyle and environment - general	6145#4-Illness, injury, bereavement, stress in last 2 years (0.0)	0.00339075	0.577225	0.238655
63	lifestyle and environment - general	6146#100-Attendance/disability/mobility allowance (0.0)	0.000665961	0.912818	0.0396156
64	lifestyle and environment - general	6146#2-Attendance/disability/mobility allowance (0.0)	-0.00500479	0.410624	0.386555
65	lifestyle and environment - general	6146#3-Attendance/disability/mobility allowance (0.0)	0.000266286	0.965082	0.0154359
66	lifestyle and environment - general	6146#1-Attendance/disability/mobility allowance (0.0)	0.00616012	0.311186	0.50698
67	lifestyle and environment - general	6160#100-Leisure/social activities (0.0)	-0.00704439	0.246817	0.607625
68	lifestyle and environment - general	6160#1-Leisure/social activities (0.0)	-0.000271124	0.964448	0.0157213
69	lifestyle and environment - general	6160#2-Leisure/social activities (0.0)	-0.0224509	0.000223014	3.65167
70	lifestyle and environment - general	6160#5-Leisure/social activities (0.0)	0.0258825	2.08298e-05	4.68132
71	lifestyle and environment - general	6160#3-Leisure/social activities (0.0)	0.0109211	0.0725767	1.1392
72	lifestyle and environment - general	6160#4-Leisure/social activities (0.0)	0.0148586	0.0145703	1.83653
73	lifestyle and environment - general	10105-Internet user (pilot) (0.0)	-0.00819915	0.177669	0.750388
74	lifestyle and environment - general	10114-Willing to be contacted by email (pilot) (0.0)	0.00863096	0.155911	0.807123
75	lifestyle and environment - general	10721#100-Illness, injury, bereavement, stress in last 2 years (pilot) (0.0)	0.00626615	0.302931	0.518656
76	lifestyle and environment - general	10721#3-Illness, injury, bereavement, stress in last 2 years (pilot) (0.0)	-0.0159092	0.00890604	2.05032
77	lifestyle and environment - general	10721#2-Illness, injury, bereavement, stress in last 2 years (pilot) (0.0)	0.00387659	0.52392	0.280735
78	lifestyle and environment - general	10721#6-Illness, injury, bereavement, stress in last 2 years (pilot) (0.0)	-0.00508317	0.403335	0.394334
79	lifestyle and environment - general	10721#1-Illness, injury, bereavement, stress in last 2 years (pilot) (0.0)	0.00748372	0.218568	0.660413
80	lifestyle and environment - general	10722#1-Qualifications (pilot) (0.0)	0.00471406	0.438341	0.358188
81	lifestyle and environment - general	10722#3-Qualifications (pilot) (0.0)	-0.00175933	0.772402	0.112157
82	lifestyle and environment - general	10722#100-Qualifications (pilot) (0.0)	0.00700131	0.249719	0.602548
83	lifestyle and environment - general	10722#2-Qualifications (pilot) (0.0)	-0.00292686	0.630389	0.200391
84	lifestyle and environment - general	10722#5-Qualifications (pilot) (0.0)	-0.0101528	0.0950857	1.02188
85	lifestyle and environment - general	10722#4-Qualifications (pilot) (0.0)	0.00486568	0.423755	0.372885
86	lifestyle and environment - general	10860#1-Gas or solid-fuel cooking/heating (pilot) (0.0)	-9.35044e-05	0.987735	0.00535944
87	lifestyle and environment - general	10860#100-Gas or solid-fuel cooking/heating (pilot) (0.0)	-0.00302632	0.618816	0.208439
88	lifestyle and environment - general	10860#2-Gas or solid-fuel cooking/heating (pilot) (0.0)	0.00428347	0.481304	0.317581
89	lifestyle and environment - general	10860#3-Gas or solid-fuel cooking/heating (pilot) (0.0)	5.90624e-05	0.992253	0.00337769
90	lifestyle and environment - general	20107#11-Illnesses of father (0.0)	-0.0061704	0.310379	0.508107
91	lifestyle and environment - general	20107#100-Illnesses of father (0.0)	-0.00347916	0.567338	0.246158
92	lifestyle and environment - general	20107#2-Illnesses of father (0.0)	0.00645993	0.288224	0.54027
93	lifestyle and environment - general	20107#1-Illnesses of father (0.0)	0.00501423	0.409743	0.387489
94	lifestyle and environment - general	20107#8-Illnesses of father (0.0)	0.0124351	0.0409127	1.38814
95	lifestyle and environment - general	20107#13-Illnesses of father (0.0)	0.000538904	0.929403	0.031796
96	lifestyle and environment - general	20107#6-Illnesses of father (0.0)	-0.00962438	0.113584	0.944684
97	lifestyle and environment - general	20107#4-Illnesses of father (0.0)	-0.00838674	0.167954	0.774809
98	lifestyle and environment - general	20107#3-Illnesses of father (0.0)	-0.0091672	0.131779	0.880153
99	lifestyle and environment - general	20107#10-Illnesses of father (0.0)	0.00326563	0.591355	0.228151
100	lifestyle and environment - general	20107#9-Illnesses of father (0.0)	-0.0148173	0.0148465	1.82838
101	lifestyle and environment - general	20107#12-Illnesses of father (0.0)	-0.00149285	0.806127	0.0935965
102	lifestyle and environment - general	20107#101-Illnesses of father (0.0)	0.00866104	0.154474	0.811145
103	lifestyle and environment - general	20110#100-Illnesses of mother (0.0)	-0.00387438	0.524156	0.280539
104	lifestyle and environment - general	20110#8-Illnesses of mother (0.0)	-0.00335378	0.581383	0.235537
105	lifestyle and environment - general	20110#1-Illnesses of mother (0.0)	0.00594117	0.328698	0.483203
106	lifestyle and environment - general	20110#11-Illnesses of mother (0.0)	9.42231e-05	0.987641	0.00540089
107	lifestyle and environment - general	20110#12-Illnesses of mother (0.0)	0.00384085	0.527753	0.277569
108	lifestyle and environment - general	20110#9-Illnesses of mother (0.0)	-0.0108001	0.0757993	1.12033
109	lifestyle and environment - general	20110#3-Illnesses of mother (0.0)	0.00436406	0.473093	0.325054
110	lifestyle and environment - general	20110#5-Illnesses of mother (0.0)	0.00267698	0.659866	0.180544
111	lifestyle and environment - general	20110#6-Illnesses of mother (0.0)	-0.00692744	0.25475	0.593885
112	lifestyle and environment - general	20110#2-Illnesses of mother (0.0)	0.00281318	0.643731	0.191296
113	lifestyle and environment - general	20110#10-Illnesses of mother (0.0)	0.00544903	0.370344	0.431395
114	lifestyle and environment - general	20110#4-Illnesses of mother (0.0)	0.0079778	0.189664	0.722016
115	lifestyle and environment - general	20110#101-Illnesses of mother (0.0)	-0.00698085	0.251105	0.600144
116	lifestyle and environment - general	20111#100-Illnesses of siblings (0.0)	-0.00731618	0.229054	0.640062
117	lifestyle and environment - general	20111#5-Illnesses of siblings (0.0)	-0.0081608	0.179706	0.745437
118	lifestyle and environment - general	20111#8-Illnesses of siblings (0.0)	0.0092726	0.127396	0.894845
119	lifestyle and environment - general	20111#9-Illnesses of siblings (0.0)	-0.00358296	0.555833	0.255056
120	lifestyle and environment - general	20111#3-Illnesses of siblings (0.0)	-0.00744546	0.220932	0.655741
121	lifestyle and environment - general	20111#13-Illnesses of siblings (0.0)	0.00575241	0.344299	0.463065
122	lifestyle and environment - general	20111#12-Illnesses of siblings (0.0)	0.00671914	0.269315	0.569739
123	lifestyle and environment - general	20111#1-Illnesses of siblings (0.0)	-0.00226424	0.709712	0.148918
124	lifestyle and environment - general	20111#2-Illnesses of siblings (0.0)	-0.00598191	0.325392	0.487593
125	lifestyle and environment - general	20111#6-Illnesses of siblings (0.0)	0.00486387	0.423927	0.372709
126	lifestyle and environment - general	20111#10-Illnesses of siblings (0.0)	-0.0101402	0.0954957	1.02002
127	lifestyle and environment - general	20111#4-Illnesses of siblings (0.0)	-0.0104909	0.0845712	1.07278
128	lifestyle and environment - general	20111#11-Illnesses of siblings (0.0)	0.00265146	0.662908	0.178546
129	lifestyle and environment - general	20111#101-Illnesses of siblings (0.0)	0.00285985	0.63824	0.195016
130	lifestyle and environment - general	24014-Close to major road (0.0)	0.000654319	0.914337	0.0388939
131	lifestyle and environment - general	709-Number in household (0.0)	-0.002345	0.699852	0.154994
132	lifestyle and environment - general	728-Number of vehicles in household (0.0)	0.0189227	0.00186339	2.7297
133	lifestyle and environment - general	738-Average total household income before tax (0.0)	0.0108142	0.0754173	1.12253
134	lifestyle and environment - general	777-Frequency of travelling from home to job workplace (0.0)	-0.00842261	0.166143	0.779518
135	lifestyle and environment - general	1031-Frequency of friend/family visits (0.0)	-0.0221282	0.000274407	3.56161
136	lifestyle and environment - general	1873-Number of full brothers (0.0)	-0.0209612	0.000568074	3.24559
137	lifestyle and environment - general	1883-Number of full sisters (0.0)	-0.00523228	0.389682	0.40929
138	lifestyle and environment - general	2149-Lifetime number of sexual partners (0.0)	-0.00191541	0.752842	0.123296
139	lifestyle and environment - general	2237-Plays computer games (0.0)	-0.0119581	0.049301	1.30714
140	lifestyle and environment - general	2375-Relative age of first facial hair (0.0)	-0.00855529	0.15957	0.797048
141	lifestyle and environment - general	2385-Relative age voice broke (0.0)	0.0085345	0.160587	0.79429
142	lifestyle and environment - general	2405-Number of children fathered (0.0)	0.00154577	0.799399	0.0972365
143	lifestyle and environment - general	3669-Lifetime number of same-sex sexual partners (0.0)	-0.00218545	0.719379	0.143042
144	lifestyle and environment - general	4674-Private healthcare (0.0)	-0.0142521	0.0191209	1.71849
145	lifestyle and environment - general	5057-Number of older siblings (0.0)	-0.0112068	0.0654079	1.18437
146	lifestyle and environment - general	10740-Frequency of friend/family visits (pilot) (0.0)	0.0043426	0.475271	0.323058
147	lifestyle and environment - general	10877-Average total household income before tax (pilot) (0.0)	-0.0118367	0.0516517	1.28692
148	lifestyle and environment - general	24009-Traffic intensity on the nearest road (0.0)	0.00352641	0.562087	0.250197
149	lifestyle and environment - general	24013-Total traffic load on major roads (0.0)	0.00199338	0.743129	0.128936
150	lifestyle and environment - general	24015-Sum of road length of major roads within 100m (0.0)	-0.00209839	0.730112	0.136611
151	lifestyle and environment - general	3-Verbal interview duration (0.0)	0.00507659	0.403943	0.393679
152	lifestyle and environment - general	4-Biometrics duration (0.0)	0.00783348	0.197799	0.703776
153	lifestyle and environment - general	5-Sample collection duration (0.0)	0.00158935	0.793868	0.100252
154	lifestyle and environment - general	6-Conclusion duration (0.0)	0.00709755	0.243269	0.613914
155	lifestyle and environment - general	189-Townsend deprivation index at recruitment (0.0)	-0.0148539	0.0146015	1.8356
156	lifestyle and environment - general	699-Length of time at current address (0.0)	0.00954955	0.116418	0.933978
157	lifestyle and environment - general	767-Length of working week for main job (0.0)	-0.0207638	0.000640301	3.19362
158	lifestyle and environment - general	1807-Father's age at death (0.0)	0.00447558	0.461858	0.335491
159	lifestyle and environment - general	1845-Mother's age (0.0)	0.0227213	0.000187064	3.72801
160	lifestyle and environment - general	2139-Age first had sexual intercourse (0.0)	0.0106187	0.0808507	1.09232
161	lifestyle and environment - general	2946-Father's age (0.0)	0.00990274	0.103513	0.985004
162	lifestyle and environment - general	3526-Mother's age at death (0.0)	0.0100039	0.100035	0.99985
163	lifestyle and environment - general	3659-Year immigrated to UK (United Kingdom) (0.0)	-0.00894284	0.141498	0.84925
164	lifestyle and environment - general	20074-Home location at assessment - east co-ordinate (rounded) (0.0)	-0.00239336	0.693972	0.158658
165	lifestyle and environment - general	20075-Home location at assessment - north co-ordinate (rounded) (0.0)	0.00200975	0.741095	0.130126
166	lifestyle and environment - general	22702-Home location - east co-ordinate (rounded) (0.0)	-0.00267344	0.660288	0.180267
167	lifestyle and environment - general	22704-Home location - north co-ordinate (rounded) (0.0)	0.00335988	0.580696	0.236051
168	lifestyle and environment - general	24003-Nitrogen dioxide air pollution; 2010 (0.0)	-0.00867163	0.15397	0.812563
169	lifestyle and environment - general	24004-Nitrogen oxides air pollution; 2010 (0.0)	-0.00865661	0.154685	0.810552
170	lifestyle and environment - general	24005-Particulate matter air pollution (pm10); 2010 (0.0)	-0.00351722	0.563106	0.24941
171	lifestyle and environment - general	24006-Particulate matter air pollution (pm2.5); 2010 (0.0)	-0.00594895	0.328065	0.484039
172	lifestyle and environment - general	24007-Particulate matter air pollution (pm2.5) absorbance; 2010 (0.0)	-0.0114191	0.0604677	1.21848
173	lifestyle and environment - general	24008-Particulate matter air pollution 2.5-10um; 2010 (0.0)	-0.00224977	0.711484	0.147835
174	lifestyle and environment - general	24010-Inverse distance to the nearest road (0.0)	-0.00409931	0.500355	0.300722
175	lifestyle and environment - general	24011-Traffic intensity on the nearest major road (0.0)	0.00469649	0.44005	0.356498
176	lifestyle and environment - general	24012-Inverse distance to the nearest major road (0.0)	-0.00146864	0.80921	0.0919388
177	lifestyle and environment - general	24016-Nitrogen dioxide air pollution; 2005 (0.0)	-0.0112656	0.0640071	1.19377
178	lifestyle and environment - general	24017-Nitrogen dioxide air pollution; 2006 (0.0)	-0.00882195	0.146958	0.832807
179	lifestyle and environment - general	24018-Nitrogen dioxide air pollution; 2007 (0.0)	-0.0109032	0.0730471	1.1364
180	lifestyle and environment - general	24019-Particulate matter air pollution (pm10); 2007 (0.0)	-0.00676883	0.26579	0.575462
181	lifestyle and environment - general	24020-Average daytime sound level of noise pollution (0.0)	-0.00152576	0.801942	0.0958573
182	lifestyle and environment - general	24500-Greenspace percentage, buffer 1000m (0.0)	0.00238864	0.694545	0.1583
183	lifestyle and environment - general	24501-Domestic garden percentage, buffer 1000m (0.0)	0.000394954	0.948229	0.0230866
184	lifestyle and environment - general	24502-Water percentage, buffer 1000m (0.0)	-0.00202979	0.738607	0.131586
185	lifestyle and environment - general	24503-Greenspace percentage, buffer 300m (0.0)	-0.00229149	0.706379	0.150962
186	lifestyle and environment - general	24504-Domestic garden percentage, buffer 300m (0.0)	-0.00196969	0.746076	0.127217
187	lifestyle and environment - general	24505-Water percentage, buffer 300m (0.0)	-0.00471191	0.43855	0.357981
188	lifestyle and environment - general	24506-Natural environment percentage, buffer 1000m (0.0)	0.00483416	0.426763	0.369813
189	lifestyle and environment - general	24507-Natural environment percentage, buffer 300m (0.0)	0.00174872	0.773737	0.111406
190	lifestyle and environment - general	24508-Distance (Euclidean) to coast (0.0)	-0.00795109	0.191151	0.718624
191	lifestyle and environment - general	26410-Index of Multiple Deprivation (England) (0.0)	-0.0132728	0.029098	1.53614
192	lifestyle and environment - general	26411-Income score (England) (0.0)	-0.0144939	0.0171753	1.7651
193	lifestyle and environment - general	26412-Employment score (England) (0.0)	-0.0113718	0.061542	1.21083
194	lifestyle and environment - general	26413-Health score (England) (0.0)	-0.0156624	0.0100223	1.99903
195	lifestyle and environment - general	26414-Education score (England) (0.0)	-0.0248682	4.3329e-05	4.36322
196	lifestyle and environment - general	26415-Housing score (England) (0.0)	0.00754867	0.214598	0.668375
197	lifestyle and environment - general	26416-Crime score (England) (0.0)	-0.0090528	0.136668	0.864334
198	lifestyle and environment - general	26417-Living environment score (England) (0.0)	-0.00617813	0.309774	0.508956
199	lifestyle and environment - general	26427-Index of Multiple Deprivation (Scotland) (0.0)	0.00209822	0.730133	0.136598
200	lifestyle and environment - general	26428-Income score (Scotland) (0.0)	-0.00188926	0.756108	0.121416
201	lifestyle and environment - general	26429-Employment score (Scotland) (0.0)	0.0101486	0.0952202	1.02127
202	lifestyle and environment - general	26430-Health score (Scotland) (0.0)	0.00164421	0.786923	0.104068
203	lifestyle and environment - general	26431-Education score (Scotland) (0.0)	-0.00886713	0.144899	0.838935
204	lifestyle and environment - general	26432-Housing score (Scotland) (0.0)	-0.0150196	0.0135351	1.86854
205	lifestyle and environment - general	26433-Access to services score (Scotland) (0.0)	-0.00672673	0.268774	0.570612
206	lifestyle and environment - general	26434-Crime score (Scotland) (0.0)	0.00347811	0.567454	0.246069
207	lifestyle and environment - exercise and work	1150_1.0-Usual side of head for mobile phone use (0.0)	-0.00481235	0.428852	0.367693
208	lifestyle and environment - exercise and work	1150_2.0-Usual side of head for mobile phone use (0.0)	0.0130088	0.032457	1.48869
209	lifestyle and environment - exercise and work	1150_3.0-Usual side of head for mobile phone use (0.0)	0.00415887	0.494151	0.306141
210	lifestyle and environment - exercise and work	1210-Snoring (0.0)	-0.0152406	0.0122208	1.9129
211	lifestyle and environment - exercise and work	6143#1-Transport type for commuting to job workplace (0.0)	-0.00180271	0.76695	0.115233
212	lifestyle and environment - exercise and work	6143#2-Transport type for commuting to job workplace (0.0)	0.00553804	0.362579	0.440598
213	lifestyle and environment - exercise and work	6143#4-Transport type for commuting to job workplace (0.0)	0.00889088	0.143825	0.842165
214	lifestyle and environment - exercise and work	6143#3-Transport type for commuting to job workplace (0.0)	0.0006059	0.920654	0.0359037
215	lifestyle and environment - exercise and work	6143#100-Transport type for commuting to job workplace (0.0)	-0.00582205	0.338489	0.470455
216	lifestyle and environment - exercise and work	6162#1-Types of transport used (excluding work) (0.0)	0.00441636	0.467805	0.329935
217	lifestyle and environment - exercise and work	6162#2-Types of transport used (excluding work) (0.0)	0.00499975	0.411096	0.386057
218	lifestyle and environment - exercise and work	6162#4-Types of transport used (excluding work) (0.0)	-0.00427331	0.482344	0.316643
219	lifestyle and environment - exercise and work	6162#3-Types of transport used (excluding work) (0.0)	0.00912476	0.133577	0.874269
220	lifestyle and environment - exercise and work	6162#100-Types of transport used (excluding work) (0.0)	0.0110703	0.068757	1.16268
221	lifestyle and environment - exercise and work	6164#1-Types of physical activity in last 4 weeks (0.0)	0.0173743	0.00428262	2.36829
222	lifestyle and environment - exercise and work	6164#2-Types of physical activity in last 4 weeks (0.0)	0.00821336	0.176919	0.752225
223	lifestyle and environment - exercise and work	6164#100-Types of physical activity in last 4 weeks (0.0)	-0.00515356	0.396854	0.401369
224	lifestyle and environment - exercise and work	6164#4-Types of physical activity in last 4 weeks (0.0)	0.0182443	0.0027031	2.56814
225	lifestyle and environment - exercise and work	6164#3-Types of physical activity in last 4 weeks (0.0)	-0.0104938	0.0844846	1.07322
226	lifestyle and environment - exercise and work	6164#5-Types of physical activity in last 4 weeks (0.0)	0.00046572	0.93897	0.0273483
227	lifestyle and environment - exercise and work	1001-Duration of strenuous sports (0.0)	-0.00384645	0.527152	0.278064
228	lifestyle and environment - exercise and work	1011-Frequency of light DIY in last 4 weeks (0.0)	0.00855391	0.159637	0.796865
229	lifestyle and environment - exercise and work	806-Job involves mainly walking or standing (0.0)	0.000240922	0.968406	0.0139426
230	lifestyle and environment - exercise and work	816-Job involves heavy manual or physical work (0.0)	-0.00300254	0.621574	0.206507
231	lifestyle and environment - exercise and work	826-Job involves shift work (0.0)	-0.0116252	0.0559718	1.25203
232	lifestyle and environment - exercise and work	845-Age completed full time education (0.0)	0.00378955	0.533281	0.273044
233	lifestyle and environment - exercise and work	864-Number of days/week walked 10+ minutes (0.0)	0.0115858	0.0568092	1.24558
234	lifestyle and environment - exercise and work	884-Number of days/week of moderate physical activity 10+ minutes (0.0)	0.020429	0.00078258	3.10647
235	lifestyle and environment - exercise and work	904-Number of days/week of vigorous physical activity 10+ minutes (0.0)	0.00857412	0.158653	0.799551
236	lifestyle and environment - exercise and work	924-Usual walking pace (0.0)	0.00943531	0.120853	0.917742
237	lifestyle and environment - exercise and work	943-Frequency of stair climbing in last 4 weeks (0.0)	0.0280482	3.98744e-06	5.39931
238	lifestyle and environment - exercise and work	971-Frequency of walking for pleasure in last 4 weeks (0.0)	4.68076e-05	0.99386	0.00267471
239	lifestyle and environment - exercise and work	981-Duration walking for pleasure (0.0)	0.00814725	0.180429	0.743693
240	lifestyle and environment - exercise and work	991-Frequency of strenuous sports in last 4 weeks (0.0)	0.00565986	0.352117	0.453313
241	lifestyle and environment - exercise and work	1021-Duration of light DIY (0.0)	0.0069704	0.251816	0.598917
242	lifestyle and environment - exercise and work	1070-Time spent watching television (TV) (0.0)	-0.0287097	2.34852e-06	5.62921
243	lifestyle and environment - exercise and work	1080-Time spent using computer (0.0)	-0.00826539	0.174192	0.758972
244	lifestyle and environment - exercise and work	1090-Time spent driving (0.0)	-0.00208846	0.73134	0.135881
245	lifestyle and environment - exercise and work	1100-Drive faster than motorway speed limit (0.0)	-0.0156446	0.0101075	1.99536
246	lifestyle and environment - exercise and work	1110-Length of mobile phone use (0.0)	0.00567786	0.350587	0.455204
247	lifestyle and environment - exercise and work	1120-Weekly usage of mobile phone in last 3 months (0.0)	-0.00303451	0.617867	0.209105
248	lifestyle and environment - exercise and work	1130-Hands-free device/speakerphone use with mobile phone in last 3 month (0.0)	-0.0109366	0.0721702	1.14164
249	lifestyle and environment - exercise and work	1140-Difference in mobile phone use compared to two years previously (0.0)	0.0104493	0.0858111	1.06646
250	lifestyle and environment - exercise and work	1160-Sleep duration (0.0)	-0.00726695	0.232202	0.634133
251	lifestyle and environment - exercise and work	1170-Getting up in morning (0.0)	0.00263206	0.665224	0.177032
252	lifestyle and environment - exercise and work	1180-Morning/evening person (chronotype) (0.0)	-0.0464814	2.07815e-14	13.6823
253	lifestyle and environment - exercise and work	1190-Nap during day (0.0)	-0.0132967	0.0288101	1.54046
254	lifestyle and environment - exercise and work	1200-Sleeplessness / insomnia (0.0)	0.00845648	0.164446	0.783977
255	lifestyle and environment - exercise and work	1220-Daytime dozing / sleeping (narcolepsy) (0.0)	0.00675011	0.267114	0.573303
256	lifestyle and environment - exercise and work	2624-Frequency of heavy DIY in last 4 weeks (0.0)	0.0069216	0.25515	0.593204
257	lifestyle and environment - exercise and work	2634-Duration of heavy DIY (0.0)	-0.00138416	0.819991	0.0861908
258	lifestyle and environment - exercise and work	3426-Job involves night shift work (0.0)	0.00582104	0.338573	0.470348
259	lifestyle and environment - exercise and work	3637-Frequency of other exercises in last 4 weeks (0.0)	0.0080402	0.186224	0.729965
260	lifestyle and environment - exercise and work	3647-Duration of other exercises (0.0)	0.00165873	0.785087	0.105082
261	lifestyle and environment - exercise and work	10953-Duration of walks (pilot) (0.0)	0.00381568	0.530461	0.275346
262	lifestyle and environment - exercise and work	104920-Time spent doing light physical activity (0.0)	-0.000329694	0.956774	0.0191905
263	lifestyle and environment - exercise and work	796-Distance between home and job workplace (0.0)	-0.000107084	0.985954	0.00614324
264	lifestyle and environment - exercise and work	874-Duration of walks (0.0)	0.00554801	0.361715	0.441634
265	lifestyle and environment - exercise and work	894-Duration of moderate activity (0.0)	0.0204147	0.000789268	3.10278
266	lifestyle and environment - exercise and work	914-Duration of vigorous activity (0.0)	-0.00221541	0.715698	0.14527
267	lifestyle and environment - alcohol	2664_0.0-Reason for reducing amount of alcohol drunk (0.0)	0.00484879	0.425365	0.371238
268	lifestyle and environment - alcohol	2664_1.0-Reason for reducing amount of alcohol drunk (0.0)	-5.34252e-05	0.992992	0.00305418
269	lifestyle and environment - alcohol	2664_2.0-Reason for reducing amount of alcohol drunk (0.0)	0.00677841	0.265114	0.576568
270	lifestyle and environment - alcohol	2664_3.0-Reason for reducing amount of alcohol drunk (0.0)	-0.000608624	0.920298	0.0360714
271	lifestyle and environment - alcohol	2664_4.0-Reason for reducing amount of alcohol drunk (0.0)	-0.00172772	0.776381	0.109925
272	lifestyle and environment - alcohol	2664_5.0-Reason for reducing amount of alcohol drunk (0.0)	-0.0126105	0.0381489	1.41852
273	lifestyle and environment - alcohol	3859_1.0-Reason former drinker stopped drinking alcohol (0.0)	-0.00950503	0.118131	0.927636
274	lifestyle and environment - alcohol	3859_2.0-Reason former drinker stopped drinking alcohol (0.0)	-0.00522262	0.390557	0.408315
275	lifestyle and environment - alcohol	3859_3.0-Reason former drinker stopped drinking alcohol (0.0)	-0.00173867	0.775002	0.110697
276	lifestyle and environment - alcohol	3859_5.0-Reason former drinker stopped drinking alcohol (0.0)	-0.0110403	0.0695102	1.15795
277	lifestyle and environment - alcohol	20117_0.0-Alcohol drinker status (0.0)	-0.00766791	0.207444	0.6831
278	lifestyle and environment - alcohol	20117_1.0-Alcohol drinker status (0.0)	-0.0136578	0.024739	1.60662
279	lifestyle and environment - alcohol	20117_2.0-Alcohol drinker status (0.0)	0.0152415	0.0122158	1.91308
280	lifestyle and environment - alcohol	20405_0.0-Ever had known person concerned about, or recommend reduction of, alcohol consumption (0.0)	0.00279448	0.645936	0.18981
281	lifestyle and environment - alcohol	20405_1.0-Ever had known person concerned about, or recommend reduction of, alcohol consumption (0.0)	-9.65378e-05	0.987337	0.0055344
282	lifestyle and environment - alcohol	20405_2.0-Ever had known person concerned about, or recommend reduction of, alcohol consumption (0.0)	-0.00648217	0.286567	0.542773
283	lifestyle and environment - alcohol	1618-Alcohol usually taken with meals (0.0)	0.008738	0.150843	0.821473
284	lifestyle and environment - alcohol	3731-Former alcohol drinker (0.0)	-0.00249296	0.68192	0.166267
285	lifestyle and environment - alcohol	20404-Ever physically dependent on alcohol (0.0)	-0.000565624	0.925912	0.0334301
286	lifestyle and environment - alcohol	20406-Ever addicted to alcohol (0.0)	0.00246744	0.685	0.164309
287	lifestyle and environment - alcohol	20415-Ongoing addiction to alcohol (0.0)	0.00118853	0.845084	0.0731001
288	lifestyle and environment - alcohol	1558-Alcohol intake frequency. (0.0)	-0.000194249	0.974524	0.0112074
289	lifestyle and environment - alcohol	1568-Average weekly red wine intake (0.0)	-0.00512249	0.399707	0.398258
290	lifestyle and environment - alcohol	1578-Average weekly champagne plus white wine intake (0.0)	0.0142419	0.0192069	1.71654
291	lifestyle and environment - alcohol	1588-Average weekly beer plus cider intake (0.0)	-0.0314613	2.29708e-07	6.63882
292	lifestyle and environment - alcohol	1598-Average weekly spirits intake (0.0)	-0.0132839	0.0289635	1.53815
293	lifestyle and environment - alcohol	1608-Average weekly fortified wine intake (0.0)	0.0226456	0.00019654	3.70655
294	lifestyle and environment - alcohol	1628-Alcohol intake versus 10 years previously (0.0)	-0.0129683	0.0329994	1.48149
295	lifestyle and environment - alcohol	4407-Average monthly red wine intake (0.0)	0.00768642	0.206349	0.685398
296	lifestyle and environment - alcohol	4418-Average monthly champagne plus white wine intake (0.0)	-0.00360956	0.552903	0.257351
297	lifestyle and environment - alcohol	4429-Average monthly beer plus cider intake (0.0)	0.0128874	0.0341096	1.46712
298	lifestyle and environment - alcohol	4440-Average monthly spirits intake (0.0)	-0.0123934	0.0415937	1.38097
299	lifestyle and environment - alcohol	4451-Average monthly fortified wine intake (0.0)	-0.00487905	0.422482	0.374192
300	lifestyle and environment - alcohol	4462-Average monthly intake of other alcoholic drinks (0.0)	0.000492413	0.935479	0.0289658
301	lifestyle and environment - alcohol	5364-Average weekly intake of other alcoholic drinks (0.0)	-0.000317902	0.958319	0.0184899
302	lifestyle and environment - alcohol	20403-Amount of alcohol drunk on a typical drinking day (0.0)	-0.0252194	3.37238e-05	4.47206
303	lifestyle and environment - alcohol	20407-Frequency of failure to fulfil normal expectations due to drinking alcohol in last year (0.0)	0.000693152	0.909274	0.0413053
304	lifestyle and environment - alcohol	20408-Frequency of memory loss due to drinking alcohol in last year (0.0)	-0.00766716	0.207488	0.683007
305	lifestyle and environment - alcohol	20409-Frequency of feeling guilt or remorse after drinking alcohol in last year (0.0)	0.0152823	0.0119857	1.92134
306	lifestyle and environment - alcohol	20414-Frequency of drinking alcohol (0.0)	0.00736225	0.226136	0.645631
307	lifestyle and environment - alcohol	20416-Frequency of consuming six or more units of alcohol (0.0)	-0.0221833	0.000264907	3.57691
308	lifestyle and environment - alcohol	20410-Age when known person last commented about drinking habits (0.0)	-0.00507272	0.404302	0.393294
309	lifestyle and environment - tobacco	2877_1.0-Type of tobacco previously smoked (0.0)	-0.00805907	0.185192	0.732377
310	lifestyle and environment - tobacco	2877_2.0-Type of tobacco previously smoked (0.0)	-0.00839367	0.167603	0.775719
311	lifestyle and environment - tobacco	2877_3.0-Type of tobacco previously smoked (0.0)	-0.0046661	0.443014	0.353583
312	lifestyle and environment - tobacco	3446_1.0-Type of tobacco currently smoked (0.0)	-0.00801498	0.187609	0.726747
313	lifestyle and environment - tobacco	3446_2.0-Type of tobacco currently smoked (0.0)	-0.00646576	0.287789	0.540926
314	lifestyle and environment - tobacco	3446_3.0-Type of tobacco currently smoked (0.0)	-0.0095241	0.117395	0.930351
315	lifestyle and environment - tobacco	20116_0.0-Smoking status (0.0)	0.0107261	0.0778293	1.10886
316	lifestyle and environment - tobacco	20116_1.0-Smoking status (0.0)	-0.00373545	0.539141	0.268297
317	lifestyle and environment - tobacco	20116_2.0-Smoking status (0.0)	-0.0156673	0.00999882	2.00005
318	lifestyle and environment - tobacco	22506_0.0-Tobacco smoking (0.0)	0.0104914	0.0845562	1.07285
319	lifestyle and environment - tobacco	22506_1.0-Tobacco smoking (0.0)	0.00202308	0.73944	0.131097
320	lifestyle and environment - tobacco	22506_2.0-Tobacco smoking (0.0)	-0.00444175	0.46525	0.332314
321	lifestyle and environment - tobacco	22506_3.0-Tobacco smoking (0.0)	-0.0186137	0.00221068	2.65547
322	lifestyle and environment - tobacco	2644-Light smokers, at least 100 smokes in lifetime (0.0)	0.00553468	0.36287	0.440249
323	lifestyle and environment - tobacco	2907-Ever stopped smoking for 6+ months (0.0)	-0.00224999	0.711457	0.147851
324	lifestyle and environment - tobacco	3159-Smoked cigarette or pipe within last hour (0.0)	-0.00359093	0.554955	0.255742
325	lifestyle and environment - tobacco	6157#3-Why stopped smoking (0.0)	-0.00541418	0.373413	0.427811
326	lifestyle and environment - tobacco	6157#100-Why stopped smoking (0.0)	-0.00255059	0.674983	0.170707
327	lifestyle and environment - tobacco	6157#1-Why stopped smoking (0.0)	0.0127665	0.0358254	1.44581
328	lifestyle and environment - tobacco	6157#2-Why stopped smoking (0.0)	-0.00533181	0.380727	0.419387
329	lifestyle and environment - tobacco	6157#4-Why stopped smoking (0.0)	0.0027116	0.65575	0.183262
330	lifestyle and environment - tobacco	6158#2-Why reduced smoking (0.0)	0.0182268	0.00272882	2.56402
331	lifestyle and environment - tobacco	6158#3-Why reduced smoking (0.0)	0.00246989	0.684705	0.164496
332	lifestyle and environment - tobacco	6158#1-Why reduced smoking (0.0)	-0.0062161	0.306809	0.513131
333	lifestyle and environment - tobacco	6158#100-Why reduced smoking (0.0)	-0.0024874	0.68259	0.16584
334	lifestyle and environment - tobacco	6158#4-Why reduced smoking (0.0)	0.00785341	0.196661	0.706282
335	lifestyle and environment - tobacco	20160-Ever smoked (0.0)	-0.00833057	0.17082	0.767461
336	lifestyle and environment - tobacco	1239-Current tobacco smoking (0.0)	-0.0145517	0.0167373	1.77631
337	lifestyle and environment - tobacco	1249-Past tobacco smoking (0.0)	0.0113398	0.0622754	1.20568
338	lifestyle and environment - tobacco	1259-Smoking/smokers in household (0.0)	-0.00699405	0.25021	0.601695
339	lifestyle and environment - tobacco	1269-Exposure to tobacco smoke at home (0.0)	-0.00630727	0.299769	0.523213
340	lifestyle and environment - tobacco	1279-Exposure to tobacco smoke outside home (0.0)	-0.0128948	0.0340062	1.46844
341	lifestyle and environment - tobacco	2887-Number of cigarettes previously smoked daily (0.0)	-0.00173929	0.774924	0.110741
342	lifestyle and environment - tobacco	2926-Number of unsuccessful stop-smoking attempts (0.0)	0.00171708	0.777722	0.109176
343	lifestyle and environment - tobacco	2936-Likelihood of resuming smoking (0.0)	0.00145272	0.811239	0.0908511
344	lifestyle and environment - tobacco	3466-Time from waking to first cigarette (0.0)	0.00386024	0.525671	0.279286
345	lifestyle and environment - tobacco	3476-Difficulty not smoking for 1 day (0.0)	-0.0167254	0.00596227	2.22459
346	lifestyle and environment - tobacco	3486-Ever tried to stop smoking (0.0)	-0.00181002	0.766033	0.115753
347	lifestyle and environment - tobacco	3496-Wants to stop smoking (0.0)	0.000288702	0.962144	0.0167597
348	lifestyle and environment - tobacco	3506-Smoking compared to 10 years previous (0.0)	-0.00613598	0.313086	0.504336
349	lifestyle and environment - tobacco	2867-Age started smoking in former smokers (0.0)	0.00653849	0.282401	0.549134
350	lifestyle and environment - tobacco	2897-Age stopped smoking (0.0)	0.00148371	0.807291	0.0929701
351	lifestyle and environment - tobacco	3436-Age started smoking in current smokers (0.0)	0.00775557	0.202296	0.694013
352	lifestyle and environment - tobacco	3456-Number of cigarettes currently smoked daily (current cigarette smokers) (0.0)	0.0148122	0.0148811	1.82737
353	lifestyle and environment - tobacco	20161-Pack years of smoking (0.0)	-0.00909333	0.13492	0.869923
354	lifestyle and environment - tobacco	20162-Pack years adult smoking as proportion of life span exposed to smoking (0.0)	-0.0163455	0.00720145	2.14258
355	lifestyle and environment - tobacco	22507-Age of stopping smoking (0.0)	-0.00550188	0.36572	0.436851
356	physical measures - general	1707_1.0-Handedness (chirality/laterality) (0.0)	0.0230677	0.000148935	3.827
357	physical measures - general	1707_2.0-Handedness (chirality/laterality) (0.0)	-0.0237942	9.14068e-05	4.03902
358	physical measures - general	1707_3.0-Handedness (chirality/laterality) (0.0)	-0.00229002	0.70656	0.150851
359	physical measures - general	2306-Weight change compared with 1 year ago (0.0)	0.0108895	0.0734071	1.13426
360	physical measures - general	3088-Contra-indications for spirometry (0.0)	-0.00260777	0.668128	0.17514
361	physical measures - general	46-Hand grip strength (left) (0.0)	-0.0511507	3.93909e-17	16.4046
362	physical measures - general	47-Hand grip strength (right) (0.0)	-0.0461281	3.2611e-14	13.4866
363	physical measures - general	48-Waist circumference (0.0)	-0.0421713	4.03174e-12	11.3945
364	physical measures - general	49-Hip circumference (0.0)	-0.00617665	0.30989	0.508793
365	physical measures - general	50-Standing height (0.0)	-0.0429257	1.66204e-12	11.7794
366	physical measures - general	3062-Forced vital capacity (FVC) (0.0)	-0.0436754	6.78607e-13	12.1684
367	physical measures - general	3063-Forced expiratory volume in 1-second (FEV1) (0.0)	-0.0349492	9.06142e-09	8.0428
368	physical measures - general	3064-Peak expiratory flow (PEF) (0.0)	-0.0241256	7.28353e-05	4.13766
369	physical measures - general	10694-Forced vital capacity (FVC) (pilot) (0.1)	-0.00710671	0.242661	0.615
370	physical measures - general	10695-Forced expiratory volume in 1-second (FEV1) (pilot) (0.1)	-0.00187383	0.758038	0.120309
371	physical measures - general	10696-Peak expiratory flow (PEF) (pilot) (0.1)	-0.0109127	0.0727975	1.13788
372	physical measures - general	12143-Weight (pre-imaging) (2.0)	-0.044279	3.26353e-13	12.4863
373	physical measures - general	12144-Height (2.0)	-0.0430438	1.44458e-12	11.8403
374	physical measures - general	20015-Sitting height (0.0)	-0.0326817	7.68729e-08	7.11423
375	physical measures - general	21001-Body mass index (BMI) (0.0)	-0.0172994	0.00445184	2.35146
376	physical measures - general	21002-Weight (0.0)	-0.0373409	8.20057e-10	9.08616
377	physical measures - general	23099-Body fat percentage (0.0)	0.0412985	1.10292e-11	10.9575
378	physical measures - general	23100-Whole body fat mass (0.0)	0.0158937	0.00897254	2.04708
379	physical measures - general	23101-Whole body fat-free mass (0.0)	-0.0513549	2.95474e-17	16.5295
380	physical measures - general	23102-Whole body water mass (2.0)	-0.0535856	1.18797e-18	17.9252
381	physical measures - general	23106-Impedance of whole body (0.0)	0.0403766	3.12327e-11	10.5054
382	physical measures - general	23107-Impedance of leg (right) (0.0)	0.0206453	0.000687643	3.16264
383	physical measures - general	23108-Impedance of leg (left) (0.0)	0.0161545	0.0079078	2.10194
384	physical measures - general	23109-Impedance of arm (right) (0.0)	0.0478692	3.42826e-15	14.4649
385	physical measures - general	23110-Impedance of arm (left) (0.0)	0.0505284	9.39436e-17	16.0271
386	physical measures - general	23111-Leg fat percentage (right) (0.0)	0.0518004	1.57181e-17	16.8036
387	physical measures - general	23112-Leg fat mass (right) (0.0)	0.0448838	1.55181e-13	12.8092
388	physical measures - general	23113-Leg fat-free mass (right) (0.0)	-0.0494125	4.34974e-16	15.3615
389	physical measures - general	23119-Arm fat percentage (right) (0.0)	0.0405079	2.69676e-11	10.5692
390	physical measures - general	23120-Arm fat mass (right) (0.0)	0.00812486	0.18163	0.740812
391	physical measures - general	23121-Arm fat-free mass (right) (0.0)	-0.0527061	4.28579e-18	17.368
392	physical measures - general	23123-Arm fat percentage (left) (0.0)	0.0423656	3.21354e-12	11.493
393	physical measures - general	23125-Arm fat-free mass (left) (0.0)	-0.0554766	7.01594e-20	19.1539
394	physical measures - general	23126-Arm predicted mass (left) (0.0)	-0.0552563	9.80364e-20	19.0086
395	physical measures - general	23127-Trunk fat percentage (0.0)	0.0240752	7.5408e-05	4.12258
396	physical measures - general	23128-Trunk fat mass (0.0)	-0.00506115	0.405375	0.392143
397	physical measures - cardiac & blood vessels	6020_1.0-Completion status of test (0.0)	-0.0103706	0.0882003	1.05453
398	physical measures - cardiac & blood vessels	6020_31.0-Completion status of test (0.0)	-0.0043424	0.475291	0.32304
399	physical measures - cardiac & blood vessels	6020_32.0-Completion status of test (0.0)	-0.00405118	0.505399	0.296366
400	physical measures - cardiac & blood vessels	6020_33.0-Completion status of test (0.0)	-0.00480704	0.429362	0.367176
401	physical measures - cardiac & blood vessels	6020_34.0-Completion status of test (0.0)	-0.00331665	0.585575	0.232417
402	physical measures - cardiac & blood vessels	5992-ECG, phase duration (0.1)	-0.00210691	0.72906	0.137237
403	physical measures - cardiac & blood vessels	6019-ECG/bike method for fitness test (0.0)	0.00254706	0.675407	0.170434
404	physical measures - cardiac & blood vessels	6034-Target heart rate achieved (0.0)	-0.00450727	0.458693	0.338478
405	physical measures - cardiac & blood vessels	22682-Quality control indicator for IMT at 120 degrees (0.0)	0.00380615	0.531489	0.274505
406	physical measures - cardiac & blood vessels	22683-Quality control indicator for IMT at 150 degrees (0.0)	0.00665178	0.274145	0.56202
407	physical measures - cardiac & blood vessels	22684-Quality control indicator for IMT at 210 degrees (0.0)	0.00455821	0.453631	0.343298
408	physical measures - cardiac & blood vessels	22685-Quality control indicator for IMT at 240 degrees (0.0)	-0.00375888	0.536599	0.27035
409	physical measures - cardiac & blood vessels	5993-ECG, number of stages in a phase (0.1)	-0.00497524	0.413394	0.383636
410	physical measures - cardiac & blood vessels	6014-Doctor restricts physical activity due to heart condition (0.0)	0.0119689	0.0490957	1.30896
411	physical measures - cardiac & blood vessels	6015-Chest pain felt during physical activity (0.0)	-0.000228585	0.970023	0.013218
412	physical measures - cardiac & blood vessels	6016-Chest pain felt outside physical activity (0.0)	0.0112405	0.0646021	1.18975
413	physical measures - cardiac & blood vessels	6017-Able to walk or cycle unaided for 10 minutes (0.0)	0.00311643	0.608411	0.215803
414	physical measures - cardiac & blood vessels	93-Systolic blood pressure, manual reading (0.0)	0.011941	0.0496255	1.30429
415	physical measures - cardiac & blood vessels	94-Diastolic blood pressure, manual reading (0.0)	-0.00717661	0.238059	0.623316
416	physical measures - cardiac & blood vessels	95-Pulse rate (during blood-pressure measurement) (0.0)	0.00492027	0.418573	0.378229
417	physical measures - cardiac & blood vessels	102-Pulse rate, automated reading (0.0)	0.0158946	0.0089687	2.04727
418	physical measures - cardiac & blood vessels	4079-Diastolic blood pressure, automated reading (0.0)	-0.0166958	0.00605144	2.21814
419	physical measures - cardiac & blood vessels	4080-Systolic blood pressure, automated reading (0.0)	-0.0200374	0.000986008	3.00612
420	physical measures - cardiac & blood vessels	4194-Pulse rate (0.0)	0.00911738	0.133891	0.873248
421	physical measures - cardiac & blood vessels	4195-Pulse wave reflection index (0.0)	-0.00711667	0.242002	0.616182
422	physical measures - cardiac & blood vessels	4196-Pulse wave peak to peak time (0.0)	0.00758218	0.212569	0.6725
423	physical measures - cardiac & blood vessels	5983-ECG, heart rate (0.0)	-0.00188923	0.756112	0.121414
424	physical measures - cardiac & blood vessels	5984-ECG, load (0.3)	-0.0087349	0.150988	0.821056
425	physical measures - cardiac & blood vessels	5986-ECG, phase time (0.0)	-0.00648492	0.286363	0.543083
426	physical measures - cardiac & blood vessels	6022-ECG during exercise duration (0.0)	-0.00118983	0.844917	0.0731859
427	physical measures - cardiac & blood vessels	6032-Maximum workload during fitness test (0.0)	-0.00718536	0.237487	0.62436
428	physical measures - cardiac & blood vessels	6033-Maximum heart rate during fitness test (0.0)	-0.00546896	0.368597	0.433449
429	physical measures - cardiac & blood vessels	6038-Number of trend entries (0.0)	-0.0125345	0.0393257	1.40532
430	physical measures - cardiac & blood vessels	12336-Ventricular rate (2.0)	0.00186698	0.758895	0.119818
431	physical measures - cardiac & blood vessels	12338-P duration (2.0)	0.0256018	2.55781e-05	4.59213
432	physical measures - cardiac & blood vessels	12340-QRS duration (2.0)	-0.0108778	0.0737167	1.13243
433	physical measures - cardiac & blood vessels	21021-Pulse wave Arterial Stiffness index (0.0)	-0.00575057	0.344453	0.46287
434	physical measures - cardiac & blood vessels	22670-Minimum carotid IMT (intima-medial thickness) at 120 degrees (2.0)	0.00624828	0.304312	0.516681
435	physical measures - cardiac & blood vessels	22671-Mean carotid IMT (intima-medial thickness) at 120 degrees (2.0)	0.0106368	0.0803342	1.0951
436	physical measures - cardiac & blood vessels	22672-Maximum carotid IMT (intima-medial thickness) at 120 degrees (2.0)	-0.000255239	0.966529	0.0147849
437	physical measures - cardiac & blood vessels	22673-Minimum carotid IMT (intima-medial thickness) at 150 degrees (2.0)	0.00596485	0.326774	0.485753
438	physical measures - cardiac & blood vessels	22674-Mean carotid IMT (intima-medial thickness) at 150 degrees (2.0)	0.00518923	0.393594	0.404951
439	physical measures - cardiac & blood vessels	22675-Maximum carotid IMT (intima-medial thickness) at 150 degrees (2.0)	-0.0014755	0.808336	0.0924078
440	physical measures - cardiac & blood vessels	22676-Minimum carotid IMT (intima-medial thickness) at 210 degrees (2.0)	0.00305137	0.615915	0.210479
441	physical measures - cardiac & blood vessels	22677-Mean carotid IMT (intima-medial thickness) at 210 degrees (2.0)	0.00395748	0.515296	0.287944
442	physical measures - cardiac & blood vessels	22678-Maximum carotid IMT (intima-medial thickness) at 210 degrees (2.0)	0.0028079	0.644353	0.190876
443	physical measures - cardiac & blood vessels	22679-Minimum carotid IMT (intima-medial thickness) at 240 degrees (2.0)	-0.000503131	0.934078	0.0296168
444	physical measures - cardiac & blood vessels	22680-Mean carotid IMT (intima-medial thickness) at 240 degrees (2.0)	-0.00278474	0.647087	0.189037
445	physical measures - cardiac & blood vessels	22681-Maximum carotid IMT (intima-medial thickness) at 240 degrees (2.0)	-0.00604941	0.319963	0.494901
446	cognitive phenotypes	4292_0.0-PM: initial answer (0.0)	-0.00854206	0.160216	0.795293
447	cognitive phenotypes	4292_1.0-PM: initial answer (0.0)	0.0109356	0.0721973	1.14148
448	cognitive phenotypes	4292_3.0-PM: initial answer (0.0)	3.55032e-05	0.995343	0.00202724
449	cognitive phenotypes	4935_13.0-FI1 : numeric addition test (0.0)	-0.0057303	0.346156	0.460728
450	cognitive phenotypes	4935_14.0-FI1 : numeric addition test (0.0)	-0.00284735	0.639708	0.194018
451	cognitive phenotypes	4935_15.0-FI1 : numeric addition test (0.0)	-0.00181823	0.765002	0.116337
452	cognitive phenotypes	4935_16.0-FI1 : numeric addition test (0.0)	-0.00195455	0.74796	0.126121
453	cognitive phenotypes	4935_17.0-FI1 : numeric addition test (0.0)	0.00277541	0.648189	0.188298
454	cognitive phenotypes	4957_1.0-FI3 : word interpolation (0.0)	-0.0145344	0.0168675	1.77295
455	cognitive phenotypes	4957_2.0-FI3 : word interpolation (0.0)	-0.00569558	0.349086	0.457068
456	cognitive phenotypes	4957_4.0-FI3 : word interpolation (0.0)	0.0028476	0.639679	0.194038
457	cognitive phenotypes	4968_5.0-FI4 : positional arithmetic (0.0)	-0.00869995	0.15263	0.81636
458	cognitive phenotypes	4968_6.0-FI4 : positional arithmetic (0.0)	0.00197854	0.744975	0.127859
459	cognitive phenotypes	4968_7.0-FI4 : positional arithmetic (0.0)	-0.00226047	0.710174	0.148635
460	cognitive phenotypes	4968_8.0-FI4 : positional arithmetic (0.0)	-7.24041e-05	0.990503	0.00414429
461	cognitive phenotypes	4979_1.0-FI5 : family relationship calculation (0.0)	-0.00436855	0.472637	0.325472
462	cognitive phenotypes	4979_2.0-FI5 : family relationship calculation (0.0)	-0.0102846	0.0908694	1.04158
463	cognitive phenotypes	4979_3.0-FI5 : family relationship calculation (0.0)	-0.00105277	0.862591	0.0641949
464	cognitive phenotypes	4979_4.0-FI5 : family relationship calculation (0.0)	-3.00082e-05	0.996064	0.00171286
465	cognitive phenotypes	4979_5.0-FI5 : family relationship calculation (0.0)	0.00183799	0.762524	0.117746
466	cognitive phenotypes	4990_68.0-FI6 : conditional arithmetic (0.0)	-0.000967178	0.873665	0.0586549
467	cognitive phenotypes	4990_69.0-FI6 : conditional arithmetic (0.0)	0.009561	0.115981	0.935613
468	cognitive phenotypes	4990_70.0-FI6 : conditional arithmetic (0.0)	-0.00982128	0.106384	0.973124
469	cognitive phenotypes	4990_71.0-FI6 : conditional arithmetic (0.0)	-0.000544256	0.928704	0.0321228
470	cognitive phenotypes	4990_72.0-FI6 : conditional arithmetic (0.0)	-0.00990473	0.103444	0.985295
471	cognitive phenotypes	5001_1.0-FI7 : synonym (0.0)	-0.00816258	0.179611	0.745668
472	cognitive phenotypes	5001_2.0-FI7 : synonym (0.0)	-0.000603076	0.921022	0.0357298
473	cognitive phenotypes	5001_3.0-FI7 : synonym (0.0)	0.0114451	0.0598839	1.22269
474	cognitive phenotypes	5001_4.0-FI7 : synonym (0.0)	0.0137871	0.0234081	1.63063
475	cognitive phenotypes	5001_5.0-FI7 : synonym (0.0)	-0.00494965	0.4158	0.381116
476	cognitive phenotypes	5012_25.0-FI8 : chained arithmetic (0.0)	-0.00170515	0.779226	0.108337
477	cognitive phenotypes	5012_26.0-FI8 : chained arithmetic (0.0)	0.00954811	0.116473	0.933774
478	cognitive phenotypes	5012_27.0-FI8 : chained arithmetic (0.0)	0.00850627	0.161975	0.790552
479	cognitive phenotypes	5012_28.0-FI8 : chained arithmetic (0.0)	-0.00412284	0.497899	0.302859
480	cognitive phenotypes	5012_29.0-FI8 : chained arithmetic (0.0)	-0.00450848	0.458573	0.338592
481	cognitive phenotypes	5556_1.0-FI9 : concept interpolation (0.0)	0.0029238	0.630748	0.200144
482	cognitive phenotypes	5556_3.0-FI9 : concept interpolation (0.0)	-0.00572105	0.346935	0.459752
483	cognitive phenotypes	5556_4.0-FI9 : concept interpolation (0.0)	0.00903916	0.13726	0.862456
484	cognitive phenotypes	5556_5.0-FI9 : concept interpolation (0.0)	0.0017461	0.774067	0.111221
485	cognitive phenotypes	5699_92.0-FI10 : arithmetic sequence recognition (0.0)	0.00077817	0.898203	0.0466254
486	cognitive phenotypes	5699_93.0-FI10 : arithmetic sequence recognition (0.0)	-0.00363695	0.549895	0.25972
487	cognitive phenotypes	5699_94.0-FI10 : arithmetic sequence recognition (0.0)	-0.00104889	0.863093	0.0639422
488	cognitive phenotypes	5699_95.0-FI10 : arithmetic sequence recognition (0.0)	-0.00242001	0.69074	0.160685
489	cognitive phenotypes	5699_96.0-FI10 : arithmetic sequence recognition (0.0)	0.0118903	0.0506029	1.29582
490	cognitive phenotypes	5779_1.0-FI11 : antonym (0.0)	0.0128919	0.0340464	1.46793
491	cognitive phenotypes	5779_2.0-FI11 : antonym (0.0)	-0.00256752	0.67295	0.172017
492	cognitive phenotypes	5779_4.0-FI11 : antonym (0.0)	-0.00501492	0.409678	0.387557
493	cognitive phenotypes	5779_5.0-FI11 : antonym (0.0)	-0.00269725	0.657455	0.182134
494	cognitive phenotypes	5790_45.0-FI12 : square sequence recognition (0.0)	0.00336281	0.580367	0.236297
495	cognitive phenotypes	5790_46.0-FI12 : square sequence recognition (0.0)	-0.00991062	0.103239	0.986156
496	cognitive phenotypes	5790_47.0-FI12 : square sequence recognition (0.0)	0.00133585	0.826172	0.0829298
497	cognitive phenotypes	5790_48.0-FI12 : square sequence recognition (0.0)	0.0029238	0.630748	0.200144
498	cognitive phenotypes	5790_49.0-FI12 : square sequence recognition (0.0)	0.00270776	0.656206	0.18296
499	cognitive phenotypes	5790_50.0-FI12 : square sequence recognition (0.0)	0.00685312	0.259883	0.585223
500	cognitive phenotypes	6362_0.0-First code array presented (2.0)	0.0136591	0.0247258	1.60685
501	cognitive phenotypes	6362_1.0-First code array presented (2.0)	0.00808801	0.183619	0.736082
502	cognitive phenotypes	6362_2.0-First code array presented (2.0)	-0.00445544	0.463876	0.333598
503	cognitive phenotypes	6362_3.0-First code array presented (2.0)	0.0134614	0.0268863	1.57047
504	cognitive phenotypes	6362_4.0-First code array presented (2.0)	0.00311838	0.608187	0.215963
505	cognitive phenotypes	6362_5.0-First code array presented (2.0)	-0.00333822	0.583138	0.234229
506	cognitive phenotypes	6362_6.0-First code array presented (2.0)	0.00651627	0.28404	0.546621
507	cognitive phenotypes	6362_7.0-First code array presented (2.0)	-0.00260163	0.668863	0.174663
508	cognitive phenotypes	6362_8.0-First code array presented (2.0)	-0.00444376	0.465048	0.332502
509	cognitive phenotypes	6362_9.0-First code array presented (2.0)	0.00733261	0.22801	0.642045
510	cognitive phenotypes	6362_10.0-First code array presented (2.0)	0.00240208	0.692914	0.159321
511	cognitive phenotypes	6362_11.0-First code array presented (2.0)	0.0019286	0.751196	0.124247
512	cognitive phenotypes	6362_12.0-First code array presented (2.0)	0.00186845	0.758711	0.119924
513	cognitive phenotypes	6362_13.0-First code array presented (2.0)	0.0121061	0.0465554	1.33203
514	cognitive phenotypes	6362_14.0-First code array presented (2.0)	0.0067786	0.2651	0.576591
515	cognitive phenotypes	6362_15.0-First code array presented (2.0)	0.00138743	0.819573	0.0864123
516	cognitive phenotypes	6362_16.0-First code array presented (2.0)	0.00350252	0.564738	0.248153
517	cognitive phenotypes	6362_17.0-First code array presented (2.0)	-0.00651426	0.284188	0.546394
518	cognitive phenotypes	6362_18.0-First code array presented (2.0)	0.00438942	0.470524	0.327418
519	cognitive phenotypes	6362_19.0-First code array presented (2.0)	0.00574191	0.34518	0.461955
520	cognitive phenotypes	6362_20.0-First code array presented (2.0)	0.000701946	0.908128	0.041853
521	cognitive phenotypes	6362_21.0-First code array presented (2.0)	-0.000911209	0.88092	0.0550636
522	cognitive phenotypes	6362_22.0-First code array presented (2.0)	-0.00469788	0.439914	0.356632
523	cognitive phenotypes	6362_23.0-First code array presented (2.0)	0.0121599	0.0455908	1.34112
524	cognitive phenotypes	6362_24.0-First code array presented (2.0)	0.00466065	0.443547	0.35306
525	cognitive phenotypes	6362_25.0-First code array presented (2.0)	0.0129744	0.0329177	1.48257
526	cognitive phenotypes	6362_26.0-First code array presented (2.0)	-0.00672107	0.269177	0.569962
527	cognitive phenotypes	6362_27.0-First code array presented (2.0)	-0.00187121	0.758365	0.120122
528	cognitive phenotypes	6362_28.0-First code array presented (2.0)	0.0025435	0.675835	0.17016
529	cognitive phenotypes	6362_29.0-First code array presented (2.0)	0.00639148	0.293363	0.532595
530	cognitive phenotypes	6362_30.0-First code array presented (2.0)	0.0128705	0.0343452	1.46413
531	cognitive phenotypes	6362_31.0-First code array presented (2.0)	0.0117935	0.0525103	1.27976
532	cognitive phenotypes	20165_1.0-FI1 : numeric addition test (0.0)	-0.00273588	0.652868	0.185174
533	cognitive phenotypes	20165_2.0-FI1 : numeric addition test (0.0)	0.00418003	0.491956	0.308074
534	cognitive phenotypes	20165_3.0-FI1 : numeric addition test (0.0)	-0.00275031	0.651159	0.186313
535	cognitive phenotypes	20165_4.0-FI1 : numeric addition test (0.0)	0.0106481	0.0800144	1.09683
536	cognitive phenotypes	20165_5.0-FI1 : numeric addition test (0.0)	-0.0115396	0.0578049	1.23804
537	cognitive phenotypes	20169_1.0-FI3 : word interpolation (0.0)	-0.0149339	0.0140774	1.85148
538	cognitive phenotypes	20169_2.0-FI3 : word interpolation (0.0)	-0.013182	0.0302185	1.51973
539	cognitive phenotypes	20169_3.0-FI3 : word interpolation (0.0)	0.00307869	0.612759	0.212711
540	cognitive phenotypes	20169_4.0-FI3 : word interpolation (0.0)	0.00869019	0.153091	0.815051
541	cognitive phenotypes	20169_5.0-FI3 : word interpolation (0.0)	3.78871e-05	0.99503	0.0021637
542	cognitive phenotypes	20171_1.0-FI4 : positional arithmetic (0.0)	-0.00600849	0.323247	0.490465
543	cognitive phenotypes	20171_2.0-FI4 : positional arithmetic (0.0)	-0.000959081	0.874714	0.0581338
544	cognitive phenotypes	20171_3.0-FI4 : positional arithmetic (0.0)	0.00593255	0.3294	0.482276
545	cognitive phenotypes	20171_4.0-FI4 : positional arithmetic (0.0)	-0.0029093	0.632443	0.198979
546	cognitive phenotypes	20171_5.0-FI4 : positional arithmetic (0.0)	0.00450927	0.458494	0.338666
547	cognitive phenotypes	20173_1.0-FI5 : family relationship calculation (0.0)	-0.00832971	0.170864	0.767349
548	cognitive phenotypes	20173_2.0-FI5 : family relationship calculation (0.0)	0.0044638	0.463038	0.334384
549	cognitive phenotypes	20173_3.0-FI5 : family relationship calculation (0.0)	0.00630002	0.300325	0.522408
550	cognitive phenotypes	20173_4.0-FI5 : family relationship calculation (0.0)	0.00276138	0.649849	0.187188
551	cognitive phenotypes	20173_5.0-FI5 : family relationship calculation (0.0)	-0.00741645	0.222736	0.652209
552	cognitive phenotypes	20175_1.0-FI6 : conditional arithmetic (0.0)	-0.00257594	0.671941	0.172669
553	cognitive phenotypes	20175_2.0-FI6 : conditional arithmetic (0.0)	0.00720974	0.235899	0.627273
554	cognitive phenotypes	20175_3.0-FI6 : conditional arithmetic (0.0)	-0.000972642	0.872958	0.0590068
555	cognitive phenotypes	20175_4.0-FI6 : conditional arithmetic (0.0)	-0.00468548	0.441123	0.35544
556	cognitive phenotypes	20175_5.0-FI6 : conditional arithmetic (0.0)	-0.00766375	0.20769	0.682584
557	cognitive phenotypes	20177_1.0-FI7 : synonym (0.0)	-0.0126005	0.0383017	1.41678
558	cognitive phenotypes	20177_2.0-FI7 : synonym (0.0)	-0.0030218	0.619339	0.208071
559	cognitive phenotypes	20177_3.0-FI7 : synonym (0.0)	0.00986985	0.104665	0.980198
560	cognitive phenotypes	20177_4.0-FI7 : synonym (0.0)	0.00639814	0.29286	0.53334
561	cognitive phenotypes	20177_5.0-FI7 : synonym (0.0)	0.00518309	0.394155	0.404333
562	cognitive phenotypes	20179_1.0-FI8 : chained arithmetic (0.0)	-0.00444498	0.464925	0.332617
563	cognitive phenotypes	20179_2.0-FI8 : chained arithmetic (0.0)	0.00813577	0.181044	0.742215
564	cognitive phenotypes	20179_3.0-FI8 : chained arithmetic (0.0)	-0.00797606	0.18976	0.721795
565	cognitive phenotypes	20179_4.0-FI8 : chained arithmetic (0.0)	0.0025983	0.669261	0.174404
566	cognitive phenotypes	20179_5.0-FI8 : chained arithmetic (0.0)	-0.00402125	0.50855	0.293667
567	cognitive phenotypes	20181_1.0-FI9 : concept interpolation (0.0)	-0.00665509	0.273906	0.562399
568	cognitive phenotypes	20181_2.0-FI9 : concept interpolation (0.0)	-0.00700709	0.249329	0.603228
569	cognitive phenotypes	20181_3.0-FI9 : concept interpolation (0.0)	-0.00639645	0.292988	0.53315
570	cognitive phenotypes	20181_4.0-FI9 : concept interpolation (0.0)	0.0142094	0.0194835	1.71033
571	cognitive phenotypes	20181_5.0-FI9 : concept interpolation (0.0)	-0.00807926	0.184094	0.734961
572	cognitive phenotypes	20183_1.0-FI10 : arithmetic sequence recognition (0.0)	-0.00780302	0.199548	0.699952
573	cognitive phenotypes	20183_2.0-FI10 : arithmetic sequence recognition (0.0)	-4.12664e-05	0.994587	0.00235721
574	cognitive phenotypes	20183_3.0-FI10 : arithmetic sequence recognition (0.0)	-0.00813519	0.181075	0.74214
575	cognitive phenotypes	20183_4.0-FI10 : arithmetic sequence recognition (0.0)	0.00213275	0.72587	0.139141
576	cognitive phenotypes	20183_5.0-FI10 : arithmetic sequence recognition (0.0)	-0.00185365	0.760563	0.118865
577	cognitive phenotypes	20185_1.0-FI11 : antonym (0.0)	-0.00219722	0.717931	0.143917
578	cognitive phenotypes	20185_2.0-FI11 : antonym (0.0)	-0.0105894	0.0816929	1.08782
579	cognitive phenotypes	20185_4.0-FI11 : antonym (0.0)	-0.00391709	0.519592	0.284337
580	cognitive phenotypes	20185_5.0-FI11 : antonym (0.0)	0.000923662	0.879305	0.0558605
581	cognitive phenotypes	20187_1.0-FI12 : square sequence recognition (0.0)	0.00461949	0.447583	0.349127
582	cognitive phenotypes	20187_2.0-FI12 : square sequence recognition (0.0)	-0.00140354	0.817514	0.0875047
583	cognitive phenotypes	20187_3.0-FI12 : square sequence recognition (0.0)	-0.00609713	0.31616	0.500093
584	cognitive phenotypes	20187_4.0-FI12 : square sequence recognition (0.0)	-0.00158027	0.79502	0.099622
585	cognitive phenotypes	20187_5.0-FI12 : square sequence recognition (0.0)	-0.0062825	0.301672	0.520465
586	cognitive phenotypes	20246_0.0-Trail making completion status (0.0)	0.0021672	0.721624	0.141689
587	cognitive phenotypes	20246_1.0-Trail making completion status (0.0)	-0.00695047	0.253174	0.596581
588	cognitive phenotypes	20246_2.0-Trail making completion status (0.0)	-0.00729252	0.230563	0.63721
589	cognitive phenotypes	20246_3.0-Trail making completion status (0.0)	0.004554	0.454048	0.342898
590	cognitive phenotypes	4294-Final attempt correct (0.0)	0.00830512	0.172131	0.764141
591	cognitive phenotypes	4924-Attempted fluid intelligence (FI) test. (3.0)	0.00989013	0.103954	0.98316
592	cognitive phenotypes	6332#3-Item selected for each puzzle (2.0)	-0.00133585	0.826172	0.0829298
593	cognitive phenotypes	6332#2-Item selected for each puzzle (2.0)	0.0039811	0.512792	0.290059
594	cognitive phenotypes	6332#5-Item selected for each puzzle (2.0)	-0.000590315	0.922688	0.034945
595	cognitive phenotypes	6332#1-Item selected for each puzzle (2.0)	-0.00319636	0.599246	0.222395
596	cognitive phenotypes	6332#0-Item selected for each puzzle (2.0)	-0.00801893	0.187391	0.727252
597	cognitive phenotypes	6332#7-Item selected for each puzzle (2.0)	0.013225	0.0296837	1.52748
598	cognitive phenotypes	6332#6-Item selected for each puzzle (2.0)	-0.00319846	0.599006	0.222569
599	cognitive phenotypes	6332#4-Item selected for each puzzle (2.0)	4.0837e-05	0.994643	0.00233262
600	cognitive phenotypes	10141-Number of times snap-button pressed (pilot) (0.0)	0.00452394	0.457033	0.340053
601	cognitive phenotypes	10610-Word count (pilot) (0.0)	0.00814891	0.180341	0.743905
602	cognitive phenotypes	20152-Reproduciblity of spirometry measurement using ERS/ATS criteria (0.0)	0.0191387	0.00165126	2.78218
603	cognitive phenotypes	398-Number of correct matches in round (2.1)	-0.00159534	0.79311	0.100667
604	cognitive phenotypes	403-Number of times snap-button pressed (0.0)	-0.00331015	0.58631	0.231873
605	cognitive phenotypes	4250-Number of digits to be memorised/recalled (0.1)	0.00222163	0.714935	0.145734
606	cognitive phenotypes	4282-Maximum digits remembered correctly (0.0)	-0.00281665	0.643322	0.191572
607	cognitive phenotypes	4283-Number of rounds of numeric memory test performed (0.0)	-0.00013488	0.982309	0.00775192
608	cognitive phenotypes	4291-Number of attempts (0.0)	-0.00961009	0.114121	0.942636
609	cognitive phenotypes	6349-Total errors traversing numeric path (trail #1) (2.0)	0.00279675	0.645669	0.18999
610	cognitive phenotypes	6351-Total errors traversing alphanumeric path (trail #2) (2.0)	-0.0104487	0.0858306	1.06636
611	cognitive phenotypes	6373-Number of puzzles correctly solved (2.0)	0.0187232	0.00208132	2.68166
612	cognitive phenotypes	6374-Number of puzzles viewed (2.0)	-0.00727326	0.231797	0.634893
613	cognitive phenotypes	6382-n/a (2.0)	-0.00801012	0.187876	0.726129
614	cognitive phenotypes	6383-Number of puzzles attempted (2.0)	-0.0192141	0.00158262	2.80062
615	cognitive phenotypes	6770-Errors before selecting correct item in numeric path (trail #1) (2.0)	0.00325436	0.592636	0.227212
616	cognitive phenotypes	6771-Errors before selecting correct item in alphanumeric path (trail #2) (2.0)	-0.00755843	0.214005	0.669575
617	cognitive phenotypes	20016-Fluid intelligence score (0.0)	0.00965165	0.112564	0.9486
618	cognitive phenotypes	20018-Prospective memory result (0.0)	-0.00635067	0.296456	0.52804
619	cognitive phenotypes	20128-Number of fluid intelligence questions attempted within time limit (0.0)	0.0115341	0.0579247	1.23714
620	cognitive phenotypes	20131-Number of correct matches in round (0.0)	0.00220759	0.716658	0.144688
621	cognitive phenotypes	20147-Errors before selecting correct item in numeric path (trail #1) (0.1)	0.0056337	0.354347	0.450571
622	cognitive phenotypes	20148-Errors before selecting correct item in alphanumeric path (trail #2) (0.1)	0.00322832	0.595599	0.225046
623	cognitive phenotypes	20191-Fluid intelligence score (0.0)	0.00890735	0.143084	0.844408
624	cognitive phenotypes	20200-Values wanted (0.8)	-0.00630309	0.300089	0.522749
625	cognitive phenotypes	20240-Maximum digits remembered correctly (0.0)	0.00187176	0.758296	0.120161
626	cognitive phenotypes	20242-Fluid intelligence completion status (0.0)	-0.00066361	0.913125	0.0394698
627	cognitive phenotypes	20244-Pairs matching completion status (0.0)	0.0020495	0.736163	0.133026
628	cognitive phenotypes	20245-Symbol digit completion status (0.0)	0.0104904	0.0845877	1.07269
629	cognitive phenotypes	20247-Total errors traversing numeric path (trail #1) (0.0)	-0.000603379	0.920983	0.0357485
630	cognitive phenotypes	20248-Total errors traversing alphanumeric path (trail #2) (0.0)	0.00509707	0.40205	0.39572
631	cognitive phenotypes	23321-Values wanted (2.0)	0.0170048	0.00517715	2.28591
632	cognitive phenotypes	399-Number of incorrect matches in round (0.1)	0.00352774	0.561939	0.250311
633	cognitive phenotypes	400-Time to complete round (0.1)	0.00380825	0.531262	0.274691
634	cognitive phenotypes	404-Duration to first press of snap-button in each round (0.0)	-0.00979495	0.107325	0.969299
635	cognitive phenotypes	630-Touchscreen duration (0.0)	-0.00578877	0.341257	0.466918
636	cognitive phenotypes	4253-Time number displayed for (2.0)	-0.00143468	0.81354	0.0896214
637	cognitive phenotypes	4254-Time first key touched (0.0)	0.00560502	0.356802	0.447572
638	cognitive phenotypes	4255-Time last key touched (0.0)	-0.00832781	0.170962	0.767101
639	cognitive phenotypes	4256-Time elapsed (0.0)	-0.00582049	0.338618	0.47029
640	cognitive phenotypes	4285-Time to complete test (0.0)	-0.00732853	0.228269	0.641553
641	cognitive phenotypes	4290-Duration screen displayed (0.0)	-0.000145334	0.980938	0.00835848
642	cognitive phenotypes	6333-Duration spent answering each puzzle (2.0)	0.00273726	0.652705	0.185283
643	cognitive phenotypes	6348-Duration to complete numeric path (trail #1) (2.0)	-0.00432186	0.477382	0.321134
644	cognitive phenotypes	6350-Duration to complete alphanumeric path (trail #2) (2.0)	-0.00863254	0.155835	0.807335
645	cognitive phenotypes	6772-Interval between previous point and current one in numeric path (trail #1) (2.0)	-0.00910848	0.134271	0.872017
646	cognitive phenotypes	6773-Interval between previous point and current one in alphanumeric path (trail #2) (2.0)	-0.00693413	0.254292	0.594668
647	cognitive phenotypes	10137-Number of incorrect matches in round (pilot) (0.1)	-0.0033559	0.581145	0.235716
648	cognitive phenotypes	10138-Time to complete round (pilot) (0.1)	-0.00280806	0.644334	0.190889
649	cognitive phenotypes	10144-Time taken to complete lights test (pilot) (0.1)	-0.00128148	0.833141	0.0792817
650	cognitive phenotypes	10147-Duration to first press of snap-button in each round (pilot) (0.0)	0.00410075	0.500205	0.300852
651	cognitive phenotypes	10241-Touchscreen duration (pilot) (0.0)	0.0063721	0.294829	0.530429
652	cognitive phenotypes	10609-Words answer array (pilot) (0.0)	-0.00638207	0.294074	0.531544
653	cognitive phenotypes	10612-Number of words beginning with 'S' (pilot) (0.0)	0.0113072	0.0630308	1.20045
654	cognitive phenotypes	20023-Mean time to correctly identify matches (0.0)	-0.00459223	0.450267	0.346529
655	cognitive phenotypes	20132-Number of incorrect matches in round (0.0)	-0.00431018	0.478573	0.320051
656	cognitive phenotypes	20133-Time to complete round (0.0)	4.19635e-05	0.994496	0.00239714
657	cognitive phenotypes	20149-Interval between previous point and current one in numeric path (trail #1) (0.1)	0.00119288	0.844523	0.0733883
658	cognitive phenotypes	20153-Forced expiratory volume in 1-second (FEV1), predicted (0.0)	-0.0199147	0.00105923	2.97501
659	cognitive phenotypes	20154-Forced expiratory volume in 1-second (FEV1), predicted percentage (0.0)	0.0127909	0.0354736	1.45009
660	cognitive phenotypes	20155-Interval between previous point and current one in alphanumeric path (trail #2) (0.1)	0.00397939	0.512973	0.289906
661	cognitive phenotypes	20156-Duration to complete numeric path (trail #1) (0.0)	0.00193307	0.750638	0.124569
662	cognitive phenotypes	20157-Duration to complete alphanumeric path (trail #2) (0.0)	0.00224088	0.712573	0.147171
663	cognitive phenotypes	20159-Number of symbol digit matches made correctly (0.0)	0.00950019	0.118318	0.926948
664	cognitive phenotypes	20195-Number of symbol digit matches attempted (0.0)	0.0113474	0.0621012	1.2069
665	cognitive phenotypes	20229-Values entered (0.0)	-0.00521205	0.391517	0.407249
666	cognitive phenotypes	20230-Duration to entering value (0.0)	-0.0100816	0.0974274	1.01132
667	cognitive phenotypes	23322-Values entered (2.0)	0.0231799	0.000138243	3.85936
668	cognitive phenotypes	23323-Number of symbol digit matches attempted (2.0)	0.00760735	0.211055	0.675604
669	cognitive phenotypes	23324-Number of symbol digit matches made correctly (2.0)	0.0140931	0.020502	1.6882
670	mental health self-report	20126_0.0-Bipolar and major depression status (0.0)	0.000187289	0.975437	0.0108009
671	mental health self-report	20126_1.0-Bipolar and major depression status (0.0)	0.00336636	0.579967	0.236597
672	mental health self-report	20126_2.0-Bipolar and major depression status (0.0)	-0.00268551	0.658852	0.181212
673	mental health self-report	20126_3.0-Bipolar and major depression status (0.0)	-0.00426304	0.483398	0.315696
674	mental health self-report	20126_4.0-Bipolar and major depression status (0.0)	0.00196841	0.746235	0.127125
675	mental health self-report	20126_5.0-Bipolar and major depression status (0.0)	-0.0108506	0.0744397	1.1282
676	mental health self-report	20411_0.0-Ever been injured or injured someone else through drinking alcohol (0.0)	0.0032074	0.597986	0.223309
677	mental health self-report	20411_1.0-Ever been injured or injured someone else through drinking alcohol (0.0)	-0.00990465	0.103447	0.985283
678	mental health self-report	20411_2.0-Ever been injured or injured someone else through drinking alcohol (0.0)	0.00365537	0.547875	0.261318
679	mental health self-report	20526_0.0-Been in serious accident believed to be life-threatening (0.0)	-0.000424031	0.944424	0.0248331
680	mental health self-report	20526_1.0-Been in serious accident believed to be life-threatening (0.0)	0.00252891	0.67759	0.169033
681	mental health self-report	20526_2.0-Been in serious accident believed to be life-threatening (0.0)	-0.00310078	0.610212	0.21452
682	mental health self-report	20527_0.0-Been involved in combat or exposed to war-zone (0.0)	0.00299644	0.622283	0.206012
683	mental health self-report	20527_1.0-Been involved in combat or exposed to war-zone (0.0)	-0.0104976	0.0843718	1.0738
684	mental health self-report	20527_2.0-Been involved in combat or exposed to war-zone (0.0)	0.0109356	0.0721973	1.14148
685	mental health self-report	20528_0.0-Diagnosed with life-threatening illness (0.0)	0.00134555	0.82493	0.0835831
686	mental health self-report	20528_1.0-Diagnosed with life-threatening illness (0.0)	0.0012338	0.839262	0.0761026
687	mental health self-report	20528_2.0-Diagnosed with life-threatening illness (0.0)	-0.00497679	0.413248	0.38379
688	mental health self-report	20529_0.0-Victim of physically violent crime (0.0)	0.00942329	0.121327	0.916042
689	mental health self-report	20529_1.0-Victim of physically violent crime (0.0)	-0.0146109	0.0162984	1.78785
690	mental health self-report	20529_2.0-Victim of physically violent crime (0.0)	0.00712321	0.241569	0.616958
691	mental health self-report	20530_0.0-Witnessed sudden violent death (0.0)	-0.00117303	0.84708	0.0720757
692	mental health self-report	20530_1.0-Witnessed sudden violent death (0.0)	0.00338813	0.57752	0.238433
693	mental health self-report	20530_2.0-Witnessed sudden violent death (0.0)	-0.00475122	0.434739	0.361771
694	mental health self-report	20531_0.0-Victim of sexual assault (0.0)	-0.00506115	0.405374	0.392144
695	mental health self-report	20531_1.0-Victim of sexual assault (0.0)	0.00973019	0.109668	0.959919
696	mental health self-report	20531_2.0-Victim of sexual assault (0.0)	-0.000301253	0.9605	0.0175026
697	mental health self-report	20536_0.0-Weight change during worst episode of depression (0.0)	-0.00297503	0.624773	0.204278
698	mental health self-report	20536_1.0-Weight change during worst episode of depression (0.0)	-0.000963321	0.874165	0.0584066
699	mental health self-report	20536_2.0-Weight change during worst episode of depression (0.0)	0.0149533	0.013953	1.85533
700	mental health self-report	20536_3.0-Weight change during worst episode of depression (0.0)	-0.00078963	0.896712	0.0473468
701	mental health self-report	1920-Mood swings (0.0)	0.0123074	0.04303	1.36623
702	mental health self-report	1930-Miserableness (0.0)	0.00937761	0.123142	0.909593
703	mental health self-report	1940-Irritability (0.0)	-0.0035273	0.561987	0.250273
704	mental health self-report	1950-Sensitivity / hurt feelings (0.0)	0.0102385	0.0923254	1.03468
705	mental health self-report	1960-Fed-up feelings (0.0)	-0.00212874	0.726364	0.138845
706	mental health self-report	1970-Nervous feelings (0.0)	0.0022052	0.716951	0.144511
707	mental health self-report	1980-Worrier / anxious feelings (0.0)	0.000430681	0.943554	0.0252334
708	mental health self-report	1990-Tense / 'highly strung' (0.0)	0.00152042	0.802619	0.0954903
709	mental health self-report	2000-Worry too long after embarrassment (0.0)	0.010852	0.0744037	1.12841
710	mental health self-report	2010-Suffer from 'nerves' (0.0)	-0.0134689	0.0268012	1.57185
711	mental health self-report	2020-Loneliness, isolation (0.0)	-0.0109825	0.0709835	1.14884
712	mental health self-report	2030-Guilty feelings (0.0)	0.00217777	0.720324	0.142472
713	mental health self-report	2040-Risk taking (0.0)	-0.01722	0.00463757	2.33371
714	mental health self-report	2090-Seen doctor (GP) for nerves, anxiety, tension or depression (0.0)	0.0109232	0.0725217	1.13953
715	mental health self-report	2100-Seen a psychiatrist for nerves, anxiety, tension or depression (0.0)	-0.00252147	0.678484	0.16846
716	mental health self-report	4598-Ever depressed for a whole week (0.0)	0.00313491	0.606286	0.217322
717	mental health self-report	4631-Ever unenthusiastic/disinterested for a whole week (0.0)	-0.00491225	0.419332	0.377442
718	mental health self-report	4642-Ever manic/hyper for 2 days (0.0)	-0.00887942	0.144342	0.840606
719	mental health self-report	4653-Ever highly irritable/argumentative for 2 days (0.0)	-0.00416049	0.493982	0.306289
720	mental health self-report	5674-Severity of manic/irritable episodes (0.0)	-0.000653445	0.914451	0.0388398
721	mental health self-report	6156#12-Manic/hyper symptoms (0.0)	-0.00353637	0.560983	0.25105
722	mental health self-report	6156#100-Manic/hyper symptoms (0.0)	-0.00331491	0.585771	0.232272
723	mental health self-report	6156#11-Manic/hyper symptoms (0.0)	-0.00372688	0.540073	0.267548
724	mental health self-report	6156#13-Manic/hyper symptoms (0.0)	-0.00397807	0.513113	0.289787
725	mental health self-report	6156#14-Manic/hyper symptoms (0.0)	0.00620414	0.307741	0.511815
726	mental health self-report	6156#15-Manic/hyper symptoms (0.0)	0.00290613	0.632814	0.198724
727	mental health self-report	20401-Ever addicted to any substance or behaviour (0.0)	0.000135643	0.982209	0.00779617
728	mental health self-report	20417-Tense, sore, or aching muscles during worst period of anxiety (0.0)	0.000213023	0.972063	0.0123056
729	mental health self-report	20419-Difficulty concentrating during worst period of anxiety (0.0)	-0.00279462	0.64592	0.189821
730	mental health self-report	20421-Ever felt worried, tense, or anxious for most of a month or longer (0.0)	-0.0029761	0.624648	0.204364
731	mental health self-report	20422-More irritable than usual during worst period of anxiety (0.0)	-0.000545961	0.928481	0.032227
732	mental health self-report	20423-Keyed up or on edge during worst period of anxiety (0.0)	0.00445418	0.464002	0.33348
733	mental health self-report	20425-Ever worried more than most people would in similar situation (0.0)	0.00197063	0.745958	0.127285
734	mental health self-report	20426-Restless during period of worst anxiety (0.0)	0.00427795	0.481869	0.317071
735	mental health self-report	20427-Frequent trouble falling or staying asleep during worst period of anxiety (0.0)	0.00251539	0.679217	0.167992
736	mental health self-report	20428-Professional informed about anxiety (0.0)	0.0132378	0.0295258	1.5298
737	mental health self-report	20429-Easily tired during worst period of anxiety (0.0)	-0.00418428	0.491516	0.308463
738	mental health self-report	20431-Ever addicted to a behaviour or miscellanous (0.0)	0.0116637	0.0551635	1.25835
739	mental health self-report	20435-Difficulty concentrating during worst depression (0.0)	0.00103726	0.864596	0.0631866
740	mental health self-report	20437-Thoughts of death during worst depression (0.0)	0.00393452	0.517736	0.285892
741	mental health self-report	20441-Ever had prolonged loss of interest in normal activities (0.0)	0.00105905	0.86178	0.0646037
742	mental health self-report	20445-Depression possibly related to childbirth (0.0)	-0.00279579	0.645782	0.189914
743	mental health self-report	20446-Ever had prolonged feelings of sadness or depression (0.0)	0.00533045	0.380848	0.419248
744	mental health self-report	20447-Depression possibly related to stressful or traumatic event (0.0)	0.0149792	0.0137887	1.86048
745	mental health self-report	20448-Professional informed about depression (0.0)	0.0100381	0.0988797	1.00489
746	mental health self-report	20449-Feelings of tiredness during worst episode of depression (0.0)	0.00776288	0.20187	0.694927
747	mental health self-report	20450-Feelings of worthlessness during worst period of depression (0.0)	0.0012344	0.839185	0.0761421
748	mental health self-report	20456-Ever addicted to illicit or recreational drugs (0.0)	-0.00322529	0.595946	0.224793
749	mental health self-report	20463-Ever heard an un-real voice (0.0)	0.00305128	0.615925	0.210472
750	mental health self-report	20466-Ever prescribed a medication for unusual or psychotic experiences (0.0)	-0.00876945	0.149379	0.825711
751	mental health self-report	20471-Ever seen an un-real vision (0.0)	-0.00209585	0.730426	0.136424
752	mental health self-report	20477-Ever talked to a health professional about unusual or psychotic experiences (0.0)	-0.00450257	0.459161	0.338035
753	mental health self-report	20480-Ever self-harmed (0.0)	0.0027286	0.653732	0.184601
754	mental health self-report	20481-Self-harmed in past year (0.0)	0.00320274	0.598517	0.222923
755	mental health self-report	20483-Ever attempted suicide (0.0)	0.000711035	0.906944	0.0424197
756	mental health self-report	20484-Attempted suicide in past year (0.0)	0.000688832	0.909837	0.0410365
757	mental health self-report	20486-Contemplated self-harm in past year (0.0)	-0.00160036	0.792473	0.101015
758	mental health self-report	20493-Severity of problems due to mania or irritability (0.0)	-0.000475348	0.937711	0.0279311
759	mental health self-report	20499-Ever sought or received professional help for mental distress (0.0)	0.0103737	0.0881052	1.055
760	mental health self-report	20500-Ever suffered mental distress preventing usual activities (0.0)	-0.000115527	0.984847	0.00663126
761	mental health self-report	20501-Ever had period of mania / excitability (0.0)	-0.0072386	0.234029	0.63073
762	mental health self-report	20502-Ever had period extreme irritability (0.0)	-0.0115577	0.0574122	1.241
763	mental health self-report	20532-Did your sleep change? (0.0)	0.0107269	0.0778077	1.10898
764	mental health self-report	20533-Trouble falling asleep (0.0)	-0.00185846	0.759961	0.119208
765	mental health self-report	20534-Sleeping too much (0.0)	-0.0120339	0.0478773	1.31987
766	mental health self-report	20535-Waking too early (0.0)	0.00210195	0.729672	0.136872
767	mental health self-report	20538-Worried most days during period of worst anxiety (0.0)	0.00282922	0.641842	0.192572
768	mental health self-report	20540-Multiple worries during worst period of anxiety (0.0)	0.0144855	0.0172401	1.76346
769	mental health self-report	20541-Difficulty stopping worrying during worst period of anxiety (0.0)	0.000301046	0.960527	0.0174904
770	mental health self-report	20542-Stronger worrying (than other people) during period of worst anxiety (0.0)	-0.0126909	0.0369361	1.43255
771	mental health self-report	20543-Number of things worried about during worst period of anxiety (0.0)	0.00739682	0.223963	0.649823
772	mental health self-report	20544#11-Mental health problems ever diagnosed by a professional (0.1)	0.000735431	0.903766	0.0439439
773	mental health self-report	20544#15-Mental health problems ever diagnosed by a professional (0.1)	0.00563148	0.354537	0.450338
774	mental health self-report	20544#5-Mental health problems ever diagnosed by a professional (0.1)	-0.000555783	0.927198	0.0328276
775	mental health self-report	20544#6-Mental health problems ever diagnosed by a professional (0.1)	-0.00234174	0.70025	0.154747
776	mental health self-report	20544#1-Mental health problems ever diagnosed by a professional (0.1)	-0.00855996	0.159342	0.797669
777	mental health self-report	20544#7-Mental health problems ever diagnosed by a professional (0.1)	0.00273227	0.653297	0.184889
778	mental health self-report	20544#3-Mental health problems ever diagnosed by a professional (0.1)	-0.00138473	0.819918	0.0862294
779	mental health self-report	20544#14-Mental health problems ever diagnosed by a professional (0.1)	-0.000738794	0.903328	0.0441544
780	mental health self-report	20544#4-Mental health problems ever diagnosed by a professional (0.1)	-0.00968379	0.111372	0.953224
781	mental health self-report	20544#17-Mental health problems ever diagnosed by a professional (0.1)	0.00286756	0.637334	0.195633
782	mental health self-report	20544#10-Mental health problems ever diagnosed by a professional (0.1)	0.00806548	0.184843	0.733196
783	mental health self-report	20544#12-Mental health problems ever diagnosed by a professional (0.1)	0.00798018	0.189532	0.722318
784	mental health self-report	20544#18-Mental health problems ever diagnosed by a professional (0.1)	-0.00593382	0.329297	0.482412
785	mental health self-report	20544#13-Mental health problems ever diagnosed by a professional (0.1)	0.0040582	0.504662	0.297
786	mental health self-report	20544#16-Mental health problems ever diagnosed by a professional (0.1)	0.00674712	0.267326	0.57296
787	mental health self-report	20544#2-Mental health problems ever diagnosed by a professional (0.1)	-0.00648272	0.286526	0.542836
788	mental health self-report	20546#3-Substances taken for depression (0.1)	-0.00204414	0.736828	0.132634
789	mental health self-report	20546#4-Substances taken for depression (0.1)	-0.00585644	0.335643	0.474122
790	mental health self-report	20546#1-Substances taken for depression (0.1)	0.0176378	0.00373303	2.42794
791	mental health self-report	20547#1-Activities undertaken to treat depression (0.1)	0.0143577	0.018249	1.73876
792	mental health self-report	20547#3-Activities undertaken to treat depression (0.1)	0.0152978	0.0118994	1.92448
793	mental health self-report	20548#2-Manifestations of mania or irritability (0.1)	-0.000408538	0.946451	0.0239018
794	mental health self-report	20548#1-Manifestations of mania or irritability (0.1)	-0.0146788	0.0158074	1.80114
795	mental health self-report	20548#3-Manifestations of mania or irritability (0.1)	-0.00764054	0.20907	0.679708
796	mental health self-report	20548#7-Manifestations of mania or irritability (0.1)	-0.0015969	0.792913	0.100775
797	mental health self-report	20548#8-Manifestations of mania or irritability (0.1)	-0.0106686	0.0794363	1.09998
798	mental health self-report	20548#9-Manifestations of mania or irritability (0.1)	-0.0151823	0.012556	1.90115
799	mental health self-report	20548#5-Manifestations of mania or irritability (0.1)	-0.00281237	0.643827	0.191231
800	mental health self-report	20548#6-Manifestations of mania or irritability (0.1)	-0.00446368	0.46305	0.334372
801	mental health self-report	20549#3-Substances taken for anxiety (0.1)	-0.0035201	0.562787	0.249656
802	mental health self-report	20549#4-Substances taken for anxiety (0.1)	-0.00331852	0.585363	0.232575
803	mental health self-report	20549#1-Substances taken for anxiety (0.1)	0.0147348	0.0154122	1.81214
804	mental health self-report	20550#1-Activities undertaken to treat anxiety (0.1)	-0.00148402	0.807252	0.092991
805	mental health self-report	20550#3-Activities undertaken to treat anxiety (0.1)	0.000908168	0.881314	0.0548691
806	mental health self-report	20551#2-Substance of prescription or over-the-counter medication addiction (0.1)	0.00907412	0.135746	0.867272
807	mental health self-report	20551#1-Substance of prescription or over-the-counter medication addiction (0.1)	-0.00314306	0.605351	0.217993
808	mental health self-report	20551#3-Substance of prescription or over-the-counter medication addiction (0.1)	-0.00560768	0.356574	0.44785
809	mental health self-report	20553#4-Methods of self-harm used (0.1)	0.00268912	0.658421	0.181496
810	mental health self-report	20553#5-Methods of self-harm used (0.1)	-0.00199043	0.743495	0.128722
811	mental health self-report	20553#1-Methods of self-harm used (0.1)	-0.00195455	0.74796	0.126121
812	mental health self-report	20553#3-Methods of self-harm used (0.1)	0.0020047	0.741722	0.129759
813	mental health self-report	20553#6-Methods of self-harm used (0.1)	0.000752481	0.901546	0.045012
814	mental health self-report	20553#2-Methods of self-harm used (0.1)	0.000903461	0.881925	0.0545684
815	mental health self-report	20554#1-Actions taken following self-harm (0.1)	-0.00882343	0.14689	0.833007
816	mental health self-report	20554#4-Actions taken following self-harm (0.1)	-0.00284577	0.639894	0.193892
817	mental health self-report	20554#3-Actions taken following self-harm (0.1)	-0.0111461	0.0668787	1.17471
818	mental health self-report	20554#6-Actions taken following self-harm (0.1)	-0.00922617	0.129312	0.88836
819	mental health self-report	20554#5-Actions taken following self-harm (0.1)	0.0013054	0.830072	0.0808842
820	mental health self-report	2050-Frequency of depressed mood in last 2 weeks (0.0)	5.22448e-05	0.993147	0.00298647
821	mental health self-report	2060-Frequency of unenthusiasm / disinterest in last 2 weeks (0.0)	-0.00963775	0.113083	0.946602
822	mental health self-report	2070-Frequency of tenseness / restlessness in last 2 weeks (0.0)	0.000931088	0.878342	0.0563363
823	mental health self-report	2080-Frequency of tiredness / lethargy in last 2 weeks (0.0)	0.00814023	0.180805	0.742788
824	mental health self-report	2110-Able to confide (0.0)	-0.00122081	0.840932	0.0752393
825	mental health self-report	4526-Happiness (0.0)	-0.00486465	0.423853	0.372785
826	mental health self-report	4537-Work/job satisfaction (0.0)	-0.0169355	0.00536274	2.27061
827	mental health self-report	4548-Health satisfaction (0.0)	-0.00126948	0.83468	0.0784798
828	mental health self-report	4559-Family relationship satisfaction (0.0)	-0.00542951	0.372061	0.429386
829	mental health self-report	4570-Friendships satisfaction (0.0)	-0.0116026	0.0564514	1.24833
830	mental health self-report	4581-Financial situation satisfaction (0.0)	-0.00609809	0.316084	0.500197
831	mental health self-report	4620-Number of depression episodes (0.0)	0.00584326	0.336732	0.472716
832	mental health self-report	5386-Number of unenthusiastic/disinterested episodes (0.0)	-0.0127258	0.0364201	1.43866
833	mental health self-report	20127-Neuroticism score (0.0)	0.00815208	0.180172	0.744314
834	mental health self-report	20418-Impact on normal roles during worst period of anxiety (0.0)	0.00834558	0.170051	0.769421
835	mental health self-report	20436-Fraction of day affected during worst episode of depression (0.0)	-0.00501475	0.409694	0.38754
836	mental health self-report	20438-Duration of worst depression (0.0)	0.00326132	0.591845	0.227792
837	mental health self-report	20439-Frequency of depressed days during worst episode of depression (0.0)	0.00210993	0.728686	0.13746
838	mental health self-report	20440-Impact on normal roles during worst period of depression (0.0)	0.000907611	0.881387	0.0548336
839	mental health self-report	20442-Lifetime number of depressed periods (0.0)	-0.00395718	0.515327	0.287917
840	mental health self-report	20453-Ever taken cannabis (0.0)	-0.014511	0.0170448	1.76841
841	mental health self-report	20454-Maximum frequency of taking cannabis (0.0)	0.00761377	0.21067	0.676398
842	mental health self-report	20458-General happiness (0.0)	-0.000158004	0.979277	0.00909465
843	mental health self-report	20459-General happiness with own health (0.0)	-0.0122314	0.0443342	1.35326
844	mental health self-report	20460-Belief that own life is meaningful (0.0)	0.0051385	0.398236	0.39986
845	mental health self-report	20467-Frequency of unusual or psychotic experiences in past year (0.0)	0.00279114	0.646331	0.189545
846	mental health self-report	20473-Number of times seen an un-real vision (0.0)	0.0012102	0.842295	0.0745355
847	mental health self-report	20479-Ever thought that life not worth living (0.0)	-0.00610934	0.315192	0.501425
848	mental health self-report	20482-Number of times self-harmed (0.0)	0.00136951	0.821864	0.0852001
849	mental health self-report	20485-Ever contemplated self-harm (0.0)	0.0024892	0.682374	0.165978
850	mental health self-report	20487-Felt hated by family member as a child (0.0)	-0.00603211	0.321349	0.493023
851	mental health self-report	20488-Physically abused by family as a child (0.0)	-0.0111569	0.0666151	1.17643
852	mental health self-report	20489-Felt loved as a child (0.0)	0.00912259	0.133669	0.873969
853	mental health self-report	20490-Sexually molested as a child (0.0)	-0.00259939	0.669131	0.174489
854	mental health self-report	20491-Someone to take to doctor when needed as a child (0.0)	0.0128542	0.0345731	1.46126
855	mental health self-report	20492-Longest period of mania or irritability (0.0)	-0.00901655	0.138246	0.859348
856	mental health self-report	20494-Felt irritable or had angry outbursts in past month (0.0)	-0.0113919	0.0610835	1.21408
857	mental health self-report	20495-Avoided activities or situations because of previous stressful experience in past month (0.0)	0.0109045	0.0730114	1.13661
858	mental health self-report	20496-Felt distant from other people in past month (0.0)	0.00482164	0.427962	0.368595
859	mental health self-report	20497-Repeated disturbing thoughts of stressful experience in past month (0.0)	0.00261987	0.66668	0.176083
860	mental health self-report	20498-Felt very upset when reminded of stressful experience in past month (0.0)	0.012679	0.037113	1.43047
861	mental health self-report	20505-Recent easy annoyance or irritability (0.0)	-0.00222176	0.714919	0.145743
862	mental health self-report	20506-Recent feelings or nervousness or anxiety (0.0)	0.0032247	0.596013	0.224745
863	mental health self-report	20507-Recent feelings of inadequacy (0.0)	0.00457569	0.451901	0.344957
864	mental health self-report	20508-Recent trouble concentrating on things (0.0)	-0.00458165	0.451312	0.345523
865	mental health self-report	20509-Recent inability to stop or control worrying (0.0)	0.00969221	0.111061	0.954438
866	mental health self-report	20510-Recent feelings of depression (0.0)	0.00427904	0.481757	0.317172
867	mental health self-report	20511-Recent poor appetite or overeating (0.0)	-0.000362555	0.952471	0.0211483
868	mental health self-report	20512-Recent feelings of foreboding (0.0)	0.00469472	0.440223	0.356328
869	mental health self-report	20513-Recent thoughts of suicide or self-harm (0.0)	-0.000648155	0.91514	0.0385123
870	mental health self-report	20514-Recent lack of interest or pleasure in doing things (0.0)	-0.0114087	0.0607021	1.2168
871	mental health self-report	20515-Recent trouble relaxing (0.0)	0.0134156	0.0274095	1.5621
872	mental health self-report	20516-Recent restlessness (0.0)	0.00123389	0.839251	0.0761083
873	mental health self-report	20517-Trouble falling or staying asleep, or sleeping too much (0.0)	0.00176107	0.772183	0.11228
874	mental health self-report	20518-Recent changes in speed/amount of moving or speaking (0.0)	-0.00639596	0.293025	0.533096
875	mental health self-report	20519-Recent feelings of tiredness or low energy (0.0)	0.0020504	0.736052	0.133092
876	mental health self-report	20520-Recent worrying too much about different things (0.0)	0.00886776	0.14487	0.839021
877	mental health self-report	20521-Belittlement by partner or ex-partner as an adult (0.0)	0.00707145	0.245006	0.610822
878	mental health self-report	20522-Been in a confiding relationship as an adult (0.0)	0.015916	0.00887664	2.05175
879	mental health self-report	20523-Physical violence by partner or ex-partner as an adult (0.0)	0.00733343	0.227958	0.642145
880	mental health self-report	20524-Sexual interference by partner or ex-partner without consent as an adult (0.0)	0.00740191	0.223644	0.650442
881	mental health self-report	20525-Able to pay rent/mortgage as an adult (0.0)	0.0136152	0.0251922	1.59873
882	mental health self-report	20537-Frequency of difficulty controlling worry during worst period of anxiety (0.0)	-0.00457598	0.451872	0.344985
883	mental health self-report	20539-Frequency of inability to stop worrying during worst period of anxiety (0.0)	0.0180379	0.00302017	2.51997
884	mental health self-report	4609-Longest period of depression (0.0)	0.00662165	0.276324	0.558581
885	mental health self-report	5375-Longest period of unenthusiasm / disinterest (0.0)	0.00286694	0.637407	0.195583
886	mental health self-report	20420-Longest period spent worried or anxious (0.0)	0.000741838	0.902932	0.044345
887	mental health self-report	20433-Age at first episode of depression (0.0)	-0.000909305	0.881167	0.0549418
888	mental health self-report	20434-Age at last episode of depression (0.0)	0.0102798	0.0910178	1.04087
889	mental health self-report	20455-Age when last took cannabis (0.0)	0.0139584	0.0217403	1.66274
890	early life factors	1677-Breastfed as a baby (0.0)	0.00755355	0.214301	0.668976
891	early life factors	1767-Adopted as a child (0.0)	-0.00809826	0.183064	0.737396
892	early life factors	1777-Part of a multiple birth (0.0)	0.00391278	0.520052	0.283953
893	early life factors	1787-Maternal smoking around birth (0.0)	-0.00381063	0.531006	0.274901
894	early life factors	1687-Comparative body size at age 10 (0.0)	0.0235325	0.000109153	3.96196
895	early life factors	1697-Comparative height size at age 10 (0.0)	-0.00211338	0.72826	0.137714
896	early life factors	129-Place of birth in UK - north co-ordinate (0.0)	0.00551057	0.364964	0.43775
897	early life factors	130-Place of birth in UK - east co-ordinate (0.0)	-0.00269642	0.657554	0.182069
898	early life factors	20022-Birth weight (0.0)	0.00845834	0.164353	0.784222
899	physical measures - bone density and sizes	4092-Heel ultrasound method (left) (1.0)	0.00537568	0.37682	0.423866
900	physical measures - bone density and sizes	4095-Heel ultrasound method (right) (2.0)	0.01717	0.00475816	2.32256
901	physical measures - bone density and sizes	77-Heel bone ultrasound T-score, manual entry (0.0)	-0.0152887	0.0119498	1.92264
902	physical measures - bone density and sizes	78-Heel bone mineral density (BMD) T-score, automated (0.0)	-0.0104601	0.0854876	1.0681
903	physical measures - bone density and sizes	3083-Heel quantitative ultrasound index (QUI), manual entry (0.0)	-0.000781409	0.897782	0.0468292
904	physical measures - bone density and sizes	3084-Heel bone mineral density (BMD), manual entry (0.0)	-0.000340878	0.95531	0.0198559
905	physical measures - bone density and sizes	3085-Heel Broadband ultrasound attenuation (BUA), manual entry (0.0)	0.00659617	0.278177	0.555679
906	physical measures - bone density and sizes	3143-Ankle spacing width (0.0)	-0.0261392	1.72319e-05	4.76367
907	physical measures - bone density and sizes	3144-Heel Broadband ultrasound attenuation, direct entry (0.0)	-0.0285321	2.71009e-06	5.56702
908	physical measures - bone density and sizes	4100-Ankle spacing width (left) (0.0)	-0.00239912	0.693273	0.159096
909	physical measures - bone density and sizes	4101-Heel broadband ultrasound attenuation (left) (0.0)	-0.019626	0.00125167	2.90251
910	physical measures - bone density and sizes	4104-Heel quantitative ultrasound index (QUI), direct entry (left) (0.0)	-0.00203953	0.737399	0.132297
911	physical measures - bone density and sizes	4119-Ankle spacing width (right) (0.0)	-0.00837697	0.16845	0.773529
912	physical measures - bone density and sizes	4120-Heel broadband ultrasound attenuation (right) (0.0)	-0.0118616	0.0511625	1.29105
913	physical measures - bone density and sizes	4123-Heel quantitative ultrasound index (QUI), direct entry (right) (0.0)	-0.0146205	0.0162284	1.78972
914	physical measures - bone density and sizes	4140-Heel bone mineral density (BMD), manual entry (left) (2.0)	-0.00957917	0.11529	0.93821
915	blood assays	30104-Mean platelet (thrombocyte) volume acquisition route (0.0)	0.00307836	0.612797	0.212683
916	blood assays	30150-Eosinophill count (0.0)	-0.0118463	0.051463	1.2885
917	blood assays	30160-Basophill count (0.0)	-0.00553854	0.362535	0.44065
918	blood assays	30170-Nucleated red blood cell count (0.0)	0.00418013	0.491945	0.308084
919	blood assays	30230-Nucleated red blood cell percentage (0.0)	0.00458752	0.450733	0.346081
920	blood assays	30000-White blood cell (leukocyte) count (0.0)	-0.0219093	0.000315374	3.50117
921	blood assays	30010-Red blood cell (erythrocyte) count (0.0)	-0.0358723	3.64985e-09	8.43772
922	blood assays	30020-Haemoglobin concentration (0.0)	-0.0485861	1.32443e-15	14.878
923	blood assays	30030-Haematocrit percentage (0.0)	-0.0427545	2.03498e-12	11.6914
924	blood assays	30040-Mean corpuscular volume (0.0)	-0.0104906	0.0845816	1.07272
925	blood assays	30050-Mean corpuscular haemoglobin (0.0)	-0.0204216	0.000786011	3.10457
926	blood assays	30060-Mean corpuscular haemoglobin concentration (0.0)	-0.0197881	0.00113994	2.94312
927	blood assays	30070-Red blood cell (erythrocyte) distribution width (0.0)	0.00400365	0.510406	0.292084
928	blood assays	30080-Platelet count (0.0)	0.0238907	8.55817e-05	4.06762
929	blood assays	30090-Platelet crit (0.0)	0.0229525	0.000160712	3.79395
930	blood assays	30100-Mean platelet (thrombocyte) volume (0.0)	-0.00637731	0.294435	0.531011
931	blood assays	30110-Platelet distribution width (0.0)	-0.0120015	0.0484817	1.31442
932	blood assays	30120-Lymphocyte count (0.0)	-0.0149835	0.0137614	1.86134
933	blood assays	30130-Monocyte count (0.0)	-0.0254349	2.8873e-05	4.53951
934	blood assays	30140-Neutrophill count (0.0)	-0.0113502	0.0620354	1.20736
935	blood assays	30180-Lymphocyte percentage (0.0)	0.000633056	0.91711	0.0375786
936	blood assays	30190-Monocyte percentage (0.0)	-0.0150811	0.0131577	1.88082
937	blood assays	30200-Neutrophill percentage (0.0)	0.00245338	0.6867	0.163233
938	blood assays	30210-Eosinophill percentage (0.0)	-0.00287291	0.636707	0.19606
939	blood assays	30220-Basophill percentage (0.0)	-0.00835377	0.169632	0.770493
940	blood assays	30240-Reticulocyte percentage (0.0)	-0.00847598	0.163475	0.786549
941	blood assays	30250-Reticulocyte count (0.0)	-0.0153054	0.0118574	1.92601
942	blood assays	30260-Mean reticulocyte volume (0.0)	-0.00542683	0.372296	0.429111
943	blood assays	30270-Mean sphered cell volume (0.0)	0.000273923	0.964081	0.0158865
944	blood assays	30280-Immature reticulocyte fraction (0.0)	-0.0136295	0.0250388	1.60139
945	blood assays	30290-High light scatter reticulocyte percentage (0.0)	-0.00917729	0.131355	0.881555
946	blood assays	30300-High light scatter reticulocyte count (0.0)	-0.0148315	0.0147508	1.83118
947	blood assays	30600-Albumin (0.0)	-0.000490436	0.935738	0.0288458
948	blood assays	30610-Alkaline phosphatase (0.0)	0.0149642	0.0138838	1.85749
949	blood assays	30620-Alanine aminotransferase (0.0)	-0.024594	5.25761e-05	4.27921
950	blood assays	30630-Apolipoprotein A (0.0)	0.0286064	2.55272e-06	5.593
951	blood assays	30640-Apolipoprotein B (0.0)	0.00413167	0.496979	0.303662
952	blood assays	30650-Aspartate aminotransferase (0.0)	-0.0173363	0.00436762	2.35976
953	blood assays	30660-Direct bilirubin (0.0)	-0.026136	1.72726e-05	4.76264
954	blood assays	30670-Urea (0.0)	-0.00457927	0.451547	0.345297
955	blood assays	30680-Calcium (0.0)	0.00571655	0.347315	0.459277
956	blood assays	30690-Cholesterol (0.0)	0.0204373	0.000778729	3.10861
957	blood assays	30700-Creatinine (0.0)	-0.0556311	5.54427e-20	19.2562
958	blood assays	30710-C-reactive protein (0.0)	-0.0108827	0.073588	1.13319
959	blood assays	30720-Cystatin C (0.0)	-0.0322511	1.13624e-07	6.94453
960	blood assays	30730-Gamma glutamyltransferase (0.0)	-0.0301028	7.41986e-07	6.1296
961	blood assays	30740-Glucose (0.0)	-0.0162888	0.00740493	2.13048
962	blood assays	30750-Glycated haemoglobin (HbA1c) (0.0)	-0.00905829	0.13643	0.865089
963	blood assays	30760-HDL cholesterol (0.0)	0.0299382	8.52498e-07	6.06931
964	blood assays	30770-IGF-1 (0.0)	-0.0103755	0.0880486	1.05528
965	blood assays	30780-LDL direct (0.0)	0.0106536	0.0798583	1.09768
966	blood assays	30790-Lipoprotein A (0.0)	0.00432318	0.477248	0.321256
967	blood assays	30800-Oestradiol (0.0)	0.0110644	0.0689051	1.16175
968	blood assays	30810-Phosphate (0.0)	0.0257054	2.37168e-05	4.62494
969	blood assays	30820-Rheumatoid factor (0.0)	-0.00772428	0.204122	0.69011
970	blood assays	30830-SHBG (0.0)	0.0425083	2.71891e-12	11.5656
971	blood assays	30840-Total bilirubin (0.0)	-0.0240262	7.79926e-05	4.10795
972	blood assays	30850-Testosterone (0.0)	-0.0534051	1.54857e-18	17.8101
973	blood assays	30860-Total protein (0.0)	-0.00917968	0.131254	0.881887
974	blood assays	30870-Triglycerides (0.0)	-0.015926	0.00883412	2.05384
975	blood assays	30880-Urate (0.0)	-0.0585619	5.6412e-22	21.2486
976	blood assays	30890-Vitamin D (0.0)	0.018139	0.00286087	2.5435

## Sheet: e. DiaWAS
	cat_id	phe_name	r_value	p_value	-logp_value
0	infectious diseases	Intestinal infection	0.010978	0.0711006	1.14813
1	infectious diseases	Bacterial enteritis	0.00898979	0.13942	0.855675
2	infectious diseases	Intestinal infection due to C. difficile	0.0021768	0.720442	0.142401
3	infectious diseases	Viral Enteritis	-0.00891832	0.142592	0.845904
4	infectious diseases	Intestinal infection due to protozoa	-0.00495448	0.415345	0.381591
5	infectious diseases	Tuberculosis	-0.00404524	0.506023	0.295829
6	infectious diseases	Septicemia	0.00862808	0.156049	0.80674
7	infectious diseases	Gram negative septicemia	0.00282952	0.641805	0.192597
8	infectious diseases	Gram positive septicemia	0.0100747	0.0976571	1.0103
9	infectious diseases	Bacterial infection NOS	-0.00474147	0.435683	0.36083
10	infectious diseases	Staphylococcus infections	-0.00138473	0.819918	0.0862294
11	infectious diseases	Streptococcus infection	0.0161435	0.00795019	2.09962
12	infectious diseases	Rheumatic fever / chorea	-0.00286037	0.638179	0.195057
13	infectious diseases	E. coli	-0.00319904	0.598941	0.222616
14	infectious diseases	Herpes zoster	-0.0041332	0.49682	0.303801
15	infectious diseases	Herpes zoster with nervous system complications	-0.00286037	0.638179	0.195057
16	infectious diseases	Herpes simplex	-0.00572105	0.346935	0.459752
17	infectious diseases	Viral hepatitis	-0.00458105	0.451372	0.345465
18	infectious diseases	Viral hepatitis A	-0.00404524	0.506023	0.295829
19	infectious diseases	Viral hepatitis B	-0.00250635	0.680306	0.167295
20	infectious diseases	Viral hepatitis C	-0.000301253	0.9605	0.0175026
21	infectious diseases	Chronic hepatitis	-0.00535011	0.379094	0.421253
22	infectious diseases	Hepatitis NOS	-0.00276872	0.648979	0.187769
23	infectious diseases	Human immunodeficiency virus [HIV] disease	-0.00495448	0.415345	0.381591
24	infectious diseases	HIV infection, symptomatic	-0.00495448	0.415345	0.381591
25	infectious diseases	Viral warts & HPV	0.0040582	0.504662	0.297
26	infectious diseases	Viral infection	3.10431e-05	0.995928	0.00177205
27	infectious diseases	Varicella infection	-0.00639645	0.292988	0.53315
28	infectious diseases	Infectious mononucleosis	0.0100747	0.0976571	1.0103
29	infectious diseases	Postoperative infection	-0.000690487	0.909621	0.0411395
30	infectious diseases	Infection/inflammation of internal prosthetic device; implant; and graft	-0.00458105	0.451372	0.345465
31	infectious diseases	Dermatophytosis / Dermatomycosis	0.000944413	0.876615	0.0571912
32	infectious diseases	Dermatophytosis	0.000944413	0.876615	0.0571912
33	infectious diseases	Dermatophytosis of nail	0.004165	0.493513	0.306701
34	infectious diseases	Althete's foot	-0.000558276	0.926872	0.0329802
35	infectious diseases	Dermatophytosis of the body	-0.00286037	0.638179	0.195057
36	infectious diseases	Candidiasis	0.00316969	0.602298	0.220189
37	infectious diseases	Mycoses	-0.00404524	0.506023	0.295829
38	infectious diseases	Aspergillosis	-0.00404524	0.506023	0.295829
39	infectious diseases	Spirochetal infection	-0.00250635	0.680306	0.167295
40	infectious diseases	Lyme disease	-0.00495448	0.415345	0.381591
41	infectious diseases	Arthropod-borne diseases	0.000944413	0.876615	0.0571912
42	infectious diseases	Helminthiases	0.00956429	0.115856	0.936083
43	infectious diseases	Intestinal helminthiases	0.0124805	0.040181	1.39598
44	infectious diseases	Other infectious and parasitic diseases	-0.00495448	0.415345	0.381591
45	injuries & poisonings	Burns	0.010205	0.093397	1.02967
46	injuries & poisonings	Foreign body injury	0.00169165	0.780929	0.107388
47	injuries & poisonings	Symptoms concerning nutrition, metabolism, and development	-0.0062026	0.307862	0.511644
48	injuries & poisonings	Other signs and symptoms involving emotional state	0.000944413	0.876615	0.0571912
49	injuries & poisonings	Other symptoms	0.00281681	0.643304	0.191584
50	injuries & poisonings	Crushing injury	0.00773192	0.203675	0.691062
51	injuries & poisonings	Injury to blood vessels	-0.00495448	0.415345	0.381591
52	injuries & poisonings	Crushing or internal injury to organs	-0.00701945	0.248494	0.604684
53	injuries & poisonings	Injury, NOS	0.00102948	0.865603	0.0626813
54	injuries & poisonings	Other tests	-0.00754354	0.214909	0.667745
55	injuries & poisonings	Complications of surgical and medical procedures	0.00557821	0.359108	0.444775
56	injuries & poisonings	Late effect	-0.00286037	0.638179	0.195057
57	injuries & poisonings	Effects of other external causes	0.00146125	0.810151	0.0914338
58	injuries & poisonings	Other ill-defined and unknown causes of morbidity and mortality	0.0118452	0.0514846	1.28832
59	injuries & poisonings	Family history	0.00446255	0.463163	0.334266
60	injuries & poisonings	Fracture of lower limb	0.0068313	0.261403	0.58269
61	injuries & poisonings	Fracture of neck of femur	0.00194908	0.748643	0.125725
62	injuries & poisonings	Fracture of unspecified part of femur	0.00115677	0.849173	0.0710039
63	injuries & poisonings	Fracture of tibia and fibula	0.00550793	0.365193	0.437477
64	injuries & poisonings	Fracture of patella	0.00282952	0.641805	0.192597
65	injuries & poisonings	Fracture of ankle and foot	-0.000603076	0.921022	0.0357298
66	injuries & poisonings	Fracture of foot	0.00307869	0.612759	0.212711
67	injuries & poisonings	Fracture of pelvis	0.00275053	0.651132	0.186331
68	injuries & poisonings	Fracture of upper limb	-0.000301257	0.9605	0.0175028
69	injuries & poisonings	Fracture of humerus	0.00109578	0.857038	0.067
70	injuries & poisonings	Fracture of radius and ulna	0.000161301	0.978844	0.00928639
71	injuries & poisonings	Fracture of clavicle or scapula	-0.00348687	0.566479	0.246817
72	injuries & poisonings	Fracture of hand or wrist	-0.0023178	0.703167	0.152941
73	injuries & poisonings	Fracture of vertebral column without mention of spinal cord injury	0.006672	0.272689	0.564333
74	injuries & poisonings	Fracture of ribs	0.00342237	0.57368	0.241331
75	injuries & poisonings	Fracture of unspecified bones	-0.00354503	0.560023	0.251794
76	injuries & poisonings	Concussion	-0.00535011	0.379094	0.421253
77	injuries & poisonings	Intracranial hemorrhage (injury)	0.00282952	0.641805	0.192597
78	injuries & poisonings	Skull and face fracture and other intercranial injury	-0.00848646	0.162955	0.787933
79	injuries & poisonings	Dislocation	-0.00188426	0.756733	0.121057
80	injuries & poisonings	Internal derangement of knee	0.00198109	0.744657	0.128044
81	injuries & poisonings	Traumatic arthropathy	0.00437244	0.472243	0.325834
82	injuries & poisonings	Sprains and strains	0.00163638	0.787913	0.103522
83	injuries & poisonings	Joint/ligament sprain	-0.00159811	0.792759	0.100859
84	injuries & poisonings	Sprains and strains of back and neck	-0.00286037	0.638179	0.195057
85	injuries & poisonings	Other sprains and strains	0.00712359	0.241544	0.617004
86	injuries & poisonings	Hemorrhage or hematoma complicating a procedure	0.00141004	0.816685	0.0879455
87	injuries & poisonings	Complications of transplants and reattached limbs	0.00228428	0.707262	0.15042
88	injuries & poisonings	Complication of colostomy or enterostomy	-0.00286037	0.638179	0.195057
89	injuries & poisonings	Complications of cardiac/vascular device, implant, and graft	0.00706056	0.245734	0.609535
90	injuries & poisonings	Mechanical complication of unspecified genitourinary device, implant, and graft	-0.0073885	0.224485	0.648813
91	injuries & poisonings	Complication of internal orthopedic device	0.00818792	0.178264	0.748937
92	injuries & poisonings	Complication due to other implant and internal device	0.00210064	0.729834	0.136776
93	injuries & poisonings	Open wounds of head; neck; and trunk	0.00768556	0.206399	0.685291
94	injuries & poisonings	Open wound or laceration of eye or eyelid	0.012566	0.0388336	1.41079
95	injuries & poisonings	Open wound of ear	-0.0111478	0.0668379	1.17498
96	injuries & poisonings	Other open wound of head and face	0.00935901	0.123887	0.906973
97	injuries & poisonings	Open wound of nose and sinus	0.00589053	0.332837	0.477768
98	injuries & poisonings	Open wound of neck	-0.00250635	0.680306	0.167295
99	injuries & poisonings	Open wound of genital organs	-0.00639645	0.292988	0.53315
100	injuries & poisonings	Open wounds of extremities	-0.00296691	0.625718	0.203622
101	injuries & poisonings	Open wound of finger(s)	-0.00404524	0.506023	0.295829
102	injuries & poisonings	Open wound of foot except toe(s) alone	-0.00250635	0.680306	0.167295
103	injuries & poisonings	Open wound of toe(s)	0.000667739	0.912587	0.039726
104	injuries & poisonings	Traumatic amputation	-0.000544256	0.928704	0.0321228
105	injuries & poisonings	Complication of amputation stump	-0.00250635	0.680306	0.167295
106	injuries & poisonings	Late effects of musculoskeletal and connective tissue injuries	0.00773192	0.203675	0.691062
107	injuries & poisonings	Injuries to the nervous system	-0.00701945	0.248494	0.604684
108	injuries & poisonings	Toxic effect of venom	0.00523604	0.389341	0.40967
109	injuries & poisonings	Superficial injury without mention of infection	0.00702551	0.248086	0.605398
110	injuries & poisonings	Contusion	6.56491e-05	0.991389	0.00375599
111	injuries & poisonings	Allergic reaction to food	0.0093153	0.125653	0.900828
112	injuries & poisonings	Adverse reaction to serum or vaccine	0.00594001	0.328793	0.483078
113	injuries & poisonings	Anaphylactic shock NOS	0.0102006	0.0935365	1.02902
114	injuries & poisonings	Allergies, other	-0.0134215	0.0273418	1.56317
115	injuries & poisonings	Spinal cord injury without evidence of spinal bone injury	0.004165	0.493513	0.306701
116	injuries & poisonings	Certain early complications of trauma or procedure	0.00594001	0.328793	0.483078
117	injuries & poisonings	Poisoning by antibiotics	-0.00322198	0.596323	0.224519
118	injuries & poisonings	Allergy/adverse effect of penicillin	-0.00178475	0.769206	0.113957
119	injuries & poisonings	Poisoning by other anti-infectives	0.000404771	0.946944	0.0236756
120	injuries & poisonings	Poisoning/allergy of sulfonamides	-0.00579113	0.34106	0.467169
121	injuries & poisonings	Poisoning by hormones and synthetic substitutes	-0.00404524	0.506023	0.295829
122	injuries & poisonings	Poisoning by primarily systemic agents	-0.00404524	0.506023	0.295829
123	injuries & poisonings	Poisoning by agents primarily affecting blood constituents	-0.00404524	0.506023	0.295829
124	injuries & poisonings	Anticoagulants causing adverse effects	-0.00404524	0.506023	0.295829
125	injuries & poisonings	Poisoning by analgesics, antipyretics, and antirheumatics	-0.000103481	0.986427	0.00593516
126	injuries & poisonings	Opiates and related narcotics causing adverse effects in therapeutic use	-0.00977766	0.107947	0.96679
127	injuries & poisonings	Salicylates causing adverse effects in therapeutic use	0.000667739	0.912587	0.039726
128	injuries & poisonings	Poisoning by anticonvulsants and anti-Parkinsonism drugs	-0.00749484	0.217885	0.661773
129	injuries & poisonings	Adverse effects of sedatives or other central nervous system depressants and anesthetics	-0.00522262	0.390557	0.408315
130	injuries & poisonings	Poisoning by psychotropic agents	-0.00614382	0.312469	0.505194
131	injuries & poisonings	Poisoning by drugs primarily affecting the autonomic nervous system	0.00589053	0.332837	0.477768
132	injuries & poisonings	Poisoning by agents primarily affecting the cardiovascular system	-0.00404524	0.506023	0.295829
133	injuries & poisonings	Poisoning by agents primarily acting on the smooth and skeletal muscles and respiratory system	-0.00286037	0.638179	0.195057
134	injuries & poisonings	Adverse drug events and drug allergies	0.0072148	0.23557	0.627879
135	injuries & poisonings	Toxic effect of (non-ethyl) alcohol and petroleum and other solvents	-0.0115898	0.0567236	1.24624
136	injuries & poisonings	Toxic effect of corrosive aromatics, acids, and caustic alkalis	-0.00286037	0.638179	0.195057
137	injuries & poisonings	Toxic effect of carbon monoxide	-0.00286037	0.638179	0.195057
138	injuries & poisonings	Toxic effect of other gases, fumes, or vapors	-0.00495448	0.415345	0.381591
139	injuries & poisonings	Toxic effect of other substances, chiefly nonmedicinal as to source	0.0021768	0.720442	0.142401
140	injuries & poisonings	Effects radiation NOS	0.008719	0.151734	0.818918
141	neoplasms	Cancer of mouth	0.00109578	0.857038	0.067
142	neoplasms	Cancer of lip	0.0129345	0.03346	1.47547
143	neoplasms	Cancer of tongue	0.00377089	0.535298	0.271404
144	neoplasms	Cancer of major salivary glands	-0.00535011	0.379094	0.421253
145	neoplasms	Cancer of the gums	-0.00286037	0.638179	0.195057
146	neoplasms	Cancer of larynx, pharynx, nasal cavities	-0.00226036	0.710187	0.148627
147	neoplasms	Cancer of oropharynx	-0.00495448	0.415345	0.381591
148	neoplasms	Cancer of hypopharynx	-0.00286037	0.638179	0.195057
149	neoplasms	Cancer of larynx	0.00307869	0.612759	0.212711
150	neoplasms	Cancer of of nasal cavities	-0.00404524	0.506023	0.295829
151	neoplasms	Cancer of esophagus	-0.00159811	0.792759	0.100859
152	neoplasms	Cancer of stomach	-0.000558276	0.926872	0.0329802
153	neoplasms	Colorectal cancer	0.0137871	0.0234081	1.63063
154	neoplasms	Colon cancer	0.00934012	0.124648	0.904314
155	neoplasms	Malignant neoplasm of rectum, rectosigmoid junction, and anus	0.0102006	0.0935365	1.02902
156	neoplasms	Pancreatic cancer	0.0021768	0.720442	0.142401
157	neoplasms	Neoplasm of unspecified nature of digestive system	-0.00111692	0.854309	0.0683849
158	neoplasms	Malignant neoplasm of other and ill-defined sites within the digestive organs and peritoneum	0.00624216	0.304786	0.516005
159	neoplasms	Malignant neoplasm of small intestine, including duodenum	0.0129345	0.03346	1.47547
160	neoplasms	Malignant neoplasm of gallbladder and extrahepatic bile ducts	-0.00404524	0.506023	0.295829
161	neoplasms	Cancer within the respiratory system	-0.00313662	0.60609	0.217463
162	neoplasms	Cancer of bronchus; lung	0.00149366	0.806024	0.0936522
163	neoplasms	Cancer of bone and connective tissue	0.00523604	0.389341	0.40967
164	neoplasms	Bone cancer	0.0182924	0.00263376	2.57942
165	neoplasms	Cancer of connective tissue	-0.00155215	0.798589	0.0976766
166	neoplasms	Skin cancer	0.0125936	0.0384076	1.41558
167	neoplasms	Melanomas of skin, dx or hx	0.00927657	0.127233	0.895401
168	neoplasms	Melanomas of skin	0.00927657	0.127233	0.895401
169	neoplasms	Other non-epithelial cancer of skin	0.00864771	0.155109	0.809362
170	neoplasms	Carcinoma in situ of skin	0.00615443	0.311634	0.506356
171	neoplasms	Neoplasm of uncertain behavior of skin	-0.00472531	0.437248	0.359272
172	neoplasms	Breast cancer	0.0111558	0.0666427	1.17625
173	neoplasms	Breast cancer [female]	0.0184596	0.0024051	2.61887
174	neoplasms	Malignant neoplasm of female breast	0.0191675	0.0016247	2.78923
175	neoplasms	Acquired absence of breast	0.00562067	0.355461	0.449208
176	neoplasms	Cervical cancer and dysplasia	-0.00240509	0.692549	0.159549
177	neoplasms	Cervical cancer	0.0088206	0.14702	0.832624
178	neoplasms	Cervical intraepithelial neoplasia [CIN] [Cervical dysplasia]	-0.00524521	0.388511	0.410597
179	neoplasms	Malignant neoplasm of uterus	0.00798018	0.189532	0.722318
180	neoplasms	Cancer of other female genital organs	9.28987e-05	0.987815	0.00532451
181	neoplasms	Malignant neoplasm of ovary and other uterine adnexa	-0.00310078	0.610212	0.21452
182	neoplasms	Malignant neoplasm of ovary	-0.00189733	0.7551	0.121995
183	neoplasms	Cancer of other female genital organs (excluding uterus and ovary)	0.00400252	0.510527	0.291982
184	neoplasms	Cancer of prostate	0.00201073	0.740972	0.130198
185	neoplasms	Cancer of other male genital organs	-0.000298594	0.960848	0.0173451
186	neoplasms	Malignant neoplasm of unspecified male genital organ	0.00866373	0.154346	0.811505
187	neoplasms	Malignant neoplasm of testis	-0.00357534	0.556674	0.254399
188	neoplasms	Neoplasm of uncertain behavior of male genital organs	-0.00572105	0.346935	0.459752
189	neoplasms	Cancer of urinary organs (incl. kidney and bladder)	0.00160986	0.79127	0.101675
190	neoplasms	Cancer of kidney and renal pelvis	0.00400252	0.510527	0.291982
191	neoplasms	Malignant neoplasm of kidney, except pelvis	0.00400252	0.510527	0.291982
192	neoplasms	Cancer of bladder	0.0022091	0.716472	0.144801
193	neoplasms	Malignant neoplasm of bladder	-0.00319904	0.598941	0.222616
194	neoplasms	Cancer of eye	0.00648092	0.28666	0.542633
195	neoplasms	Manlignant and unknown neoplasms of brain and nervous system	0.0182924	0.00263376	2.57942
196	neoplasms	Thyroid cancer	0.00281681	0.643304	0.191584
197	neoplasms	Cancer of other endocrine glands	0.004165	0.493513	0.306701
198	neoplasms	Cancer, suspected or other	0.00671096	0.269898	0.5688
199	neoplasms	Malignant neoplasm, other	0.00747148	0.219323	0.658917
200	neoplasms	Malignant neoplasm of head, face, and neck	-0.00404524	0.506023	0.295829
201	neoplasms	Chemotherapy	0.00280077	0.645194	0.19031
202	neoplasms	Secondary malignant neoplasm	0.00391193	0.520142	0.283878
203	neoplasms	Secondary malignancy of lymph nodes	0.00238338	0.695185	0.1579
204	neoplasms	Secondary malignancy of respiratory organs	3.78871e-05	0.99503	0.0021637
205	neoplasms	Secondary malignant neoplasm of digestive systems	0.0129345	0.03346	1.47547
206	neoplasms	Secondary malignant neoplasm of liver	0.00565175	0.352808	0.452462
207	neoplasms	Secondary malignancy of brain/spine	0.0129345	0.03346	1.47547
208	neoplasms	Secondary malignancy of bone	0.00435457	0.474055	0.324171
209	neoplasms	Secondary malignant neoplasm of skin	0.00712359	0.241544	0.617004
210	neoplasms	Neoplasm of uncertain behavior	0.00104139	0.864063	0.0634545
211	neoplasms	Neurofibromatosis	0.0129345	0.03346	1.47547
212	neoplasms	Myeloproliferative disease	-0.00584706	0.336418	0.473121
213	neoplasms	Polycythemia vera	-0.00966471	0.112079	0.950477
214	neoplasms	Hodgkin's disease	0.00866373	0.154346	0.811505
215	neoplasms	Cancer of other lymphoid, histiocytic tissue	-0.00439754	0.469704	0.328176
216	neoplasms	Non-Hodgkins lymphoma	-0.000497895	0.934763	0.0292986
217	neoplasms	Nodular lymphoma	0.00210855	0.728856	0.137358
218	neoplasms	Large cell lymphoma	-0.00413418	0.496718	0.30389
219	neoplasms	Leukemia	0.0122174	0.0445774	1.35089
220	neoplasms	Lymphoid leukemia	0.0145414	0.0168145	1.77432
221	neoplasms	Lymphoid leukemia, chronic	0.0177076	0.00359857	2.44387
222	neoplasms	Myeloid leukemia	0.00353069	0.561612	0.250564
223	neoplasms	Myeloid leukemia, acute	0.00194908	0.748643	0.125725
224	neoplasms	Myeloid leukemia, chronic	0.00194908	0.748643	0.125725
225	neoplasms	Multiple myeloma	0.00275687	0.650382	0.186831
226	neoplasms	Benign neoplasm of colon	0.00353848	0.560749	0.251232
227	neoplasms	Benign neoplasm of lip, oral cavity, and pharynx	-0.00167632	0.782865	0.106313
228	neoplasms	Benign neoplasm of other parts of digestive system	-0.00374571	0.538027	0.269196
229	neoplasms	Benign neoplasm of respiratory and intrathoracic organs	0.00435457	0.474055	0.324171
230	neoplasms	Benign neoplasm of bone and articular cartilage	-0.00469123	0.440562	0.355993
231	neoplasms	Lipoma	-0.00714587	0.240075	0.619653
232	neoplasms	Lipoma of skin and subcutaneous tissue	-0.00287502	0.636459	0.196229
233	neoplasms	Other benign neoplasm of connective and other soft tissue	-0.00543548	0.371535	0.43
234	neoplasms	Benign neoplasm of skin	0.00892841	0.142141	0.84728
235	neoplasms	Vascular hamartomas and non-neoplastic nevi	6.56491e-05	0.991389	0.00375599
236	neoplasms	Nevus, non-neoplastic	0.000572602	0.925001	0.0338577
237	neoplasms	Benign neoplasm of uterus	0.0133167	0.0285702	1.54409
238	neoplasms	Uterine leiomyoma	0.0128439	0.0347183	1.45944
239	neoplasms	Other benign neoplasm of uterus	0.010343	0.0890488	1.05037
240	neoplasms	Benign neoplasm of ovary	-0.0049332	0.417351	0.379498
241	neoplasms	Benign neoplasm of other female genital organs	-0.00159811	0.792759	0.100859
242	neoplasms	Benign neoplasm of male genital organs	-0.00858237	0.158253	0.800648
243	neoplasms	Benign neoplasm of kidney and other urinary organs	0.0100747	0.0976571	1.0103
244	neoplasms	Benign neoplasm of eye	0.004165	0.493513	0.306701
245	neoplasms	Benign neoplasm of eye, uveal	-0.00404524	0.506023	0.295829
246	neoplasms	Benign neoplasm of brain and other parts of nervous system	0.0072112	0.235804	0.627448
247	neoplasms	Benign neoplasm of brain, cranial nerves, meninges	0.0083314	0.170778	0.767568
248	neoplasms	Benign neoplasm of spinal cord, meninges	-0.00404524	0.506023	0.295829
249	neoplasms	Benign neoplasm of thyroid glands	0.000944413	0.876615	0.0571912
250	neoplasms	Benign neoplasm of other endocrine glands and related structures	0.0111717	0.0662555	1.17878
251	neoplasms	Benign neoplasm of adrenal gland	0.0187881	0.00200796	2.69724
252	neoplasms	Benign neoplasm of parathyroid gland	0.00679115	0.264217	0.57804
253	neoplasms	Benign neoplasm of pituitary gland and craniopharyngeal duct (pouch)	-0.00250635	0.680306	0.167295
254	neoplasms	Hemangioma and lymphangioma, any site	0.00025692	0.966309	0.0148839
255	neoplasms	Benign neoplasm of unspecified sites	-0.00104889	0.863093	0.0639422
256	neoplasms	Benign neoplasm of lymph nodes	0.00712359	0.241544	0.617004
257	neoplasms	Kaposi's sarcoma	-0.00286037	0.638179	0.195057
258	endocrine/metabolic	Simple and unspecified goiter	-0.00174264	0.774503	0.110977
259	endocrine/metabolic	Nontoxic nodular goiter	0.00940236	0.122156	0.913084
260	endocrine/metabolic	Nontoxic uninodular goiter	0.0051303	0.398989	0.39904
261	endocrine/metabolic	Nontoxic multinodular goiter	0.00743422	0.22163	0.654372
262	endocrine/metabolic	Thyrotoxicosis with or without goiter	-0.0109696	0.0713153	1.14682
263	endocrine/metabolic	Graves' disease	0.000679266	0.911084	0.0404417
264	endocrine/metabolic	Toxic multinodular goiter	-0.00404524	0.506023	0.295829
265	endocrine/metabolic	Hypothyroidism	-0.00314335	0.605317	0.218017
266	endocrine/metabolic	Secondary hypothyroidism	0.00799559	0.188678	0.724279
267	endocrine/metabolic	Acquired hypothyroidism	0.0129345	0.03346	1.47547
268	endocrine/metabolic	Hypothyroidism NOS	-0.00568768	0.349755	0.456236
269	endocrine/metabolic	Thyroiditis	-0.0114446	0.0598951	1.22261
270	endocrine/metabolic	Thyroiditis, acute and subacute	-0.00286037	0.638179	0.195057
271	endocrine/metabolic	Chronic thyroiditis	-0.0107051	0.0784128	1.10561
272	endocrine/metabolic	Chronic lymphocytic thyroiditis	-0.0103155	0.0899019	1.04623
273	endocrine/metabolic	Other disorders of thyroid	0.00855951	0.159364	0.797609
274	endocrine/metabolic	Diabetes mellitus	0.000636269	0.916691	0.0377771
275	endocrine/metabolic	Type 1 diabetes	-0.00574675	0.344773	0.462467
276	endocrine/metabolic	Type 1 diabetes with ketoacidosis	0.000667739	0.912587	0.039726
277	endocrine/metabolic	Type 1 diabetes with ophthalmic manifestations	0.000667739	0.912587	0.039726
278	endocrine/metabolic	Type 2 diabetes	-0.00180684	0.766432	0.115526
279	endocrine/metabolic	Type 2 diabetes with ketoacidosis	-0.00495448	0.415345	0.381591
280	endocrine/metabolic	Type 2 diabetes with ophthalmic manifestations	0.00115677	0.849173	0.0710039
281	endocrine/metabolic	Type 2 diabetes with neurological manifestations	-0.00639645	0.292988	0.53315
282	endocrine/metabolic	Abnormal glucose	0.00275053	0.651132	0.186331
283	endocrine/metabolic	Impaired fasting glucose	-0.00472531	0.437248	0.359272
284	endocrine/metabolic	Other abnormal glucose	0.0083314	0.170778	0.767568
285	endocrine/metabolic	Glycosuria or Acetonuria	-0.00286037	0.638179	0.195057
286	endocrine/metabolic	Polyneuropathy in diabetes	0.000667739	0.912587	0.039726
287	endocrine/metabolic	Diabetic retinopathy	0.00565175	0.352808	0.452462
288	endocrine/metabolic	Other disorders of pancreatic internal secretion	-0.00078961	0.896715	0.0473456
289	endocrine/metabolic	Hypoglycemia	-0.00078961	0.896715	0.0473456
290	endocrine/metabolic	Disorders of parathyroid gland	0.0039001	0.521405	0.282825
291	endocrine/metabolic	Hyperparathyroidism	0.0039001	0.521405	0.282825
292	endocrine/metabolic	Disorders of the pituitary gland and its hypothalamic control	0.00353069	0.561612	0.250564
293	endocrine/metabolic	Pituitary hyperfunction	0.0123393	0.0424919	1.37169
294	endocrine/metabolic	Acromegaly and gigantism	0.00712359	0.241544	0.617004
295	endocrine/metabolic	Pituitary hypofunction	-0.00250635	0.680306	0.167295
296	endocrine/metabolic	Diabetes insipidus	-0.00286037	0.638179	0.195057
297	endocrine/metabolic	Other disorders of neurohypophysis	0.0129345	0.03346	1.47547
298	endocrine/metabolic	Disorders of adrenal glands	3.78871e-05	0.99503	0.0021637
299	endocrine/metabolic	Adrenal hyperfunction	-0.00495448	0.415345	0.381591
300	endocrine/metabolic	Hyperaldosteronism	-0.00495448	0.415345	0.381591
301	endocrine/metabolic	Adrenal hypofunction	-0.000558276	0.926872	0.0329802
302	endocrine/metabolic	Glucocorticoid deficiency	-0.000558276	0.926872	0.0329802
303	endocrine/metabolic	Ovarian dysfunction	-0.00226036	0.710187	0.148627
304	endocrine/metabolic	Polycystic ovaries	3.78871e-05	0.99503	0.0021637
305	endocrine/metabolic	Testicular dysfunction	-0.000558276	0.926872	0.0329802
306	endocrine/metabolic	Testicular hypofunction	-0.00572105	0.346935	0.459752
307	endocrine/metabolic	Iatrogenic endocrine disorders	0.0129345	0.03346	1.47547
308	endocrine/metabolic	Postablative ovarian failure	-0.00286037	0.638179	0.195057
309	endocrine/metabolic	Other endocrine disorders	0.0218603	0.000325301	3.48771
310	endocrine/metabolic	Protein-calorie malnutrition	-0.00286037	0.638179	0.195057
311	endocrine/metabolic	Anorexia	-0.00319746	0.599121	0.222486
312	endocrine/metabolic	Vitamin deficiency	0.0121328	0.0460739	1.33655
313	endocrine/metabolic	Vitamin B-complex deficiencies	0.00938743	0.12275	0.910978
314	endocrine/metabolic	Vitamin D deficiency	0.0111717	0.0662555	1.17878
315	endocrine/metabolic	Mineral deficiency NEC	-0.00495448	0.415345	0.381591
316	endocrine/metabolic	Proteinuria	-0.00331665	0.585575	0.232417
317	endocrine/metabolic	Disorders of protein plasma/amino-acid transport and metabolism	-0.000967178	0.873665	0.0586549
318	endocrine/metabolic	Disturbances of amino-acid transport	0.00712359	0.241544	0.617004
319	endocrine/metabolic	Disorders of plasma protein metabolism	-0.00354503	0.560023	0.251794
320	endocrine/metabolic	Paraproteinemia	-0.00226036	0.710187	0.148627
321	endocrine/metabolic	Amyloidosis	0.004165	0.493513	0.306701
322	endocrine/metabolic	Macroglobulinemia	-0.00404524	0.506023	0.295829
323	endocrine/metabolic	Disorders of carbohydrate transport and metabolism	-0.00286037	0.638179	0.195057
324	endocrine/metabolic	Other disorders of carbohydrate transport and metabolism	-0.00286037	0.638179	0.195057
325	endocrine/metabolic	Disorders of lipoid metabolism	-0.00950173	0.118259	0.927166
326	endocrine/metabolic	Hyperlipidemia	-0.00922189	0.12949	0.887763
327	endocrine/metabolic	Hypercholesterolemia	-0.00942987	0.121067	0.916973
328	endocrine/metabolic	Mixed hyperlipidemia	-0.00756866	0.213386	0.670834
329	endocrine/metabolic	Unspecified disorder of lipoid metabolism	-0.00250635	0.680306	0.167295
330	endocrine/metabolic	Gout and other crystal arthropathies	-0.00561257	0.356155	0.448361
331	endocrine/metabolic	Gout	-0.00730875	0.229527	0.639166
332	endocrine/metabolic	Gouty arthropathy	-0.00286037	0.638179	0.195057
333	endocrine/metabolic	Crystal arthropathies	0.00435457	0.474055	0.324171
334	endocrine/metabolic	Chondrocalcinosis	0.00435457	0.474055	0.324171
335	endocrine/metabolic	Disorders of mineral metabolism	-0.000814809	0.893438	0.0489355
336	endocrine/metabolic	Disorders of magnesium metabolism	-0.00286037	0.638179	0.195057
337	endocrine/metabolic	Disorders of calcium/phosphorus metabolism	0.00616012	0.311186	0.50698
338	endocrine/metabolic	Disorders of fluid, electrolyte, and acid-base balance	0.00500048	0.411028	0.386128
339	endocrine/metabolic	Electrolyte imbalance	0.00550299	0.365624	0.436965
340	endocrine/metabolic	Hyperosmolality and/or hypernatremia	-0.00159811	0.792759	0.100859
341	endocrine/metabolic	Hyposmolality and/or hyponatremia	0.0151251	0.0128927	1.88966
342	endocrine/metabolic	Hyperpotassemia	-0.00668396	0.27183	0.565703
343	endocrine/metabolic	Hypopotassemia	0.00149366	0.806024	0.0936522
344	endocrine/metabolic	Acid-base balance disorder	-0.00841527	0.166512	0.778555
345	endocrine/metabolic	Acidosis	-0.00841527	0.166512	0.778555
346	endocrine/metabolic	Hypovolemia	0.000448814	0.941181	0.0263267
347	endocrine/metabolic	Fluid overload	-0.00250635	0.680306	0.167295
348	endocrine/metabolic	Polydipsia	0.00712359	0.241544	0.617004
349	endocrine/metabolic	Other disorders of metabolism	0.000944413	0.876615	0.0571912
350	endocrine/metabolic	Disorders of bilirubin excretion	-0.0041332	0.49682	0.303801
351	endocrine/metabolic	Other disorders of lipoid metabolism	-0.00495448	0.415345	0.381591
352	endocrine/metabolic	Lipoprotein disorders	-0.00404524	0.506023	0.295829
353	endocrine/metabolic	Overweight, obesity and other hyperalimentation	0.00933224	0.124966	0.903207
354	endocrine/metabolic	Obesity	0.0100807	0.0974564	1.01119
355	endocrine/metabolic	Localized adiposity	-0.00572105	0.346935	0.459752
356	endocrine/metabolic	Abnormal weight gain	-0.00286037	0.638179	0.195057
357	endocrine/metabolic	Disorders involving the immune mechanism	-0.00159811	0.792759	0.100859
358	endocrine/metabolic	Immunity deficiency	0.004165	0.493513	0.306701
359	endocrine/metabolic	Deficiency of humoral immunity	0.00712359	0.241544	0.617004
360	endocrine/metabolic	Other immunological findings	0.00773192	0.203675	0.691062
361	endocrine/metabolic	Other specified disorders involving the immune mechanism	-0.00404524	0.506023	0.295829
362	hematopoietic	Disorders of iron metabolism	-0.00741946	0.222549	0.652575
363	hematopoietic	Iron deficiency anemias	-0.00796883	0.190162	0.720876
364	hematopoietic	Iron deficiency anemias, unspecified or not due to blood loss	-0.00796883	0.190162	0.720876
365	hematopoietic	Iron deficiency anemia secondary to blood loss (chronic)	-0.00319746	0.599121	0.222486
366	hematopoietic	Other deficiency anemia	0.0051303	0.398989	0.39904
367	hematopoietic	Megaloblastic anemia	0.00576184	0.343508	0.464063
368	hematopoietic	Pernicious anemia	0.0078144	0.198893	0.70138
369	hematopoietic	Other vitamin B12 deficiency anemia	0.00710157	0.243002	0.61439
370	hematopoietic	Folate-deficiency anemia	0.004165	0.493513	0.306701
371	hematopoietic	Deficiency anemias	-0.00286037	0.638179	0.195057
372	hematopoietic	Hereditary hemolytic anemias	-0.00749484	0.217885	0.661773
373	hematopoietic	Sickle cell anemia	-0.00535011	0.379094	0.421253
374	hematopoietic	Other hemoglobinopathies	-0.00286037	0.638179	0.195057
375	hematopoietic	Other hereditary hemolytic anemias	-0.00572105	0.346935	0.459752
376	hematopoietic	Acquired hemolytic anemias	-0.00404524	0.506023	0.295829
377	hematopoietic	Autoimmune hemolytic anemias	-0.00286037	0.638179	0.195057
378	hematopoietic	Aplastic anemia	0.0072148	0.23557	0.627879
379	hematopoietic	Other anemias	-0.00488397	0.422014	0.374673
380	hematopoietic	Acute posthemorrhagic anemia	-0.00155215	0.798589	0.0976766
381	hematopoietic	Anemia of chronic disease	-0.00226036	0.710187	0.148627
382	hematopoietic	Anemia in neoplastic disease	-0.00078961	0.896715	0.0473456
383	hematopoietic	Hemoglobinuria	-0.00286037	0.638179	0.195057
384	hematopoietic	Coagulation defects	0.00156074	0.797498	0.0982703
385	hematopoietic	Congenital coagulation defects	0.00219575	0.718112	0.143808
386	hematopoietic	Von willebrand's disease	0.00194908	0.748643	0.125725
387	hematopoietic	Congenital deficiency of other clotting factors (including factor VII)	0.00435457	0.474055	0.324171
388	hematopoietic	Congenital factor VIII disorder	-0.00495448	0.415345	0.381591
389	hematopoietic	Coagulation defects complicating pregnancy or postpartum	0.00712359	0.241544	0.617004
390	hematopoietic	Hemorrhagic disorder due to intrinsic circulating anticoagulants	-0.00286037	0.638179	0.195057
391	hematopoietic	Defibrination syndrome	0.0029238	0.630748	0.200144
392	hematopoietic	Other and unspecified coagulation defects	-0.00331665	0.585575	0.232417
393	hematopoietic	Purpura and other hemorrhagic conditions	-0.0145152	0.0170132	1.76921
394	hematopoietic	Spontaneous ecchymoses	-0.00404524	0.506023	0.295829
395	hematopoietic	Allergic purpura	-0.00286037	0.638179	0.195057
396	hematopoietic	Thrombocytopenia	-0.0142667	0.0189977	1.7213
397	hematopoietic	Primary thrombocytopenia	-0.00700176	0.249689	0.602601
398	hematopoietic	Secondary thrombocytopenia	-0.00286037	0.638179	0.195057
399	hematopoietic	Diseases of white blood cells	0.00500577	0.410533	0.386652
400	hematopoietic	Decreased white blood cell count	0.00583763	0.337197	0.472116
401	hematopoietic	Neutropenia	0.00583763	0.337197	0.472116
402	hematopoietic	Elevated white blood cell count	-0.00226036	0.710187	0.148627
403	hematopoietic	Eosinophilia	-0.00286037	0.638179	0.195057
404	hematopoietic	Other diseases of blood and blood-forming organs	-0.00423149	0.486641	0.312792
405	hematopoietic	Personal history of diseases of blood and blood-forming organs	0.000404771	0.946944	0.0236756
406	hematopoietic	Lymphadenitis	0.000395099	0.94821	0.0230954
407	hematopoietic	Polycythemia, secondary	-0.00749484	0.217885	0.661773
408	hematopoietic	Abnormality of red blood cells	-0.00404524	0.506023	0.295829
409	mental disorders	Delirium dementia and amnestic and other cognitive disorders	0.00377089	0.535298	0.271404
410	mental disorders	Delirium due to conditions classified elsewhere	0.000944413	0.876615	0.0571912
411	mental disorders	Other persistent mental disorders due to conditions classified elsewhere	-0.00286037	0.638179	0.195057
412	mental disorders	Other specified nonpsychotic and/or transient mental disorders	-0.00701945	0.248494	0.604684
413	mental disorders	Transient mental disorders due to conditions classified elsewhere	-0.00639645	0.292988	0.53315
414	mental disorders	Specific nonpsychotic mental disorders due to brain damage	-0.00404524	0.506023	0.295829
415	mental disorders	Alteration of consciousness	-0.00383905	0.527947	0.27741
416	mental disorders	Neurological disorders	-0.00419136	0.490783	0.309111
417	mental disorders	Aphasia/speech disturbance	0.0029238	0.630748	0.200144
418	mental disorders	Memory loss	0.000572602	0.925001	0.0338577
419	mental disorders	Altered mental status	-0.0100931	0.0970459	1.01302
420	mental disorders	Symptoms involving head and neck	0.00572018	0.347009	0.45966
421	mental disorders	Swelling, mass, or lump in head and neck [Space-occupying lesion, intracranial NOS]	-0.000903841	0.881876	0.0545926
422	mental disorders	Schizophrenia and other psychotic disorders	-0.00078961	0.896715	0.0473456
423	mental disorders	Schizophrenia	0.00194908	0.748643	0.125725
424	mental disorders	Psychosis	-0.00495448	0.415345	0.381591
425	mental disorders	Mood disorders	-0.0132651	0.0291916	1.53474
426	mental disorders	Bipolar	-0.0121341	0.0460505	1.33677
427	mental disorders	Depression	-0.00639645	0.292988	0.53315
428	mental disorders	Major depressive disorder	-0.00639645	0.292988	0.53315
429	mental disorders	Suicidal ideation or attempt	-0.00961537	0.113922	0.943392
430	mental disorders	Suicide or self-inflicted injury	-0.00961537	0.113922	0.943392
431	mental disorders	Anxiety disorders	5.62841e-05	0.992617	0.00321822
432	mental disorders	Anxiety disorder	0.000289288	0.962068	0.0167944
433	mental disorders	Agorophobia, social phobia, and panic disorder	0.00412726	0.497439	0.303261
434	mental disorders	Phobia	0.011785	0.0526812	1.27834
435	mental disorders	Dysthymic disorder	-0.00404524	0.506023	0.295829
436	mental disorders	Acute reaction to stress	0.000667739	0.912587	0.039726
437	mental disorders	Personality disorders	0.0123393	0.0424919	1.37169
438	mental disorders	Schizoid personality disorder	-0.00286037	0.638179	0.195057
439	mental disorders	Antisocial/borderline personality disorder	-0.00404524	0.506023	0.295829
440	mental disorders	Sexual and gender identity disorders	-0.00621672	0.306762	0.513199
441	mental disorders	Decreased libido	-0.00495448	0.415345	0.381591
442	mental disorders	Psychogenic and somatoform disorders	0.008402	0.167182	0.776811
443	mental disorders	Dissociative disorder	-0.00286037	0.638179	0.195057
444	mental disorders	Psychogenic disorder	0.00648092	0.28666	0.542633
445	mental disorders	Somatoform disorder	0.00927654	0.127234	0.895396
446	mental disorders	Adjustment reaction	-0.00535011	0.379094	0.421253
447	mental disorders	Other mental disorder	-0.00796827	0.190193	0.720805
448	mental disorders	Tension headache	0.0104067	0.0870966	1.06
449	mental disorders	Pervasive developmental disorders	0.0129345	0.03346	1.47547
450	mental disorders	Tics and stuttering	0.0129345	0.03346	1.47547
451	mental disorders	Substance addiction and disorders	-0.00670119	0.270596	0.567678
452	mental disorders	Alcohol-related disorders	-0.00791074	0.193413	0.713515
453	mental disorders	Alcoholism	-0.00353199	0.561468	0.250675
454	mental disorders	Alcoholic liver damage	-0.00250635	0.680306	0.167295
455	mental disorders	Tobacco use disorder	-0.00708546	0.244072	0.612481
456	neurological	Meningitis	-0.00713384	0.240868	0.618222
457	neurological	Encephalitis	0.00377089	0.535298	0.271404
458	neurological	Acute (transverse) myelitis	-0.00404524	0.506023	0.295829
459	neurological	Encephalitis, non-infectious	0.0129345	0.03346	1.47547
460	neurological	Other CNS infection and poliomyelitis	-0.00572105	0.346935	0.459752
461	neurological	Phlebitis and thrombophlebitis of intracranial venous sinuses	-0.00286037	0.638179	0.195057
462	neurological	Sleep disorders	0.0105251	0.0835626	1.07799
463	neurological	Sleep apnea	0.009973	0.101087	0.995304
464	neurological	Insomnia	0.0021768	0.720442	0.142401
465	neurological	Organic or persistent insomnia	0.0021768	0.720442	0.142401
466	neurological	Circadian rhythm sleep disorder	-0.00495448	0.415345	0.381591
467	neurological	Other cerebral degenerations	-0.00809138	0.183436	0.736515
468	neurological	Cerebral degeneration, unspecified	-0.00700709	0.249329	0.603228
469	neurological	Parkinson's disease	-0.000301253	0.9605	0.0175026
470	neurological	Extrapyramidal disease and abnormal movement disorders	0.00412726	0.497439	0.303261
471	neurological	Myoclonus	0.00712359	0.241544	0.617004
472	neurological	Torsion dystonia	-0.00331665	0.585575	0.232417
473	neurological	Degenerative disease of the spinal cord	-0.00383905	0.527947	0.27741
474	neurological	Spinocerebellar disease	-0.00286037	0.638179	0.195057
475	neurological	Anterior horn cell disease	0.00712359	0.241544	0.617004
476	neurological	Multiple sclerosis	0.00476628	0.433285	0.363227
477	neurological	Disorders of the autonomic nervous system	-0.00404524	0.506023	0.295829
478	neurological	Pain	-0.0043424	0.475291	0.32304
479	neurological	Acute pain	-0.00155215	0.798589	0.0976766
480	neurological	Chronic pain	-0.00472531	0.437248	0.359272
481	neurological	Other headache syndromes	0.00715668	0.239364	0.62094
482	neurological	Migraine	0.00480972	0.429105	0.367437
483	neurological	Migrain with aura	-0.00331665	0.585575	0.232417
484	neurological	Other demyelinating diseases of central nervous system	-0.00354503	0.560023	0.251794
485	neurological	Hemiplegia	0.00533436	0.380499	0.419647
486	neurological	Other paralytic syndromes	-0.00756866	0.213386	0.670834
487	neurological	Epilepsy, recurrent seizures, convulsions	-0.00972818	0.109742	0.959628
488	neurological	Epilepsy	-0.00078961	0.896715	0.0473456
489	neurological	Generalized convulsive epilepsy	0.00773192	0.203675	0.691062
490	neurological	Partial epilepsy	-0.00700709	0.249329	0.603228
491	neurological	Convulsions	-0.00845458	0.16454	0.783728
492	neurological	Nonspecific abnormal findings on radiological and other examination of skull and head	-0.00404524	0.506023	0.295829
493	neurological	Cataplexy and narcolepsy	-0.00286037	0.638179	0.195057
494	neurological	Other conditions of brain	-0.00572105	0.346935	0.459752
495	neurological	Cerebral edema and compression of brain	-0.00404524	0.506023	0.295829
496	neurological	Coma	-0.00648272	0.286526	0.542836
497	neurological	Encephalopathy, not elsewhere classified	-0.00404524	0.506023	0.295829
498	neurological	Other conditions of brain, NOS	-0.00286037	0.638179	0.195057
499	neurological	Other and unspecified disorders of the nervous system	-0.00286037	0.638179	0.195057
500	neurological	Abnormal movement	-0.00280706	0.644453	0.190809
501	neurological	Abnormal involuntary movements	0.00115677	0.849173	0.0710039
502	neurological	Abnormality of gait	-0.00543666	0.371431	0.430122
503	neurological	Lack of coordination	-0.000301253	0.9605	0.0175026
504	neurological	Abnormal reflex	-0.00286037	0.638179	0.195057
505	neurological	Disturbances of sensation of smell and taste	0.0021768	0.720442	0.142401
506	neurological	Other peripheral nerve disorders	0.013103	0.0312217	1.50554
507	neurological	Disorders of other cranial nerves	-0.0038002	0.53213	0.273982
508	neurological	Trigeminal nerve disorders [CN5]	-0.00621672	0.306762	0.513199
509	neurological	Facial nerve disorders [CN7]	0.000513237	0.932757	0.0302314
510	neurological	Nerve root and plexus disorders	-0.00625384	0.303882	0.517295
511	neurological	Nerve plexus lesions	0.00773192	0.203675	0.691062
512	neurological	Nerve root lesions	0.0129345	0.03346	1.47547
513	neurological	Complex regional/central pain syndrome	-0.00286037	0.638179	0.195057
514	neurological	Hereditary and idiopathic peripheral neuropathy	-0.00404524	0.506023	0.295829
515	neurological	Inflammatory and toxic neuropathy	-0.00486372	0.423941	0.372694
516	neurological	Myoneural disorders	0.00956429	0.115856	0.936083
517	neurological	Myasthenia gravis	0.0109356	0.0721973	1.14148
518	neurological	Muscular dystrophies and other myopathies	0.000944413	0.876615	0.0571912
519	neurological	Myopathy	0.000944413	0.876615	0.0571912
520	sense organs	Disorders of the globe	0.0021768	0.720442	0.142401
521	sense organs	Retinal detachments and defects	-0.00250756	0.68016	0.167389
522	sense organs	Retinal detachment with retinal defect	-0.00230165	0.705138	0.151726
523	sense organs	Retinoschisis and retinal cysts	-0.00286037	0.638179	0.195057
524	sense organs	Other retinal disorders	-0.00136651	0.822247	0.0849976
525	sense organs	Degeneration of macula and posterior pole of retina	0.00135993	0.823089	0.0845533
526	sense organs	Macular degeneration (senile) of retina NOS	0.00135993	0.823089	0.0845533
527	sense organs	Other nondiabetic retinopathy	-0.000558276	0.926872	0.0329802
528	sense organs	Separation of retinal layers	0.000667739	0.912587	0.039726
529	sense organs	Retinal vascular changes and abnomalities	-0.00219559	0.718132	0.143796
530	sense organs	Peripheral retinal degenerations	-0.00756866	0.213386	0.670834
531	sense organs	Hereditary retinal dystrophies	0.00565175	0.352808	0.452462
532	sense organs	Retinal hemorrhage/ischemia	-0.00286037	0.638179	0.195057
533	sense organs	Chorioretinal inflammations, scars, and other disorders of choroid	-0.000558276	0.926872	0.0329802
534	sense organs	Chorioretinal scars	-0.00404524	0.506023	0.295829
535	sense organs	Choroidal degenerations	-0.00286037	0.638179	0.195057
536	sense organs	Corneal opacity and other disorders of cornea	-0.00367334	0.54591	0.262879
537	sense organs	Corneal edema	-0.00404524	0.506023	0.295829
538	sense organs	Corneal degenerations	-0.00155215	0.798589	0.0976766
539	sense organs	Keratoconus	-0.00159811	0.792759	0.100859
540	sense organs	Corneal dystrophy	-0.00593382	0.329297	0.482412
541	sense organs	Glaucoma	-0.000815155	0.893393	0.0489573
542	sense organs	Open-angle glaucoma	-0.00452424	0.457003	0.340081
543	sense organs	Primary open angle glaucoma	-0.00417902	0.49206	0.307982
544	sense organs	Primary angle-closure glaucoma	-0.00810687	0.182599	0.738501
545	sense organs	Cataract	-0.00357753	0.556432	0.254588
546	sense organs	Nonsenile Cataract	-0.00495448	0.415345	0.381591
547	sense organs	Senile cataract	-0.0034531	0.570244	0.243939
548	sense organs	Traumatic cataract	0.0100747	0.0976571	1.0103
549	sense organs	Disorders of refraction and accommodation; blindness and low vision	-0.000231309	0.969666	0.0133779
550	sense organs	Myopia	-0.00326559	0.591361	0.228148
551	sense organs	Astigmatism	0.00377089	0.535298	0.271404
552	sense organs	Hypermetropia	-0.00226036	0.710187	0.148627
553	sense organs	Blindness and low vision	-0.00331519	0.58574	0.232295
554	sense organs	Visual disturbances	-8.87269e-05	0.988362	0.00508401
555	sense organs	Amblyopia	-0.00331519	0.58574	0.232295
556	sense organs	Diplopia and disorders of binocular vision	0.00711064	0.242401	0.615466
557	sense organs	Anisometropia	0.010343	0.0890488	1.05037
558	sense organs	Visual field defects	-0.00756866	0.213386	0.670834
559	sense organs	Disorders of accommodation	-0.00286037	0.638179	0.195057
560	sense organs	Subjective visual disturbances	-0.00222116	0.714992	0.145699
561	sense organs	Infection of the eye	-0.00469123	0.440562	0.355993
562	sense organs	Eye infection, viral	-0.000558276	0.926872	0.0329802
563	sense organs	Conjunctivitis, infectious	0.0021768	0.720442	0.142401
564	sense organs	Keratitis	-0.00858237	0.158253	0.800648
565	sense organs	Corneal ulcer	-0.00700709	0.249329	0.603228
566	sense organs	Keratoconjunctivitis	-0.00286037	0.638179	0.195057
567	sense organs	Inflammation of the eye	-0.00175087	0.773467	0.111558
568	sense organs	Uveitis, noninfectious or NOS	-0.00078961	0.896715	0.0473456
569	sense organs	Conjunctivitis, noninfectious	0.004165	0.493513	0.306701
570	sense organs	Inflammation of eyelids	-0.00296302	0.626172	0.203307
571	sense organs	Noninfectious dermatoses of eyelid	-0.00286037	0.638179	0.195057
572	sense organs	Disorders of conjunctiva	0.0197052	0.00119591	2.9223
573	sense organs	Other disorders of eyelids	0.00247564	0.684011	0.164937
574	sense organs	Ectropion or entropion	-0.00459392	0.450101	0.34669
575	sense organs	Ptosis of eyelid	0.00526528	0.386699	0.412627
576	sense organs	Disorders of lacrimal system	0.00288775	0.634966	0.19725
577	sense organs	Epiphora	0.00484193	0.42602	0.37057
578	sense organs	Disorders of the orbit	-0.00756866	0.213386	0.670834
579	sense organs	Disorders of optic nerve and visual pathways	0.0124805	0.040181	1.39598
580	sense organs	Optic neuritis/neuropathy	0.0132845	0.0289569	1.53825
581	sense organs	Strabismus and other disorders of binocular eye movements	-0.00160994	0.79126	0.101681
582	sense organs	Strabismus (not specified as paralytic)	0.000872929	0.885887	0.0526214
583	sense organs	Nystagmus and other irregular eye movements	0.00194908	0.748643	0.125725
584	sense organs	Paralytic strabismus	-0.00250635	0.680306	0.167295
585	sense organs	Other disorders of eye	-0.00271237	0.655658	0.183322
586	sense organs	Disorders of vitreous body	0.00262671	0.665863	0.176615
587	sense organs	Aphakia and other disorders of lens	-0.00275227	0.650927	0.186468
588	sense organs	Disorders of iris and ciliary body	-0.000558276	0.926872	0.0329802
589	sense organs	Pain, swelling or discharge of eye	0.000667739	0.912587	0.039726
590	sense organs	Disorders of external ear	-0.00614382	0.312469	0.505194
591	sense organs	Otitis externa	0.0154681	0.0109867	1.95913
592	sense organs	Impacted cerumen	0.000944413	0.876615	0.0571912
593	sense organs	Otitis media and Eustachian tube disorders	0.00846269	0.164136	0.784796
594	sense organs	Otitis media	0.00862808	0.156049	0.80674
595	sense organs	Suppurative and unspecified otitis media	0.00176765	0.771355	0.112746
596	sense organs	Eustachian tube disorders	-0.00700709	0.249329	0.603228
597	sense organs	Mastoiditis & related conditions	-0.00286037	0.638179	0.195057
598	sense organs	Otorrhea	0.00773192	0.203675	0.691062
599	sense organs	Otalgia	0.00377089	0.535298	0.271404
600	sense organs	Otosclerosis	-0.00286037	0.638179	0.195057
601	sense organs	Other disorders of tympanic membrane	0.00597896	0.325631	0.487274
602	sense organs	Perforation of tympanic membrane	0.00738796	0.224519	0.648748
603	sense organs	Other disorders of middle ear and mastoid	0.0126349	0.0377769	1.42277
604	sense organs	Cholesteatoma	0.0111946	0.0657021	1.18242
605	sense organs	Tympanosclerosis and middle ear disease related to otitis media	0.0132845	0.0289569	1.53825
606	sense organs	Vertiginous syndromes and other disorders of vestibular system	0.00732137	0.228724	0.640689
607	sense organs	Meniere's disease	0.00597494	0.325956	0.486841
608	sense organs	Peripheral or central vertigo	-0.000544256	0.928704	0.0321228
609	sense organs	Labyrinthitis	0.00347072	0.568278	0.245439
610	sense organs	Dizziness and giddiness (Light-headedness and vertigo)	-0.00400036	0.510754	0.291788
611	sense organs	Other disorders of ear	0.00712359	0.241544	0.617004
612	sense organs	Hearing loss	0.00704807	0.24657	0.60806
613	sense organs	Sensorineural hearing loss	-0.00078961	0.896715	0.0473456
614	sense organs	Conductive hearing loss	0.0159312	0.00881202	2.05492
615	sense organs	Tinnitus	-0.0107934	0.075983	1.11928
616	circulatory system	Rheumatic disease of the heart valves	-0.0055009	0.365806	0.436749
617	circulatory system	Mitral valve disease	-0.00990473	0.103444	0.985295
618	circulatory system	Aortic valve disease	-0.00383905	0.527947	0.27741
619	circulatory system	Disease of tricuspid valve	0.010205	0.093397	1.02967
620	circulatory system	Heart valve disorders	-0.00560935	0.356431	0.448025
621	circulatory system	Nonrheumatic mitral valve disorders	-0.00148448	0.807193	0.0930229
622	circulatory system	Nonrheumatic aortic valve disorders	-0.00809701	0.183132	0.737236
623	circulatory system	Nonrheumatic pulmonary valve disorders	-0.00250635	0.680306	0.167295
624	circulatory system	Heart valve replaced	0.000667739	0.912587	0.039726
625	circulatory system	Abnormal heart sounds	-0.00459931	0.44957	0.347203
626	circulatory system	Hypertension	-0.0041094	0.499301	0.301637
627	circulatory system	Essential hypertension	-0.00403689	0.506902	0.295076
628	circulatory system	Hypertensive heart and/or renal disease	-0.0043424	0.475291	0.32304
629	circulatory system	Hypertensive heart disease	-0.00286037	0.638179	0.195057
630	circulatory system	Hypertensive chronic kidney disease	-0.00383905	0.527947	0.27741
631	circulatory system	Elevated blood pressure reading without diagnosis of hypertension	0.0115916	0.0566852	1.24653
632	circulatory system	Ischemic Heart Disease	-0.00214721	0.724086	0.14021
633	circulatory system	Unstable angina (intermediate coronary syndrome)	-0.00506886	0.40466	0.39291
634	circulatory system	Myocardial infarction	-0.00888885	0.143917	0.841889
635	circulatory system	Angina pectoris	-0.00173803	0.775083	0.110652
636	circulatory system	Coronary atherosclerosis	-0.00661352	0.276914	0.557655
637	circulatory system	Aneurysm and dissection of heart	0.00712359	0.241544	0.617004
638	circulatory system	Other chronic ischemic heart disease, unspecified	-0.00239858	0.693338	0.159055
639	circulatory system	Other acute and subacute forms of ischemic heart disease	0.00117744	0.846511	0.0723672
640	circulatory system	Other forms of chronic heart disease	0.00131471	0.82888	0.0815084
641	circulatory system	Pulmonary heart disease	-0.00616151	0.311077	0.507132
642	circulatory system	Acute pulmonary heart disease	-0.00591607	0.330746	0.480505
643	circulatory system	Pulmonary embolism and infarction, acute	-0.00591607	0.330746	0.480505
644	circulatory system	Chronic pulmonary heart disease	-0.00404524	0.506023	0.295829
645	circulatory system	Primary pulmonary hypertension	-0.00404524	0.506023	0.295829
646	circulatory system	Cardiomegaly	-0.00699901	0.249874	0.602278
647	circulatory system	Nonspecific chest pain	0.00606323	0.318858	0.496403
648	circulatory system	Precordial pain	0.00958527	0.115058	0.939082
649	circulatory system	Carditis	-0.00739691	0.223958	0.649834
650	circulatory system	Myocarditis	0.000667739	0.912587	0.039726
651	circulatory system	Pericarditis	-0.00423149	0.486641	0.312792
652	circulatory system	Acute pericarditis	-0.00354503	0.560023	0.251794
653	circulatory system	Chronic pericarditis	-0.00572105	0.346935	0.459752
654	circulatory system	Endocarditis	-0.00991062	0.103239	0.986156
655	circulatory system	Cardiomyopathy	-0.000609309	0.920209	0.0361136
656	circulatory system	Primary/intrinsic cardiomyopathies	-0.000609309	0.920209	0.0361136
657	circulatory system	Hypertrophic obstructive cardiomyopathy	-0.00404524	0.506023	0.295829
658	circulatory system	Other hypertrophic cardiomyopathy	-0.00495448	0.415345	0.381591
659	circulatory system	Cardiac conduction disorders	0.00149568	0.805767	0.0937905
660	circulatory system	Atrioventricular [AV] block	-0.00204712	0.736458	0.132852
661	circulatory system	First degree AV block	-0.00310849	0.609324	0.215152
662	circulatory system	Second degree AV block	-0.00648272	0.286526	0.542836
663	circulatory system	Atrioventricular block, complete	0.00712359	0.241544	0.617004
664	circulatory system	Other heart block	0.0129345	0.03346	1.47547
665	circulatory system	Bundle branch block	0.00145931	0.810399	0.0913013
666	circulatory system	Right bundle branch block	-0.00346781	0.568603	0.245191
667	circulatory system	Left bundle branch block	0.00800353	0.18824	0.725289
668	circulatory system	Anomalous atrioventricular excitation	0.0104067	0.0870966	1.06
669	circulatory system	Other cardiac conduction disorders	-0.00286037	0.638179	0.195057
670	circulatory system	Cardiac pacemaker/device in situ	-0.00593382	0.329297	0.482412
671	circulatory system	Cardiac pacemaker in situ	-0.00593382	0.329297	0.482412
672	circulatory system	Cardiac dysrhythmias	-0.0213494	0.000447677	3.34904
673	circulatory system	Paroxysmal tachycardia, unspecified	-0.00493769	0.416927	0.37994
674	circulatory system	Paroxysmal supraventricular tachycardia	-0.00224963	0.711501	0.147824
675	circulatory system	Paroxysmal ventricular tachycardia	-0.00482708	0.427441	0.369124
676	circulatory system	Atrial fibrillation and flutter	-0.0219501	0.000307332	3.51239
677	circulatory system	Other specified cardiac dysrhythmias	-0.00394067	0.517081	0.286441
678	circulatory system	Cardiac arrest and ventricular fibrillation	0.00377089	0.535298	0.271404
679	circulatory system	Cardiac arrest	0.00377089	0.535298	0.271404
680	circulatory system	Arrhythmia (cardiac) NOS	-0.0121341	0.0460505	1.33677
681	circulatory system	Premature beats	-0.00313662	0.60609	0.217463
682	circulatory system	Supraventricular premature beats	0.00866373	0.154346	0.811505
683	circulatory system	Tachycardia NOS	-0.00663706	0.275208	0.560339
684	circulatory system	Sinoatrial node dysfunction (Bradycardia)	-0.00572105	0.346935	0.459752
685	circulatory system	Palpitations	-0.00174711	0.77394	0.111293
686	circulatory system	Congestive heart failure; nonhypertensive	-0.0155074	0.0107853	1.96717
687	circulatory system	Congestive heart failure (CHF) NOS	-0.00270533	0.656494	0.182769
688	circulatory system	Heart failure NOS	-0.0155074	0.0107853	1.96717
689	circulatory system	Ill-defined descriptions and complications of heart disease	0.00388824	0.522673	0.28177
690	circulatory system	Abnormal function study of cardiovascular system	0.00895388	0.141007	0.85076
691	circulatory system	Symptoms involving cardiovascular system	-0.00858237	0.158253	0.800648
692	circulatory system	Intracranial hemorrhage	-0.00270824	0.656148	0.182998
693	circulatory system	Subarachnoid hemorrhage	0.00337703	0.578767	0.237496
694	circulatory system	Intracerebral hemorrhage	-0.0107051	0.0784128	1.10561
695	circulatory system	Subdural hemorrhage	-0.000558276	0.926872	0.0329802
696	circulatory system	Cerebrovascular disease	-0.00746557	0.219687	0.658196
697	circulatory system	Occlusion and stenosis of precerebral arteries	-0.00219559	0.718132	0.143796
698	circulatory system	Occlusion of cerebral arteries, with cerebral infarction	0.004165	0.493513	0.306701
699	circulatory system	Occlusion of cerebral arteries	0.0014091	0.816805	0.0878818
700	circulatory system	Cerebral artery occlusion, with cerebral infarction	0.00109578	0.857038	0.067
701	circulatory system	Cerebral ischemia	-0.00630759	0.299745	0.523249
702	circulatory system	Transient cerebral ischemia	-0.0055009	0.365806	0.436749
703	circulatory system	Cerebral aneurysm	-0.00495448	0.415345	0.381591
704	circulatory system	Late effects of cerebrovascular disease	0.00377089	0.535298	0.271404
705	circulatory system	Atherosclerosis	-0.00159811	0.792759	0.100859
706	circulatory system	Atherosclerosis of the extremities	-0.00639645	0.292988	0.53315
707	circulatory system	Vascular insufficiency of intestine	-0.0012489	0.837322	0.0771073
708	circulatory system	Acute vascular insufficiency of intestine	-0.00495448	0.415345	0.381591
709	circulatory system	Other aneurysm	-0.0140188	0.0211769	1.67414
710	circulatory system	Aortic aneurysm	-0.0124722	0.0403142	1.39454
711	circulatory system	Abdominal aortic aneurysm	-0.00991062	0.103239	0.986156
712	circulatory system	Aneurysm of artery of lower extremity	-0.00495448	0.415345	0.381591
713	circulatory system	Arterial dissection	-0.00404524	0.506023	0.295829
714	circulatory system	Peripheral vascular disease	0.00521915	0.390872	0.407965
715	circulatory system	Raynaud's syndrome	0.0051462	0.397529	0.400632
716	circulatory system	Peripheral angiopathy in diseases classified elsewhere	-0.00286037	0.638179	0.195057
717	circulatory system	Peripheral vascular disease, unspecified	0.00163638	0.787913	0.103522
718	circulatory system	Arterial embolism and thrombosis	-0.00250635	0.680306	0.167295
719	circulatory system	Arterial embolism and thrombosis of lower extremity artery	-0.00572105	0.346935	0.459752
720	circulatory system	Polyarteritis nodosa and allied conditions	0.00337703	0.578767	0.237496
721	circulatory system	Wegener's granulomatosis	-0.00159811	0.792759	0.100859
722	circulatory system	Giant cell arteritis	0.00307869	0.612759	0.212711
723	circulatory system	Thrombotic microangiopathy	0.0129345	0.03346	1.47547
724	circulatory system	Arteritis NOS	-0.00078961	0.896715	0.0473456
725	circulatory system	Other disorders of arteries and arterioles	0.00109578	0.857038	0.067
726	circulatory system	Stricture of artery	-0.00155215	0.798589	0.0976766
727	circulatory system	Disease of capillaries	0.00286756	0.637334	0.195633
728	circulatory system	Noninfectious disorders of lymphatic channels	-0.00078961	0.896715	0.0473456
729	circulatory system	Phlebitis and thrombophlebitis	-0.00221175	0.716147	0.144998
730	circulatory system	Phlebitis and thrombophlebitis of lower extremities	0.000256717	0.966336	0.014872
731	circulatory system	Other venous embolism and thrombosis	-0.00331665	0.585575	0.232417
732	circulatory system	Postphlebitic syndrome	-0.00404524	0.506023	0.295829
733	circulatory system	Varicose veins	0.00347963	0.567285	0.246199
734	circulatory system	Varicose veins of lower extremity	0.00415039	0.495032	0.305367
735	circulatory system	Varicose veins of lower extremity, symptomtic	0.00533403	0.380528	0.419613
736	circulatory system	Hemorrhoids	-0.00253348	0.67704	0.169385
737	circulatory system	Chronic venous insufficiency [CVI]	0.00712359	0.241544	0.617004
738	circulatory system	Encounter for long-term (current) use of anticoagulants, antithrombotics, aspirin	-0.00250635	0.680306	0.167295
739	circulatory system	Hypotension	-0.00345989	0.569486	0.244517
740	circulatory system	Orthostatic hypotension	-0.0110067	0.0703633	1.15265
741	circulatory system	Iatrogenic hypotension	-0.00639645	0.292988	0.53315
742	circulatory system	Hypotension NOS	-0.00683135	0.261399	0.582695
743	circulatory system	Other disorders of circulatory system	-0.00674539	0.267449	0.57276
744	circulatory system	Hemorrhage NOS	0.00712359	0.241544	0.617004
745	circulatory system	Circulatory disease NEC	-0.00719385	0.236933	0.625374
746	respiratory	Acute sinusitis	0.000667739	0.912587	0.039726
747	respiratory	Acute upper respiratory infections of multiple or unspecified sites	0.00555947	0.360724	0.442825
748	respiratory	Acute pharyngitis	-0.000522115	0.931597	0.030772
749	respiratory	Acute laryngitis and tracheitis	0.00437244	0.472243	0.325834
750	respiratory	Septal Deviations/Turbinate Hypertrophy	0.01212	0.046305	1.33437
751	respiratory	Nasal polyps	-0.00384241	0.527586	0.277707
752	respiratory	Chronic pharyngitis and nasopharyngitis	-0.0109946	0.070673	1.15075
753	respiratory	Diseases of the larynx and vocal cords	-0.00905285	0.136666	0.864341
754	respiratory	Chronic laryngitis	-0.00404524	0.506023	0.295829
755	respiratory	Paralysis/spasm of vocal cords or larynx	-0.00639645	0.292988	0.53315
756	respiratory	Voice disturbance	-0.000522115	0.931597	0.030772
757	respiratory	Acute and chronic tonsillitis	-0.00443377	0.466052	0.331566
758	respiratory	Acute tonsillitis	-0.00197308	0.745654	0.127463
759	respiratory	Chronic tonsillitis and adenoiditis	-0.00682968	0.261516	0.582502
760	respiratory	Chronic sinusitis	0.00384728	0.527063	0.278138
761	respiratory	Allergic rhinitis	-0.0016548	0.785584	0.104807
762	respiratory	Epistaxis or throat hemorrhage	0.0030041	0.621394	0.206633
763	respiratory	Throat pain	-0.000738794	0.903328	0.0441544
764	respiratory	Other upper respiratory disease	0.00425802	0.483913	0.315233
765	respiratory	Pneumonia	-0.00479289	0.430721	0.365804
766	respiratory	Bacterial pneumonia	0.00256403	0.67337	0.171747
767	respiratory	Pneumococcal pneumonia	0.0025507	0.67497	0.170716
768	respiratory	Viral pneumonia	0.0129345	0.03346	1.47547
769	respiratory	Pneumonia due to fungus (mycoses)	-0.00286037	0.638179	0.195057
770	respiratory	Bronchopneumonia and lung abscess	-0.00472531	0.437248	0.359272
771	respiratory	Influenza	-0.00756866	0.213386	0.670834
772	respiratory	Acute bronchitis and bronchiolitis	-0.000558276	0.926872	0.0329802
773	respiratory	Asthma	-0.00410618	0.499637	0.301345
774	respiratory	Asthma with exacerbation	-0.00572105	0.346935	0.459752
775	respiratory	Chronic airway obstruction	-0.00969483	0.110965	0.954815
776	respiratory	Emphysema	-0.0121568	0.0456461	1.3406
777	respiratory	Chronic bronchitis	-0.00907246	0.135818	0.867043
778	respiratory	Obstructive chronic bronchitis	-0.00948505	0.118906	0.924796
779	respiratory	Bronchiectasis	-0.000365891	0.952034	0.0213475
780	respiratory	Bronchitis	-0.0109232	0.0725225	1.13953
781	respiratory	Cystic fibrosis	-0.00286037	0.638179	0.195057
782	respiratory	Lung disease due to external agents	0.0100747	0.0976571	1.0103
783	respiratory	Extrinsic allergic alveolitis	0.0129345	0.03346	1.47547
784	respiratory	Pneumoconiosis	-0.00286037	0.638179	0.195057
785	respiratory	Pneumonitis due to inhalation of food or vomitus	0.00712359	0.241544	0.617004
786	respiratory	Postinflammatory pulmonary fibrosis	-0.0041332	0.49682	0.303801
787	respiratory	Pulmonary congestion and hypostasis	-0.00858237	0.158253	0.800648
788	respiratory	Other alveolar and parietoalveolar pneumonopathy	-0.00331665	0.585575	0.232417
789	respiratory	Other pulmonary inflamation or edema	-0.00286037	0.638179	0.195057
790	respiratory	Empyema and pneumothorax	-0.00111692	0.854309	0.0683849
791	respiratory	Pleurisy; pleural effusion	-0.00540778	0.373978	0.427154
792	respiratory	Pulmonary collapse; interstitial and compensatory emphysema	-0.00158027	0.79502	0.099622
793	respiratory	Respiratory failure, insufficiency, arrest	-0.00270533	0.656494	0.182769
794	respiratory	Respiratory insufficiency	-0.00354503	0.560023	0.251794
795	respiratory	Respiratory arrest	-0.00286037	0.638179	0.195057
796	respiratory	Dependence on respirator [Ventilator] or supplemental oxygen	0.000944413	0.876615	0.0571912
797	respiratory	Other diseases of lung	0.00533403	0.380528	0.419613
798	respiratory	Other symptoms of respiratory system	-0.00319947	0.598891	0.222652
799	respiratory	Wheezing	0.00594001	0.328793	0.483078
800	respiratory	Painful respiration	-0.00572105	0.346935	0.459752
801	respiratory	Shortness of breath	-0.00282786	0.642001	0.192464
802	respiratory	Cough	-0.00541831	0.373048	0.428235
803	respiratory	Other dyspnea	0.00711064	0.242401	0.615466
804	respiratory	Respiratory abnormalities	0.00242722	0.689867	0.161235
805	respiratory	Hypoventilation	-0.00404524	0.506023	0.295829
806	respiratory	Hyperventilation	-0.00159811	0.792759	0.100859
807	respiratory	Disorders of diaphragm	0.0129345	0.03346	1.47547
808	respiratory	Abnormal findings examination of lungs	0.000415079	0.945595	0.0242947
809	respiratory	Abnormal results of function study of pulmonary system	-0.00404524	0.506023	0.295829
810	respiratory	Abnormal sputum	0.00311748	0.60829	0.215889
811	respiratory	Hemoptysis	0.00241451	0.691407	0.160266
812	respiratory	Other diseases of respiratory system, not elsewhere classified	0.00320612	0.598132	0.223203
813	respiratory	Respiratory complications	-0.00286037	0.638179	0.195057
814	respiratory	Other diseases of respiratory system, NEC	0.00182593	0.764037	0.116886
815	respiratory	Symptoms involving respiratory system and other chest symptoms	0.0039001	0.521405	0.282825
816	digestive	Disorders of tooth development	0.00247478	0.684114	0.164871
817	digestive	Hereditary disturbances in tooth structure	-0.00404524	0.506023	0.295829
818	digestive	Disturbances in tooth eruption	0.003572	0.557043	0.254112
819	digestive	Diseases of hard tissues of teeth	-0.0132277	0.0296498	1.52798
820	digestive	Dental caries	-0.0123374	0.0425238	1.37137
821	digestive	Tooth complications likely association with other diseases	-0.00639645	0.292988	0.53315
822	digestive	Diseases of pulp and periapical tissues	-0.00779248	0.200156	0.69863
823	digestive	Pulpitis and necrosis of tooth pulp	0.0100747	0.0976571	1.0103
824	digestive	Periapical abscess	-0.0140636	0.020768	1.68261
825	digestive	Gingival and periodontal diseases	-0.00782397	0.198344	0.702581
826	digestive	Gingivitis	0.00437244	0.472243	0.325834
827	digestive	Periodontitis (acute or chronic)	-0.00572941	0.346231	0.460634
828	digestive	Acute periodontitis	0.00437244	0.472243	0.325834
829	digestive	Chronic periodontitis	-0.00716857	0.238585	0.622357
830	digestive	Dentofacial anomalies, including malocclusion	-0.00367334	0.54591	0.262879
831	digestive	Anomalies of tooth position/malocclusion	-0.00219559	0.718132	0.143796
832	digestive	Other diseases of the teeth and supporting structures	0.00135993	0.823089	0.0845533
833	digestive	Loss of teeth or edentulism	-0.00286037	0.638179	0.195057
834	digestive	Atrophy of edentulous alveolar ridge	0.00712359	0.241544	0.617004
835	digestive	Diseases of the jaws	-0.000903841	0.881876	0.0545926
836	digestive	Cysts of the jaws	-0.00159783	0.792794	0.10084
837	digestive	Anomalies of jaw size/symmetry	-0.00286037	0.638179	0.195057
838	digestive	Temporomandibular joint disorders	0.0100747	0.0976571	1.0103
839	digestive	Temporomandibular joint disorder, unspecified	0.0100747	0.0976571	1.0103
840	digestive	Inflammatory conditions of jaw	-0.00495448	0.415345	0.381591
841	digestive	Jaw disease NOS	-0.00331665	0.585575	0.232417
842	digestive	Diseases of the salivary glands	-0.00276947	0.648891	0.187828
843	digestive	Hypertrophy of salivary gland	0.00712359	0.241544	0.617004
844	digestive	Sialoadenitis	-0.00841527	0.166512	0.778555
845	digestive	Disturbance of salivary secretion	-0.00286037	0.638179	0.195057
846	digestive	Other specified diseases of the salivary glands	-0.00572105	0.346935	0.459752
847	digestive	Diseases of the oral soft tissues, excluding lesions specific for gingiva and tongue	0.00474745	0.435104	0.361407
848	digestive	Stomatitis and mucositis	0.00342237	0.57368	0.241331
849	digestive	Stomatitis and mucositis (ulcerative)	0.00133585	0.826172	0.0829298
850	digestive	Oral aphthae	0.00712359	0.241544	0.617004
851	digestive	Cellulitis and abscess of oral soft tissues	-0.00159811	0.792759	0.100859
852	digestive	Cysts of oral soft tissues	0.0143275	0.0184945	1.73296
853	digestive	Cyst of the salivary gland	0.0109356	0.0721973	1.14148
854	digestive	Diseases of lips	0.00526504	0.38672	0.412604
855	digestive	Leukoplakia of oral mucosa	-0.000211028	0.972324	0.0121888
856	digestive	Sialolithiasis	-0.00219722	0.717931	0.143917
857	digestive	Diseases and other conditions of the tongue	0.00224389	0.712204	0.147395
858	digestive	Glossitis	0.00307869	0.612759	0.212711
859	digestive	Diseases of esophagus	-0.00234491	0.699864	0.154986
860	digestive	Esophagitis, GERD and related diseases	-0.00481587	0.428514	0.368035
861	digestive	GERD	0.00125606	0.836403	0.0775846
862	digestive	Ulcer of esophagus	-0.00919152	0.130758	0.883533
863	digestive	Reflux esophagitis	0.00366518	0.546802	0.26217
864	digestive	Esophageal bleeding (varices/hemorrhage)	0.000100362	0.986836	0.00575511
865	digestive	Stricture and stenosis of esophagus	-0.000850174	0.888843	0.0511752
866	digestive	Disorders of esophageal motility	0.00978214	0.107786	0.967439
867	digestive	Diverticulum of esophagus, acquired	-0.00404524	0.506023	0.295829
868	digestive	Gastroesophageal laceration-hemorrhage syndrome	-0.00904678	0.136929	0.863504
869	digestive	Heartburn	-0.00959419	0.114721	0.940359
870	digestive	Peptic ulcer (excl. esophageal)	-0.00394143	0.517001	0.286508
871	digestive	Hemorrhage from gastrointestinal ulcer	-0.000967178	0.873665	0.0586549
872	digestive	Gastric ulcer	-0.0058411	0.336911	0.472485
873	digestive	Duodenal ulcer	0.000974842	0.872673	0.0591486
874	digestive	Peptic ulcer, site unspecified	0.000944413	0.876615	0.0571912
875	digestive	Dysphagia	-0.00755368	0.214294	0.668991
876	digestive	Gastritis and duodenitis	-0.0136163	0.0251802	1.59894
877	digestive	Acute gastritis	0.00286426	0.637722	0.195369
878	digestive	Atrophic gastritis	0.00927654	0.127234	0.895396
879	digestive	Duodenitis	-0.00829335	0.17274	0.762608
880	digestive	Other specified gastritis	-0.00799061	0.188954	0.723644
881	digestive	Gastritis and duodenitis, NOS	0.000667739	0.912587	0.039726
882	digestive	Disorders of function of stomach	0.00377089	0.535298	0.271404
883	digestive	Dyspepsia and other specified disorders of function of stomach	0.000944413	0.876615	0.0571912
884	digestive	Other disorders of stomach and duodenum	0.00153224	0.801118	0.0963036
885	digestive	Appendiceal conditions	-0.00240069	0.693082	0.159215
886	digestive	Appendicitis	-0.00131532	0.828801	0.0815495
887	digestive	Acute appendicitis	-0.00678535	0.264624	0.57737
888	digestive	Abdominal hernia	-0.00318156	0.600939	0.22117
889	digestive	Inguinal hernia	-0.0142462	0.0191704	1.71737
890	digestive	Diaphragmatic hernia	0.00328299	0.589386	0.2296
891	digestive	Femoral hernia	0.00393419	0.517771	0.285862
892	digestive	Umbilical hernia	0.00110293	0.856114	0.0674682
893	digestive	Ventral hernia	-0.00468548	0.441123	0.35544
894	digestive	Inflammatory bowel disease and other gastroenteritis and colitis	0.00761356	0.210682	0.676372
895	digestive	Regional enteritis	-0.00211932	0.727527	0.138151
896	digestive	Ulcerative colitis	0.0085444	0.160102	0.795604
897	digestive	Ulcerative colitis (chronic)	-0.0043424	0.475291	0.32304
898	digestive	Ulceration of the lower GI tract	0.00857587	0.158568	0.799783
899	digestive	Ulceration of intestine	0.00827814	0.173529	0.760629
900	digestive	Intestinal malabsorption (non-celiac)	0.0107253	0.0778516	1.10873
901	digestive	Celiac disease	0.00675422	0.266823	0.573777
902	digestive	Noninfectious gastroenteritis	0.000799211	0.895466	0.0479508
903	digestive	Ileostomy status	-0.00286037	0.638179	0.195057
904	digestive	Intestinal obstruction without mention of hernia	0.0040582	0.504662	0.297
905	digestive	Impaction of intestine	-0.00404524	0.506023	0.295829
906	digestive	Peritoneal or intestinal adhesions	-0.00405118	0.505399	0.296366
907	digestive	Other intestinal obstruction	0.00515027	0.397155	0.40104
908	digestive	Symptoms involving digestive system	0.00535028	0.379079	0.42127
909	digestive	Diarrhea	0.00710157	0.243002	0.61439
910	digestive	Flatulence	0.0067642	0.266116	0.574928
911	digestive	Diverticulosis and diverticulitis	-0.00731642	0.229039	0.640091
912	digestive	Diverticulosis	-0.00710993	0.242448	0.615382
913	digestive	Constipation	0.0042085	0.489011	0.310681
914	digestive	Functional digestive disorders	0.0110671	0.0688353	1.16219
915	digestive	Irritable Bowel Syndrome	0.00944611	0.120428	0.919272
916	digestive	Abnormal findings on exam of gastrointestinal tract/ abdominal area	0.00693924	0.253941	0.595267
917	digestive	Personal history of diseases of digestive system	0.00118181	0.845948	0.0726562
918	digestive	Anal and rectal conditions	-0.00624596	0.304491	0.516425
919	digestive	Anal and rectal polyp	-0.00951977	0.117562	0.929733
920	digestive	Peritonitis and retroperitoneal infections	-0.00572105	0.346935	0.459752
921	digestive	Other disorders of peritoneum	-0.000950861	0.875779	0.0576053
922	digestive	Peritoneal adhesions (postoperative) (postinfection)	-0.000472855	0.938037	0.0277801
923	digestive	Other disorders of intestine	0.00650074	0.285189	0.544868
924	digestive	Toxic gastroenteritis and colitis	0.00712359	0.241544	0.617004
925	digestive	Chronic liver disease and cirrhosis	-0.0107848	0.0762148	1.11796
926	digestive	Other chronic nonalcoholic liver disease	-0.00820564	0.177326	0.751226
927	digestive	Cirrhosis of liver without mention of alcohol	0.00712359	0.241544	0.617004
928	digestive	Primary biliary cirrhosis	-0.00404524	0.506023	0.295829
929	digestive	Liver abscess and sequelae of chronic liver disease	-0.00155215	0.798589	0.0976766
930	digestive	Portal hypertension	-0.00159811	0.792759	0.100859
931	digestive	Ascites (non malignant)	-0.00796514	0.190367	0.720408
932	digestive	Other disorders of liver	-0.00871443	0.151948	0.818304
933	digestive	Hepatomegaly	0.00282952	0.641805	0.192597
934	digestive	Jaundice (not of newborn)	-0.00701945	0.248494	0.604684
935	digestive	Abnormal results of function study of liver	-0.0135236	0.0261899	1.58187
936	digestive	Abnormal serum enzyme levels	0.004165	0.493513	0.306701
937	digestive	Cholelithiasis and cholecystitis	-0.00704601	0.246709	0.607816
938	digestive	Cholelithiasis	-0.0072085	0.23598	0.627126
939	digestive	Cholelithiasis with acute cholecystitis	-0.00319904	0.598941	0.222616
940	digestive	Cholelithiasis with other cholecystitis	-0.0005241	0.931337	0.030893
941	digestive	Calculus of bile duct	-0.00688562	0.257629	0.589005
942	digestive	Cholecystitis without cholelithiasis	0.000256717	0.966336	0.014872
943	digestive	Other biliary tract disease	-0.00560093	0.357153	0.447145
944	digestive	Cholangitis	0.00353069	0.561612	0.250564
945	digestive	Obstruction of bile duct	0.00533403	0.380528	0.419613
946	digestive	Cholesterolosis of gallbladder	-0.0145391	0.0168315	1.77388
947	digestive	Other disorders of gallbladder	-0.00176719	0.771413	0.112713
948	digestive	Other disorders of biliary tract	0.00192982	0.751044	0.124335
949	digestive	Nonspecific abnormal findings on radiological and other examination of biliary tract	0.004165	0.493513	0.306701
950	digestive	Diseases of pancreas	0.000582285	0.923737	0.0344518
951	digestive	Acute pancreatitis	0.000448814	0.941181	0.0263267
952	digestive	Chronic pancreatitis	-0.00354503	0.560023	0.251794
953	digestive	Cyst and pseudocyst of pancreas	-0.000558276	0.926872	0.0329802
954	digestive	Gastrointestinal hemorrhage	-0.00929918	0.126309	0.898567
955	digestive	Hematemesis	-0.0100931	0.0970459	1.01302
956	digestive	Blood in stool	-0.00217943	0.720119	0.142596
957	digestive	Hemorrhage of rectum and anus	-0.0139117	0.0221846	1.65395
958	digestive	Hemorrhage of gastrointestinal tract	0.00518325	0.394139	0.40435
959	digestive	Other symptoms involving abdomen and pelvis	0.0049428	0.416445	0.380442
960	digestive	Splenomegaly	-0.00078961	0.896715	0.0473456
961	digestive	Nonspecific abnormal findings in stool contents	-0.00392077	0.5192	0.284665
962	genitourinary	Nephritis; nephrosis; renal sclerosis	-0.00469123	0.440562	0.355993
963	genitourinary	Glomerulonephritis	-0.00226036	0.710187	0.148627
964	genitourinary	Non-proliferative glomerulonephritis	0.0129345	0.03346	1.47547
965	genitourinary	Chronic glomerulonephritis, NOS	-0.00593382	0.329297	0.482412
966	genitourinary	Nephrotic syndrome without mention of glomerulonephritis	-0.00404524	0.506023	0.295829
967	genitourinary	Nephritis and nephropathy without mention of glomerulonephritis	-0.00639645	0.292988	0.53315
968	genitourinary	Nephritis and nephropathy in diseases classified elsewhere	-0.00286037	0.638179	0.195057
969	genitourinary	Nephritis and nephropathy with pathological lesion	-0.00572105	0.346935	0.459752
970	genitourinary	Renal failure	-0.00534099	0.379907	0.420322
971	genitourinary	Acute renal failure	-0.00279289	0.646124	0.189684
972	genitourinary	Renal failure NOS	0.00210855	0.728856	0.137358
973	genitourinary	Chronic renal failure [CKD]	-0.00581389	0.339166	0.469587
974	genitourinary	Other disorders of the kidney and ureters	-0.0024487	0.687267	0.162875
975	genitourinary	Anatomical abnormatilies of kidney and ureters	-0.00495448	0.415345	0.381591
976	genitourinary	Small kidney	-0.00404524	0.506023	0.295829
977	genitourinary	Vesicoureteral reflux	-0.00286037	0.638179	0.195057
978	genitourinary	Cyst of kidney, acquired	0.00117744	0.846511	0.0723672
979	genitourinary	Vascular disorders of kidney/hypertrophy	-0.00286037	0.638179	0.195057
980	genitourinary	Stricture/obstruction of ureter	0.00237226	0.696535	0.157057
981	genitourinary	Disorders resulting from impaired renal function	-0.00495448	0.415345	0.381591
982	genitourinary	Abnormal results of function study of kidney	0.00712359	0.241544	0.617004
983	genitourinary	Pyelonephritis	0.00343237	0.572561	0.242179
984	genitourinary	Urinary tract infection	0.00419391	0.490519	0.309345
985	genitourinary	Cystitis and urethritis	-0.00503011	0.408261	0.389062
986	genitourinary	Cystitis	-0.00520182	0.392448	0.406218
987	genitourinary	Acute cystitis	0.000667739	0.912587	0.039726
988	genitourinary	Chronic cystitis	-0.000675226	0.91161	0.0401907
989	genitourinary	Chronic interstitial cystitis	-0.00535011	0.379094	0.421253
990	genitourinary	Urethritis and urethral syndrome	0.000667739	0.912587	0.039726
991	genitourinary	Urethral syndrome	-0.00404524	0.506023	0.295829
992	genitourinary	Urethral stricture due to infecton	-0.000558276	0.926872	0.0329802
993	genitourinary	Hematuria	-0.00268983	0.658337	0.181552
994	genitourinary	Urinary calculus	-0.000979504	0.872069	0.0594491
995	genitourinary	Calculus of kidney	0.00307922	0.612697	0.212754
996	genitourinary	Calculus of lower urinary tract	-0.011268	0.0639518	1.19415
997	genitourinary	Calculus of ureter	0.00809976	0.182983	0.737589
998	genitourinary	Renal colic	-0.00189755	0.755072	0.122012
999	genitourinary	Hydronephrosis	0.000262385	0.965593	0.0152059
1000	genitourinary	Other disorders of bladder	-0.00506956	0.404595	0.392979
1001	genitourinary	Bladder neck obstruction	-0.0134612	0.0268891	1.57042
1002	genitourinary	Functional disorders of bladder	-0.0047993	0.430105	0.366426
1003	genitourinary	Other disorders of urethra and urinary tract	-0.00102402	0.866309	0.0623274
1004	genitourinary	Urethral stricture (not specified as infectious)	0.000572221	0.925051	0.0338344
1005	genitourinary	Urinary complications NEC	-0.00286037	0.638179	0.195057
1006	genitourinary	Abnormal findings on examination of urine	-0.004601	0.449404	0.347363
1007	genitourinary	Other nonspecific findings on examination of urine	0.0021768	0.720442	0.142401
1008	genitourinary	Other symptoms/disorders or the urinary system	0.00486422	0.423894	0.372743
1009	genitourinary	Urinary obstruction	-0.000538023	0.929518	0.0317421
1010	genitourinary	Retention of urine	-0.00575959	0.343696	0.463825
1011	genitourinary	Dysuria	-0.0047993	0.430105	0.366426
1012	genitourinary	Urinary incontinence	-0.0018865	0.756453	0.121218
1013	genitourinary	Frequency of urination and polyuria	0.00851696	0.161448	0.791967
1014	genitourinary	Urethral discharge	0.00712359	0.241544	0.617004
1015	genitourinary	Other abnormality of urination	0.00385861	0.525847	0.279141
1016	genitourinary	Hyperplasia of prostate	-0.01246	0.0405101	1.39244
1017	genitourinary	Inflammatory diseases of prostate	-0.00836525	0.169046	0.771995
1018	genitourinary	Prostatitis	-0.00315704	0.603747	0.219145
1019	genitourinary	Acute prostatitis	-0.00796514	0.190367	0.720408
1020	genitourinary	Chronic prostatitis	0.00270776	0.656206	0.18296
1021	genitourinary	Orchitis and epididymitis	-0.00707335	0.24488	0.611047
1022	genitourinary	Balanoposthitis	-0.00749484	0.217885	0.661773
1023	genitourinary	Other inflammatory disorders of male genital organs	-0.00226036	0.710187	0.148627
1024	genitourinary	Other disorders of prostate	-0.00495204	0.415575	0.381351
1025	genitourinary	Other disorders of testis	-0.00441926	0.467513	0.330206
1026	genitourinary	Hydrocele	-0.0028895	0.634762	0.197389
1027	genitourinary	Spermatocele	-0.00286037	0.638179	0.195057
1028	genitourinary	Disorders of penis	-0.0160838	0.00818486	2.08699
1029	genitourinary	Redundant prepuce and phimosis/BXO	-0.0148168	0.0148497	1.82828
1030	genitourinary	Erectile dysfunction [ED]	-0.00313662	0.60609	0.217463
1031	genitourinary	Other disorders of male genital organs	-0.00844207	0.165166	0.782079
1032	genitourinary	Male infertility and abnormal spermatozoa	-0.00648272	0.286526	0.542836
1033	genitourinary	Infertility, male	-0.00495448	0.415345	0.381591
1034	genitourinary	Abnormal spermatozoa	-0.00472531	0.437248	0.359272
1035	genitourinary	Benign mammary dysplasias	0.00826991	0.173956	0.75956
1036	genitourinary	Cystic mastopathy	0.00754682	0.21471	0.668147
1037	genitourinary	Fibroadenosis of breast	-0.00472531	0.437248	0.359272
1038	genitourinary	Fibrosclerosis of breast	-0.000301253	0.9605	0.0175026
1039	genitourinary	Benign neoplasm of breast	0.00735864	0.226364	0.645193
1040	genitourinary	Other specified benign mammary dysplasias	0.00260785	0.668118	0.175147
1041	genitourinary	Abnormal findings on mammogram or breast exam	-0.000422714	0.944596	0.0247539
1042	genitourinary	Abnormal mammogram	0.0132845	0.0289569	1.53825
1043	genitourinary	Lump or mass in breast	-0.0026367	0.664669	0.177395
1044	genitourinary	Breast conditions, congenital or relating to hormones	0.0107443	0.0773253	1.11168
1045	genitourinary	Hypertrophy of breast (Gynecomastia)	0.00833295	0.170698	0.767772
1046	genitourinary	Congenital anomalies of breast	0.00773192	0.203675	0.691062
1047	genitourinary	Other nonmalignant breast conditions	0.000541384	0.929079	0.0319474
1048	genitourinary	Inflammatory disease of breast	-0.00226047	0.710174	0.148635
1049	genitourinary	Other signs and symptoms in breast	0.00126593	0.835136	0.0782427
1050	genitourinary	Other specified disorders of breast	0.00927654	0.127234	0.895396
1051	genitourinary	Breast disorder NOS	-0.00904678	0.136929	0.863504
1052	genitourinary	Inflammatory diseases of female pelvic organs	-9.09735e-05	0.988067	0.00521351
1053	genitourinary	Pelvic peritoneal adhesions, female (postoperative) (postinfection)	0.00419172	0.490745	0.309144
1054	genitourinary	Pelvic inflammatory disease (PID)	0.00533436	0.380499	0.419647
1055	genitourinary	Acute inflammatory pelvic disease	-0.00286037	0.638179	0.195057
1056	genitourinary	Chronic inflammatory pelvic disease	0.00576184	0.343508	0.464063
1057	genitourinary	Pelvic inflammatory disease, NOS	-0.00159811	0.792759	0.100859
1058	genitourinary	Inflammatory diseases of uterus, except cervix	-0.00250635	0.680306	0.167295
1059	genitourinary	Inflammatory disease of cervix, vagina, and vulva	-0.00455326	0.454122	0.342828
1060	genitourinary	Cervicitis and endocervicitis	-0.00350469	0.564498	0.248338
1061	genitourinary	Vaginitis and vulvovaginitis	-0.00155215	0.798589	0.0976766
1062	genitourinary	Cyst or abscess of Bartholin's gland	-0.000122416	0.983943	0.00702988
1063	genitourinary	Abscess or ulceration of vulva	-0.00331665	0.585575	0.232417
1064	genitourinary	Endometriosis	0.00829346	0.172734	0.762622
1065	genitourinary	Disorders secondary to childbirth, surgery, trauma	0.0021768	0.720442	0.142401
1066	genitourinary	Genital prolapse	0.00815618	0.179953	0.744842
1067	genitourinary	Prolapse of vaginal walls	0.00809871	0.18304	0.737454
1068	genitourinary	Uterine/Uterovaginal prolapse	0.00673459	0.268216	0.571516
1069	genitourinary	Prolapse of vaginal vault after hysterectomy	-0.00668396	0.27183	0.565703
1070	genitourinary	Vaginal enterocele, congenital or acquired	0.00228428	0.707262	0.15042
1071	genitourinary	Noninflammatory female genital disorders	0.00393816	0.517348	0.286217
1072	genitourinary	Noninflammatory disorders of ovary, fallopian tube, and broad ligament	0.000908345	0.881291	0.0548804
1073	genitourinary	Disorders of uterus, NEC	0.00643637	0.289986	0.537624
1074	genitourinary	Noninflammatory disorders of cervix	-0.00308867	0.611608	0.213527
1075	genitourinary	Noninflammatory disorders of vagina	-0.00540319	0.374383	0.426684
1076	genitourinary	Noninflammatory disorders of vulva and perineum	0.00749705	0.217749	0.662044
1077	genitourinary	Dysplasia of female genital organs	-0.00404524	0.506023	0.295829
1078	genitourinary	Endometrial hyperplasia	0.00190289	0.754406	0.122395
1079	genitourinary	Polyp of female genital organs	0.0142214	0.019381	1.71262
1080	genitourinary	Polyp of corpus uteri	0.01454	0.0168252	1.77404
1081	genitourinary	Mucous polyp of cervix	0.00142197	0.815161	0.0887564
1082	genitourinary	Hypertrophy of female genital organs	0.0102289	0.0926317	1.03324
1083	genitourinary	Symptoms involving female genital tract	-0.00347042	0.568311	0.245414
1084	genitourinary	Dystrophy of female genital tract	0.000679266	0.911084	0.0404417
1085	genitourinary	Atrophy of female genital tract	-0.00367334	0.54591	0.262879
1086	genitourinary	stress incontinence, female	0.0122498	0.0440159	1.35639
1087	genitourinary	Pain and other symptoms associated with female genital organs	0.00787868	0.195224	0.709466
1088	genitourinary	Dyspareunia	0.00200925	0.741157	0.13009
1089	genitourinary	Disorders of menstruation and other abnormal bleeding from female genital tract	0.0129443	0.0333251	1.47723
1090	genitourinary	Irregular menstrual cycle/bleeding	0.00854241	0.160199	0.795339
1091	genitourinary	Absent or infrequent menstruation	-0.00159811	0.792759	0.100859
1092	genitourinary	Excessive or frequent menstruation	0.00161633	0.79045	0.102126
1093	genitourinary	Irregular menstrual cycle	0.00729279	0.230546	0.637242
1094	genitourinary	Irregular menstrual bleeding	0.0142443	0.0191868	1.717
1095	genitourinary	Infertility, female, associated with anovulation	-0.00404524	0.506023	0.295829
1096	genitourinary	Dysmenorrhea	0.000827771	0.891753	0.0497552
1097	genitourinary	Mittelschmerz	0.0129345	0.03346	1.47547
1098	genitourinary	Premenstrual tension syndromes	-0.000301253	0.9605	0.0175026
1099	genitourinary	Infertility, female	-0.000577055	0.92442	0.0341309
1100	genitourinary	Menopausal and postmenopausal disorders	0.00756769	0.213444	0.670715
1101	genitourinary	Postmenopausal bleeding	0.00752081	0.216294	0.664955
1102	genitourinary	Symptomatic menopause	0.00480109	0.429933	0.366599
1103	genitourinary	Postmenopausal atrophic vaginitis	-0.00907303	0.135793	0.867122
1104	genitourinary	Premenopausal menorrhagia	-0.000967178	0.873665	0.0586549
1105	genitourinary	Ovarian cyst	0.00570516	0.348276	0.458077
1106	genitourinary	Abnormal Papanicolaou smear of cervix and cervical HPV	0.00712359	0.241544	0.617004
1107	pregnancy complications	Miscarriage; stillbirth	0.00609129	0.316624	0.499456
1108	pregnancy complications	Missed abortion/Hydatidiform mole	0.00932102	0.125421	0.901631
1109	pregnancy complications	Ectopic pregnancy	-0.0061839	0.309322	0.509589
1110	pregnancy complications	Hemorrhage during pregnancy; childbirth and postpartum	0.0012172	0.841396	0.0749996
1111	pregnancy complications	Antepartum hemorrhage, abruptio placentae, and placenta previa	0.00597896	0.325631	0.487274
1112	pregnancy complications	Placenta previa and abruptio placenta	-0.00411253	0.498974	0.301922
1113	pregnancy complications	Early or threatened labor; hemorrhage in early pregnancy	-0.00112697	0.853013	0.0690442
1114	pregnancy complications	Early onset of delivery	0.00477822	0.432133	0.364382
1115	pregnancy complications	Hemorrhage in early pregnancy	-0.00157914	0.795164	0.0995433
1116	pregnancy complications	Other high-risk pregnancy	-0.00404524	0.506023	0.295829
1117	pregnancy complications	Complications following abortion or ectopic and molar pregnancies	0.0129345	0.03346	1.47547
1118	pregnancy complications	Hypertension complicating pregnancy, childbirth, and the puerperium	-0.00138473	0.819918	0.0862294
1119	pregnancy complications	Preeclampsia and eclampsia	-0.00331665	0.585575	0.232417
1120	pregnancy complications	Excessive vomiting in pregnancy	-0.00078961	0.896715	0.0473456
1121	pregnancy complications	Hyperemesis gravidarum	0.00437244	0.472243	0.325834
1122	pregnancy complications	Anemia during pregnancy	-0.000365891	0.952034	0.0213475
1123	pregnancy complications	Late pregnancy and failed induction	0.00485833	0.424455	0.372169
1124	pregnancy complications	Other complications of pregnancy NEC	-0.0139644	0.0216833	1.66388
1125	pregnancy complications	Infectious and parasitic complications affecting pregnancy	-0.00572105	0.346935	0.459752
1126	pregnancy complications	Infections of genitourinary tract during pregnancy	0.00194908	0.748643	0.125725
1127	pregnancy complications	Major puerperal infection	-0.00286037	0.638179	0.195057
1128	pregnancy complications	Other conditions or status of the mother complicating pregnancy, childbirth, or the puerperium	0.0132845	0.0289569	1.53825
1129	pregnancy complications	Diabetes or abnormal glucose tolerance complicating pregnancy	0.0093153	0.125653	0.900828
1130	pregnancy complications	Normal delivery	-0.00457678	0.451793	0.345061
1131	pregnancy complications	Multiple gestation	-0.00319746	0.599121	0.222486
1132	pregnancy complications	Malposition and malpresentation of fetus or obstruction	0.00123572	0.839015	0.0762302
1133	pregnancy complications	Problems associated with amniotic cavity and membranes	-0.00256404	0.673368	0.171748
1134	pregnancy complications	Other and unspecified complications of birth; puerperium affecting management of mother	-0.00286037	0.638179	0.195057
1135	pregnancy complications	Abnormality of organs and soft tissues of pelvis complicating pregnancy, childbirth, or the puerperium	-0.00518125	0.394322	0.404149
1136	pregnancy complications	Rhesus isoimmunization in pregnancy	0.00228428	0.707262	0.15042
1137	pregnancy complications	Known or suspected fetal abnormality affecting management of mother	-0.0100564	0.0982646	1.0076
1138	pregnancy complications	Other perinatal conditions of fetus or newborn	0.0021768	0.720442	0.142401
1139	pregnancy complications	Maternal complication of pregnancy affecting fetus or newborn	-0.00286037	0.638179	0.195057
1140	pregnancy complications	Fetal distress and abnormal forces of labor	0.00147507	0.808391	0.0923785
1141	pregnancy complications	Umbilical cord complications during labor and delivery	0.00738796	0.224519	0.648748
1142	pregnancy complications	Obstetrical/birth trauma	-0.00622351	0.306233	0.513948
1143	pregnancy complications	Complications of the administration of anesthetic or other sedation in labor and delivery	-0.00286037	0.638179	0.195057
1144	pregnancy complications	Complications of labor and delivery NEC	0.00466771	0.442857	0.353737
1145	pregnancy complications	Venous/cerebrovascular complications embolism in pregnancy and the puerperium	0.00712359	0.241544	0.617004
1146	pregnancy complications	Other complications of the puerperium NEC	0.00480109	0.429933	0.366599
1147	pregnancy complications	Other disorders of the breast associated with childbirth and disorders of lactation	-0.00286037	0.638179	0.195057
1148	dermatologic	Complications of in utero procedures	-0.00286037	0.638179	0.195057
1149	dermatologic	Superficial cellulitis and abscess	0.00294783	0.627942	0.20208
1150	dermatologic	Cellulitis and abscess of fingers/toes	-0.00668396	0.27183	0.565703
1151	dermatologic	Cellulitis and abscess of face/neck	0.00830438	0.172169	0.764045
1152	dermatologic	Cellulitis and abscess of arm/hand	-0.00209316	0.730759	0.136226
1153	dermatologic	Cellulitis and abscess of leg, except foot	0.00712359	0.241544	0.617004
1154	dermatologic	Cellulitis and abscess of trunk	0.00275687	0.650382	0.186831
1155	dermatologic	Other local infections of skin and subcutaneous tissue	-0.0107074	0.0783493	1.10596
1156	dermatologic	Carbuncle and furuncle	-0.00465927	0.443682	0.352928
1157	dermatologic	Pilonidal cyst	-0.00878769	0.148534	0.828173
1158	dermatologic	Pyogenic granuloma	-0.00354503	0.560023	0.251794
1159	dermatologic	Pyoderma	0.0129345	0.03346	1.47547
1160	dermatologic	Symptoms affecting skin	-0.00373379	0.539322	0.268152
1161	dermatologic	Rash and other nonspecific skin eruption	-0.00268536	0.658869	0.181201
1162	dermatologic	Localized superficial swelling, mass, or lump	-0.00491275	0.419285	0.377491
1163	dermatologic	Changes in skin texture	0.0021768	0.720442	0.142401
1164	dermatologic	Disturbance of skin sensation	0.0046218	0.447357	0.349346
1165	dermatologic	Disorder of skin and subcutaneous tissue NOS	0.0131622	0.0304674	1.51617
1166	dermatologic	Erythematosquamous dermatosis	-0.00286037	0.638179	0.195057
1167	dermatologic	Congenital anomalies of skin	-0.00639645	0.292988	0.53315
1168	dermatologic	Congenital pigmentary anomalies of skin	-0.00286037	0.638179	0.195057
1169	dermatologic	Dyschromia and Vitiligo	0.000611204	0.919961	0.0362304
1170	dermatologic	Vitiligo	-0.00286037	0.638179	0.195057
1171	dermatologic	Other dyschromia	0.00192982	0.751044	0.124335
1172	dermatologic	Vascular disorders of skin	-0.00159811	0.792759	0.100859
1173	dermatologic	Erythematous conditions	-0.00320205	0.598597	0.222866
1174	dermatologic	Toxic erythema	-0.00495448	0.415345	0.381591
1175	dermatologic	Bullous dermatoses	-0.00286037	0.638179	0.195057
1176	dermatologic	Pemphigus and pemphigoid	-0.00286037	0.638179	0.195057
1177	dermatologic	Rosacea	0.00736263	0.226111	0.645677
1178	dermatologic	Lupus (localized and systemic)	-0.00749484	0.217885	0.661773
1179	dermatologic	Systemic lupus erythematosus	-0.00749484	0.217885	0.661773
1180	dermatologic	Prurigo and Lichen	-0.00312153	0.607824	0.216222
1181	dermatologic	Other specified erythematous conditions	0.00589053	0.332837	0.477768
1182	dermatologic	Unspecified erythematous condition	-0.0041332	0.49682	0.303801
1183	dermatologic	Psoriasis and related disorders	-0.00050359	0.934018	0.0296447
1184	dermatologic	Psoriasis	-0.00050359	0.934018	0.0296447
1185	dermatologic	Psoriasis vulgaris	-0.00535011	0.379094	0.421253
1186	dermatologic	Psoriatic arthropathy	-0.00313662	0.60609	0.217463
1187	dermatologic	Sarcoidosis	0.00490324	0.420185	0.376559
1188	dermatologic	Pruritus and related conditions	-0.00417902	0.49206	0.307982
1189	dermatologic	Corns and callosities	0.00377089	0.535298	0.271404
1190	dermatologic	Other hypertrophic and atrophic conditions of skin	0.00903797	0.137312	0.862292
1191	dermatologic	Keratoderma, acquired	-0.00572105	0.346935	0.459752
1192	dermatologic	Scar conditions and fibrosis of skin	0.0110798	0.0685184	1.16419
1193	dermatologic	Circumscribed scleroderma	0.004165	0.493513	0.306701
1194	dermatologic	Keloid scar	-0.00159811	0.792759	0.100859
1195	dermatologic	Abnormal granulation tissue	-0.00166671	0.784079	0.10564
1196	dermatologic	Acquired acanthosis nigricans	-0.00639645	0.292988	0.53315
1197	dermatologic	Degenerative skin conditions and other dermatoses	0.0078613	0.196211	0.707276
1198	dermatologic	Actinic keratosis	0.00762651	0.209908	0.677972
1199	dermatologic	Seborrheic keratosis	0.00655563	0.281141	0.551076
1200	dermatologic	Diseases of nail, NOS	0.00437168	0.47232	0.325763
1201	dermatologic	Ingrowing nail	0.00484193	0.42602	0.37057
1202	dermatologic	Diseases of hair and hair follicles	0.0030144	0.620198	0.207469
1203	dermatologic	Alopecia	-0.00159811	0.792759	0.100859
1204	dermatologic	Other specified diseases of hair and hair follicles	0.00773192	0.203675	0.691062
1205	dermatologic	Disorders of sweat glands	-0.00250635	0.680306	0.167295
1206	dermatologic	Dyshidrosis	-0.00286037	0.638179	0.195057
1207	dermatologic	Hidradenitis	-0.00639645	0.292988	0.53315
1208	dermatologic	Hyperhidrosis	0.00109578	0.857038	0.067
1209	dermatologic	Diseases of sebaceous glands	0.00223246	0.713605	0.146542
1210	dermatologic	Acne	-0.00495448	0.415345	0.381591
1211	dermatologic	Sebaceous cyst	0.00259159	0.670065	0.173883
1212	dermatologic	Chronic ulcer of skin	0.00594001	0.328793	0.483078
1213	dermatologic	Diffuse diseases of connective tissue	0.0038915	0.522324	0.28206
1214	dermatologic	Sicca syndrome	0.00465403	0.444195	0.352427
1215	dermatologic	Systemic sclerosis	0.00282952	0.641805	0.192597
1216	dermatologic	Polymyositis	0.0021768	0.720442	0.142401
1217	dermatologic	Dermatomyositis	-0.00250635	0.680306	0.167295
1218	dermatologic	Unspecified diffuse connective tissue disease	-0.00495448	0.415345	0.381591
1219	dermatologic	Dermatitis due to solar radiation	0.00304443	0.616718	0.209913
1220	dermatologic	Chronic dermatitis due to solar radiation	0.00387176	0.524436	0.280307
1221	dermatologic	Atopic/contact dermatitis due to other or unspecified	-0.00149053	0.806423	0.0934373
1222	dermatologic	Urticaria	-0.00159811	0.792759	0.100859
1223	musculoskeletal	Osteomyelitis, periostitis, and other infections involving bone	0.00618436	0.309286	0.50964
1224	musculoskeletal	Osteomyelitis	0.0083314	0.170778	0.767568
1225	musculoskeletal	Chronic osteomyelitis	-0.000558276	0.926872	0.0329802
1226	musculoskeletal	Unspecified osteomyelitis	0.00956429	0.115856	0.936083
1227	musculoskeletal	Arthropathy associated with infections	0.00275687	0.650382	0.186831
1228	musculoskeletal	Pyogenic arthritis	0.00523604	0.389341	0.40967
1229	musculoskeletal	Reiter's disease	-0.00286037	0.638179	0.195057
1230	musculoskeletal	Behcet's syndrome	-0.00286037	0.638179	0.195057
1231	musculoskeletal	Infective connective tissue disorders	-0.00495448	0.415345	0.381591
1232	musculoskeletal	Arthropathy associated with other disorders classified elsewhere	-0.000558276	0.926872	0.0329802
1233	musculoskeletal	Rheumatoid arthritis and other inflammatory polyarthropathies	-0.000737446	0.903504	0.04407
1234	musculoskeletal	Rheumatoid arthritis	-0.00474767	0.435083	0.361428
1235	musculoskeletal	Other inflammatory spondylopathies	-0.00410936	0.499305	0.301634
1236	musculoskeletal	Sacroiliitis NEC	-0.00404524	0.506023	0.295829
1237	musculoskeletal	Ankylosing spondylitis	-0.000967178	0.873665	0.0586549
1238	musculoskeletal	Other arthropathies	0.00628115	0.301775	0.520316
1239	musculoskeletal	Unspecified monoarthritis	0.00830495	0.172139	0.76412
1240	musculoskeletal	Palindromic rheumatism	-0.00404524	0.506023	0.295829
1241	musculoskeletal	Arthropathy NOS	0.00685233	0.259938	0.585131
1242	musculoskeletal	Polymyalgia Rheumatica	-0.00129875	0.830925	0.0804379
1243	musculoskeletal	Spinal stenosis	0.00577504	0.342403	0.465462
1244	musculoskeletal	Spondylosis and allied disorders	-0.00632457	0.298446	0.525134
1245	musculoskeletal	Spondylosis without myelopathy	-0.00783073	0.197957	0.70343
1246	musculoskeletal	Spondylosis with myelopathy	-0.00286037	0.638179	0.195057
1247	musculoskeletal	Other allied disorders of spine	-0.00286037	0.638179	0.195057
1248	musculoskeletal	Intervertebral disc disorders	-0.00196841	0.746236	0.127124
1249	musculoskeletal	Displacement of intervertebral disc	-0.00174264	0.774503	0.110977
1250	musculoskeletal	Degeneration of intervertebral disc	0.00307748	0.612899	0.212611
1251	musculoskeletal	Intervertebral disc disorder with myelopathy	-0.00159811	0.792759	0.100859
1252	musculoskeletal	Postlaminectomy syndrome	0.0129345	0.03346	1.47547
1253	musculoskeletal	Other and unspecified disc disorder	-0.00336774	0.579812	0.236713
1254	musculoskeletal	Other disorders of cervical region	-0.00404524	0.506023	0.295829
1255	musculoskeletal	Torticollis	-0.00286037	0.638179	0.195057
1256	musculoskeletal	Other and unspecified disorders of back	-0.00472531	0.437248	0.359272
1257	musculoskeletal	Other symptoms referable to back	-0.00404524	0.506023	0.295829
1258	musculoskeletal	Other unspecified back disorders	-0.00286037	0.638179	0.195057
1259	musculoskeletal	Peripheral enthesopathies and allied syndromes	-0.00154348	0.799689	0.0970788
1260	musculoskeletal	Enthesopathy	-0.00528526	0.384899	0.414653
1261	musculoskeletal	Synoviopathy	-0.00469123	0.440562	0.355993
1262	musculoskeletal	Bursitis	-0.00400243	0.510536	0.291974
1263	musculoskeletal	Other disorders of synovium, tendon, and bursa	0.00784441	0.197174	0.70515
1264	musculoskeletal	Synovitis and tenosynovitis	0.00686322	0.259181	0.586397
1265	musculoskeletal	Bursitis disorders	-0.00572105	0.346935	0.459752
1266	musculoskeletal	Ganglion and cyst of synovium, tendon, and bursa	0.00310968	0.609187	0.215249
1267	musculoskeletal	Rupture of synovium	-0.00166671	0.784079	0.10564
1268	musculoskeletal	Rupture of tendon, nontraumatic	0.00282952	0.641805	0.192597
1269	musculoskeletal	Contracture of tendon (sheath)	0.0129345	0.03346	1.47547
1270	musculoskeletal	Disorders of muscle, ligament, and fascia	-0.00646522	0.287829	0.540865
1271	musculoskeletal	Muscular calcification and ossification	-0.00286037	0.638179	0.195057
1272	musculoskeletal	Laxity of ligament or hypermobility syndrome	-0.00621672	0.306762	0.513199
1273	musculoskeletal	Fasciitis	-0.00452946	0.456484	0.340574
1274	musculoskeletal	Contracture of palmar fascia [Dupuytren's disease]	-0.00679514	0.263936	0.578501
1275	musculoskeletal	Other disorders of soft tissues	0.000798453	0.895565	0.047903
1276	musculoskeletal	Rheumatism, unspecified and fibrositis	0.00710157	0.243002	0.61439
1277	musculoskeletal	Panniculitis	-0.00495448	0.415345	0.381591
1278	musculoskeletal	Osteitis deformans and osteopathies associated with other disorders classified elsewhere	0.00523604	0.389341	0.40967
1279	musculoskeletal	Osteitis deformans [Paget's disease of bone]	0.00523604	0.389341	0.40967
1280	musculoskeletal	Osteochondropathies	0.00282952	0.641805	0.192597
1281	musculoskeletal	Juvenile osteochondrosis	0.00712359	0.241544	0.617004
1282	musculoskeletal	Osteochondritis dissecans	0.00712359	0.241544	0.617004
1283	musculoskeletal	Other disorders of bone and cartilage	-0.000275297	0.963901	0.0159676
1284	musculoskeletal	Cyst of bone	0.004165	0.493513	0.306701
1285	musculoskeletal	Aseptic necrosis of bone	0.00773192	0.203675	0.691062
1286	musculoskeletal	Malunion and nonunion of fracture	0.008402	0.167182	0.776811
1287	musculoskeletal	Acquired foot deformities	0.0205329	0.000735569	3.13338
1288	musculoskeletal	Flat foot	0.0163135	0.0073155	2.13576
1289	musculoskeletal	Acquired toe deformities	0.0141281	0.0201909	1.69484
1290	musculoskeletal	Hammer toe (acquired)	0.0135475	0.0259262	1.58626
1291	musculoskeletal	Hallux rigidus	0.00845564	0.164488	0.783866
1292	musculoskeletal	Hallux valgus (Bunion)	0.018367	0.00252944	2.59698
1293	musculoskeletal	Other acquired deformities of limbs	0.00533436	0.380499	0.419647
1294	musculoskeletal	Acquired deformities of finger	-0.00535011	0.379094	0.421253
1295	musculoskeletal	Curvature of spine	0.010205	0.093397	1.02967
1296	musculoskeletal	Kyphosis (acquired)	0.0129345	0.03346	1.47547
1297	musculoskeletal	Kyphoscoliosis and scoliosis	0.00736263	0.226111	0.645677
1298	musculoskeletal	Other acquired musculoskeletal deformity	-0.00241142	0.691781	0.160031
1299	musculoskeletal	Acquired spondylolisthesis	-0.00584706	0.336418	0.473121
1300	musculoskeletal	Contracture of joint	0.000404771	0.946944	0.0236756
1301	musculoskeletal	Osteoarthrosis	0.00053706	0.929644	0.0316834
1302	musculoskeletal	Osteoarthritis; localized	0.00291704	0.631538	0.199601
1303	musculoskeletal	Osteoarthrosis, localized, primary	-0.00622435	0.306168	0.51404
1304	musculoskeletal	Osteoarthrosis, localized, secondary	-0.00286037	0.638179	0.195057
1305	musculoskeletal	Osteoarthrosis, generalized	3.78871e-05	0.99503	0.0021637
1306	musculoskeletal	Osteoarthrosis NOS	-0.00225558	0.710772	0.14827
1307	musculoskeletal	Symptoms and disorders of the joints	-0.00284577	0.639894	0.193892
1308	musculoskeletal	Ankylosis of joint	-0.00286037	0.638179	0.195057
1309	musculoskeletal	Stiffness of joint	0.00342237	0.57368	0.241331
1310	musculoskeletal	Difficulty in walking	-0.00495448	0.415345	0.381591
1311	musculoskeletal	Joint effusions	-0.00671845	0.269364	0.569661
1312	musculoskeletal	Hemarthrosis	-0.00286037	0.638179	0.195057
1313	musculoskeletal	Villonodular synovitis	0.004165	0.493513	0.306701
1314	musculoskeletal	Derangement of joint, non-traumatic	-0.00656576	0.280398	0.552224
1315	musculoskeletal	Loose body in joint	-0.00535011	0.379094	0.421253
1316	musculoskeletal	Pathological, developmental or recurrent dislocation	-0.00495448	0.415345	0.381591
1317	musculoskeletal	Articular cartilage disorder	-0.00286037	0.638179	0.195057
1318	musculoskeletal	Other derangement of joint	-0.00465927	0.443682	0.352928
1319	musculoskeletal	Osteoporosis, osteopenia and pathological fracture	0.0171432	0.00482391	2.3166
1320	musculoskeletal	Osteoporosis	0.015007	0.0136138	1.86602
1321	musculoskeletal	Osteoporosis NOS	0.015007	0.0136138	1.86602
1322	musculoskeletal	Pathologic fracture	-0.00639645	0.292988	0.53315
1323	musculoskeletal	Pathologic fracture of vertebrae	-0.00639645	0.292988	0.53315
1324	musculoskeletal	Osteopenia or other disorder of bone and cartilage	0.0102922	0.0906292	1.04273
1325	musculoskeletal	Pain in joint	0.0110572	0.0690853	1.16061
1326	congenital anomalies	Cardiac and circulatory congenital anomalies	-0.00136825	0.822025	0.085115
1327	congenital anomalies	Cardiac congenital anomalies	-0.00660789	0.277324	0.557013
1328	congenital anomalies	Cardiac shunt/ heart septal defect	-0.00572105	0.346935	0.459752
1329	congenital anomalies	Valvular heart disease/ heart chambers	-0.00286037	0.638179	0.195057
1330	congenital anomalies	Congenital anomalies of great vessels	-0.00756788	0.213433	0.670738
1331	congenital anomalies	Congenital anomalies of peripheral vascular system	0.0123393	0.0424919	1.37169
1332	congenital anomalies	Anomalies of respiratory system, congenital	-0.00286037	0.638179	0.195057
1333	congenital anomalies	Congenital anomalies of face and neck	0.00757525	0.212988	0.671645
1334	congenital anomalies	Cleft palate	0.0132845	0.0289569	1.53825
1335	congenital anomalies	Digestive congenital anomalies	-0.00593382	0.329297	0.482412
1336	congenital anomalies	Upper gastrointestinal congenital anomalies	-0.00250635	0.680306	0.167295
1337	congenital anomalies	Esophageal atresia/tracheoesophageal fistula	0.0129345	0.03346	1.47547
1338	congenital anomalies	Congenital anomalies of mouth/tongue	-0.00700709	0.249329	0.603228
1339	congenital anomalies	Congenital anomalies of esophagus	0.0129345	0.03346	1.47547
1340	congenital anomalies	Lower gastrointestinal congenital anomalies	-0.00572105	0.346935	0.459752
1341	congenital anomalies	Congenital anomalies of intestine	-0.00572105	0.346935	0.459752
1342	congenital anomalies	Genitourinary congenital anomalies	-0.00494965	0.4158	0.381116
1343	congenital anomalies	Congenital anomalies of genital organs	6.56491e-05	0.991389	0.00375599
1344	congenital anomalies	Congenital anomalies of female genital organs	5.35914e-05	0.99297	0.00306371
1345	congenital anomalies	Congenital anomalies of male genital organs	0.00194908	0.748643	0.125725
1346	congenital anomalies	Congenital anomalies of urinary system	-0.00841527	0.166512	0.778555
1347	congenital anomalies	Cystic kidney disease	-0.00286037	0.638179	0.195057
1348	congenital anomalies	Other specified congenital anomalies of kidney	-0.00648272	0.286526	0.542836
1349	congenital anomalies	Nervous system congenital anomalies	-0.00404524	0.506023	0.295829
1350	congenital anomalies	Neural tube defects	-0.00404524	0.506023	0.295829
1351	congenital anomalies	Spina bifida	-0.00404524	0.506023	0.295829
1352	congenital anomalies	Other specified congenital anomalies of nervous system	-0.00404524	0.506023	0.295829
1353	congenital anomalies	Congenital anomalies of the eye	-0.00639645	0.292988	0.53315
1354	congenital anomalies	Congenital cataract and lens anomalies	-0.00572105	0.346935	0.459752
1355	congenital anomalies	Congenital anomalies of posterior segment of eye	-0.00286037	0.638179	0.195057
1356	congenital anomalies	Congenital musculoskeletal deformities of spine	-0.00286037	0.638179	0.195057
1357	congenital anomalies	Congenital anomalies of limbs	0.004165	0.493513	0.306701
1358	congenital anomalies	Congenital deformities of feet	0.00712359	0.241544	0.617004
1359	congenital anomalies	Other congenital anomalies of lower limb, including pelvic girdle	-0.00286037	0.638179	0.195057
1360	congenital anomalies	Other congenital musculoskeletal anomalies	0.004165	0.493513	0.306701
1361	congenital anomalies	Congenital osteodystrophies	0.00712359	0.241544	0.617004
1362	congenital anomalies	Congenital anomalies of the integument	-0.00639645	0.292988	0.53315
1363	congenital anomalies	Chromosomal anomalies and genetic disorders	-0.00286037	0.638179	0.195057
1364	congenital anomalies	Chromosomal anomalies	-0.00286037	0.638179	0.195057
1365	congenital anomalies	Other and unspecified congenital anomalies	-0.00858237	0.158253	0.800648
1366	congenital anomalies	Anomalies of endocrine glands, congenital	-0.00809138	0.183436	0.736515
1367	symptoms	Back pain	-0.003393	0.576973	0.238844
1368	symptoms	Cervicalgia	0.00365537	0.547875	0.261318
1369	symptoms	Sciatica	0.0014091	0.816805	0.0878818
1370	symptoms	Cervical radiculitis	0.0083314	0.170778	0.767568
1371	symptoms	Neuralgia, neuritis, and radiculitis NOS	-0.000609309	0.920209	0.0361136
1372	symptoms	Myalgia and myositis unspecified	0.00710157	0.243002	0.61439
1373	symptoms	Musculoskeletal symptoms referable to limbs	-0.0133962	0.0276343	1.55855
1374	symptoms	Swelling of limb	0.00452167	0.457259	0.339838
1375	symptoms	Symptoms of the muscles	-0.000558276	0.926872	0.0329802
1376	symptoms	Muscular wasting and disuse atrophy	0.0129345	0.03346	1.47547
1377	symptoms	Pain in limb	0.00342986	0.572841	0.241966
1378	symptoms	Hypothermia/Chills	-0.00286037	0.638179	0.195057
1379	symptoms	Symptoms involving nervous and musculoskeletal systems	0.0100625	0.0980626	1.0085
1380	symptoms	Symptoms involving skin and other integumentary tissue	0.0021768	0.720442	0.142401
1381	symptoms	Edema	0.000303546	0.9602	0.0176385
1382	symptoms	Pallor and flushing	0.00194908	0.748643	0.125725
1383	symptoms	Fever of unknown origin	0.00204486	0.736738	0.132687
1384	symptoms	Abdominal pain	0.00995066	0.101854	0.992024
1385	symptoms	Syncope and collapse	-0.00525994	0.38718	0.412087
1386	symptoms	Nausea and vomiting	-0.000968378	0.87351	0.0587322
1387	symptoms	Persistent vomiting	-0.00286037	0.638179	0.195057
1388	symptoms	Nonspecific findings on examination of blood	-0.00286037	0.638179	0.195057
1389	symptoms	Other abnormal blood chemistry	-0.00507717	0.40389	0.393737
1390	symptoms	Gangrene	0.0133946	0.0276532	1.55825
1391	symptoms	Nonspecific abnormal findings on radiological and other examination of other intrathoracic organs (echocardiogram, etc)	-0.00319746	0.599121	0.222486
1392	symptoms	Abnormal results of other function studies (bladder, pancreas, placenta, spleen, etc)	-0.00286037	0.638179	0.195057
1393	symptoms	Other and nonspecific abnormal cytological, histological and immunological findings	0.00712359	0.241544	0.617004
1394	symptoms	Malaise and fatigue	-0.0034237	0.573531	0.241443
1395	symptoms	Chronic fatigue syndrome	0.00286756	0.637334	0.195633

## Sheet: f. MedWAS
	cat_id	phe_name	r_value	p_value	-logp_value
0	Alimentary Tract and Metabolism	A01A_Stomatological Preparations	-0.00401712	0.508985	0.293295
1	Alimentary Tract and Metabolism	A02B_Drugs for Peptic Ulcer and Gastro-Oesophageal Reflux Disease (Gord)	-0.00201599	0.740319	0.130581
2	Alimentary Tract and Metabolism	A03A_Drugs for Functional Gastrointestinal Disorders	0.00262145	0.666491	0.176206
3	Alimentary Tract and Metabolism	A03B_Belladonna and Derivatives, Plain	-0.00179479	0.767945	0.11467
4	Alimentary Tract and Metabolism	A03F_Propulsives	-0.00473514	0.436296	0.360219
5	Alimentary Tract and Metabolism	A04A_Antiemetics and Antinauseants	0.00565175	0.352808	0.452462
6	Alimentary Tract and Metabolism	A05A_Bile Therapy	-0.00383764	0.528098	0.277285
7	Alimentary Tract and Metabolism	A06A_Drugs for Constipation	0.00689085	0.257268	0.589615
8	Alimentary Tract and Metabolism	A07A_Intestinal Antiinfectives	-0.000731013	0.904341	0.0436676
9	Alimentary Tract and Metabolism	A07D_Antipropulsives	-0.000107979	0.985837	0.00619495
10	Alimentary Tract and Metabolism	A07E_Intestinal Antiinflammatory Agents	-0.00613664	0.313034	0.504409
11	Alimentary Tract and Metabolism	A08A_Antiobesity Preparations, Excl. Diet Products	-0.000502736	0.93413	0.0295928
12	Alimentary Tract and Metabolism	A09A_Digestives, Incl. Enzymes	-0.00286037	0.638179	0.195057
13	Alimentary Tract and Metabolism	A10B_Blood Glucose Lowering Drugs, Excl. Insulins	-0.00916805	0.131743	0.880271
14	Alimentary Tract and Metabolism	A11C_ Vitamin a and D, Incl. Combinations of the Two	-0.00367728	0.545479	0.263222
15	Alimentary Tract and Metabolism	A11D_Vitamin B1, Plain and in Combination with Vitamin B6 and B12	-0.00376863	0.535543	0.271206
16	Alimentary Tract and Metabolism	A11G_ Ascorbic Acid (Vitamin C), Incl. Combinations	-0.00572105	0.346935	0.459752
17	Alimentary Tract and Metabolism	A11H_ other Plain Vitamin Preparations	-0.000558276	0.926872	0.0329802
18	Alimentary Tract and Metabolism	A12A_Calcium	0.021002	0.000554137	3.25638
19	Alimentary Tract and Metabolism	A16A_Other Alimentary Tract and Metabolism Products	-0.00286037	0.638179	0.195057
20	Blood and Blood Forming Organs	B01A_Antithrombotic Agents	-0.0196504	0.00123427	2.90859
21	Blood and Blood Forming Organs	B02A_Antifibrinolytics	-0.00537269	0.377086	0.42356
22	Blood and Blood Forming Organs	B03B_Vitamin B12 and Folic Acid	-0.00520227	0.392407	0.406264
23	Blood and Blood Forming Organs	B03X_Other Antianemic Preparations	-0.0046711	0.442526	0.354062
24	Blood and Blood Forming Organs	B05B_ I.V. Solutions	-0.00286037	0.638179	0.195057
25	Blood and Blood Forming Organs	B05C_ Irrigating Solutions	0.00830438	0.172169	0.764045
26	Cardiovascular System	C01A_Cardiac Glycosides	-0.014295	0.018762	1.72672
27	Cardiovascular System	C01B_Antiarrhythmics, Class I and Iii	-0.00703606	0.247376	0.606642
28	Cardiovascular System	C01C_Cardiac Stimulants Excl. Cardiac Glycosides	0.004165	0.493513	0.306701
29	Cardiovascular System	C01D_Vasodilators Used in Cardiac Diseases	0.00407415	0.502989	0.298442
30	Cardiovascular System	C01E_Other Cardiac Preparations	-0.0011186	0.854093	0.0684949
31	Cardiovascular System	C02A_ Antiadrenergic Agents, Centrally Acting	0.0117333	0.0537274	1.2698
32	Cardiovascular System	C02C_ Antiadrenergic Agents, Peripherally Acting	-0.00757239	0.213161	0.671293
33	Cardiovascular System	C02D_ Arteriolar Smooth Muscle, Agents Acting On	-0.00700709	0.249329	0.603228
34	Cardiovascular System	C03A_Low-Ceiling Diuretics, Thiazides	0.00424327	0.485429	0.313875
35	Cardiovascular System	C03B_Low-Ceiling Diuretics, Excl. Thiazides	0.00375841	0.53665	0.270309
36	Cardiovascular System	C03C_High-Ceiling Diuretics	-0.00580006	0.340316	0.468117
37	Cardiovascular System	C03D_Aldosterone Antagonists and other Potassium-Sparing Agents	-0.00813963	0.180837	0.742712
38	Cardiovascular System	C03E_Diuretics and Potassium-Sparing Agents in Combination	0.000944413	0.876615	0.0571912
39	Cardiovascular System	C04A_Peripheral Vasodilators	-0.00858237	0.158253	0.800648
40	Cardiovascular System	C05A_Agents for Treatment of Hemorrhoids and Anal Fissures for Topical Use	-0.00633217	0.297865	0.52598
41	Cardiovascular System	C07A_Beta Blocking Agents	-0.0111848	0.065939	1.18086
42	Cardiovascular System	C08C_Selective Calcium Channel Blockers with mainly Vascular Effects	-0.0124854	0.0401036	1.39682
43	Cardiovascular System	C08D_Selective Calcium Channel Blockers with Direct Cardiac Effects	-0.00543417	0.37165	0.429865
44	Cardiovascular System	C09A_Ace Inhibitors, Plain	-0.0111176	0.06758	1.17018
45	Cardiovascular System	C09B_Ace Inhibitors, Combinations	-0.000483468	0.936649	0.0284232
46	Cardiovascular System	C09C_Angiotensin Ii Receptor Blockers (Arbs), Plain	-0.00386803	0.524836	0.279976
47	Cardiovascular System	C10A_Lipid Modifying Agents, Plain	-0.0161295	0.00800459	2.09666
48	Dermatologicals	D01A_Antifungals for Topical Use	-0.000964471	0.874016	0.0584806
49	Dermatologicals	D04A_Antipruritics, Incl. Antihistamines, Anesthetics, Etc.	0.0165677	0.00645108	2.19037
50	Dermatologicals	D05A_Antipsoriatics for Topical Use	-0.00904699	0.13692	0.863533
51	Dermatologicals	D05B_Antipsoriatics for Systemic Use	-0.00976292	0.108479	0.964654
52	Dermatologicals	D06A_Antibiotics for Topical Use	0.00219321	0.718424	0.143619
53	Dermatologicals	D06B_Chemotherapeutics for Topical Use	-0.00495448	0.415345	0.381591
54	Dermatologicals	D07A_Corticosteroids, Plain	-0.00228028	0.70775	0.15012
55	Dermatologicals	D08A_Antiseptics and Disinfectants	-0.00404524	0.506023	0.295829
56	Dermatologicals	D10A_Anti-Acne Preparations for Topical Use	-0.0139621	0.021705	1.66344
57	Dermatologicals	D11A_Other Dermatological Preparations	0.0125089	0.0397303	1.40088
58	Genito Urinary System and Sex Hormones	G02B_Contraceptives for Topical Use	0.00108003	0.85907	0.0659715
59	Genito Urinary System and Sex Hormones	G02C_Other Gynecologicals	-0.00239796	0.693414	0.159007
60	Genito Urinary System and Sex Hormones	G03A_Hormonal Contraceptives for Systemic Use	-0.00237512	0.696188	0.157274
61	Genito Urinary System and Sex Hormones	G03B_Androgens	-0.00638989	0.293483	0.532417
62	Genito Urinary System and Sex Hormones	G03C_Estrogens	0.0225999	0.000202476	3.69363
63	Genito Urinary System and Sex Hormones	G03D_Progestogens	0.00623764	0.305136	0.515506
64	Genito Urinary System and Sex Hormones	G03F_Progestogens and Estrogens in Combination	-0.00214999	0.723744	0.140415
65	Genito Urinary System and Sex Hormones	G03G_Gonadotropins and other Ovulation Stimulants	0.004165	0.493513	0.306701
66	Genito Urinary System and Sex Hormones	G03H_Antiandrogens	-0.00606815	0.318466	0.496937
67	Genito Urinary System and Sex Hormones	G03X_Other Sex Hormones and Modulators of the Genital System	0.00118319	0.845771	0.0727472
68	Genito Urinary System and Sex Hormones	G04B_Urologicals	0.00254503	0.675652	0.170277
69	Genito Urinary System and Sex Hormones	G04C_Drugs Used in Benign Prostatic Hypertrophy	-0.00858697	0.15803	0.80126
70	Systemic Hormonal Preparations, Excl. Sex Hormones and Insulins	H01B_Posterior Pituitary Lobe Hormones	0.000667739	0.912587	0.039726
71	Systemic Hormonal Preparations, Excl. Sex Hormones and Insulins	H01C_Hypothalamic Hormones	-0.00404524	0.506023	0.295829
72	Systemic Hormonal Preparations, Excl. Sex Hormones and Insulins	H02A_Corticosteroids for Systemic Use, Plain	-0.00476204	0.433694	0.362817
73	Systemic Hormonal Preparations, Excl. Sex Hormones and Insulins	H03A_Thyroid Preparations	-0.00124345	0.838022	0.0767445
74	Systemic Hormonal Preparations, Excl. Sex Hormones and Insulins	H03B_Antithyroid Preparations	-0.00587024	0.334506	0.475596
75	Systemic Hormonal Preparations, Excl. Sex Hormones and Insulins	H05A_Parathyroid Hormones and Analogues	0.0147961	0.01499	1.8242
76	Antiinfectives for Systemic Use	J01A_Tetracyclines	-0.00252472	0.678094	0.16871
77	Antiinfectives for Systemic Use	J01C_Beta-Lactam Antibacterials, Penicillins	-0.00890022	0.143405	0.843437
78	Antiinfectives for Systemic Use	J01D_Other Beta-Lactam Antibacterials	-0.00398284	0.512607	0.290215
79	Antiinfectives for Systemic Use	J01E_Sulfonamides and Trimethoprim	-0.0064528	0.288756	0.539468
80	Antiinfectives for Systemic Use	J01F_Macrolides, Lincosamides and Streptogramins	-0.00820064	0.17759	0.750581
81	Antiinfectives for Systemic Use	J01M_Quinolone Antibacterials	0.00377089	0.535298	0.271404
82	Antiinfectives for Systemic Use	J01X_Other Antibacterials	0.0092762	0.127248	0.895348
83	Antiinfectives for Systemic Use	J02A_Antimycotics for Systemic Use	-0.00753402	0.215489	0.666576
84	Antiinfectives for Systemic Use	J05A_Direct Acting Antivirals	0.00550148	0.365755	0.436809
85	Antineoplastic and Immunomodulating Agents	L01A_Alkylating Agents	-0.00404524	0.506023	0.295829
86	Antineoplastic and Immunomodulating Agents	L01B_Antimetabolites	-0.00435446	0.474067	0.32416
87	Antineoplastic and Immunomodulating Agents	L01E_Protein Kinase Inhibitors	0.00348783	0.566372	0.246898
88	Antineoplastic and Immunomodulating Agents	L01X_Other Antineoplastic Agents	-0.00225186	0.711228	0.147991
89	Antineoplastic and Immunomodulating Agents	L02A_Hormones and Related Agents	0.00379595	0.53259	0.273607
90	Antineoplastic and Immunomodulating Agents	L02B_Hormone Antagonists and Related Agents	0.00995545	0.101689	0.992727
91	Antineoplastic and Immunomodulating Agents	L03A_Immunostimulants	-0.00731195	0.229323	0.639552
92	Antineoplastic and Immunomodulating Agents	L04A_Immunosuppressants	0.0106912	0.0788006	1.10347
93	Musculo-Skeletal System	M01A_Antiinflammatory and Antirheumatic Products, Non-Steroids	0.0221299	0.000274112	3.56207
94	Musculo-Skeletal System	M01C_Specific Antirheumatic Agents	-0.00286037	0.638179	0.195057
95	Musculo-Skeletal System	M02A_Topical Products for Joint and Muscular Pain	-0.00331665	0.585575	0.232417
96	Musculo-Skeletal System	M03B_Muscle Relaxants, Centrally Acting Agents	-0.00529257	0.384242	0.415395
97	Musculo-Skeletal System	M04A_Antigout Preparations	-0.00899465	0.139206	0.856342
98	Musculo-Skeletal System	M05B_Drugs Affecting Bone Structure and Mineralization	0.00739411	0.224133	0.649495
99	Musculo-Skeletal System	M09A_Other Drugs for Disorders of the Musculo-Skeletal System	-0.000429617	0.943693	0.0251694
100	Nervous System	N01A_Anesthetics, General	-0.00540584	0.374149	0.426956
101	Nervous System	N02A_Opioids	-0.00313945	0.605765	0.217696
102	Nervous System	N02B_Other Analgesics and Antipyretics	0.0098397	0.105729	0.975804
103	Nervous System	N02C_Antimigraine Preparations	0.0107082	0.0783249	1.1061
104	Nervous System	N03A_Antiepileptics	0.00682321	0.261968	0.581751
105	Nervous System	N04A_Anticholinergic Agents	-0.00542742	0.372244	0.429172
106	Nervous System	N04B_Dopaminergic Agents	0.0107016	0.0785111	1.10507
107	Nervous System	N05A_Antipsychotics	0.00419189	0.490728	0.30916
108	Nervous System	N05B_Anxiolytics	-0.00148302	0.807378	0.092923
109	Nervous System	N05C_Hypnotics and Sedatives	0.0023252	0.702265	0.153499
110	Nervous System	N06A_Antidepressants	0.00705948	0.245806	0.609407
111	Nervous System	N06B_Psychostimulants, Agents Used for Adhd and Nootropics	0.0113841	0.0612615	1.21281
112	Nervous System	N06D_Anti-Dementia Drugs	-0.00404524	0.506023	0.295829
113	Nervous System	N07A_Parasympathomimetics	-0.00587876	0.333804	0.476508
114	Nervous System	N07B_Drugs Used in Addictive Disorders	-0.00211565	0.727979	0.137881
115	Nervous System	N07C_Antivertigo Preparations	0.0105547	0.0826964	1.08251
116	Antiparasitic Products, Insecticides and Repellents	P01B_Antimalarials	-0.00416574	0.493437	0.306768
117	Antiparasitic Products, Insecticides and Repellents	P01C_Agents Against Leishmaniasis and Trypanosomiasis	-0.00286037	0.638179	0.195057
118	Antiparasitic Products, Insecticides and Repellents	P53A_Ectoparasiticides for Topical Use	0.00510121	0.401668	0.396133
119	Respiratory System	R01A_Decongestants and other Nasal Preparations for Topical Use	0.00415986	0.494048	0.306231
120	Respiratory System	R01B_Nasal Decongestants for Systemic Use	0.00684301	0.260586	0.584049
121	Respiratory System	R03A_Adrenergics, Inhalants	-0.0102102	0.0932301	1.03044
122	Respiratory System	R03B_Other Drugs for Obstructive Airway Diseases, Inhalants	-0.00457468	0.452001	0.34486
123	Respiratory System	R03C_Adrenergics for Systemic Use	-0.00286037	0.638179	0.195057
124	Respiratory System	R03D_Other Systemic Drugs for Obstructive Airway Diseases	-0.00823941	0.17555	0.7556
125	Respiratory System	R05C_Expectorants	-0.00549422	0.366389	0.436058
126	Respiratory System	R05D_Cough Suppressants	0.0010711	0.860223	0.0653887
127	Respiratory System	R06A_Antihistamines for Systemic Use	0.00205021	0.736075	0.133078
128	Sensory Organs	S01E_Antiglaucoma Preparations and Miotics	-0.00531883	0.381888	0.418064
129	Sensory Organs	S01G_Decongestants and Antiallergics	-0.0037609	0.53638	0.270527
130	Sensory Organs	S01K_Surgical Aids	-0.0122008	0.0448679	1.34806
131	Various	V03A_All other Therapeutic Products	0.001962	0.747033	0.12666
132	Various	V04C_Other Diagnostic Agents	-0.00286037	0.638179	0.195057
