# Supplementary material for: Latent brain subtypes of chronotype reveal unique behavioral and health profiles across population cohorts
Source: Nat Commun. 2025 Dec 22;16:11550. doi: 10.1038/s41467-025-66784-8 (PMC12749713; doi:10.1038/s41467-025-66784-8)
Supplement: Supplementary file 4 — Source data [file 41467_2025_66784_MOESM4_ESM.zip › Source Data/SFig2.xlsx]

## Sheet: sMRI
	loadings	err_lower	err_upper
Frontal Pole (right)	0.0163947	0.0115289	0.013448
Insular Cortex (left)	0.0304952	0.0250248	0.0306873
Insular Cortex (right)	0.0299391	0.0276613	0.0357277
Middle Frontal Gyrus (right)	0.0215815	0.0188707	0.0136265
Inferior Frontal Gyrus pars triangularis (left)	0.0273003	0.0204896	0.0260998
Inferior Frontal Gyrus pars triangularis (right)	0.0354823	0.0238173	0.0240519
Inferior Frontal Gyrus pars opercularis (left)	0.0274235	0.0228995	0.0195792
Inferior Frontal Gyrus pars opercularis (right)	0.0191125	0.0188805	0.0198942
Frontal Orbital Cortex (left)	0.0148224	0.014531	0.016314
Frontal Orbital Cortex (right)	0.0202302	0.0174466	0.0194856
Frontal Operculum Cortex (right)	0.025077	0.0224112	0.0275351
Supracalcarine Cortex (left)	0.0221779	0.0210775	0.0228201
Thalamus (left)	0.0366962	0.0232891	0.0231299
Thalamus (right)	0.0421527	0.0258955	0.023235
Caudate (left)	0.10368	0.0719522	0.0316033
Caudate (right)	0.103558	0.0747363	0.0318386
V Cerebellum (left)	-0.0391599	0.0255676	0.0362514
V Cerebellum (right)	-0.0404968	0.0270407	0.0345287
VI Cerebellum (left)	-0.0435571	0.0316185	0.0376593
VI Cerebellum (vermis)	-0.0540163	0.0247946	0.041776
VI Cerebellum (right)	-0.0429299	0.0288231	0.0341792
Crus I Cerebellum (left)	-0.0307956	0.0213515	0.0278569
Crus I Cerebellum (right)	-0.0288776	0.021683	0.0265456
VIIb Cerebellum (vermis)	-0.0517238	0.0254891	0.0425496
VIIIa Cerebellum (left)	-0.0485606	0.0245998	0.0357088
VIIIa Cerebellum (vermis)	-0.0497021	0.0251716	0.0424038
VIIIa Cerebellum (right)	-0.0441088	0.0278633	0.0342072
VIIIb Cerebellum (left)	-0.0495755	0.0236552	0.0342062
VIIIb Cerebellum (vermis)	-0.0571332	0.0242961	0.0419892
VIIIb Cerebellum (right)	-0.0472924	0.021478	0.0327616
IX Cerebellum (left)	-0.0510438	0.0268893	0.0396313
IX Cerebellum (vermis)	-0.0439552	0.0293071	0.0393847
IX Cerebellum (right)	-0.0510464	0.0268547	0.0417559

## Sheet: dMRI
	loadings	err_lower	err_upper
middle cerebellar peduncle on FA skeleton	-0.12554	0.0266166	0.0819821
pontine crossing tract on FA skeleton	-0.0763435	0.0212256	0.0536803
genu of corpus callosum on FA skeleton	-0.173486	0.0283377	0.112225
body of corpus callosum on FA skeleton	-0.179153	0.030877	0.120806
splenium of corpus callosum on FA skeleton	-0.166117	0.0298622	0.106589
corticospinal tract on FA skeleton (right)	-0.0771301	0.0290134	0.056914
corticospinal tract on FA skeleton (left)	-0.0878006	0.0334094	0.0662974
medial lemniscus on FA skeleton (right)	-0.114265	0.0301286	0.0752382
medial lemniscus on FA skeleton (left)	-0.109028	0.0289429	0.0748085
inferior cerebellar peduncle on FA skeleton (right)	-0.123788	0.030743	0.0839656
inferior cerebellar peduncle on FA skeleton (left)	-0.11624	0.028763	0.0776917
superior cerebellar peduncle on FA skeleton (right)	-0.140958	0.0362554	0.0819934
superior cerebellar peduncle on FA skeleton (left)	-0.142399	0.0363518	0.0812109
cerebral peduncle on FA skeleton (right)	-0.12999	0.045092	0.0969757
cerebral peduncle on FA skeleton (left)	-0.129394	0.0463055	0.0974193
anterior limb of internal capsule on FA skeleton (right)	-0.165043	0.0320576	0.105604
anterior limb of internal capsule on FA skeleton (left)	-0.168549	0.0312957	0.104506
posterior limb of internal capsule on FA skeleton (right)	-0.101409	0.0708377	0.0837432
posterior limb of internal capsule on FA skeleton (left)	-0.100977	0.0673288	0.0797672
retrolenticular part of internal capsule on FA skeleton (right)	-0.135233	0.0430515	0.0950027
retrolenticular part of internal capsule on FA skeleton (left)	-0.134889	0.0405866	0.0988706
anterior corona radiata on FA skeleton (right)	-0.170479	0.0272961	0.119006
anterior corona radiata on FA skeleton (left)	-0.171522	0.0286394	0.120881
superior corona radiata on FA skeleton (right)	-0.158403	0.040952	0.113848
superior corona radiata on FA skeleton (left)	-0.160075	0.04167	0.113735
posterior corona radiata on FA skeleton (right)	-0.183867	0.0335296	0.117867
posterior corona radiata on FA skeleton (left)	-0.187199	0.0336037	0.121851
posterior thalamic radiation on FA skeleton (right)	-0.174372	0.0279854	0.111742
posterior thalamic radiation on FA skeleton (left)	-0.172275	0.0282121	0.115527
sagittal stratum on FA skeleton (right)	-0.164844	0.0342193	0.112057
sagittal stratum on FA skeleton (left)	-0.155375	0.0309692	0.105083
external capsule on FA skeleton (right)	-0.156868	0.0355166	0.107048
external capsule on FA skeleton (left)	-0.152533	0.0360365	0.103947
cingulum cingulate gyrus on FA skeleton (right)	-0.134976	0.0287166	0.0952037
cingulum cingulate gyrus on FA skeleton (left)	-0.144523	0.0296602	0.0968467
cingulum hippocampus on FA skeleton (right)	-0.0734713	0.0301992	0.0661362
cingulum hippocampus on FA skeleton (left)	-0.0817567	0.0290434	0.0692657
fornix cres+stria terminalis on FA skeleton (right)	-0.0990906	0.0264541	0.0778384
fornix cres+stria terminalis on FA skeleton (left)	-0.0998378	0.0266512	0.0762347
superior longitudinal fasciculus on FA skeleton (right)	-0.186843	0.0327559	0.112595
superior longitudinal fasciculus on FA skeleton (left)	-0.181952	0.0329431	0.114774
superior fronto-occipital fasciculus on FA skeleton (right)	-0.132987	0.0275459	0.0923113
superior fronto-occipital fasciculus on FA skeleton (left)	-0.136099	0.0287976	0.0992645
uncinate fasciculus on FA skeleton (right)	-0.121841	0.0297255	0.0683358
uncinate fasciculus on FA skeleton (left)	-0.124613	0.0310144	0.0712825
tapetum on FA skeleton (right)	-0.111669	0.0272482	0.0812193
tapetum on FA skeleton (left)	-0.0940795	0.0267624	0.0701915

## Sheet: rfMRI
	loadings	err_lower	err_upper
Somatsensory-Visual lateral	0.0197858	0.0191992	0.0235597
Dorsal attention right-Default mode network	-0.0460112	0.043385	0.034793
Dorsal attention right-Visual lateral	0.0322245	0.0233036	0.028659
Parietal-Visual lateral	0.0459217	0.0273893	0.0358787
Parietal-Somatsensory	0.0599211	0.0458467	0.0320474
Parietal-Visual V1/V2/V3 medial	-0.031948	0.0318583	0.0221132
Visual V1 medial-Somatsensory	-0.0395418	0.0289191	0.0312314
Dorsal attention-Dorsal attention left	0.0413914	0.0316933	0.025697
Primary somatosensory-Dorsal attention left	0.0447483	0.0332983	0.0272773
Primary somatosensory-Dorsal attention	0.060355	0.0587762	0.0608048
Primary motor-Visual lateral	-0.0535522	0.0412964	0.0364199
Primary motor-Somatsensory	0.0377011	0.0211236	0.0224474
Primary motor-Parietal	-0.0445329	0.0392637	0.0387913
Somatomotor medial-Visual lateral	-0.081697	0.0599669	0.0453589
Somatomotor medial-Somatsensory	0.0856311	0.0586577	0.0621759
Somatomotor medial-Dorsal attention left	-0.0417418	0.0391301	0.0362881
Somatomotor medial-Dorsal attention	0.057106	0.0508103	0.0617383
Somatomotor medial-Primary somatosensory	-0.0880165	0.0940004	0.0794612
Somatomotor medial-Primary motor	-0.0925131	0.0909775	0.0758741
Cingulate cortex-Primary somatosensory	0.0399856	0.0370788	0.0407485
Cerbellum-Visual lateral	0.0561882	0.0515533	0.0625344
Cerbellum-Somatsensory	-0.0323188	0.0270726	0.0248134
Cerbellum-Dorsal attention left	-0.0371487	0.0341083	0.0302711
Cerbellum-Primary somatosensory	0.0888766	0.0867928	0.0870674
Cerbellum-Primary motor	0.0992055	0.0785832	0.0904865
Cerbellum-Somatomotor medial	0.114418	0.0932165	0.113825
Prefrontal lateral-Visual lateral	-0.0447154	0.0450128	0.0295443
Prefrontal lateral-Visual V1/V2/V3 medial	0.0578464	0.0394084	0.0447601
Prefrontal lateral-Primary somatosensory	0.0451829	0.0339615	0.0424354
Prefrontal lateral-Primary motor	0.0265345	0.0245426	0.0278452
Prefrontal lateral-Somatomotor medial	0.0248213	0.0198635	0.033583
Prefrontal lateral-Cerbellum	-0.0476884	0.0205976	0.0203413
Temporal superior-Visual lateral	-0.0807565	0.0518637	0.0427862
Temporal superior-Visual V1/V2/V3 medial	0.0394109	0.0313289	0.0304025
Temporal superior-Dorsal attention right	0.0304304	0.028476	0.0384149
Temporal superior-Dorsal attention left	0.0528244	0.0468027	0.0397285
Temporal superior-Primary motor	-0.0532065	0.0504592	0.0445629
Temporal superior-Somatomotor medial	-0.0708573	0.0644863	0.0540915
Temporal superior-Cerbellum	0.084701	0.0600034	0.0706801
Basal ganglia-Visual lateral	0.069724	0.0523196	0.0601957
Basal ganglia-Somatsensory	-0.0440247	0.0395371	0.0415698
Basal ganglia-Parietal	-0.0339654	0.0335362	0.0298421
Basal ganglia-Primary motor	0.0943009	0.0795498	0.088142
Basal ganglia-Somatomotor medial	0.102438	0.0840157	0.0970768
Basal ganglia-Temporal medial	0.0475754	0.0325616	0.0244905
Basal ganglia-Cerbellum	-0.0762954	0.0715838	0.0726566
Basal ganglia-Temporal superior	0.0726144	0.0549121	0.0663408
Visual V1 lateral-Visual lateral	0.0677295	0.0333968	0.0345117
Visual V1 lateral-Parietal	-0.0578269	0.0395994	0.0360119
Visual V1 lateral-Visual V1 medial	-0.0573307	0.0579683	0.0570157
Visual V1 lateral-Primary motor	0.0263555	0.0254317	0.0255066
Visual V1 lateral-Somatomotor medial	0.0438468	0.0426103	0.0556517
Visual V1 lateral-Cingulate cortex	-0.0293734	0.0205357	0.0270276
Visual V1 lateral-Temporal superior	0.0619498	0.0393492	0.0437636
Visual V1 lateral-Basal ganglia	-0.0345339	0.0264956	0.0256233
Posteromedial cortex-Default mode network	0.043319	0.0312899	0.0353994
Posteromedial cortex-Visual lateral	0.0409215	0.0366893	0.0329992
Posteromedial cortex-Visual V1/V2/V3 medial	0.0335061	0.0225439	0.0226545
Posteromedial cortex-Primary somatosensory	0.0638157	0.0536731	0.0553357
Posteromedial cortex-Somatomotor medial	0.0779721	0.0506469	0.0513148
Posteromedial cortex-Cingulate cortex	-0.0613509	0.0564694	0.0586144
Posteromedial cortex-Basal ganglia	-0.0601634	0.0404089	0.0569333
Ventral attention network-Dorsal attention right	0.0456381	0.0303666	0.0267016
Ventral attention network-Dorsal attention	-0.0394724	0.0260799	0.0219519
Ventral attention network-Primary somatosensory	0.0462075	0.0319902	0.0322604
Ventral attention network-Somatomotor medial	0.0501731	0.0304619	0.0307311
Ventral attention network-Temporal medial	-0.0371574	0.031434	0.0352911
Ventral attention network-Cerbellum	-0.032527	0.0304567	0.0300604
Ventral attention network-Prefrontal lateral	0.0533718	0.0342554	0.0303984
